# Supplementary material for: Endometriosis-related alterations in the endometrium revealed by integrated single-cell and AI-powered approaches
Source: Nat Commun. 2026 May 20;17:6688. doi: 10.1038/s41467-026-73020-4 (PMC13385355; doi:10.1038/s41467-026-73020-4)
Supplement: Supplementary file 3 — Supplementary Data 1 [file 41467_2026_73020_MOESM3_ESM.xlsx]

## Sheet: Sheet1
Patient sample ID	endometriosis status	endometriosis grade	Deep Infiltrating Endometriosis	Endometrioma	Peritoneal	Adenomyosis	Patient.age	Hormonal treatment/IUD	Period pain (Dysmenorrhoe)	Period independent lower abdominal pain	Painful bowel movements Dyschezie)	Painful urination (Dysurie)	Painful intercourse Dyspareunie)	Menstrual cycle day (Base 1)	Progesterone in serum (nmol/L)	Progesterone in Peritoneal fluid (nmol/L)	pathologist HE evaluation	epithelial pseudotime	MenstrualCyclePhase	10x capturing batch	sequencing batch	Minor exclusion criteria logical	Minor exclusion criteria detail	PCA analysis	Menstrual cycle phase marker analysis	Cell type frequency analysis (Figure 2e,f)	DEG analysis (Figure 3a,b)	Ligand-receptor analysis (Figure 3c-h)	ScaiVision	Median_Wang_Phase_epithelial
sample64	non-ENDO	non-ENDO	FALSE	FALSE	FALSE	FALSE	26	FALSE	7	3	1	0	NA	15	3.389	229.006	Mid Proliferative	10.5256	periovulatory	batch10	first	FALSE		TRUE	TRUE	TRUE	FALSE	FALSE	FALSE	1
sample65	non-ENDO	non-ENDO	FALSE	FALSE	FALSE	FALSE	35	FALSE	5	5	4	2	6	18	51.413	510.7	NA	20.03	periovulatory	batch10	first	FALSE		TRUE	TRUE	TRUE	FALSE	FALSE	FALSE	2
sample70	non-ENDO	non-ENDO	FALSE	FALSE	FALSE	FALSE	33	FALSE	4	5	0	0	0	8	0.03	0.03	NA	10.3051	proliferative	batch11	first	FALSE		TRUE	TRUE	TRUE	TRUE	TRUE	TRUE	1
sample71	non-ENDO	non-ENDO	FALSE	FALSE	FALSE	FALSE	33	FALSE	9	5	0	0	0	11	0.094	0.03	NA	12.1983	proliferative	batch11	first	FALSE		TRUE	TRUE	TRUE	TRUE	TRUE	TRUE	1
sample72	ENDO	mild-ENDO	NA	TRUE	FALSE	FALSE	42	FALSE	9	8	0	0	0	17	8.289	258.894	Early Secretory	11.6521	periovulatory	batch11	first	FALSE		TRUE	TRUE	TRUE	FALSE	FALSE	FALSE	2
sample73	non-ENDO	non-ENDO	FALSE	TRUE	FALSE	FALSE	28	FALSE	10	2	0	0	3	12	0.438	1.084	Mid Proliferative	12.1532	proliferative	batch11	first	FALSE		TRUE	TRUE	TRUE	TRUE	TRUE	TRUE	2
sample74	ENDO	mild-ENDO	TRUE	FALSE	TRUE	TRUE	41	FALSE	7	4	4	0	NA	12	4.082	0.03	Early Secretory	10.1566	periovulatory	batch11	first	FALSE		TRUE	TRUE	TRUE	FALSE	FALSE	FALSE	1
sample75	ENDO	severe-ENDO	FALSE	TRUE	TRUE	TRUE	37	FALSE	NA	8	0	0	1	24	37.522	59.862	NA	34.1756	secretory_mid	batch12	first	FALSE		TRUE	TRUE	TRUE	FALSE	FALSE	FALSE	4
sample76	ENDO	severe-ENDO	TRUE	FALSE	TRUE	FALSE	36	FALSE	10	8	0	0	5	9	0.371	0.809	Mid Secretory	11.9517	proliferative	batch12	first	FALSE		TRUE	TRUE	TRUE	TRUE	TRUE	TRUE	1
sample77	non-ENDO	non-ENDO	FALSE	FALSE	FALSE	FALSE	32	FALSE	3	0	0	0	0	16	26.541	0.513	Mid Secretory	11.6521	periovulatory	batch12	first	FALSE		TRUE	TRUE	TRUE	FALSE	FALSE	FALSE	2
sample81	non-ENDO	non-ENDO	FALSE	FALSE	FALSE	FALSE	34	FALSE	9	3	0	0	2	16	0.282	0.243	NA	10.0294	proliferative	batch12	first	TRUE	endometrial polyp	TRUE	TRUE	FALSE	FALSE	FALSE	TRUE	1
sample82	non-ENDO	non-ENDO	FALSE	FALSE	FALSE	FALSE	33	FALSE	6	6	0	1	1	8	0.386	1.387	NA	13.3823	proliferative	batch12	first	FALSE		TRUE	TRUE	TRUE	TRUE	TRUE	TRUE	1
sample83	ENDO	mild-ENDO	FALSE	FALSE	TRUE	FALSE	35	FALSE	5	1	0	0	0	7	0.364	1.458	NA	11.8256	proliferative	batch13	first	FALSE		TRUE	TRUE	TRUE	TRUE	TRUE	TRUE	1
sample84	ENDO	severe-ENDO	FALSE	TRUE	FALSE	FALSE	27	FALSE	8	10	5	1	NA	14	0.393	1.668	NA	15.728	proliferative	batch13	first	FALSE		TRUE	TRUE	TRUE	TRUE	TRUE	TRUE	1
sample85	ENDO	mild-ENDO	FALSE	FALSE	TRUE	FALSE	31	FALSE	5	8	0	0	0	28	32.474	46.086	NA	36.5821	secretory_mid	batch13	first	FALSE		TRUE	TRUE	TRUE	FALSE	FALSE	FALSE	4
sample86	ENDO	severe-ENDO	TRUE	TRUE	TRUE	FALSE	27	FALSE	7	5	2	2	1	17	6.511	729.359	Early Secretory	17.3033	periovulatory	batch13	first	FALSE		TRUE	TRUE	TRUE	FALSE	FALSE	FALSE	2
sample87	non-ENDO	non-ENDO	FALSE	FALSE	FALSE	FALSE	35	FALSE	8	7	0	0	6	24	6.311	10.648	Late Secretory	34.5745	secretory_late	batch13	first	TRUE	minor cervicitis	TRUE	TRUE	FALSE	FALSE	FALSE	FALSE	4
sample88	non-ENDO	non-ENDO	FALSE	FALSE	FALSE	FALSE	33	FALSE	4	0	0	0	1	22	17.424	46.743	NA	36.3715	secretory_mid	batch13	first	FALSE		TRUE	TRUE	TRUE	FALSE	FALSE	FALSE	4
sample91	ENDO	severe-ENDO	TRUE	TRUE	TRUE	TRUE	36	FALSE	7	2	2	0	3	6	0.599	1.132	NA	10.9933	proliferative	batch14	first	FALSE		TRUE	TRUE	TRUE	TRUE	TRUE	TRUE	1
sample94	ENDO	severe-ENDO	NA	TRUE	FALSE	FALSE	34	FALSE	9	5	0	0	5,6,7	10	0.313	0.499	Mid Proliferative	11.8428	proliferative	batch14	first	FALSE		TRUE	TRUE	TRUE	TRUE	TRUE	TRUE	1
sample95	non-ENDO	non-ENDO	FALSE	FALSE	FALSE	FALSE	26	FALSE	9	1	0	0	3	10	0.169	0.273	NA	12.1983	proliferative	batch14	first	FALSE		TRUE	TRUE	TRUE	TRUE	TRUE	TRUE	1
sample96	non-ENDO	non-ENDO	FALSE	FALSE	FALSE	FALSE	40	FALSE	2	2	0	0	0	7	0.228	0.506	Early Proliferative	11.2219	proliferative	batch14	first	FALSE		TRUE	TRUE	TRUE	TRUE	TRUE	TRUE	1
sample99	ENDO	severe-ENDO	TRUE	TRUE	TRUE	FALSE	41	FALSE	4	0	0	0	NA	31	14.014	30731.9	NA	11.6474	periovulatory	batch15	first	FALSE		TRUE	TRUE	TRUE	FALSE	FALSE	FALSE	2
sample100	ENDO	mild-ENDO	FALSE	FALSE	TRUE	FALSE	41	FALSE	7	1,2	0,1	0,1	0,1	27	39.116	1306.61	Mid Secretory	33.9799	secretory_mid	batch15	first	FALSE		TRUE	TRUE	TRUE	FALSE	FALSE	FALSE	4
sample101	ENDO	severe-ENDO	TRUE	FALSE	TRUE	TRUE	39	FALSE	8	1,2	0,1	0	0,1	16	5.309	9.157	Ovulation day	11.638	periovulatory	batch15	first	FALSE		TRUE	TRUE	TRUE	FALSE	FALSE	FALSE	1
sample102	ENDO	mild-ENDO	FALSE	TRUE	FALSE	FALSE	42	FALSE	3,4,5	0	0	0	0	20	10.213	43.207	Late Proliferative	11.6521	periovulatory	batch15	first	FALSE		TRUE	TRUE	TRUE	FALSE	FALSE	FALSE	2
sample103	ENDO	mild-ENDO	FALSE	TRUE	TRUE	FALSE	24	FALSE	9	2	0	3	7	15	16.686	294.945	LateProlif EarlySec	19.1612	periovulatory	batch15	first	FALSE		TRUE	TRUE	TRUE	FALSE	FALSE	FALSE	2
sample104	non-ENDO	non-ENDO	FALSE	FALSE	FALSE	FALSE	35	FALSE	1	1	3	0	7	30	3.198	3.404	Late Secretory	37.0494	secretory_late	batch15	first	FALSE		TRUE	TRUE	TRUE	FALSE	FALSE	FALSE	4
sample105	ENDO	mild-ENDO	TRUE	FALSE	TRUE	FALSE	38	FALSE	5	7	7	0	3	14	20.587	NA	NA	20.4677	periovulatory	batch15	first	FALSE		TRUE	TRUE	TRUE	FALSE	FALSE	FALSE	2
sample106	ENDO	mild-ENDO	FALSE	TRUE	FALSE	FALSE	35	FALSE	10	10	10	8	6	10	0.427	1.944	Early Proliferative	18.2798	proliferative	batch15	first	FALSE		TRUE	TRUE	TRUE	TRUE	TRUE	TRUE	1
sample107	ENDO	severe-ENDO	FALSE	FALSE	TRUE	FALSE	44	FALSE	8	5	6	0	1	13	5.473	673.56	Late Proliferative	11.5563	periovulatory	batch16	second	FALSE		TRUE	TRUE	TRUE	FALSE	FALSE	FALSE	2
sample108	ENDO	mild-ENDO	TRUE	FALSE	TRUE	FALSE	34	FALSE	9,10	7	6	1	7	12	0.031	NA	Early Secretory	12.1315	proliferative	batch16	second	TRUE	endometritis	TRUE	TRUE	FALSE	FALSE	FALSE	TRUE	1
sample109	ENDO	severe-ENDO	TRUE	TRUE	TRUE	FALSE	37	FALSE	7	6	5	0	2	15	3.346	NA	Proliferative	11.6521	periovulatory	batch16	second	FALSE		TRUE	TRUE	TRUE	FALSE	FALSE	FALSE	1
sample110	non-ENDO	non-ENDO	FALSE	FALSE	FALSE	FALSE	33	FALSE	1	0	0	0	0	14	0.319	0.179	NA	12.1983	proliferative	batch16	second	FALSE		TRUE	TRUE	TRUE	TRUE	TRUE	TRUE	1
sample111	ENDO	severe-ENDO	TRUE	TRUE	TRUE	TRUE	37	FALSE	6	0	0	0	0	7	0.193	0.319	NA	10.5582	proliferative	batch16	second	FALSE		TRUE	TRUE	TRUE	TRUE	TRUE	TRUE	1
sample112	non-ENDO	non-ENDO	FALSE	FALSE	FALSE	FALSE	25	FALSE	5,6	2	0	0	0	11	0.058	NA	Proliferative	12.1095	proliferative	batch16	second	FALSE		TRUE	TRUE	TRUE	TRUE	TRUE	TRUE	1
sample113	non-ENDO	non-ENDO	FALSE	FALSE	FALSE	FALSE	40	FALSE	5	0	3	2	3	16	17.378	200.377	Secretory	29.4498	secretory_early	batch16	second	FALSE		TRUE	TRUE	TRUE	FALSE	FALSE	FALSE	3
sample114	non-ENDO	non-ENDO	FALSE	FALSE	FALSE	FALSE	37	FALSE	7,8	7,8	0	0	8,9,10	8	0.03	1.002	Proliferative	10.4749	proliferative	batch16	second	FALSE		TRUE	TRUE	TRUE	TRUE	TRUE	TRUE	1
sample115	non-ENDO	non-ENDO	FALSE	FALSE	FALSE	FALSE	43	FALSE	7	4	5	1	4	10	0.141	0.183	LateSecEarlyProlif	12.1983	proliferative	batch17	second	TRUE	cervicitis	TRUE	TRUE	FALSE	FALSE	FALSE	TRUE	1
sample116	non-ENDO	non-ENDO	FALSE	FALSE	FALSE	FALSE	27	FALSE	7,8,9	5,6	1,2	0	4,5,6,7	14	0.037	0.03	Proliferative	17.0391	proliferative	batch17	second	FALSE		TRUE	TRUE	TRUE	TRUE	TRUE	TRUE	1
sample117	non-ENDO	non-ENDO	FALSE	FALSE	FALSE	FALSE	42	FALSE	2	3	0	0	0	19	64.849	132.392	NA	31.9688	secretory_mid	batch17	second	FALSE		TRUE	TRUE	TRUE	FALSE	FALSE	FALSE	4
sample118	non-ENDO	non-ENDO	FALSE	FALSE	FALSE	FALSE	34	FALSE	NA	NA	NA	NA	NA	23	12.668	643.753	NA	11.9286	periovulatory	batch17	second	FALSE		TRUE	TRUE	TRUE	FALSE	FALSE	FALSE	2
sample119	ENDO	mild-ENDO	FALSE	FALSE	TRUE	FALSE	42	FALSE	7	2	0	0	2	8	0.103	0.03	Uneven proliferation	11.1802	proliferative	batch17	second	TRUE	endometrial polyp	TRUE	TRUE	FALSE	FALSE	FALSE	TRUE	1
sample120	ENDO	mild-ENDO	TRUE	FALSE	NA	FALSE	38	FALSE	5	4	3	1	2	15	4.202	1195.17	Mid Proliferative	17.1975	periovulatory	batch17	second	FALSE		TRUE	TRUE	TRUE	FALSE	FALSE	FALSE	2
sample121	ENDO	mild-ENDO	TRUE	FALSE	TRUE	FALSE	39	FALSE	10	4	0	0	5	11	0.175	0.512	Late Secretory	17.246	proliferative	batch17	second	TRUE	endometrial intraepithelial neoplasm	TRUE	TRUE	FALSE	FALSE	FALSE	TRUE	1
sample122	ENDO	severe-ENDO	TRUE	TRUE	NA	FALSE	36	FALSE	NA	NA	NA	NA	NA	14	5.044	35000	Proliferative	11.6521	periovulatory	batch17	second	FALSE		TRUE	TRUE	TRUE	FALSE	FALSE	FALSE	2
sample123	non-ENDO	non-ENDO	FALSE	FALSE	FALSE	FALSE	28	FALSE	1	4	0	0	2	11	0.13	0.336	Secretory	16.7317	proliferative	batch18	second	FALSE		TRUE	TRUE	TRUE	TRUE	TRUE	TRUE	1
sample124	non-ENDO	non-ENDO	FALSE	FALSE	FALSE	FALSE	35	FALSE	6,7	0	0	0	2	10	2.705	2.328	Mid Proliferative	17.0409	periovulatory	batch18	second	FALSE		TRUE	TRUE	TRUE	FALSE	FALSE	FALSE	1
sample125	ENDO	severe-ENDO	FALSE	TRUE	NA	FALSE	34	FALSE	2	0	0	0	2	9	0.116	0.462	NA	13.5218	proliferative	batch18	second	FALSE		TRUE	TRUE	TRUE	TRUE	TRUE	TRUE	1
sample126	ENDO	severe-ENDO	TRUE	TRUE	TRUE	TRUE	40	FALSE	5	0	0	1	0	8	0.14	0.03	NA	11.2348	proliferative	batch18	second	FALSE		TRUE	TRUE	TRUE	TRUE	TRUE	TRUE	1
sample127	ENDO	severe-ENDO	TRUE	TRUE	TRUE	FALSE	29	FALSE	8	7	5	0	0	15	26.752	77.152	Secretory	28.6672	secretory_early	batch18	second	FALSE		TRUE	TRUE	TRUE	FALSE	FALSE	FALSE	3
sample128	ENDO	severe-ENDO	TRUE	TRUE	TRUE	TRUE	41	FALSE	8	5	0,1	0	0	11	25.762	243.21	NA	33.4449	secretory_mid	batch18	second	FALSE		TRUE	TRUE	TRUE	FALSE	FALSE	FALSE	4
sample129	ENDO	severe-ENDO	NA	FALSE	FALSE	FALSE	44	FALSE	9	6	2	2	n/a	11	2.218	3.031	NA	18.625	periovulatory	batch19	second	FALSE		TRUE	TRUE	TRUE	FALSE	FALSE	FALSE	1
sample130	ENDO	mild-ENDO	FALSE	FALSE	FALSE	FALSE	35	FALSE	10	3	0	0	0	12	0.298	0.36	NA	NA	proliferative	batch19	second	FALSE		TRUE	TRUE	TRUE	TRUE	TRUE	TRUE	1
sample131	non-ENDO	non-ENDO	FALSE	FALSE	FALSE	FALSE	43	FALSE	8	6	0	0	0	28	7.246	6.147	NA	37.8234	secretory_late	batch19	second	FALSE		TRUE	TRUE	TRUE	FALSE	FALSE	FALSE	4
sample132	ENDO	severe-ENDO	TRUE	TRUE	TRUE	TRUE	40	FALSE	6	1	0	0	0	14	34.413	NA	Early Secretory	29.9342	secretory_early	batch19	second	FALSE		TRUE	TRUE	TRUE	FALSE	FALSE	FALSE	3
sample133	non-ENDO	non-ENDO	FALSE	FALSE	FALSE	FALSE	41	FALSE	NA	NA	NA	NA	NA	8	35.259	NA	NA	28.4952	secretory_early	batch19	second	FALSE		TRUE	TRUE	TRUE	FALSE	FALSE	FALSE	3
sample134	ENDO	mild-ENDO	FALSE	FALSE	TRUE	FALSE	22	FALSE	6	2	5	1	8	9	0.082	NA	Proliferative	NA	proliferative	batch19	second	FALSE		TRUE	TRUE	TRUE	TRUE	TRUE	TRUE	1
sample135	ENDO	severe-ENDO	TRUE	TRUE	NA	TRUE	33	FALSE	NA	NA	NA	NA	NA	8	0.442	0.596	Mid Proliferative	19.3053	proliferative	batch19	second	FALSE		TRUE	TRUE	TRUE	TRUE	TRUE	TRUE	1
sample136	ENDO	severe-ENDO	TRUE	TRUE	FALSE	FALSE	33	FALSE	0	7	0	0	0	30	10.755	NA	Secretory	38.1525	secretory_mid	batch19	second	FALSE		TRUE	TRUE	TRUE	FALSE	FALSE	FALSE	4
PID IHC 1	non-ENDO	non-ENDO	FALSE	FALSE	FALSE	FALSE	39	FALSE	NA	NA	NA	NA	NA	7	0.278	NA	Proliferative	NA	NA	NA	NA	NA	NA	NA	NA	NA	NA	NA	NA	NA
PID IHC 2	non-ENDO	non-ENDO	FALSE	FALSE	FALSE	FALSE	43	FALSE	0	0	0	0	0	11	0.521	NA	Proliferative	NA	NA	NA	NA	NA	NA	NA	NA	NA	NA	NA	NA	NA
PID IHC 3	non-ENDO	non-ENDO	FALSE	FALSE	FALSE	FALSE	40	FALSE	2	2	0	0	0	9	0.228	0.506	Proliferative	NA	NA	NA	NA	NA	NA	NA	NA	NA	NA	NA	NA	NA
PID IHC 4	ENDO	severe-ENDO	TRUE	TRUE	FALSE	FALSE	35	FALSE	7	6	0	0	3	8	0.215	NA	Proliferative	NA	NA	NA	NA	NA	NA	NA	NA	NA	NA	NA	NA	NA
PID IHC 5	ENDO	severe-ENDO	TRUE	TRUE	TRUE	TRUE	40	FALSE	5	0	0	1	0	8	0.14	0.03	Proliferative	NA	NA	NA	NA	NA	NA	NA	NA	NA	NA	NA	NA	NA
PID IHC 6	ENDO	severe-ENDO	TRUE	TRUE	TRUE	FALSE	36	FALSE	7	2	2	0	3	7	0.599	1.132	Proliferative	NA	NA	NA	NA	NA	NA	NA	NA	NA	NA	NA	NA	NA
PID IHC 7	ENDO	severe-ENDO	TRUE	TRUE	TRUE	FALSE	35	FALSE	NA	NA	NA	NA	NA	13	0.053	0.03	Proliferative	NA	NA	NA	NA	NA	NA	NA	NA	NA	NA	NA	NA	NA
