# Supplementary material for: Endometriosis-related alterations in the endometrium revealed by integrated single-cell and AI-powered approaches
Source: Nat Commun. 2026 May 20;17:6688. doi: 10.1038/s41467-026-73020-4 (PMC13385355; doi:10.1038/s41467-026-73020-4)
Supplement: Supplementary file 4 — Supplementary Data 2 [file 41467_2026_73020_MOESM4_ESM.xlsx]

## Sheet: stromal.cycle.markers
	p_val	avg_log2FC	pct.1	pct.2	p_val_adj
SCGB1D4	0	2.58539	0.569	0.213	0
HSD17B2	0	3.04366	0.48	0.225	0
CCL18	0	20.2996	0.266	0.516	0
MMP12	0	15.2271	0.275	0.504	0
SCGB2A1	0	40.8692	0.426	0.21	0
CDC20B	0	6.11182	0.152	0.361	0
IL10	0	21.4594	0.04	0.244	0
KCNIP4-IT1	0	35.6184	0.235	0.407	0
ASCL1	0	141.565	0.236	0.4	0
SDS	0	20.7453	0.025	0.187	0
ACTC1	0	3.35921	0.187	0.339	0
NPAS3	0	13.6356	0.15	0.298	0
PPBP	0	108.464	0.263	0.411	0
IHH	0	17.0449	0.161	0.307	0
MARCO	0	71.5723	0.356	0.5	0
INHBA	0	13.2686	0.194	0.337	0
MUC5B	0	51.0387	0.225	0.365	0
IGHM	0	158.175	0.332	0.47	0
STEAP4	0	22.5329	0.391	0.256	0
FANCA	0	6.28032	0.169	0.302	0
KNL1	0	7.94425	0.137	0.269	0
MMP7	0	142.137	0.182	0.311	0
COL8A1	0	55.9202	0.194	0.322	0
DNAH5	0	30.2952	0.229	0.106	0
COMP	0	90.2454	0.521	0.398	0
CXCL5	0	13.8671	0.437	0.559	0
CD34	0	3.22884	0.307	0.185	0
IGLC3	0	165.155	0.302	0.42	0
ROBO2	0	9.96171	0.206	0.322	0
APOC2	0	18.3422	0.074	0.19	0
ENSG00000285417.1	0	23.9649	0.271	0.157	0
KIF14	0	40.6678	0.103	0.217	0
CFAP157	0	16.5871	0.253	0.143	0
VSIG4	0	4.3204	0.015	0.125	0
MIR646HG	0	10.2541	0.239	0.349	0
H2BC9	0	26.4432	0.167	0.275	0
LAMP5	0	6.61654	0.249	0.355	0
PWRN1	0	42.5802	0.27	0.374	0
DEFA5	0	140.998	0.452	0.555	0
KCNIP4	0	2.16405	0.288	0.391	0
IL7R	0	24.7531	0.116	0.219	0
SPINK2	0	17.8438	0.346	0.244	0
ANLN	0	33.4304	0.147	0.248	0
H2AC21	0	52.4377	0.159	0.258	0
SPDEF	0	2.79945	0.166	0.265	0
NLRP3	0	8.34008	0.084	0.182	0
LBH	0	19.5603	0.335	0.238	0
EPHA5	0	14.2679	0.271	0.368	0
FBN2	0	10.3907	0.239	0.335	0
OLR1	0	6.22032	0.125	0.221	0
CDCA2	0	5.08583	0.128	0.223	0
DEPDC1	0	2.89223	0.126	0.22	0
MSR1	0	5.77828	0.074	0.167	0
KIF18A	0	5.76668	0.159	0.252	0
TMEM215	0	15.5991	0.299	0.391	0
DERL3	0	84.7399	0.216	0.308	0
KIF15	0	2.55227	0.148	0.24	0
SAA1	0	9.36735	0.314	0.223	0
BUB1	0	5.5588	0.137	0.228	0
TNFRSF11B	0	34.4885	0.272	0.363	0
LAMB3	0	23.8408	0.338	0.248	0
H3C3	0	4.33084	0.157	0.247	0
CEP55	0	6.63584	0.129	0.218	0
DKK4	0	139.795	0.526	0.615	0
SAA2	0	8.27729	0.312	0.224	0
FCN1	0	28.4867	0.088	0.174	0
CCL24	0	92.0705	0.074	0.159	0
WFDC2	0	74.3438	0.253	0.168	0
FCGBP	0	5.85898	0.244	0.159	0
ADAMTS6	0	17.4147	0.16	0.244	0
H3C7	0	59.2921	0.199	0.283	0
LRRC26	0	8.53827	0.368	0.285	0
SLPI	0	69.6203	0.313	0.23	0
SERPINB2	0	122.6	0.417	0.499	0
ENSG00000230490.3	0	8.24815	0.244	0.326	0
CD164L2	0	4.14367	0.174	0.092	0
H2AC16	0	32.3558	0.209	0.289	0
FMN1	0	19.2607	0.169	0.249	0
SLC44A4	0	5.22995	0.223	0.144	0
ASPN	0	3.60299	0.218	0.297	0
HYAL2	0	6.18205	0.314	0.237	0
XCL1	0	3.62881	0.235	0.158	0
SGIP1	0	7.11018	0.213	0.29	0
TFF3	0	39.1721	0.11	0.186	0
MS4A4A	0	3.58222	0.024	0.099	0
H3C2	0	6.52689	0.223	0.298	0
PPP1R32	0	2.60383	0.204	0.129	0
ENSG00000241111.1	0	14.1125	0.26	0.334	0
LINC02595	0	11.0708	0.217	0.291	0
MYO1B	0	7.5218	0.323	0.25	0
CLU	0	91.2441	0.314	0.242	0
SLCO2B1	0	21.1501	0.048	0.12	0
NEFM	0	49.9937	0.278	0.35	0
DCBLD2	0	14.245	0.388	0.317	0
ATAD5	0	3.55524	0.182	0.253	0
S100B	0	113.355	0.124	0.194	0
PLEK	0	20.6547	0.031	0.1	0
CPM	0	3.65182	0.195	0.264	0
NUSAP1	0	6.24005	0.142	0.211	0
ASF1B	0	3.96926	0.145	0.213	0
CGNL1	0	3.11935	0.331	0.263	0
IGHG4	0	73.8068	0.301	0.369	0
BCAM	0	10.7784	0.216	0.149	0
WNT16	0	85.8378	0.256	0.323	0
TPSB2	0	15.9117	0.069	0.135	0
ENSG00000236439.4	0	8.47827	0.199	0.264	0
AURKA	0	4.67088	0.123	0.188	0
UHRF1	0	7.09526	0.143	0.208	0
ALCAM	0	10.4428	0.29	0.225	0
ENSG00000237356.7	0	6.96738	0.211	0.275	0
MPEG1	0	24.0476	0.041	0.105	0
LINC02166	0	3.52033	0.182	0.118	0
ENSG00000259342.1	0	10.998	0.209	0.146	0
KIF21A	0	5.54609	0.368	0.305	0
IFIT1	0	5.49492	0.212	0.273	0
FANCI	0	6.99839	0.162	0.223	0
OVGP1	0	56.305	0.263	0.324	0
H2BC7	0	25.5085	0.214	0.274	0
CCL14	0	58.4984	0.109	0.049	0
LBR	0	2.94485	0.321	0.261	0
ATP1B1	0	4.12627	0.202	0.143	0
TMEM190	0	10.5869	0.165	0.106	0
TPSAB1	0	15.8058	0.067	0.126	0
CNN1	0	53.7084	0.311	0.37	0
BACE2	0	2.63808	0.308	0.249	0
HLA-DQB2	0	32.4145	0.175	0.116	0
RAD51AP1	0	2.05376	0.145	0.203	0
CALB2	0	17.7414	0.401	0.343	0
GATA2	0	2.01322	0.329	0.271	0
GINS2	0	6.49842	0.177	0.234	0
WFDC21P	0	26.5266	0.105	0.162	0
SAMSN1	0	3.79567	0.052	0.109	0
CDCA8	0	3.513	0.118	0.175	0
PKIB	0	6.5442	0.265	0.322	0
TENM4	0	2.60853	0.225	0.282	0
CCN1	0	73.2881	0.346	0.402	0
TRPC6	0	7.92588	0.203	0.259	0
UCA1	0	30.9296	0.285	0.229	0
ITGA8	0	6.00593	0.179	0.234	0
RBP4	0	4.32865	0.384	0.329	0
CDHR3	0	10.7505	0.19	0.135	0
AKAP12	0	50.77	0.325	0.38	0
LTBP1	0	8.72146	0.378	0.323	0
ANK2	0	53.9193	0.264	0.319	0
PLCB4	0	3.38253	0.148	0.093	0
PATJ	0	2.98204	0.21	0.155	0
DPT	0	7.88667	0.258	0.313	0
TFAP2C	0	6.68365	0.23	0.285	0
LAMC2	0	72.8639	0.149	0.203	0
CCNB1	0	8.57758	0.149	0.203	0
MMP1	0	2.25049	0.359	0.413	0
LINC01480	0	42.231	0.204	0.15	0
CERNA2	0	93.3469	0.205	0.151	0
TEKT2	0	13.9019	0.184	0.13	0
ISOC1	0	4.73742	0.424	0.37	0
GAS2L3	0	2.53029	0.148	0.201	0
HGF	0	6.5778	0.228	0.281	0
DDIT3	0	2.11701	0.27	0.217	0
RNASE6	0	10.9097	0.017	0.07	0
MMP3	0	4.9275	0.304	0.357	0
CNTN1	0	38.7604	0.24	0.292	0
PLD4	0	27.8517	0.034	0.086	0
SPAG17	0	15.6395	0.203	0.152	0
MAFF	0	2.39907	0.256	0.205	0
SH3D21	0	12.2082	0.209	0.26	0
CDHR4	0	2.73929	0.178	0.127	0
IL17RD	0	2.82002	0.202	0.253	0
CLDN3	0	6.72771	0.232	0.182	0
CFAP43	0	4.96142	0.171	0.121	0
IRF6	0	6.74392	0.191	0.141	0
CD8A	0	7.65515	0.193	0.143	0
RRM2	0	5.24969	0.159	0.209	0
TSPAN8	0	12.6774	0.302	0.252	0
FOXJ1	0	4.20075	0.166	0.117	0
KIT	0	4.68892	0.161	0.112	0
KRT7	0	74.3998	0.291	0.242	0
SLC9A3R2	0	3.17854	0.301	0.252	0
NAPSB	0	5.38511	0.134	0.086	0
NCAPG2	0	7.37446	0.172	0.22	0
CCNO	0	12.187	0.139	0.187	0
DNAAF1	0	15.1428	0.181	0.133	0
LRRIQ1	0	16.9169	0.187	0.139	0
ATP1A1	0	4.32483	0.304	0.256	0
SMAD1	0	5.06749	0.225	0.178	0
FOSL1	0	11.6199	0.185	0.232	0
KRT8	0	34.3385	0.216	0.169	0
ALPL	0	9.51543	0.187	0.14	0
CYBB	0	50.0898	0.037	0.083	0
LTBP2	0	12.5426	0.294	0.339	0
NRP2	0	5.65275	0.173	0.218	0
TNFRSF19	0	8.5174	0.233	0.278	0
LGALS2	0	7.2669	0.065	0.11	0
PAGE4	0	24.3699	0.32	0.275	0
PAX8	0	15.5887	0.247	0.202	0
ENSG00000285976.2	0	25.1784	0.292	0.247	0
PIERCE1	0	2.56091	0.136	0.092	0
IRF8	0	52.2718	0.227	0.271	0
CFAP276	0	25.6915	0.15	0.106	0
MMP10	0	2.74466	0.305	0.349	0
TCIM	0	8.10797	0.29	0.246	0
TSC22D3	0	5.26909	0.235	0.278	0
GUCY1A2	0	3.44489	0.325	0.282	0
RIIAD1	0	3.33577	0.166	0.123	0
RIN2	0	37.504	0.213	0.256	0
C5AR1	0	47.455	0.032	0.075	0
TENT5A	0	11.2436	0.194	0.237	0
F2R	0	41.4271	0.346	0.303	0
RGS3	0	3.94519	0.24	0.197	0
RARRES2	0	10.2535	0.419	0.461	0
TUBA4B	0	4.03031	0.117	0.075	0
S100A14	0	5.71397	0.227	0.185	0
SOX7	0	5.76643	0.121	0.079	0
RHPN2	0	4.98842	0.205	0.163	0
H2BC18	0	33.6097	0.168	0.21	0
TUBB2B	0	6.82608	0.279	0.321	0
C11orf97	0	2.77774	0.131	0.09	0
ARMC3	0	2.35751	0.171	0.13	0
CCN3	0	15.955	0.229	0.188	0
MAN2A1	0	2.40478	0.316	0.275	0
LTF	0	14.7794	0.212	0.172	0
MORN5	0	4.05329	0.13	0.09	0
MSI2	0	2.71114	0.265	0.225	0
SPINK5	0	7.88449	0.087	0.047	0
PAG1	0	10.312	0.247	0.287	0
SDK2	0	9.22774	0.305	0.345	0
ZCCHC12	0	19.932	0.303	0.342	0
XCL2	0	33.7237	0.267	0.228	0
TNFSF10	0	2.55559	0.181	0.142	0
STMND1	0	3.64103	0.159	0.12	0
CCR7	0	21.9008	0.199	0.238	0
BGN	0	47.6299	0.334	0.296	0
ARPC1B	0	7.67947	0.336	0.298	0
CAPSL	0	9.13397	0.128	0.09	0
MAD2L1	0	3.35386	0.183	0.221	0
SVEP1	0	5.02687	0.231	0.269	0
C9orf24	0	4.22898	0.106	0.068	0
CXCL8	0	32.6478	0.139	0.177	0
FREM1	0	14.3222	0.336	0.374	0
MIR503HG	0	13.6749	0.386	0.349	0
CAPS	0	20.4601	0.13	0.093	0
TESC	0	60.5126	0.126	0.089	0
IRS2	0	24.2227	0.257	0.22	0
SOCS1	0	2.53256	0.322	0.286	0
TNFAIP2	0	17.4088	0.214	0.25	0
PDE4B	0	17.2763	0.161	0.197	0
S100A11	0	12.2321	0.382	0.347	0
MRGPRF	0	4.82104	0.398	0.363	0
ALOX5AP	0	6.35931	0.042	0.077	0
CYTOR	0	98.3118	0.288	0.253	0
MS4A7	0	3.15746	0.035	0.069	0
MX1	0	10.475	0.216	0.25	0
CADM1	0	6.75984	0.141	0.175	0
SLC16A7	0	6.82936	0.209	0.243	0
ADAMTS16	0	9.02711	0.33	0.364	0
SPATA18	0	2.02142	0.173	0.139	0
LRRC3B	0	12.0121	0.283	0.316	0
GPR183	0	17.7218	0.031	0.064	0
ZNF295-AS1	0	9.93551	0.165	0.198	0
NFKBID	0	11.5848	0.132	0.165	0
ITGA2	0	126.139	0.164	0.197	0
FUCA1	0	2.03596	0.172	0.139	0
H4C3	0	21.8546	0.221	0.253	0
SGK1	0	6.22101	0.157	0.189	0
USP53	0	24.7478	0.244	0.212	0
PRKCH	0	3.74778	0.098	0.066	0
TSKU	0	9.41182	0.373	0.341	0
ST6GAL2	0	2.05704	0.242	0.273	0
NKG7	0	5.40581	0.164	0.133	0
ANKRD37	0	13.0573	0.187	0.156	0
ECT2	0	5.46045	0.158	0.189	0
DHFR	0	3.06513	0.198	0.229	0
PDE3A	0	32.6743	0.191	0.222	0
LAMA5	0	5.15818	0.179	0.148	0
TMTC1	0	3.07238	0.249	0.218	0
TNC	0	19.4097	0.386	0.356	0
MT1E	0	14.4664	0.211	0.181	0
SPI1	0	9.30705	0.013	0.043	0
H1-5	0	34.2834	0.229	0.259	0
DOCK9	0	8.69014	0.131	0.101	0
TMOD1	0	5.7276	0.265	0.295	0
GNG11	0	5.27187	0.375	0.346	0
CFAP126	0	7.68784	0.137	0.108	0
CDK1	0	4.50409	0.175	0.204	0
PTGS1	0	64.0653	0.179	0.15	0
CBLB	0	3.33581	0.231	0.26	0
GZMK	0	18.4246	0.149	0.178	0
CLIC3	0	35.0795	0.208	0.237	0
PLEC	0	24.4949	0.272	0.301	0
KLF2	0	9.28762	0.146	0.118	0
EFNA1	0	2.58819	0.148	0.12	0
EDN2	0	60.697	0.202	0.23	0
CDKN1A	0	24.6073	0.175	0.202	0
SEMA3C	0	7.91844	0.301	0.328	0
RBM47	0	2.32389	0.129	0.102	0
C1orf162	0	4.52726	0.028	0.055	0
KRT18	0	25.9368	0.195	0.168	0
LGMN	0	16.5897	0.165	0.138	0
RAPGEF5	0	8.74712	0.073	0.046	0
RNF144B	0	22.9688	0.107	0.08	0
WIF1	0	42.894	0.328	0.355	0
EDN1	0	71.0065	0.1	0.074	0
PRND	0	12.5541	0.09	0.116	0
H1-1	0	36.4848	0.199	0.225	0
CDKN2AIP	0	11.6832	0.204	0.178	0
AFDN	0	3.69845	0.216	0.19	0
SLC16A3	0	26.6422	0.205	0.179	0
IGFBP6	0	88.6816	0.398	0.424	0
FHL2	0	5.47416	0.422	0.396	0
CCL20	0	59.7112	0.278	0.253	0
PRDM6	0	11.7718	0.252	0.277	0
NQO1	0	3.64759	0.202	0.177	0
CHGA	0	6.10784	0.231	0.256	0
SERINC2	0	7.47201	0.188	0.163	0
HMGCR	0	18.309	0.213	0.188	0
ENSG00000234961.1	0	28.917	0.199	0.224	0
SYNE2	0	2.86888	0.27	0.246	0
PCDHGA5	0	10.7088	0.248	0.272	0
ANKRD29	0	4.54012	0.376	0.352	0
WNT2	0	2.91793	0.372	0.348	0
FCGR2B	0	17.534	0.075	0.099	0
CENPM	0	7.20043	0.161	0.137	0
SERPINB1	0	10.9188	0.213	0.189	0
LDLRAD4	0	17.2238	0.212	0.188	0
SCML1	0	18.2263	0.2	0.224	0
MTSS1	0	5.86219	0.086	0.062	0
ENSG00000230202.1	0	8.16942	0.267	0.291	0
MT2A	0	2.92225	0.204	0.181	0
C12orf75	0	6.90811	0.193	0.17	0
FOXS1	0	2.79269	0.183	0.206	0
RRP12	0	16.3203	0.241	0.218	0
TSPAN15	0	4.16492	0.142	0.119	0
DPEP1	0	6.91077	0.163	0.141	0
TUBB3	0	6.46231	0.379	0.401	0
NLGN1	0	13.0829	0.256	0.278	0
CSRNP3	0	8.38287	0.246	0.268	0
RALGAPA2	0	32.86	0.134	0.112	0
IFI30	0	11.6513	0.04	0.062	0
KRT23	0	11.3425	0.243	0.221	0
PTPRD	0	10.7897	0.273	0.295	0
HSPA6	0	3.29065	0.233	0.212	0
CKS1B	0	2.12312	0.21	0.231	0
CLSTN2	0	11.6816	0.292	0.313	0
TMEM106C	0	2.26176	0.267	0.246	0
CDH2	0	8.71811	0.317	0.296	0
PLAU	0	104.947	0.323	0.302	0
CD200	0	3.40757	0.126	0.105	0
ENSG00000240241.5	0	4.57235	0.109	0.088	0
SVIL	0	13.9054	0.336	0.357	0
MFAP4	0	3.84795	0.392	0.372	0
DTHD1	0	9.83429	0.162	0.142	0
APLN	0	6.76174	0.087	0.107	0
AIF1	0	3.8298	0.02	0.04	0
CRIP1	0	17.9503	0.187	0.167	0
CENPF	0	22.77	0.186	0.206	0
DUSP6	0	18.7081	0.105	0.085	0
BTG2	0	2.75945	0.346	0.326	0
IGFBP3	0	5.56026	0.354	0.373	0
TUBA1B	0	2.10313	0.283	0.302	0
S100A2	0	146.705	0.166	0.147	0
LSAMP	0	8.96258	0.247	0.266	0
NUAK1	0	11.9061	0.131	0.112	0
LAPTM5	0	4.58471	0.027	0.046	0
EHF	0	13.7665	0.188	0.169	0
SMC2	0	3.18174	0.243	0.224	0
MIPOL1	0	2.34505	0.201	0.22	0
ANAPC4	0	5.65509	0.231	0.213	0
ATAD2	0	8.26499	0.185	0.203	0
MCM3	0	6.35452	0.27	0.252	0
JARID2	0	2.48046	0.231	0.213	0
CPED1	0	3.29184	0.236	0.254	0
CH25H	0	4.73911	0.192	0.21	0
ABCA5	0	9.35647	0.215	0.197	0
POSTN	0	43.9537	0.333	0.351	0
SRPX2	0	5.69406	0.268	0.286	0
G0S2	0	5.42385	0.154	0.171	0
EYA2	0	7.74554	0.141	0.158	0
PWWP3B	0	2.09812	0.254	0.271	0
MYO9A	0	2.36431	0.274	0.257	0
HERC2P2	0	3.29992	0.26	0.243	0
GIMAP4	0	3.94836	0.055	0.038	0
CLEC14A	0	3.00877	0.043	0.026	0
UBE2T	0	5.67479	0.199	0.216	0
SLC7A5	0	17.6155	0.18	0.163	0
AGPAT5	0	9.82968	0.188	0.171	0
TMEM120B	0	3.02283	0.384	0.368	0
DNM1	0	3.51303	0.332	0.316	0
PPM1L	0	2.88705	0.257	0.241	0
PRSS8	0	4.89008	0.203	0.187	0
CD2AP	0	4.30643	0.196	0.18	0
MS4A6A	0	3.28917	0.013	0.029	0
NR4A2	0	35.9274	0.156	0.172	0
NFATC2	0	33.4752	0.231	0.247	0
TNFRSF12A	0	19.7228	0.249	0.233	0
THBS4	0	9.32808	0.161	0.177	0
NDRG1	0	10.2174	0.187	0.202	0
SIK1	0	20.7457	0.217	0.232	0
CLCN5	0	14.0919	0.248	0.263	0
SLC44A1	0	2.66212	0.259	0.244	0
HCST	0	11.0178	0.067	0.082	0
DNASE1L3	0	22.2616	0.072	0.087	0
CCDC80	0	69.8146	0.348	0.333	0
CAVIN2	0	30.2448	0.135	0.121	0
CAPN6	0	37.0599	0.28	0.266	0
STMN2	0	25.8667	0.262	0.276	0
WNT5A	0	12.6068	0.397	0.383	0
COBL	0	9.1191	0.167	0.153	0
ANKRD50	0	2.14121	0.267	0.253	0
TM4SF1	0	61.821	0.089	0.103	0
DYSF	0	6.55016	0.063	0.049	0
MYCT1	0	13.0714	0.051	0.037	0
MCM4	0	9.38684	0.212	0.198	0
TPT1-AS1	0	5.37968	0.243	0.229	0
CHMP1B	0	11.5972	0.233	0.22	0
NKAIN3	0	2.33135	0.268	0.255	0
RGS1	0	42.7472	0.033	0.046	0
TINAGL1	0	6.34766	0.059	0.072	0
PDLIM5	0	14.7344	0.117	0.105	0
LAMA3	0	39.1278	0.276	0.264	0
H3C10	0	8.94387	0.181	0.193	0
TAB3	0	21.8751	0.225	0.213	0
DNM3OS	0	12.4335	0.251	0.239	0
HES1	0	20.1858	0.132	0.121	0
TFRC	0	54.6241	0.22	0.209	0
PDPN	0	7.49425	0.314	0.303	0
PTPRB	0	10.3454	0.037	0.026	0
INSIG1	0	15.4555	0.209	0.198	0
RBP7	0	3.08488	0.408	0.397	0
FBP1	0	59.4	0.145	0.155	0
HPGD	0	2.16126	0.216	0.226	0
HLA-E	0	4.24351	0.325	0.315	0
SEMA3B	0	6.59599	0.233	0.223	0
HECTD2	0	9.2305	0.218	0.228	0
ROBO4	0	28.5321	0.038	0.028	0
ENSG00000275993.3	0	19.7521	0.203	0.213	0
GLIS3	0	10.0562	0.203	0.213	0
MSLN	0	4.34165	0.211	0.201	0
A2M	0	13.6751	0.14	0.131	0
ECSCR	0	8.75583	0.035	0.026	0
CD1C	0	17.9157	0.02	0.029	0
H1-4	0	55.1706	0.299	0.291	0
HMGCS1	0	9.78151	0.244	0.252	0
CTHRC1	0	26.4472	0.262	0.254	0
AVPR1A	0	27.722	0.215	0.207	0
H4C5	0	11.0729	0.241	0.249	0
KCNMA1	0	8.59403	0.232	0.224	0
PCDH17	0	3.91189	0.027	0.035	0
FLT1	0	85.4383	0.036	0.044	0
FCER1A	0	7.66756	0.008	0.016	0
NR5A2	0	3.64826	0.042	0.034	0
PLVAP	0	19.5973	0.036	0.028	0
SLC2A11	0	19.8646	0.275	0.283	0
HLA-DPB1	0	14.3999	0.196	0.189	0
AGR2	0	51.1897	0.158	0.151	0
MUC16	0	89.3205	0.206	0.213	0
PLXDC1	0	2.74062	0.154	0.161	0
PCDHB16	0	8.31644	0.227	0.234	0
DIPK2B	0	8.83135	0.039	0.032	0
ITIH5	0	12.0591	0.112	0.119	0
SMC4	0	2.04477	0.236	0.229	0
ID2	0	10.6533	0.276	0.283	0
PLAT	0	45.789	0.396	0.39	0
YPEL2	0	16.3864	0.155	0.149	0
MID1	0	107.477	0.192	0.198	0
PRKG1	0	34.0708	0.211	0.205	0
TNFRSF18	0	46.3339	0.228	0.234	0
KLF3	0	5.65247	0.273	0.267	0
RIOK3	0	10.2875	0.293	0.287	0
PHGDH	0	2.07438	0.245	0.251	0
VWF	0	11.4661	0.026	0.02	0
MMRN1	0	53.1831	0.053	0.059	0
SUN2	0	2.61868	0.177	0.171	0
NFIA	0	2.12185	0.325	0.33	0
SEPTIN4	0	10.6103	0.164	0.159	0
NEDD9	0	5.49587	0.122	0.117	0
RNASE1	0	56.8349	0.06	0.064	0
GZMA	0	7.63823	0.163	0.159	0
CCN2	0	32.1051	0.257	0.253	0
CXCR4	0	14.8143	0.074	0.078	0
ADGRL4	0	10.1665	0.035	0.031	0
PHLDA2	0	61.4501	0.155	0.159	0
FAT1	0	4.6984	0.271	0.267	0
PER3	0	5.61767	0.251	0.247	0
RCAN1	0	5.37141	0.234	0.23	0
DPP6	0	3.1347	0.285	0.289	0
CD93	0	15.9127	0.024	0.027	0
UBE2S	0	5.64361	0.236	0.233	0
LGR5	0	6.13029	0.193	0.191	0
MSMO1	0	34.2009	0.24	0.238	0
MGLL	0	71.0266	0.25	0.252	0
STARD9	0	4.35521	0.225	0.227	0
LYZ	0	28.3692	0.028	0.03	0
CCL4L2	0	9.75997	0.067	0.066	0
S100A10	0	25.0642	0.112	0.111	0
IGFBP5	0	64.4929	0.374	0.373	0
PECAM1	0	2.92025	0.032	0.033	0
CORO1A	0	2.27033	0.115	0.114	0
CD9	0	54.7534	0.154	0.153	0
F13A1	0	15.2687	0.392	0.393	0
PLAC8	0	5.60138	0.074	0.075	0
MYO10	0	13.6566	0.167	0.168	0
YOD1	0	3.20417	0.206	0.207	0
MCAM	0	19.2705	0.114	0.114	0
ELP3	0	9.10373	0.218	0.218	0
LSP1	7.80651444476592e-307	16.7464	0.236	0.248	2.2677924462045e-303
CTIF	3.69977179891553e-304	8.08117	0.225	0.224	1.07478370758496e-300
SRGN	2.49421633886983e-303	16.09	0.062	0.077	7.24569846441685e-300
COL6A3	1.47440625540164e-302	11.5169	0.395	0.429	4.28315017194176e-299
NME1	3.35428526026743e-302	9.57063	0.209	0.209	9.74419868107688e-299
PNP	1.15071386417447e-299	3.44101	0.122	0.13	3.34282377542683e-296
NEURL1B	1.59458401010954e-296	7.11679	0.148	0.143	4.6322665493682e-293
ENSG00000280219.1	1.32997697251519e-294	15.9021	0.236	0.305	3.86358310515663e-291
FAM162B	1.75436916976714e-293	14.1659	0.32	0.296	5.09644243817355e-290
ENSG00000224593.1	7.47911296053269e-289	3.03651	0.256	0.27	2.17268231503475e-285
MAGI2	2.48781806714632e-288	3.38699	0.282	0.309	7.22711148506005e-285
VEGFA	3.02511449886911e-286	14.0981	0.249	0.229	8.78795761921476e-283
PSME4	1.6602756422157e-279	4.26142	0.265	0.225	4.8231007406366e-276
SLC4A7	5.62138873500388e-279	3.03781	0.261	0.242	1.63301342751863e-275
CRIM1	7.24227469998835e-279	4.34922	0.206	0.18	2.10388080034661e-275
GTF3C1	1.71755286894554e-274	4.25811	0.371	0.347	4.98949108428678e-271
SRGAP2	1.8695049382183e-273	5.92668	0.248	0.244	5.43091184552417e-270
PRICKLE2	1.08489689707615e-268	18.6533	0.362	0.32	3.15162548600621e-265
DOCK10	1.70474358025277e-263	6.88749	0.158	0.198	4.95228010063429e-260
ACTA2	1.82240884751007e-258	18.219	0.246	0.233	5.29409770201676e-255
CSF1R	2.75766648334938e-258	7.83575	0.033	0.088	8.01102113412996e-255
MYH10	5.47033841096061e-253	8.44043	0.391	0.333	1.58913330838406e-249
CPD	2.3941645489408e-252	4.79317	0.236	0.208	6.95504801467303e-249
DCN	1.94296091320029e-251	19.4373	0.473	0.519	5.64430145284683e-248
ESR1	5.00546566028418e-249	5.43799	0.409	0.389	1.45408777431255e-245
PELI1	7.31832600521245e-246	11.2529	0.271	0.232	2.12597370451422e-242
SMAD9	1.07223655206748e-245	3.47662	0.199	0.178	3.11484718375602e-242
CDC42EP3	6.14724098957376e-245	3.66764	0.251	0.264	1.78577350747118e-241
CD2	2.72328574310861e-239	6.25179	0.151	0.155	7.91114508373051e-236
LUM	2.35407465711799e-235	7.45136	0.463	0.492	6.83858687892777e-232
ANKRD36	3.01418768881057e-235	5.19893	0.279	0.286	8.7562152359947e-232
TNFRSF4	1.49876393558686e-233	57.2484	0.196	0.208	4.35390923287983e-230
NBL1	3.90878707094611e-233	4.94123	0.39	0.372	1.13550264410984e-229
EVL	4.27827524937336e-233	3.77506	0.304	0.272	1.24283895994296e-229
TUBB	8.18731897702393e-232	3.1471	0.389	0.397	2.37841616282545e-228
VCL	2.8912724654364e-230	3.37276	0.387	0.396	8.39914651209276e-227
KRT19	5.233976451149e-229	18.9497	0.401	0.307	1.52047015905878e-225
SFRP4	1.38106968709983e-222	17.4723	0.54	0.482	4.01200744102502e-219
IFRD1	1.59415657400534e-222	8.16393	0.276	0.28	4.63102484748551e-219
GBP4	4.91964534580116e-220	20.4787	0.19	0.165	1.42915697295524e-216
GBP2	6.8032532687278e-219	11.3194	0.194	0.223	1.97634507456543e-215
ENSG00000257341.5	4.38830322298515e-216	5.32069	0.292	0.34	1.27480208627719e-212
IL1RN	5.81805682292736e-216	31.1267	0.161	0.165	1.6901455070604e-212
ZNF704	2.65584408733892e-214	4.1478	0.43	0.374	7.71522707371955e-211
TAGLN	5.78593791853436e-207	2.46257	0.321	0.322	1.68081496533423e-203
LCN2	1.04299579773928e-203	78.4074	0.18	0.221	3.02990279243262e-200
COL5A1	2.2012492369249e-203	2.14857	0.441	0.461	6.39462903326684e-200
ZNF445	6.54257843321177e-203	3.5257	0.214	0.232	1.90061903484802e-199
APOD	1.23179411556892e-202	4.30285	0.434	0.441	3.57836190572772e-199
IL32	5.29524430033626e-202	12.0809	0.363	0.355	1.53826846924768e-198
TIPARP	1.5381224643999e-199	4.22557	0.275	0.301	4.4682457590817e-196
IL2RB	8.70683491985445e-199	20.4409	0.192	0.166	2.52933554421772e-195
COL1A1	5.61306690524487e-196	8.39098	0.454	0.498	1.63059593597363e-192
SLCO2A1	2.18301324993576e-195	8.7373	0.1	0.169	6.34165349106339e-192
CD52	1.21348509190624e-194	2.01373	0.094	0.089	3.52517419198763e-191
SAMD5	6.41464364934891e-193	4.16542	0.181	0.186	1.86345398013586e-189
MMP11	7.60550271591685e-190	8.77109	0.431	0.395	2.20939853897384e-186
ATP11A	2.00026865623607e-189	6.2567	0.189	0.181	5.8107804463658e-186
PROX1	3.98839965957434e-188	47.5678	0.134	0.145	1.15863010110635e-184
ERRFI1	9.86314392407587e-187	41.4522	0.259	0.242	2.86524330994404e-183
PGRMC1	1.27841472590249e-175	4.32891	0.493	0.428	3.71379477874674e-172
ARHGAP29	2.1444640185695e-172	3.05431	0.176	0.123	6.2296679739444e-169
DLL4	1.07133167414037e-168	8.92133	0.107	0.095	3.11221851337776e-165
LXN	6.73312951426588e-167	14.7811	0.215	0.237	1.95597412389424e-163
FOXL2	2.75584935207734e-164	2.33992	0.436	0.378	8.00574236778469e-161
ABL2	3.68879200755618e-164	25.3463	0.195	0.203	1.07159407819507e-160
CBX5	6.68774356693357e-164	3.63857	0.384	0.319	1.9427895061942e-160
CCDC144A	1.57295670311815e-161	30.4639	0.29	0.29	4.56943922255822e-158
CYP1B1	4.27521258736937e-160	6.85838	0.356	0.336	1.2419492566308e-156
TACC2	2.94664154957992e-158	5.83849	0.221	0.211	8.55999370152966e-155
PRSS23	5.65322431675734e-155	14.6772	0.439	0.434	1.64226166401801e-151
PLOD2	9.49304460041198e-154	32.8334	0.193	0.196	2.75772945641968e-150
RALGPS2	1.25778233498172e-153	2.29495	0.279	0.245	3.6538576831219e-150
CAV1	1.33571279059984e-153	19.657	0.309	0.273	3.88024565669255e-150
PGF	2.51327953160495e-153	14.5737	0.214	0.217	7.30107703931239e-150
CKAP5	2.18278978513552e-152	6.73036	0.299	0.266	6.3410043258187e-149
ANO1	2.3384717154932e-151	2.09314	0.321	0.315	6.79326033350776e-148
GALNT7	1.49193548426721e-150	3.16485	0.179	0.175	4.33407258179623e-147
S100A6	9.11351031250423e-147	16.1784	0.436	0.485	2.64747474578248e-143
IGFBP4	1.38893317778034e-143	9.21648	0.486	0.515	4.03485088145188e-140
IL2RG	9.40328678969639e-142	32.0469	0.167	0.187	2.7316548124068e-138
RBP5	1.08966871332896e-140	17.7809	0.062	0.055	3.16548761222062e-137
ATRN	3.41746162023278e-138	4.10034	0.224	0.211	9.92772600677622e-135
ATP2B1	1.59981525030894e-136	5.33818	0.408	0.321	4.64746330214746e-133
CD24	1.06782796736826e-135	3.75732	0.447	0.379	3.10204024520479e-132
MFSD2A	2.70523758958469e-135	10.9664	0.153	0.125	7.85871519774351e-132
DENND4C	1.94163812689465e-133	2.94531	0.205	0.193	5.64045875862895e-130
RBP1	2.47209539052252e-133	13.8022	0.472	0.504	7.18143710946792e-130
NSUN6	1.45171969467566e-128	10.8389	0.229	0.207	4.2172457130328e-125
TMSB10	3.36758214907934e-128	4.2173	0.425	0.376	9.78282614307549e-125
ENPP2	3.22336498566103e-127	3.43973	0.275	0.194	9.36387528334529e-124
STAT1	5.10815507406122e-127	7.1946	0.299	0.268	1.48391904901479e-123
RHOJ	9.92167225983038e-126	9.49306	0.224	0.202	2.88224579148073e-122
CD248	2.78022449010177e-122	4.9317	0.469	0.503	8.07655214374564e-119
ROR1	1.54498680886659e-120	3.57521	0.251	0.277	4.48818667975745e-117
PCDH18	1.48727698792659e-119	5.41368	0.395	0.4	4.32053964992675e-116
SPON1	3.71273112891457e-119	6.13754	0.412	0.402	1.07854839294968e-115
CETP	4.28155773560176e-118	21.8689	0.085	0.067	1.24379252219231e-114
VCAM1	1.47486116194482e-115	62.3896	0.142	0.206	4.28447167544971e-112
DNAJB1	2.10009689040207e-115	36.5954	0.395	0.374	6.10078146661801e-112
LDHA	9.19607370563942e-115	3.69137	0.355	0.363	2.67145941148825e-111
PTCH1	1.75466970818673e-114	2.83596	0.408	0.419	5.09731550228246e-111
DMKN	5.02270839868208e-114	24.2108	0.151	0.15	1.45909678981714e-110
CD69	1.00977868288059e-113	44.002	0.104	0.113	2.93340707376813e-110
HOXD3	1.63463244615975e-113	6.8725	0.199	0.184	4.74860725609408e-110
HMGB1P5	8.98423363571549e-112	2.61578	0.272	0.244	2.60991987117535e-108
CALD1	7.27557258825792e-111	2.45842	0.42	0.455	2.11355383688892e-107
SCLT1	9.16805485377269e-111	3.20793	0.207	0.203	2.66331993502097e-107
HSPG2	4.30746406911632e-109	14.0141	0.245	0.249	1.25131831207829e-105
GPHN	2.43247500178454e-106	3.85172	0.232	0.231	7.0663398801841e-103
NBEAL1	4.7041288248066e-106	2.4708	0.316	0.298	1.36654942360632e-102
ZNF10	6.61484135524826e-106	2.21878	0.223	0.22	1.92161141369962e-102
NPEPPS	4.92230547681811e-105	7.90367	0.358	0.35	1.42992974101566e-101
TUBA1C	4.05151210939345e-103	9.71729	0.281	0.27	1.1769642677788e-99
MXD1	9.38510711551239e-103	3.65395	0.205	0.211	2.72637361705635e-99
MAFB	1.27093195939913e-101	4.50906	0.18	0.177	3.69205734205447e-98
RGL1	2.26350393003428e-101	2.31803	0.292	0.247	6.57547891674959e-98
FJX1	2.63417942910976e-99	3.98377	0.439	0.373	7.65229124156386e-96
SPARC	6.9044036520218e-99	2.86521	0.454	0.475	2.00572926091233e-95
ANO6	2.67875716008487e-98	2.87926	0.291	0.266	7.78178955004654e-95
COL6A1	2.19610869998161e-97	2.48736	0.442	0.483	6.37969577344659e-94
FAM118A	5.53268664662017e-97	27.6204	0.296	0.299	1.60724547084316e-93
PTPRE	6.74119297861341e-97	8.49474	0.115	0.137	1.9583165602872e-93
EDNRA	1.72427625375307e-95	5.12162	0.437	0.45	5.00902251715268e-92
ITPR2	1.83782324254409e-95	4.72405	0.404	0.381	5.33887651959058e-92
PPIAP22	3.16322101244631e-95	5.03315	0.256	0.273	9.18915704115654e-92
KLF10	2.8023640543199e-93	5.95377	0.374	0.328	8.14086757779932e-90
UHRF2	2.99606285506008e-92	4.87013	0.187	0.172	8.70356259394953e-89
MAT2A	4.36323404651123e-90	2.24546	0.357	0.326	1.26751949051151e-86
IFIT3	1.01776758501598e-89	2.13181	0.195	0.214	2.95661483447143e-86
RREB1	4.76710207655129e-89	2.70863	0.191	0.204	1.38484315323815e-85
NOTCH3	2.43774166858411e-88	3.16867	0.143	0.156	7.08163954723683e-85
ZNF737	2.04907338390889e-87	2.25508	0.184	0.195	5.95255818025532e-84
COTL1	4.05123130501543e-87	5.47973	0.385	0.359	1.17688269410698e-83
SLC9A3R1	4.76587497929424e-87	5.48332	0.162	0.167	1.38448668148498e-83
MTND1P23	4.19489826560595e-86	9.73222	0.419	0.454	1.21861794615853e-82
H2AC20	9.76293926980883e-86	3.04633	0.26	0.247	2.83613385787947e-82
COX4I2	2.8868399863011e-83	26.966	0.145	0.122	8.38627016020468e-80
CSTB	3.53204238945756e-83	7.49	0.401	0.387	1.02605831413742e-79
IL11	2.3841898121894e-82	79.8485	0.282	0.273	6.92607140441022e-79
RIPK2-DT	2.44958859678273e-82	3.21894	0.21	0.201	7.11605487365383e-79
ZNF331	2.00822106359056e-80	5.32295	0.167	0.166	5.83388218973059e-77
APCDD1	2.0196359322208e-79	3.11827	0.393	0.401	5.86704238310143e-76
SERPINA1	3.86489794730147e-79	17.5723	0.099	0.116	1.12275285369108e-75
CRY1	1.22693022993157e-78	3.21457	0.256	0.241	3.56423231795122e-75
KLRC1	4.29655516891745e-77	3.6729	0.252	0.228	1.24814927657052e-73
TMEM161B-DT	2.76832366233069e-76	7.00565	0.214	0.227	8.04198023907064e-73
BST2	1.09807825648494e-75	7.55429	0.148	0.172	3.18991733508874e-72
ENSG00000281383.1	2.58716508417821e-75	69.5843	0.324	0.327	7.51571456953769e-72
MXRA8	9.4839884227471e-75	23.7764	0.448	0.47	2.75509863680803e-71
ZNF507	4.46998845233282e-71	9.10115	0.201	0.198	1.29853164540268e-67
ODF2L	2.11275394709333e-70	3.04683	0.332	0.317	6.13755021630613e-67
RGS16	1.56965328607213e-67	40.6283	0.182	0.24	4.55984279603952e-64
TRBC2	4.23548028505457e-66	23.5306	0.213	0.198	1.23040702280835e-62
DST	5.44501039636735e-66	4.25874	0.427	0.431	1.58177552014472e-62
CD109	1.15555888086588e-65	6.25674	0.156	0.181	3.35689854891539e-62
SPON2	1.49946315297909e-65	17.7683	0.459	0.47	4.35594045940426e-62
PLAUR	6.67187143705732e-65	23.0898	0.212	0.21	1.93817865246515e-61
PMEPA1	2.07571660018098e-64	2.54678	0.452	0.395	6.02995672352575e-61
FTL	4.31260688024874e-64	14.0758	0.345	0.384	1.25281229871226e-60
HNRNPA1L3	8.61613009396416e-64	19.7207	0.22	0.229	2.50298579229659e-60
HTRA1	8.80168177690207e-64	49.5678	0.411	0.414	2.55688855619005e-60
COL5A2	1.31922329976733e-63	6.94664	0.424	0.451	3.83234368582408e-60
LEFTY2	6.92599779437382e-63	2.19937	0.348	0.381	2.01200235926559e-59
NBPF14	2.08256434819349e-62	2.38907	0.305	0.279	6.0498494315021e-59
HOXA9	2.86588958027964e-62	10.5201	0.322	0.302	8.32540923071235e-59
ZBTB38	3.27121207899868e-62	5.89834	0.442	0.391	9.50287108949117e-59
H1-2	5.2815698104409e-62	96.6721	0.303	0.301	1.53429602993308e-58
F3	6.50447385375559e-62	2.12632	0.351	0.352	1.889549654516e-58
LPL	2.9157762389832e-60	34.4268	0.127	0.119	8.4703299742462e-57
CTSD	1.74111940489935e-58	31.3213	0.328	0.302	5.0579518712326e-55
ENSG00000111780.8	4.67541712484344e-58	2.08074	0.228	0.248	1.35820867476702e-54
ZNF493	4.9686813398552e-57	2.20747	0.22	0.226	1.44340192922794e-53
KIF26B	1.53752110056908e-56	6.47631	0.248	0.246	4.46649879715319e-53
SH3BP5	1.84381194149062e-56	2.36879	0.293	0.249	5.35627369003026e-53
H19	2.14299496674947e-56	68.1441	0.421	0.436	6.22540037840721e-53
KCTD12	2.82384953853551e-56	9.79573	0.209	0.219	8.20328290944566e-53
MGP	1.38938172701011e-55	68.7866	0.39	0.379	4.03615391696436e-52
TFPI2	3.56306591269197e-53	30.8857	0.182	0.214	1.03507064763702e-49
KIF9	1.50656470103326e-52	3.07597	0.276	0.208	4.37657045650161e-49
HLA-B	2.92073465156518e-52	10.5152	0.259	0.273	8.48473416279684e-49
LRRFIP1	1.87171968294911e-51	4.47803	0.341	0.31	5.43734567896716e-48
XPR1	6.12633882059236e-51	10.5603	0.186	0.179	1.77970142738208e-47
FOS	4.33538234665808e-48	6.86309	0.471	0.446	1.25942857170417e-44
TIMP1	8.30929122725747e-47	6.69747	0.371	0.405	2.4138491015183e-43
THADA	1.65748187404769e-45	2.06533	0.208	0.204	4.81498484410852e-42
KLRB1	5.1256729134407e-45	13.7937	0.195	0.189	1.48900798135452e-41
ATG2B	1.04319380636716e-41	7.79145	0.199	0.191	3.0304780074966e-38
IGSF10	2.14698503174815e-41	4.00604	0.241	0.272	6.23699151722838e-38
AHI1	9.4405881623188e-41	2.13294	0.334	0.293	2.74249086115361e-37
ENSG00000260342.2	1.01550701565733e-40	2.71553	0.364	0.347	2.95004788048453e-37
B3GNT2	3.23468624754036e-39	3.74521	0.208	0.187	9.39676354910475e-36
COL1A2	2.12807314500533e-38	18.7249	0.429	0.426	6.18205248624048e-35
SYNGAP1	3.27243682143413e-37	3.11315	0.239	0.238	9.50642896626614e-34
DENND2B	1.14440754459679e-36	3.08878	0.371	0.342	3.32450391705368e-33
TBX3	1.62380976354862e-36	8.60794	0.436	0.425	4.71716736310874e-33
SPRY1	1.76472793064335e-36	34.3524	0.263	0.238	5.12653463851893e-33
PLPPR4	9.82955939530003e-36	11.578	0.222	0.246	2.85548700433466e-32
ANK3	1.7946289460679e-34	6.64516	0.309	0.276	5.21339708832726e-31
STT3B	6.81965867226353e-33	2.98913	0.417	0.368	1.98111084429255e-29
EPHA2	3.38903707191123e-31	11.7991	0.191	0.19	9.84515269390212e-28
LOXL2	8.48445620886211e-31	10.9942	0.364	0.33	2.46473452867444e-27
PTPN14	1.20961034354089e-30	2.44676	0.26	0.217	3.51391804798628e-27
CTSL	1.30448774182944e-30	11.1532	0.322	0.344	3.78953689001452e-27
NPC1	2.11572343196948e-30	8.54638	0.182	0.193	6.14617656987133e-27
ITM2B	2.74433815934351e-30	7.63509	0.461	0.421	7.97230235289289e-27
AEBP1	1.27688456617381e-29	10.2376	0.404	0.396	3.70934966473491e-26
UBR1	2.9706587149388e-29	28.4303	0.243	0.22	8.62976356689721e-26
H1-10	4.92807556656205e-29	9.37614	0.333	0.348	1.43160595208628e-25
ITGA6	2.55460142639608e-27	41.9416	0.373	0.282	7.42111714368062e-24
CRABP2	4.40655769407775e-27	11.3316	0.452	0.418	1.28010501012959e-23
SELENOP	7.74109109058913e-27	4.72156	0.337	0.384	2.24878696181614e-23
DDX3X	2.5035193326797e-25	2.45225	0.394	0.385	7.27272366143453e-22
GNPTAB	3.52606509599019e-25	3.13491	0.228	0.213	1.02432191038515e-21
SLC11A1	2.68553118979707e-24	30.1144	0.186	0.188	7.80146810636048e-21
NF1	4.97052906104025e-24	2.47912	0.328	0.284	1.44393869223219e-20
PSAP	1.79553726934332e-22	11.3549	0.4	0.417	5.21603576744234e-19
EMP1	2.9986789719341e-22	12.7481	0.23	0.268	8.71116241346856e-19
BHLHE40	1.12264053371684e-21	8.04883	0.206	0.206	3.26127075044742e-18
IQGAP2	1.38008335497644e-21	4.64842	0.151	0.119	4.00914214620657e-18
TCF21	1.7548594643577e-21	59.0927	0.273	0.251	5.0978667439591e-18
NPC2	2.11454203249205e-21	20.5417	0.427	0.414	6.14274460438941e-18
CACNA1D	2.42836877052472e-21	19.8115	0.291	0.32	7.05441127837432e-18
WWP1	1.38026489481104e-20	6.84245	0.217	0.191	4.00966951942609e-17
ADAM33	4.57877257538005e-20	2.51736	0.305	0.302	1.33013343314791e-16
HSP90B1	8.00746978924447e-19	4.22	0.421	0.421	2.32616997377552e-15
CCND2	1.97114502693613e-18	3.91608	0.434	0.405	5.72617630324946e-15
CDKN2A	2.96468565239787e-18	4.256	0.206	0.204	8.61241182021582e-15
AOC3	8.29010708812213e-18	27.1532	0.158	0.168	2.40827610909948e-14
ADIRF	2.91663656313523e-17	46.4247	0.166	0.203	8.47282921590783e-14
SERPINE1	8.22557682421428e-17	6.85599	0.269	0.291	2.38953006743425e-13
ENSG00000272578.5	4.16992793561976e-16	10.8547	0.225	0.233	1.21136406529754e-12
MALAT1	8.63580447659374e-16	21.3365	0.421	0.415	2.50870120045048e-12
VGLL3	1.86003821777294e-15	13.2634	0.237	0.232	5.40341102263039e-12
DUXAP10	8.17631762245606e-15	21.2864	0.266	0.287	2.37522026932348e-11
ITM2A	8.9103179826442e-15	19.0181	0.185	0.156	2.58844737395814e-11
H1-0	9.77699005967912e-15	15.6674	0.377	0.388	2.84021561233678e-11
PPFIBP1	1.50157883964496e-14	8.05419	0.205	0.174	4.36208652916862e-11
STK17B	1.88360366826986e-14	3.19218	0.143	0.15	5.47186865632395e-11
FRMD4B	2.60506595069468e-14	9.18821	0.286	0.265	7.56771658676804e-11
PAMR1	4.21652201967853e-14	4.10889	0.48	0.44	1.22489964671661e-10
ISLR	4.37342180092645e-14	3.87733	0.496	0.502	1.27047903316913e-10
ARL4C	9.44831171943145e-14	5.50454	0.143	0.156	2.74473455449484e-10
MYH9	1.63035348275123e-13	9.61107	0.396	0.385	4.73617686739233e-10
ZNF731P	2.42165163180118e-13	3.03376	0.207	0.198	7.03489799038243e-10
IER3	3.58943852037977e-13	48.5298	0.279	0.263	1.04273189017032e-09
GPNMB	1.57363106771101e-12	10.8894	0.334	0.331	4.57139825170050e-09
NUDT4	2.7283101247028e-12	24.7668	0.27	0.241	7.92574091226164e-09
OAS1	5.91576760116627e-12	3.22669	0.206	0.243	1.7185304881388e-08
THY1	6.70852966548248e-12	7.75383	0.463	0.436	1.94882786782266e-08
LINC00923	7.03262997637341e-12	5.4707	0.254	0.276	2.04297900813648e-08
IFITM1	8.3638873366074e-12	11.736	0.435	0.428	2.42970927128445e-08
CCL2	1.44725607636862e-11	3.20015	0.129	0.159	4.20427890185083e-08
MBNL1	4.19401586718486e-11	7.82679	0.39	0.352	1.2183616094172e-07
GNLY	9.53738394203449e-11	5.20215	0.136	0.184	2.77061003516102e-07
BCL3	2.33496808168388e-10	6.22693	0.206	0.225	6.78308227729167e-07
THBD	4.21260325502537e-10	48.8387	0.075	0.099	1.22376124558487e-06
CACHD1	4.88763620340824e-10	4.60271	0.186	0.187	1.41985831709009e-06
KDM3A	5.67581122123145e-10	4.14752	0.196	0.187	1.64882315976774e-06
ATP9B	3.15200842641605e-09	4.78802	0.246	0.245	9.15658447873862e-06
EDNRB	3.99480126966051e-09	77.9673	0.233	0.257	1.16048976883638e-05
KAT6B	4.30591949412492e-09	2.3316	0.423	0.379	1.25086961304329e-05
CKB	4.95384831033756e-09	19.9039	0.42	0.406	1.43909293415306e-05
HES4	5.71211348542176e-09	21.3651	0.23	0.208	1.65936896751502e-05
S100A4	7.02354490584699e-09	15.2416	0.348	0.388	2.04033979514855e-05
ADM	3.02394825894464e-08	60.224	0.174	0.176	8.78456969223418e-05
DDX58	3.96738716897634e-08	4.61719	0.186	0.197	0.000115253
TRAF5	7.9354595322057e-08	2.82622	0.215	0.216	0.000230525
FAM43A	5.27707483866964e-07	9.11558	0.169	0.162	0.00153299
SNORD3A	8.35306278690464e-07	8.21703	0.251	0.238	0.00242656
ENSG00000267059.2	1.42602349621719e-06	3.38026	0.243	0.242	0.0041426
ZFAND5	2.80037621525624e-06	9.1625	0.392	0.398	0.00813509
TPM3	3.58594085129394e-06	3.84759	0.369	0.361	0.0104172
SFRP2	3.6819040689329e-06	11.5232	0.333	0.32	0.0106959
ITPRIP	7.62693195201849e-06	3.51	0.193	0.173	0.0221562
RASA2	9.56562801678655e-06	4.69043	0.206	0.191	0.0277881
TMX4	1.77105251568492e-05	15.6301	0.334	0.289	0.0514491
MEG8	4.91028003238725e-05	16.6526	0.223	0.247	0.142644
MED13	6.23431381176045e-05	5.09862	0.23	0.218	0.181107
IER2	8.88621625043994e-05	3.78409	0.44	0.425	0.258145
SFRP1	0.000152013	8.95081	0.478	0.42	0.441598
KMT2C	0.000356883	6.25365	0.397	0.353	1
PDGFRB	0.000549201	6.65969	0.374	0.398	1
MAGI2-AS3	0.000670297	2.03758	0.426	0.386	1
ELK3	0.00122529	3.30413	0.152	0.129	1
AFF1	0.00174223	2.94854	0.239	0.219	1
CREBZF	0.00277494	18.8223	0.302	0.291	1
RAC2	0.00312028	2.82903	0.13	0.127	1
MECOM	0.00332216	5.66019	0.132	0.113	1
USP36	0.00359325	9.73289	0.205	0.202	1
CCND1	0.00398711	14.266	0.241	0.216	1
LUCAT1	0.0063158	16.5552	0.28	0.288	1
HUWE1	0.00719907	3.0673	0.386	0.354	1
TSPAN13	0.00761705	8.21127	0.153	0.143	1
MFAP2	0.00817348	2.13735	0.472	0.435	1
PKHD1L1	0	4.0803	0.208	0.452	0
LIF	0	14.7745	0.322	0.182	0
ARHGAP11B	0	4.35698	0.144	0.273	0
PDZK1IP1	0	26.4311	0.369	0.243	0
E2F7	0	7.17184	0.12	0.243	0
ALDH1L1	0	25.4209	0.151	0.27	0
DIAPH3	0	5.19264	0.168	0.286	0
HJURP	0	3.90302	0.108	0.215	0
TMEM132B	0	9.6029	0.19	0.297	0
REN	0	4.91304	0.108	0.212	0
C15orf48	0	87.8565	0.214	0.113	0
NTRK3	0	12.3942	0.228	0.325	0
ARHGAP11A	0	15.5259	0.118	0.214	0
MET	0	3.13025	0.252	0.157	0
DHRS2	0	5.26273	0.118	0.213	0
KCNIP1	0	10.8543	0.191	0.285	0
CST1	0	2.61251	0.382	0.289	0
TROAP	0	16.1411	0.103	0.189	0
SFN	0	21.0277	0.363	0.279	0
H2AC12	0	8.29409	0.156	0.239	0
NCAPG	0	11.6469	0.13	0.21	0
FBXO32	0	41.5777	0.238	0.316	0
H3C8	0	27.3288	0.198	0.274	0
NUAK2	0	22.7673	0.23	0.156	0
FAM83D	0	6.78899	0.102	0.176	0
SLC26A7	0	62.909	0.218	0.291	0
SGO1	0	3.16632	0.131	0.203	0
CDC6	0	10.7355	0.15	0.219	0
IDO1	0	6.05177	0.344	0.275	0
FOXM1	0	5.0365	0.13	0.198	0
PSRC1	0	7.62777	0.129	0.196	0
AURKB	0	2.84568	0.112	0.179	0
CST7	0	3.627	0.17	0.104	0
PLK1	0	4.13922	0.103	0.168	0
CCL3L3	0	66.8483	0.061	0.126	0
KIF20A	0	20.9574	0.124	0.189	0
SPC25	0	7.01613	0.127	0.192	0
KIF11	0	2.53503	0.153	0.217	0
FAM111B	0	5.91788	0.142	0.206	0
SIPA1L2	0	2.6103	0.244	0.18	0
NEMP1	0	3.91891	0.167	0.23	0
LYVE1	0	15.3952	0.108	0.17	0
CDKN3	0	6.83821	0.146	0.208	0
KLRD1	0	15.9773	0.217	0.156	0
ENSG00000253284.2	0	9.1312	0.197	0.257	0
CFB	0	7.4972	0.224	0.165	0
PBK	0	4.89411	0.135	0.194	0
CDC20	0	5.75133	0.131	0.189	0
CENPA	0	10.3616	0.108	0.165	0
SGO2	0	9.30422	0.133	0.19	0
PIF1	0	25.9289	0.145	0.201	0
CCNB2	0	4.50431	0.139	0.194	0
PIMREG	0	5.15304	0.132	0.187	0
CIT	0	13.7964	0.127	0.182	0
FTH1	0	3.96801	0.443	0.389	0
HMMR	0	2.12759	0.119	0.173	0
ENSG00000283674.3	0	9.19218	0.204	0.257	0
DLGAP5	0	3.13555	0.129	0.182	0
KIF4A	0	2.57734	0.12	0.173	0
PKMYT1	0	7.26562	0.13	0.182	0
CDT1	0	2.30305	0.147	0.198	0
PKD1L2	0	8.26563	0.256	0.306	0
KLK1	0	81.1295	0.238	0.288	0
CDKN2D	0	7.27559	0.104	0.153	0
BIRC5	0	3.18926	0.17	0.219	0
KIF23	0	4.90233	0.131	0.18	0
HIGD1B	0	8.07064	0.16	0.112	0
CCL21	0	5.70723	0.125	0.078	0
IL2RA	0	4.34516	0.073	0.118	0
PTGS2	0	21.6686	0.197	0.153	0
ZWINT	0	2.75735	0.173	0.216	0
SDCBP2	0	10.0592	0.315	0.272	0
ISG20	0	4.02351	0.199	0.157	0
FBXO5	0	4.63318	0.175	0.216	0
APOBEC3B	0	4.02205	0.157	0.198	0
IGLL5	0	137.715	0.405	0.365	0
MS4A8	0	18.9148	0.134	0.095	0
GPSM2	0	7.52024	0.193	0.232	0
PART1	0	2.28918	0.156	0.194	0
TMSB15A	0	3.29424	0.274	0.312	0
CENPE	0	28.3536	0.129	0.166	0
DUSP5	0	10.773	0.22	0.183	0
PRF1	0	18.9	0.21	0.174	0
ENSG00000266373.1	0	39.2039	0.21	0.246	0
TACC3	0	5.69992	0.132	0.168	0
KLK4	0	11.0573	0.277	0.313	0
TENM3	0	5.3301	0.256	0.292	0
CENPU	0	4.36055	0.184	0.219	0
HYDIN	0	19.4526	0.152	0.187	0
LINC03009	0	3.10525	0.216	0.251	0
TRPC1	0	2.26487	0.204	0.239	0
PMAIP1	0	23.5033	0.243	0.21	0
BRCA1	0	8.0637	0.173	0.206	0
TK1	0	3.97005	0.172	0.204	0
CXCL16	0	3.17763	0.17	0.138	0
HOXB7	0	7.23156	0.155	0.123	0
H4C4	0	113.073	0.186	0.218	0
H2AC13	0	31.2492	0.272	0.304	0
LCP2	0	2.33958	0.096	0.127	0
GGH	0	2.48722	0.21	0.241	0
RACGAP1	0	6.54543	0.135	0.166	0
LRRN1	0	7.2871	0.244	0.273	0
TMEM26	0	11.0103	0.235	0.264	0
MATN2	0	5.17012	0.294	0.265	0
RGCC	0	38.0211	0.082	0.11	0
SCNN1A	0	6.54242	0.231	0.203	0
SLA	0	12.815	0.13	0.103	0
MXRA5	0	17.1205	0.264	0.291	0
SDK1	0	4.07003	0.367	0.34	0
ITPR1	0	6.12782	0.172	0.198	0
UBE2C	0	3.46402	0.166	0.192	0
TPX2	0	13.3534	0.184	0.21	0
KLF5	0	18.4315	0.216	0.19	0
LIG1	0	3.81539	0.178	0.203	0
GASK1B-AS1	0	2.53868	0.217	0.242	0
KIFC1	0	5.2549	0.141	0.165	0
GPR34	0	7.859	0.055	0.079	0
EGR3	0	11.9349	0.255	0.231	0
ANKRD36C	0	4.21823	0.226	0.249	0
KIF20B	0	5.61165	0.168	0.191	0
FAT4	0	9.23736	0.194	0.217	0
ENSG00000262526.2	0	5.20525	0.19	0.213	0
HEYL	0	5.82559	0.216	0.239	0
CKS2	0	26.7045	0.291	0.268	0
MT1X	0	72.6987	0.242	0.264	0
CLDN7	0	7.85466	0.162	0.14	0
ADGRB3	0	15.1851	0.22	0.242	0
TMEM200A	0	5.69309	0.353	0.331	0
MCOLN3	0	2.54605	0.237	0.258	0
PIM3	0	2.47858	0.225	0.246	0
FLRT2	0	11.5193	0.337	0.317	0
MIS18BP1	0	2.9317	0.277	0.257	0
PFKFB3	0	16.6067	0.161	0.141	0
WDR27	0	2.7082	0.208	0.228	0
CDK6	0	4.41162	0.329	0.309	0
PRC1	0	10.9225	0.164	0.184	0
IL6	0	43.2925	0.207	0.187	0
CEP192	0	5.97812	0.202	0.222	0
MPHOSPH9	0	2.45694	0.201	0.221	0
HMGB2	0	2.57721	0.254	0.273	0
RARRES1	0	10.8143	0.331	0.312	0
GDF7	0	2.40356	0.386	0.367	0
SOX18	0	5.10895	0.087	0.106	0
NFIB	0	2.20777	0.206	0.187	0
SPRED1	0	11.0437	0.222	0.241	0
H1-3	0	29.1074	0.297	0.278	0
H2AC14	0	6.00702	0.29	0.308	0
DYDC2	0	3.78906	0.138	0.12	0
TRIO	0	2.48484	0.253	0.235	0
PCAT19	0	2.65464	0.07	0.052	0
RGS4	0	7.58798	0.233	0.216	0
KMT2A	0	5.16092	0.33	0.313	0
ADAMTS19	0	7.36739	0.289	0.306	0
PDE5A	0	5.18619	0.24	0.257	0
HLA-DQA1	0	14.7801	0.011	0.028	0
DDX60L	0	2.35597	0.218	0.235	0
H2AX	0	3.1208	0.263	0.279	0
CD68	0	21.0043	0.079	0.095	0
CD14	0	13.5231	0.028	0.044	0
IDI1	0	10.4373	0.243	0.227	0
SLF2	0	9.82779	0.284	0.268	0
NCOA7	0	5.80607	0.181	0.196	0
PTCH2	0	2.01384	0.356	0.371	0
RBM5	0	2.05667	0.315	0.3	0
BCL2A1	0	32.6596	0.103	0.117	0
C19orf48	0	4.86396	0.392	0.378	0
CD1E	0	4.65902	0.066	0.052	0
INTS3	0	3.39049	0.264	0.277	0
UCHL1	0	13.864	0.336	0.323	0
NAV2	0	10.2033	0.113	0.126	0
DUSP2	0	4.76607	0.182	0.169	0
GEN1	0	4.44091	0.191	0.204	0
SERINC5	0	5.21508	0.175	0.187	0
ANKUB1	0	29.3401	0.162	0.15	0
ATG16L2	0	3.76031	0.218	0.23	0
TBC1D4	0	2.05906	0.208	0.22	0
MAP3K1	0	3.36752	0.23	0.218	0
FGL2	0	17.7906	0.026	0.038	0
FOLR2	0	18.7517	0.048	0.06	0
GPSM3	0	2.54329	0.112	0.1	0
PTPN4	0	4.83378	0.196	0.208	0
H2AC17	0	9.66172	0.218	0.229	0
H2BC4	0	10.8416	0.159	0.17	0
GUSBP18	0	4.6843	0.242	0.253	0
HMGB3	0	2.43794	0.261	0.272	0
ABCC5	0	2.5494	0.191	0.202	0
F10	0	4.32261	0.345	0.356	0
SOGA1	0	10.8036	0.207	0.218	0
CCL5	0	9.48218	0.111	0.1	0
LINC02614	0	4.26222	0.233	0.244	0
GABBR1	0	7.90282	0.224	0.235	0
THBS2	0	24.357	0.268	0.258	0
SPEF2	0	4.56646	0.226	0.216	0
KIF22	0	8.49708	0.218	0.228	0
FKTN	0	7.47051	0.203	0.213	0
GPC6	0	2.96469	0.273	0.283	0
TOP2A	0	16.9026	0.201	0.192	0
SLITRK6	0	4.55664	0.248	0.257	0
TANC1	0	2.57249	0.217	0.208	0
MNS1	0	3.46489	0.16	0.151	0
TNXB	0	3.44685	0.33	0.321	0
DGKE	0	2.36151	0.193	0.202	0
C1QC	0	22.3082	0.051	0.042	0
TMEM131L	0	5.92021	0.229	0.238	0
H4C8	0	45.3471	0.2	0.192	0
MAP3K12	0	3.99217	0.221	0.229	0
C1QA	0	23.5208	0.05	0.042	0
NSD2	0	4.73158	0.231	0.239	0
BARD1	0	4.62405	0.199	0.207	0
ENSG00000143248.13	0	2.52358	0.107	0.114	0
ARL6IP1	0	13.2625	0.195	0.202	0
SLC26A2	0	19.7622	0.224	0.217	0
CKAP2	0	3.29153	0.248	0.241	0
CCDC14	0	6.25086	0.29	0.297	0
SLC24A3	0	8.43753	0.237	0.244	0
KCNE4	0	8.35556	0.208	0.215	0
HLA-DRB1	0	22.5295	0.024	0.031	0
GPRC5A	0	2.25509	0.161	0.155	0
CYYR1	0	2.08919	0.195	0.201	0
NR2C1	0	3.94773	0.249	0.255	0
ANGPT2	0	29.017	0.047	0.053	0
GEM	0	3.55291	0.251	0.246	0
GADD45A	0	3.56443	0.244	0.239	0
NCAPD2	0	5.58099	0.18	0.175	0
SLC12A2	0	3.95991	0.223	0.218	0
GAN	0	2.10878	0.214	0.219	0
MYO6	0	3.12237	0.204	0.209	0
MKI67	0	30.8033	0.201	0.206	0
KRT17	0	19.1054	0.231	0.236	0
SULT1C4	0	15.8892	0.201	0.206	0
HLA-DRA	0	10.892	0.041	0.037	0
C1QB	0	48.6677	0.041	0.037	0
ETS1	0	2.2932	0.185	0.189	0
ANKRD36B	0	4.96751	0.227	0.231	0
NSUN5P1	0	4.03717	0.249	0.253	0
PTPRK	0	3.95297	0.177	0.181	0
BMP2K	0	3.97559	0.171	0.175	0
NR4A1	0	10.8815	0.292	0.289	0
PLA2R1	0	2.86633	0.274	0.271	0
ENSG00000255495.1	0	4.45647	0.245	0.242	0
RASL11A	0	4.32251	0.195	0.192	0
OSMR	0	25.6288	0.223	0.22	0
PCDH7	0	14.6418	0.17	0.167	0
CCL3	0	5.47636	0.029	0.032	0
PRKD1	0	3.11858	0.24	0.242	0
CNTRL	0	4.29253	0.172	0.174	0
CPVL	0	10.1285	0.027	0.025	0
UBN2	0	3.32448	0.233	0.235	0
CLDN5	0	16.3202	0.032	0.031	0
ESM1	0	16.8771	0.045	0.046	0
SERPINB9	0	62.9468	0.151	0.15	0
ADGRL2	0	9.13371	0.188	0.187	0
TP53INP1	0	21.5261	0.2	0.201	0
TTLL3	0	4.33102	0.218	0.219	0
SIPA1L1	0	2.13829	0.232	0.231	0
DYRK1A	0	17.72	0.212	0.213	0
B3GNT5	0	7.45083	0.177	0.178	0
CD74	0	16.338	0.036	0.035	0
PTBP2	0	3.26228	0.222	0.222	0
FN1	1.29350162176127e-307	5.79794	0.386	0.384	3.75762221121649e-304
IFIT2	2.00689504221119e-301	51.4638	0.181	0.22	5.8300300976235e-298
BPIFB1	6.29599803102764e-301	123.11	0.427	0.474	1.82898742801353e-297
ENSG00000234287.1	5.4866092839524e-300	2.36661	0.205	0.229	1.59385999698817e-296
GUCY1A1	1.42798275776455e-299	18.6405	0.162	0.156	4.14828991130603e-296
GASK1B	5.59618656874888e-296	3.80506	0.419	0.376	1.62569219822155e-292
SPAG8	4.11254069030012e-295	7.18482	0.141	0.179	1.19469307053219e-291
GABARAPL1	1.13503541053817e-290	8.1512	0.256	0.284	3.29727786761339e-287
ITGA5	2.11966533320221e-290	11.8929	0.242	0.227	6.15762779295241e-287
DSE	3.86761874844775e-283	2.58798	0.234	0.228	1.12354324642407e-279
GIMAP7	1.21381048341745e-282	2.13088	0.051	0.056	3.5261194543277e-279
USP54	2.06976737037933e-281	49.79	0.193	0.203	6.01267421095197e-278
TUBB2A	4.60474587760652e-280	3.71409	0.306	0.305	1.33767867744469e-276
SNAI2	2.81883319263761e-277	3.91583	0.323	0.329	8.18871042461226e-274
NHLRC3	2.40274853341784e-274	2.66195	0.273	0.265	6.97998448957881e-271
SAMD4A	3.44185185375186e-273	4.39327	0.256	0.277	9.99857963514916e-270
PIP5K1A	5.09524261295994e-272	4.21062	0.243	0.247	1.48016797906486e-268
GLS	1.32339444505151e-271	2.39109	0.223	0.239	3.84446086287463e-268
BHMT2	3.83455597529452e-269	5.0854	0.278	0.29	1.11393851082306e-265
CCDC78	5.09172329758579e-265	4.13954	0.067	0.117	1.47914561794867e-261
TMEM87B	1.45154411638933e-258	6.6668	0.344	0.324	4.21673565811101e-255
GK5	1.84350737672753e-257	5.46246	0.224	0.201	5.35538892939348e-254
MAST2	8.13709300396884e-255	4.25772	0.252	0.254	2.36382551765295e-251
SNHG14	9.28967118372364e-255	3.21105	0.279	0.269	2.69864947887172e-251
EPB41L3	4.44687721535117e-254	3.22364	0.186	0.177	1.29181783105951e-250
IGHA2	6.49711856339814e-252	33.6927	0.509	0.545	1.88741294266716e-248
GOLGA8A	4.79907859400464e-251	4.79137	0.297	0.29	1.39413233155835e-247
SASH1	1.46117227313649e-250	5.85863	0.187	0.214	4.24470545346151e-247
DGKH	1.60770379832745e-243	16.177	0.189	0.183	4.67037953414124e-240
SLC16A1-AS1	2.86855032478201e-243	2.24743	0.248	0.247	8.33313869349173e-240
CLK4	3.15531028708024e-241	4.43343	0.223	0.23	9.16617638396811e-238
ENOSF1	1.65835391210047e-239	5.88948	0.344	0.322	4.81751811465186e-236
TYROBP	6.34166472954009e-238	14.7802	0.039	0.04	1.8422536039314e-234
DNAAF9	8.45013841979573e-238	11.3089	0.197	0.205	2.45476521095066e-234
LY86	2.66687900657066e-236	3.88267	0.032	0.055	7.74728351408777e-233
COL12A1	4.92386484117176e-236	2.72476	0.307	0.342	1.4303827363604e-232
AGR3	5.6280755817295e-235	6.17376	0.172	0.158	1.63495595649242e-231
ZEB2	6.45805804275284e-235	5.59444	0.369	0.356	1.8760658614197e-231
ENSG00000287160.1	8.83273689126418e-235	4.39924	0.235	0.254	2.56591006691224e-231
NBPF20	1.4708266345716e-232	3.08441	0.265	0.256	4.27275137343049e-229
TRMT9B	4.20027062530528e-232	2.13349	0.184	0.208	1.22017861665118e-228
DIP2A	1.1523476215423e-229	4.88659	0.22	0.223	3.34756984058039e-226
NR2F2-AS1	5.14344380041303e-229	3.44336	0.352	0.344	1.49417042401999e-225
RAD21	5.42283918278154e-228	4.52837	0.372	0.373	1.57533478259804e-224
ATM	2.89640896373922e-227	3.81476	0.299	0.29	8.41406803966245e-224
PCDHGC3	4.41001417682708e-226	2.3797	0.233	0.241	1.28110911836827e-222
HERC2P3	1.26532114650986e-222	5.18511	0.261	0.256	3.67575793061115e-219
CLXN	5.084401058545e-220	4.8911	0.159	0.183	1.47701850750732e-216
UNC5B	1.78137663843676e-218	6.72341	0.146	0.175	5.17489913465878e-215
APOL1	1.62409535773241e-217	5.30095	0.204	0.224	4.71799701421266e-214
VWC2	2.25284947889922e-217	2.66288	0.387	0.378	6.54452773620224e-214
LRP6	8.79109640383409e-217	2.60067	0.254	0.261	2.5538135053138e-213
EP400P1	1.50964202169418e-216	2.07588	0.209	0.213	4.38551007302159e-213
TSPYL2	2.02486422699641e-214	8.30303	0.283	0.275	5.88223057942457e-211
HIVEP1	1.06861522709717e-213	3.87564	0.197	0.177	3.10432723471727e-210
TBXAS1	2.49436111245415e-212	2.90924	0.067	0.088	7.2461190316793e-209
DAB2	3.90382208776112e-212	8.15547	0.392	0.394	1.13406031649461e-208
BRWD1	5.03001305355137e-212	2.85646	0.352	0.338	1.46121879205667e-208
ZNF407	2.90675599260266e-211	8.34699	0.181	0.183	8.44412615851073e-208
FHAD1	1.0925828331332e-210	14.4491	0.16	0.156	3.17395313025194e-207
PTAR1	3.33998071555416e-208	7.9285	0.228	0.232	9.70264397868482e-205
FCGR3A	3.54331821322309e-208	2.71954	0.08	0.094	1.02933394094131e-204
DYNC2H1	4.36880034134402e-205	3.1345	0.264	0.254	1.26913649916044e-201
MDM4	3.65476294700113e-203	2.37172	0.29	0.285	1.06170863610383e-199
GCLC	3.88170432769594e-203	2.75724	0.241	0.249	1.12763510719567e-199
C1RL-AS1	1.35568389681498e-200	4.11737	0.209	0.212	3.93826172024751e-197
CD3D	3.52092568343294e-200	47.5407	0.19	0.158	1.02282891103727e-196
ZNF662	3.09980839979792e-198	7.23899	0.206	0.208	9.00494340141297e-195
CDCA7	8.24156249528253e-198	2.35973	0.417	0.374	2.39417390487958e-194
TMEM168	4.88510408436908e-197	5.21355	0.229	0.242	1.41912273650922e-193
PAPPA	9.11520515906059e-196	4.3243	0.231	0.232	2.6479670987071e-192
ABCG1	1.63723234797774e-195	11.4491	0.142	0.155	4.75615997087532e-192
PIK3C2A	7.89895117735758e-192	6.08179	0.23	0.235	2.29464531702238e-188
EFHC1	2.52655301222226e-191	4.87846	0.278	0.267	7.33963650050567e-188
CCNL2	2.83615629541035e-185	2.50403	0.36	0.347	8.23903403816706e-182
CCNA1	5.75039645378588e-185	12.9566	0.099	0.098	1.6704901698248e-181
SHROOM4	4.27360012428755e-184	4.23586	0.219	0.195	1.24148083610553e-180
GABPB1-AS1	2.16794186534482e-183	3.7825	0.374	0.349	6.2978711188267e-180
HDAC8	2.53297627257763e-181	5.34898	0.258	0.257	7.35829607183803e-178
GLIPR1	3.58279463082958e-179	3.15335	0.434	0.424	1.04080184025599e-175
ACSL5	3.39034754427937e-175	5.04022	0.218	0.236	9.84895961613157e-172
MFSD14C	4.96081303696527e-174	5.14184	0.289	0.283	1.44111618723841e-170
CXCL9	1.5548528511594e-170	8.33074	0.08	0.083	4.51684753261806e-167
ITGA4	2.96201734468272e-167	9.67885	0.276	0.263	8.6046603863033e-164
CHORDC1	1.3896894699081e-166	7.74863	0.33	0.341	4.03704791008302e-163
CSPP1	5.51039010413207e-166	2.04656	0.221	0.221	1.60076832525037e-162
ST6GALNAC1	1.17411847430379e-165	12.7476	0.198	0.186	3.41081416785251e-162
HLA-DRB5	2.31777679407562e-165	69.9283	0.072	0.085	6.73314158678969e-162
ENSG00000274487.2	1.51811817961293e-162	18.9571	0.259	0.26	4.41013331177555e-159
C11orf96	7.08190742561409e-161	23.4772	0.272	0.301	2.05729410714089e-157
HCLS1	7.27774746038099e-161	8.74259	0.055	0.064	2.11418563724068e-157
NBPF9	3.185417885248e-160	2.32509	0.221	0.211	9.25363895664545e-157
IGF1R	7.28678928501096e-158	2.48016	0.229	0.229	2.11681228729568e-154
MDN1	1.29441146199833e-157	3.25611	0.211	0.211	3.76026529710515e-154
ZNF460	2.93360270099638e-157	5.56295	0.208	0.215	8.52211584639449e-154
PRKX	2.83383510671566e-156	2.72993	0.19	0.213	8.23229098500898e-153
NCOA2	8.82964884320305e-150	3.55834	0.204	0.213	2.56501298895048e-146
PIGA	2.52301432179123e-148	17.5598	0.175	0.177	7.32935660480354e-145
VSTM4	4.158589751817e-147	2.76078	0.308	0.314	1.20807032290284e-143
REV3L	7.86279699281554e-147	12.3721	0.436	0.446	2.28414252641292e-143
TASOR2	1.89880381033845e-146	2.95957	0.295	0.3	5.51602506903319e-143
BICD1	1.05060462138507e-145	3.17017	0.283	0.275	3.05200642512364e-142
GDF15	1.95411955594275e-143	6.76106	0.158	0.17	5.67671731001369e-140
HLA-DPA1	3.00642791529597e-143	54.4317	0.079	0.063	8.7336730939348e-140
NBPF1	1.91666614812247e-141	3.51544	0.296	0.292	5.56791516029577e-138
NBPF10	3.54886543696469e-136	6.64281	0.304	0.301	1.03094540943824e-132
IDH1	4.12385508675775e-135	6.70297	0.231	0.257	1.19797990270313e-131
PLEKHA5	5.3858584997316e-131	7.27262	0.424	0.434	1.56459189417203e-127
SLC35E2B	2.1717677824877e-130	3.64335	0.29	0.281	6.30898540812676e-127
PHLDB1	4.79206310034384e-129	2.09287	0.377	0.378	1.39209433064988e-125
NUP153	4.55968216474302e-128	4.19347	0.236	0.231	1.32458766885785e-124
DNAH6	2.25588684670528e-126	34.6843	0.153	0.179	6.55335128967884e-123
HSPA12A	3.21478198095701e-126	2.83674	0.245	0.244	9.33894165468013e-123
CCL4	2.57831351801931e-124	7.23896	0.052	0.047	7.49000076984611e-121
ENSG00000271853.5	9.41468964682264e-123	15.5167	0.228	0.21	2.73496734240198e-119
HAPLN1	4.40496943561547e-121	3.00301	0.142	0.161	1.27964362104629e-117
MARK1	7.32166603490657e-121	22.4761	0.222	0.207	2.12694398314036e-117
ADAM9	9.55782500731516e-120	3.77321	0.212	0.218	2.77654816462505e-116
COL7A1	1.69992273131458e-118	5.80859	0.421	0.397	4.93827553446885e-115
S1PR3	1.16196066777085e-117	9.20383	0.263	0.273	3.37549573987433e-114
XRN1	1.00916193212212e-116	2.09555	0.295	0.298	2.93161541281475e-113
CFAP69	1.17457946244409e-115	10.8865	0.173	0.187	3.41215333840008e-112
ZNF891	1.06772910738724e-113	11.6365	0.204	0.209	3.10175305695993e-110
PIK3R3	6.21454611616164e-112	8.56217	0.279	0.266	1.80532564674496e-108
COL21A1	6.63939039619029e-112	5.47005	0.246	0.242	1.92874291009328e-108
ERG	1.11921234248105e-111	2.52022	0.056	0.065	3.25131185490745e-108
KDM6A	1.69083257053662e-111	8.2119	0.265	0.262	4.91186861740889e-108
KCNQ1OT1	5.3257273922183e-111	24.2257	0.396	0.415	1.54712380743942e-107
COL27A1	7.09569772875689e-110	7.84986	0.331	0.359	2.06130019020388e-106
RANBP17	5.35737747147738e-109	2.5154	0.221	0.225	1.55631815546418e-105
ERCC6L2	9.60131490674999e-109	3.14674	0.316	0.322	2.78918198041087e-105
TENT2	1.32240198857102e-108	2.10865	0.232	0.24	3.84157777679881e-105
NOTCH2	3.80824644906071e-108	4.36322	0.261	0.244	1.10629559345214e-104
CCNT2	1.62643100842064e-107	5.47102	0.266	0.274	4.72478207946197e-104
ZMYM2	2.31323638173893e-105	2.7313	0.315	0.308	6.71995168895159e-102
CLASP2	1.06340509313961e-104	3.33029	0.24	0.242	3.08919179557057e-101
ARFGEF1	8.87490222177683e-104	7.61742	0.24	0.246	2.57815909542617e-100
NKTR	1.65498366211106e-103	3.3146	0.389	0.387	4.80772753843263e-100
RERE	8.21999049653893e-101	3.09926	0.352	0.344	2.38790723924456e-97
ENSG00000248515.2	2.71904333456623e-97	7.52336	0.242	0.294	7.8988208869149e-94
SRGAP3	5.24780487024083e-95	32.3047	0.185	0.156	1.52448731480496e-91
ATF7IP	6.46692103607808e-95	6.71602	0.286	0.274	1.87864056098068e-91
ENSG00000230551.4	4.00946220701034e-94	4.37817	0.214	0.202	1.1647487711365e-90
MTCO1P12	4.0981576233899e-94	30.8055	0.463	0.493	1.19051478959477e-90
ASXL1	3.03502227231085e-93	2.00098	0.321	0.303	8.81673970106301e-90
EIF2AK3	3.16984604708882e-93	3.14925	0.215	0.221	9.20840276679302e-90
ANKRD42	2.67021327331377e-90	18.3585	0.25	0.237	7.7569695589765e-87
PKP4	6.21039587347878e-86	3.4594	0.16	0.143	1.80412000124559e-82
SMAD3	8.39042523614958e-86	11.0474	0.266	0.261	2.43741853110145e-82
SLC40A1	6.27273418024142e-85	13.3387	0.252	0.273	1.82222927936013e-81
CALHM6	2.53399562940348e-84	10.3881	0.086	0.099	7.3612573034171e-81
SPG7	9.63768643019171e-83	3.09799	0.349	0.346	2.79974790797069e-79
TET2	2.70953622774827e-81	6.64868	0.275	0.27	7.87120274160871e-78
SDHAP4	8.25810458645048e-80	5.89777	0.242	0.249	2.39897938236386e-76
CST3	3.02118537580521e-78	6.11633	0.319	0.325	8.77654351671412e-75
SLIT3	3.01346357544213e-77	7.06242	0.198	0.238	8.75411168665938e-74
JPT1	1.9972085257675e-75	6.86476	0.328	0.333	5.8018907673546e-72
COL3A1	5.44568126658649e-75	12.8156	0.428	0.439	1.58197040794338e-71
MBD5	1.11251002819583e-69	5.26283	0.253	0.249	3.23184163190888e-66
HSPH1	3.08450055566657e-69	24.0236	0.376	0.392	8.96047411421139e-66
TBCK	9.08873680487335e-67	3.69706	0.233	0.229	2.64027804181571e-63
KIAA0895L	1.09056306898537e-65	6.12088	0.219	0.218	3.16808571540251e-62
ETNK1	8.93417772496434e-65	2.12966	0.311	0.311	2.59537862910214e-61
GBP3	6.73586843498406e-63	38.8257	0.198	0.196	1.95676978036287e-59
TNFRSF10D	2.47411969340433e-62	3.28044	0.196	0.198	7.18731770933957e-59
POLG2	1.4697139466771e-60	8.66177	0.211	0.222	4.26951901509697e-57
NBPF15	2.09480570255438e-60	2.50249	0.253	0.252	6.08541056592047e-57
SFMBT2	8.0849209497857e-57	6.89112	0.168	0.197	2.34866953591275e-53
ISG15	3.45276819460882e-56	6.31503	0.338	0.337	1.00302916053386e-52
IL33	1.20436616055027e-54	4.51621	0.297	0.284	3.49868369639854e-51
WDFY2	1.1754396923278e-53	9.55857	0.197	0.2	3.41465230621227e-50
FAM168A	3.04360105689509e-53	6.16817	0.213	0.21	8.84166107028025e-50
ZNF248	1.50523824389184e-52	32.2733	0.249	0.234	4.3727170985058e-49
ZNF875	4.28117679514282e-51	5.1287	0.221	0.211	1.24368185898899e-47
SECISBP2	8.28357670736888e-49	9.46176	0.289	0.307	2.40637903349066e-45
CDK13	1.20105033802089e-47	5.23135	0.23	0.223	3.48905123195068e-44
SIN3B	1.80412706772431e-47	2.01264	0.279	0.294	5.24098913173912e-44
ARFGEF2	3.30726988988315e-47	2.2472	0.213	0.206	9.60761903011056e-44
TMEM63A	4.94213065696381e-46	7.10425	0.185	0.182	1.43568895584799e-42
NPHP1	5.95741425128784e-46	2.91711	0.196	0.204	1.73062883999912e-42
PLCB1	1.6727173326721e-44	11.0797	0.117	0.133	4.85924385141244e-41
ENSG00000277639.2	8.40232195815744e-44	8.07615	0.129	0.135	2.44087452884474e-40
LCOR	6.09575638545795e-43	3.21217	0.205	0.21	1.77081722997553e-39
DRC3	1.68016552765391e-40	3.78504	0.151	0.156	4.8808808578346e-37
LMO7	5.85337170390576e-38	4.37195	0.131	0.141	1.70040447998462e-34
TMEM231	5.8786422561225e-38	4.90569	0.181	0.178	1.70774557540359e-34
NOTCH4	2.34303673119878e-37	2.92534	0.128	0.13	6.80652170413246e-34
SGPP1	6.07571126100949e-37	9.77344	0.245	0.239	1.76499412132326e-33
EEF1A1P5	9.50745533374521e-36	6.19382	0.27	0.234	2.76191577445298e-32
GJA1	1.35967179472353e-35	2.75389	0.407	0.411	3.94984656367187e-32
PHACTR1	1.8999144079142e-33	12.7257	0.072	0.074	5.51925135499076e-30
SNCAIP	2.34830085615245e-33	2.83551	0.314	0.318	6.82181398712288e-30
PEG3	3.41559761231396e-33	10.3095	0.279	0.275	9.92231106377207e-30
HTRA3	6.78830944355732e-33	19.134	0.256	0.249	1.9720038933534e-29
UACA	5.62329812213095e-32	6.19012	0.304	0.305	1.63356810447904e-28
PRDM5	2.49376102735207e-31	4.22041	0.219	0.224	7.24437578445777e-28
RSPH1	1.40877158766642e-30	10.39	0.1	0.104	4.09248146217094e-27
RAPH1	2.43443331097683e-30	2.89471	0.184	0.198	7.07202876838769e-27
HNRNPA1P7	7.41794173816587e-27	4.61358	0.273	0.281	2.15491207493719e-23
ZBTB11	8.38720232457674e-27	8.97955	0.223	0.22	2.43648227528954e-23
CLEC10A	8.8058197633614e-27	12.0994	0.016	0.024	2.55809064125649e-23
PTP4A3	1.16685359107767e-26	21.4432	0.161	0.145	3.38970968208063e-23
DNAH7	2.41937232029828e-25	22.6781	0.196	0.196	7.0282765904665e-22
ZFC3H1	4.04433329402761e-25	2.09498	0.252	0.262	1.17487882191502e-21
ATP11B	4.69355700897414e-25	3.6206	0.203	0.195	1.36347831110699e-21
STK17A	8.12078263835547e-25	8.31078	0.181	0.178	2.35908735644226e-21
FAP	2.38302675870066e-24	5.17097	0.344	0.375	6.92269273402542e-21
POC1B	4.7478407713403e-24	3.37262	0.167	0.189	1.37924774407436e-20
FNDC1	1.72418811630571e-23	24.3962	0.219	0.238	5.00876647786809e-20
RTEL1-TNFRSF6B	3.25761791858503e-23	31.809	0.25	0.221	9.46338005348952e-20
DNALI1	5.15195913127908e-23	2.19961	0.224	0.22	1.49664412763657e-19
ADAM15	1.16178501245549e-22	2.33574	0.155	0.174	3.37498546118319e-19
STAT2	1.80264328039182e-22	8.2741	0.257	0.264	5.23667872953824e-19
SLC1A2	9.47234461219679e-22	12.5994	0.264	0.243	2.75171610984317e-18
CFAP141	1.50797835050909e-21	4.51604	0.145	0.179	4.38067710822891e-18
B3GALNT2	1.78197901959968e-21	16.2329	0.265	0.259	5.17664905193708e-18
KDM6B	1.82002249947261e-21	6.33012	0.248	0.24	5.28716536096794e-18
CELF2	8.44838693075538e-21	2.30032	0.209	0.208	2.45425640338444e-17
AVL9	1.24975059537293e-20	4.83931	0.218	0.209	3.63052547955837e-17
ACSL1	9.67706707886998e-19	2.96896	0.222	0.225	2.81118798641173e-15
CPE	1.32278891058025e-18	16.2578	0.309	0.314	3.84270178523562e-15
SLC18A2	3.11765578474477e-18	12.8512	0.244	0.234	9.05679005468355e-15
IL20RA	9.26883638206831e-18	13.0937	0.187	0.247	2.69259696899084e-14
ENSG00000277749.1	1.61992200000519e-16	3.39335	0.156	0.139	4.70587341001509e-13
GMFG	1.60203552850637e-14	3.43039	0.063	0.068	4.65391321031101e-11
FGD6	2.0033633115811e-14	2.59826	0.206	0.19	5.81977042014309e-11
HERPUD1	1.3187580862688e-13	3.34625	0.351	0.361	3.83099224061086e-10
ENSG00000203812.2	7.40994699560547e-13	71.7046	0.291	0.266	2.15258960222339e-09
IPMK	3.91221377839769e-12	2.36442	0.197	0.196	1.13649810262453e-08
SMOC2	6.27378693521346e-12	2.20683	0.329	0.339	1.82253510467951e-08
RFX3	2.31231916268546e-11	2.42827	0.187	0.185	6.71728716760127e-08
ASCC3	4.46045105431655e-11	6.00053	0.301	0.333	1.29576103127896e-07
CD53	1.12948823011476e-10	2.4939	0.037	0.038	3.28116330848337e-07
TIE1	8.73870333986855e-10	7.95642	0.031	0.034	2.53859332023181e-06
DNAH12	1.70089456575916e-09	31.6843	0.158	0.173	4.94109871353037e-06
VIPR2	2.20716326064144e-08	29.9219	0.29	0.263	6.41180927216337e-05
ITPKC	7.34570313654396e-08	39.7996	0.174	0.171	0.000213393
WFDC1	9.98307184548475e-08	5.86182	0.329	0.334	0.000290008
ENSG00000182957.16	3.50643926108503e-07	2.89367	0.157	0.163	0.00101862
COL6A2	4.89617563297263e-07	10.0544	0.476	0.482	0.00142234
CCNL1	1.40409619871513e-06	6.77266	0.376	0.36	0.0040789
HMBOX1	1.535583191556e-06	2.53293	0.218	0.212	0.00446087
BTRC	3.34373732856128e-06	4.17637	0.202	0.204	0.00971356
HMCN1	3.87339956074454e-06	9.1372	0.171	0.156	0.0112522
MTCO3P12	6.65956630302501e-06	14.4874	0.354	0.33	0.019346
LRPAP1	8.97836634216566e-06	2.2821	0.443	0.449	0.0260822
ANO4	1.84800380623217e-05	2.59891	0.313	0.349	0.0536845
BAZ2B	1.91751671668438e-05	3.0233	0.344	0.334	0.0557039
MMP2	4.14287018104535e-05	8.16226	0.437	0.456	0.12035
SCGB1D2	4.38560048134688e-05	19.4503	0.399	0.467	0.127402
STK33	6.90357633845395e-05	7.69126	0.196	0.18	0.200549
EGR1	0.000118924	13.2215	0.449	0.454	0.345475
ARIH1	0.000136645	7.61593	0.277	0.262	0.396954
SYNPO2	0.000262509	25.434	0.308	0.325	0.76259
ARL5B	0.000918189	2.9502	0.282	0.267	1
NHS	0.00098828	22.4665	0.259	0.263	1
PLIN2	0.00239584	7.11043	0.338	0.355	1
HOATZ	0.00411059	44.6998	0.125	0.149	1
CSF3	0.00519738	30.6363	0.276	0.276	1
SCGB2A2	0	36.4043	0.071	0.462	0
POU5F1	0	2.40019	0.024	0.398	0
XDH	0	7.8844	0.091	0.46	0
SLC30A2	0	5.38538	0.043	0.412	0
DUOX1	0	4.77617	0.068	0.374	0
CYP26A1	0	37.3745	0.177	0.475	0
FXYD4	0	7.73867	0.052	0.345	0
TRPM6	0	3.97958	0.077	0.357	0
ENSG00000287262.1	0	7.78288	0.061	0.307	0
ENPP3	0	11.8541	0.175	0.419	0
CRISP3	0	5.56894	0.146	0.386	0
SPC24	0	2.07917	0.38	0.169	0
LLGL2	0	2.55737	0.024	0.226	0
UPK1B	0	18.9599	0.192	0.391	0
FAM110C	0	5.47252	0.121	0.32	0
C19orf33	0	11.4676	0.074	0.27	0
CLDN4	0	20.2978	0.099	0.289	0
ENSG00000258752.2	0	3.68331	0.296	0.119	0
FOLR1	0	19.5799	0.041	0.21	0
PAX2	0	16.8421	0.073	0.237	0
RNASET2	0	8.88472	0.104	0.267	0
HGD	0	16.5833	0.151	0.302	0
CCL17	0	88.9654	0.635	0.487	0
DSC2	0	2.15958	0.044	0.179	0
MMP26	0	32.4698	0.161	0.296	0
LHFPL3	0	5.18444	0.251	0.384	0
CDH1	0	3.42145	0.075	0.201	0
PAPSS1	0	2.53963	0.235	0.361	0
CALCRL	0	3.80459	0.354	0.228	0
PART11	0	2.99575	0.074	0.189	0
PTTG1	0	5.11906	0.298	0.187	0
PER2	0	2.62391	0.091	0.201	0
RAB25	0	5.20998	0.053	0.159	0
COL4A5	0	11.8423	0.352	0.246	0
PLLP	0	11.0488	0.079	0.178	0
TMEM196	0	14.0684	0.414	0.316	0
CYTIP	0	2.31878	0.215	0.118	0
PSAT1	0	3.86293	0.085	0.182	0
KLF9	0	2.17273	0.398	0.302	0
FGD4	0	3.61926	0.076	0.172	0
SLC25A29	0	5.02412	0.103	0.195	0
ENSG00000284341.1	0	24.4333	0.31	0.398	0
PDE4D	0	2.80563	0.088	0.176	0
HLA-DMB	0	13.513	0.136	0.049	0
SOX5	0	11.2374	0.343	0.257	0
PRSS12	0	11.2665	0.218	0.302	0
ENSG00000246596.7	0	8.42726	0.165	0.246	0
NPNT	0	6.69158	0.173	0.093	0
SMIM22	0	7.79267	0.099	0.177	0
LRRC1	0	5.01695	0.14	0.217	0
UPK3BL2	0	87.7863	0.264	0.34	0
CTNNA2	0	9.04216	0.189	0.264	0
ST3GAL6	0	5.94519	0.071	0.145	0
LAMA4	0	10.8139	0.257	0.328	0
TSHZ2	0	2.72483	0.41	0.339	0
NPIPB5	0	5.70137	0.178	0.248	0
TGFBR2	0	14.9657	0.236	0.167	0
FAM111A	0	3.55657	0.154	0.222	0
PDZD2	0	2.54159	0.162	0.229	0
TMEM144	0	16.7787	0.151	0.217	0
PCCA	0	3.75557	0.164	0.229	0
JUP	0	3.64328	0.092	0.156	0
SLC25A25	0	10.5375	0.215	0.278	0
EPAS1	0	3.41563	0.072	0.135	0
HOXB6	0	2.35091	0.087	0.148	0
GMPR	0	5.01499	0.098	0.158	0
ACVRL1	0	5.56478	0.237	0.178	0
OCIAD2	0	3.85526	0.166	0.224	0
TNS2	0	5.84469	0.263	0.207	0
ID1	0	6.76873	0.258	0.314	0
BIRC3	0	12.2473	0.127	0.181	0
SERPINA5	0	3.67616	0.099	0.152	0
ARHGAP21	0	4.1412	0.35	0.297	0
GARNL3	0	15.933	0.303	0.251	0
MTR	0	4.49597	0.386	0.334	0
ASRGL1	0	5.91102	0.13	0.181	0
PLAAT4	0	27.0474	0.268	0.218	0
ZNF621	0	2.77281	0.159	0.207	0
ANTXR2	0	5.13259	0.334	0.289	0
TGFBR3	0	2.14148	0.224	0.179	0
KITLG	0	18.2479	0.149	0.194	0
PLPP2	0	5.71236	0.079	0.123	0
NOSTRIN	0	3.1567	0.064	0.108	0
PCBP1-AS1	0	3.30683	0.178	0.221	0
HMOX1	0	2.21689	0.103	0.06	0
RICTOR	0	4.18595	0.17	0.212	0
PRTG	0	6.23357	0.181	0.222	0
CEP350	0	7.50774	0.287	0.327	0
FAM13A	0	2.74142	0.248	0.209	0
JCAD	0	2.42943	0.147	0.184	0
GRAMD1C	0	17.1719	0.172	0.208	0
RETREG1	0	8.36762	0.211	0.246	0
MRTFA	0	5.91896	0.189	0.224	0
ALMS1	0	2.38197	0.189	0.223	0
GGTA1	0	7.19108	0.142	0.108	0
HELLPAR	0	13.6965	0.217	0.248	0
ENSG00000272196.2	0	9.886	0.242	0.272	0
MEIS2	0	11.2891	0.156	0.184	0
NAALADL2	0	9.91204	0.181	0.209	0
STIM1	0	3.98312	0.315	0.288	0
TPD52L1	0	7.39022	0.191	0.165	0
DIO3OS	0	6.15557	0.272	0.247	0
SIK2	0	4.7778	0.173	0.195	0
PID1	0	37.3556	0.205	0.227	0
RGS7	0	8.91086	0.247	0.269	0
ACSL4	0	2.67007	0.219	0.197	0
CFAP300	0	7.77919	0.168	0.189	0
NIPAL2	0	2.12094	0.203	0.224	0
ADAMTS9-AS2	0	27.4164	0.241	0.221	0
HOMER2	0	7.89206	0.165	0.184	0
CLEC3B	0	24.5927	0.335	0.317	0
SLC39A14	0	3.04531	0.211	0.228	0
TPCN1	0	8.30377	0.222	0.205	0
TM4SF18	0	13.0691	0.021	0.037	0
C2orf88	0	4.50331	0.171	0.186	0
CPT1A	0	2.10247	0.227	0.213	0
RHOU	0	3.13868	0.224	0.21	0
CEP126	0	10.4382	0.216	0.203	0
ALDH6A1	0	4.93045	0.211	0.198	0
FAM20A	0	3.65232	0.274	0.286	0
ENSG00000243004.6	0	8.01623	0.251	0.24	0
SLC25A27	0	16.0668	0.222	0.211	0
ITPRID2	0	3.50408	0.216	0.227	0
MPZL2	0	18.2239	0.212	0.222	0
ENSG00000285920.2	0	4.07262	0.245	0.235	0
PRR13	0	2.82975	0.239	0.247	0
SEC14L1	0	3.24097	0.233	0.241	0
TLE1	0	9.71382	0.372	0.379	0
KLF7	0	8.74779	0.202	0.195	0
ENSG00000273149.1	0	9.00032	0.198	0.192	0
SLC7A8	0	2.20547	0.215	0.22	0
SH3YL1	0	2.41805	0.201	0.206	0
ABCC8	0	8.57341	0.281	0.286	0
CTTNBP2	0	3.09364	0.249	0.253	0
MAP2K6	0	8.83553	0.195	0.192	0
FAM167B	0	36.0766	0.087	0.085	0
TMCC3	0	2.0624	0.103	0.101	0
MEDAG	0	4.79219	0.342	0.344	0
GPM6B	9.77370457489117e-305	2.20975	0.34	0.294	2.83926117900589e-301
CARMN	1.78405373740652e-295	4.11508	0.28	0.273	5.18267610716594e-292
MTHFD2	9.39588396628315e-280	3.22836	0.408	0.332	2.72950429220525e-276
PARM1	2.25132296083819e-279	4.13809	0.423	0.314	6.54009320123496e-276
PLEKHH2	2.215015983362e-276	6.47867	0.384	0.343	6.4346214316666e-273
VPS13C	2.67114694627095e-270	2.11481	0.305	0.33	7.7596818789171e-267
PSMB9	3.33772724680356e-262	7.75452	0.26	0.276	9.69609765196434e-259
ADGRD1	3.27808442081047e-257	6.38337	0.246	0.252	9.52283524245443e-254
TUBB4B	2.21438378154777e-251	4.99729	0.235	0.294	6.43278488539626e-248
RNPC3	2.81732799925138e-246	2.99566	0.276	0.263	8.18433783782525e-243
GARS1-DT	6.22104124808318e-244	3.22515	0.237	0.231	1.80721248256816e-240
MAML2	9.64304507746064e-244	2.1297	0.251	0.231	2.80130459500232e-240
LINC02969	2.26504231868356e-242	2.1171	0.159	0.234	6.57994793577573e-239
RAMP2	1.24597478386345e-238	5.82201	0.366	0.267	3.61955674712331e-235
ZNF141	4.77058992412039e-238	5.14472	0.165	0.214	1.38585637295697e-234
NDUFA4L2	5.16403212890973e-229	4.96613	0.092	0.109	1.50015133344828e-225
LIPA	2.21882637023639e-224	2.19812	0.178	0.211	6.44569060553673e-221
RSRP1	1.07100516690647e-216	2.57232	0.386	0.409	3.11127000986329e-213
FTX	3.12855639248192e-212	3.79244	0.298	0.301	9.08845632015997e-209
IGFBP2	3.63863470323909e-200	6.79786	0.576	0.502	1.05702338129096e-196
SNRK	2.38329299767503e-197	5.74898	0.168	0.21	6.92346615824597e-194
SERPINF1	2.39484255755684e-197	4.31873	0.566	0.466	6.95701762970263e-194
ZNF83	3.30637325557132e-197	2.46456	0.252	0.254	9.60501430743468e-194
SPECC1	4.48306919750426e-185	6.19239	0.344	0.309	1.30233160187499e-181
SIN3B1	2.72027308921681e-182	2.10824	0.237	0.292	7.90239332417484e-179
HERC1	7.75262038763837e-169	3.08657	0.195	0.252	2.25213622260895e-165
MUC20-OT1	1.67370047956291e-165	4.53891	0.255	0.286	4.86209989313025e-162
TCF7L2	7.16828375887909e-164	2.34994	0.392	0.318	2.08238643195438e-160
INPP4B	5.34809812551419e-160	3.18537	0.21	0.241	1.55362250546187e-156
TTC14	1.90348939456413e-159	4.10366	0.327	0.325	5.52963669120878e-156
DLC1	3.43549749314752e-154	14.7547	0.223	0.302	9.98012021759354e-151
ROCK2	1.97662919150079e-151	5.37279	0.313	0.299	5.7421078013098e-148
LAMC1	4.77222878188471e-144	5.91119	0.239	0.342	1.38633246113751e-140
CCDC18-AS1	1.03934583445046e-142	2.21085	0.386	0.304	3.01929964907858e-139
CLSTN3	4.29289353647318e-142	26.5482	0.159	0.225	1.24708557234546e-138
ZDHHC17	1.18509819606668e-136	4.97741	0.201	0.229	3.44271025957372e-133
MARCHF6	1.01420590377874e-135	2.72742	0.256	0.288	2.94626815047725e-132
GRAMD2B	2.28233053628592e-135	4.97948	0.278	0.267	6.6301702079106e-132
STIMATE-MUSTN1	6.89625521526018e-132	8.88048	0.149	0.189	2.00336214003308e-128
TRPS1	6.3079416380873e-131	7.8068	0.215	0.259	1.83245704586436e-127
C1S	1.06109505270388e-130	3.92227	0.556	0.459	3.08248112810478e-127
SIMC1	3.69772418241519e-129	2.5782	0.249	0.247	1.07418887499161e-125
ACSL3	4.29462525880246e-127	5.63822	0.26	0.287	1.24758863768211e-123
ARHGAP20	1.62454535624218e-125	4.82302	0.453	0.351	4.71930425988353e-122
RIPOR2	1.23085102933769e-120	12.7608	0.167	0.219	3.575622240226e-117
SLC35E2A	7.52460853253875e-119	4.62637	0.253	0.255	2.18589877870251e-115
LRIG2	1.14080463949779e-113	3.16716	0.136	0.204	3.31403747774109e-110
RBM6	1.18955552541045e-110	2.3896	0.362	0.365	3.45565880131736e-107
COL18A1	1.5376762746215e-108	4.08195	0.415	0.312	4.46694957777546e-105
AKT3	1.64087580866879e-108	5.39086	0.235	0.25	4.76674422418284e-105
PTGDS	1.11318594547799e-107	31.5383	0.452	0.416	3.23380517161356e-104
MIR99AHG	3.59758990252636e-104	2.4755	0.366	0.337	1.04509986668391e-100
TSC22D1	1.14292086574177e-100	8.27246	0.313	0.359	3.32018511497985e-97
LYST	3.81325525277463e-88	2.54205	0.206	0.207	1.10775065093103e-84
KLK6	6.20820754970506e-83	11.4147	0.317	0.294	1.80348429318932e-79
HSD11B2	2.70215099652247e-82	9.29047	0.433	0.373	7.84974864489776e-79
TBC1D2B	5.54702775695633e-82	2.08127	0.241	0.236	1.61141156339581e-78
IPMK1	1.66056432286066e-78	2.38724	0.195	0.196	4.82393935791021e-75
PDGFRA	5.41011317446212e-78	10.3178	0.442	0.396	1.57163787718124e-74
CCDC144BP	4.84774360580162e-76	8.94361	0.274	0.262	1.40826951748537e-72
DPY19L3	2.79572151014751e-68	5.36027	0.226	0.209	8.12157098697851e-65
SLC8A1	1.79616529892802e-66	9.78946	0.249	0.305	5.2178601933859e-63
SH3D19	5.31492610481887e-63	6.22717	0.226	0.247	1.54398603344988e-59
LAMA2	2.60536335318294e-61	9.12125	0.446	0.327	7.56858054099644e-58
NES	1.07308018891465e-60	5.40419	0.33	0.386	3.11729794879707e-57
KLHL13	2.53135236625463e-58	9.23535	0.232	0.286	7.35357862396969e-55
MME	2.9949915704925e-56	12.1723	0.451	0.406	8.7004505122807e-53
IGFBP7	8.67447683876679e-55	2.62375	0.177	0.296	2.51993552166175e-51
ERVK13-1	2.00323053800087e-53	3.51372	0.199	0.226	5.81938471289252e-50
SOCS3	1.22591843638468e-50	15.9715	0.346	0.322	3.56129305769749e-47
RUFY3	2.70592111824755e-50	2.07315	0.276	0.288	7.86070084850913e-47
IFI6	2.38454508171971e-49	9.40639	0.355	0.377	6.92710346239576e-46
ARHGAP31	2.24885068519217e-46	3.65341	0.126	0.178	6.53291124048326e-43
ZEB1	6.47323693739265e-43	2.20671	0.463	0.406	1.88047533031256e-39
FABP4	2.17748557157668e-39	3.10363	0.221	0.29	6.32559558543026e-36
IKBKB	1.44366171771028e-38	9.03832	0.2	0.212	4.19383728994836e-35
ECM2	4.03870103051695e-38	11.5752	0.193	0.193	1.17324264936517e-34
SLC2A8	4.93037877938917e-38	2.86039	0.468	0.406	1.43227503541255e-34
CPLANE1	1.16787813286138e-36	8.28311	0.29	0.306	3.39268597596231e-33
IFI44L	2.52311445315206e-35	8.54194	0.276	0.215	7.32964748640673e-32
SHPRH	1.2301170182874e-34	2.60952	0.243	0.288	3.57348993812489e-31
B2M	7.67931544412898e-33	5.1233	0.409	0.361	2.23084113651947e-29
NOVA1	3.11552777082262e-32	4.39119	0.239	0.3	9.05060817423972e-29
RBM33	5.98324829016664e-32	3.40501	0.224	0.254	1.73813362829341e-28
TBC1D41	9.12243610933312e-31	3.10082	0.218	0.217	2.65006768976127e-27
SACM1L	2.03355481735109e-30	3.2254	0.218	0.241	5.90747674440492e-27
ARGLU1	2.20048363534897e-29	3.08745	0.418	0.42	6.39240496068875e-26
NAA25	8.21628487668153e-28	4.77673	0.183	0.214	2.38683075667599e-24
LMO4	1.12469732672218e-27	2.03858	0.492	0.435	3.26724573412794e-24
ATR	1.15873635843104e-25	3.76603	0.197	0.238	3.36612912124216e-22
LAMC3	8.22393075347546e-25	7.60688	0.36	0.287	2.38905188388462e-21
PTPRCAP	2.01958883951735e-23	4.96754	0.115	0.182	5.8669055787979e-20
KIDINS220	2.1176916726906e-23	3.76264	0.303	0.349	6.15189430916619e-20
OGT	1.68628288264204e-20	3.27788	0.28	0.28	4.89865177407512e-17
HLA-A	2.39165950160457e-20	4.54282	0.382	0.359	6.94777085216127e-17
ZNF708	4.69550374742227e-20	3.13995	0.207	0.213	1.36404383862617e-16
ITGB1	6.60011899937832e-19	19.4417	0.382	0.418	1.9173345693194e-15
ARHGEF11	1.15197824422715e-18	2.44814	0.234	0.23	3.34649679947988e-15
PLSCR1	2.0348540266546e-18	6.30787	0.199	0.207	5.9112509474316e-15
POU2F1	2.19918779254908e-18	2.49699	0.173	0.217	6.38864053735508e-15
KIAA1328	4.04768802349325e-16	7.6112	0.216	0.223	1.17585337082479e-12
FAM126B	2.89571275782536e-15	2.89638	0.151	0.213	8.41204556148267e-12
TMEM67	5.00110883742229e-15	4.92591	0.157	0.216	1.45282211727117e-11
AOPEP	7.16634534393139e-14	3.75735	0.427	0.433	2.08182332241207e-10
TTC17	2.11049900915593e-13	2.03114	0.334	0.342	6.13099962159799e-10
CAVIN1	6.08314194462892e-13	2.21311	0.374	0.384	1.7671527349147e-09
ELP1	2.4602520327446e-12	2.7728	0.181	0.229	7.14703215512306e-09
TIA1	1.49777317002726e-11	5.23579	0.351	0.37	4.3510310589292e-08
MED14	2.02061224738287e-11	4.17087	0.201	0.214	5.86987857864725e-08
PTN	4.68735727477909e-10	10.1901	0.485	0.426	1.36167728832333e-06
SAMD8	7.04786231760599e-10	3.86102	0.207	0.217	2.04740400326454e-06
DYNLRB2	4.53018632674924e-09	3.1853	0.118	0.121	1.31601912792065e-05
NUTM2A-AS1	1.21970619383989e-08	2.66205	0.33	0.337	3.54324649310489e-05
CTSH	1.3423114295082e-08	3.4137	0.495	0.358	3.89941470272133e-05
ENSG00000285827.1	2.40658866088879e-08	3.83902	0.357	0.335	6.99114005988192e-05
IFI27	1.00597249104958e-07	3.35422	0.271	0.245	0.000292235
NHLRC2	1.64057807684957e-07	2.27029	0.217	0.236	0.000476588
PRICKLE1	1.66186796383756e-07	7.57559	0.354	0.393	0.000482773
RORB	3.04156500262215e-07	13.885	0.491	0.426	0.000883575
PDLIM1	4.25410413541692e-07	3.77018	0.471	0.402	0.00123582
CDH13	3.16730806361304e-06	2.95982	0.247	0.304	0.00920103
ENSG00000196656.7	4.01042657343798e-06	7.36496	0.459	0.428	0.0116503
JAZF1	2.64116518593945e-05	5.63278	0.489	0.417	0.0767258
TCF12	0.000282508	2.84978	0.469	0.44	0.820685
OMG	0.000439934	4.76661	0.136	0.138	1
LAMB1	0.000487083	15.4168	0.474	0.403	1
ENSG00000285437.1	0.00102135	5.94506	0.315	0.328	1
EXOC6B	0.00778889	2.10439	0.194	0.218	1
REG1A	0	5.76365	0.032	0.485	0
PAEP	0	82.2901	0.113	0.551	0
MT1H	0	59.4076	0.117	0.547	0
SLURP2	0	3.133	0.038	0.428	0
MT1G	0	49.4811	0.133	0.515	0
LINC01502	0	48.5028	0.076	0.455	0
C4BPA	0	5.88986	0.06	0.439	0
FXYD2	0	31.2682	0.045	0.414	0
PCK1	0	86.0827	0.069	0.438	0
ENSG00000255790.6	0	13.2328	0.026	0.393	0
S100P	0	107.17	0.201	0.568	0
C2CD4A	0	10.6266	0.082	0.445	0
POU5F11	0	2.10283	0.053	0.416	0
GAST	0	20.9623	0.152	0.493	0
DEFB1	0	7.20876	0.159	0.497	0
TCN1	0	13.2981	0.097	0.435	0
CD163	0	13.247	0.392	0.073	0
LINC01320	0	79.8554	0.062	0.374	0
IGHA1	0	2.53473	0.073	0.38	0
ADGRF1	0	5.43755	0.126	0.43	0
GPX3	0	41.5905	0.232	0.53	0
S100A1	0	11.1245	0.081	0.374	0
HP	0	3.43526	0.014	0.305	0
GCNT3	0	7.4569	0.09	0.364	0
CXCL14	0	97.3429	0.129	0.393	0
TMC5	0	5.72156	0.054	0.318	0
IRX3	0	19.5297	0.047	0.306	0
CP	0	93.4781	0.138	0.392	0
CLEC4E	0	3.32805	0.093	0.347	0
XACT	0	95.3404	0.061	0.309	0
VNN1	0	6.04997	0.105	0.352	0
LMCD1	0	69.7653	0.36	0.123	0
FABP41	0	2.12696	0.075	0.311	0
TRDC	0	19.5595	0.079	0.315	0
CCN5	0	7.86549	0.08	0.302	0
B4GALNT3	0	5.49818	0.055	0.273	0
DLGAP1	0	13.7603	0.045	0.244	0
DPP4	0	11.376	0.081	0.276	0
GDA	0	7.68836	0.038	0.224	0
MT1M	0	19.4595	0.139	0.311	0
CHI3L1	0	4.41847	0.183	0.355	0
ARG2	0	6.75054	0.118	0.29	0
APOC4-APOC2	0	6.29904	0.265	0.097	0
FXYD3	0	13.4171	0.082	0.248	0
CCL19	0	2.9271	0.05	0.214	0
ODAD1	0	4.56213	0.015	0.179	0
GABRP	0	3.93137	0.133	0.292	0
VSIR	0	7.13077	0.319	0.161	0
EFCAB10	0	2.03988	0.03	0.181	0
ENSG00000287733.1	0	32.1811	0.042	0.192	0
MAOB	0	6.78272	0.411	0.266	0
LINC01541	0	6.06412	0.13	0.274	0
NNMT	0	5.16369	0.284	0.142	0
C1orf21	0	9.18233	0.373	0.232	0
TYMP	0	2.31739	0.35	0.212	0
C4B	0	12.1587	0.421	0.284	0
ABCC3	0	4.58725	0.113	0.25	0
HOOK1	0	6.55653	0.055	0.191	0
C1R	0	11.6576	0.58	0.444	0
CFAP70	0	22.6019	0.073	0.206	0
MT1F	0	60.9077	0.171	0.303	0
SPP1	0	2.01976	0.175	0.305	0
PIGR	0	11.7781	0.093	0.222	0
TC2N	0	5.00797	0.099	0.226	0
C4A	0	6.98785	0.419	0.293	0
CD84	0	9.28263	0.23	0.107	0
STOM	0	6.8867	0.38	0.257	0
TACSTD2	0	11.8312	0.049	0.172	0
RALGDS	0	3.15076	0.049	0.172	0
DES	0	36.6392	0.178	0.299	0
VWA1	0	3.18317	0.273	0.155	0
SERPINF11	0	2.77792	0.576	0.459	0
ENSG00000281179.1	0	2.40349	0.086	0.202	0
INSR	0	4.77876	0.253	0.137	0
MGST1	0	9.71953	0.323	0.208	0
APBB1IP	0	8.26496	0.243	0.129	0
SLC34A2	0	7.99253	0.169	0.279	0
MAP3K8	0	4.39566	0.274	0.165	0
LRATD2	0	9.63298	0.066	0.175	0
RHOU1	0	3.35204	0.308	0.199	0
TTN	0	10.8114	0.079	0.186	0
CHODL	0	26.4913	0.249	0.355	0
ICA1	0	2.0534	0.058	0.163	0
IL1R1	0	10.4152	0.41	0.305	0
CFAP45	0	3.21482	0.032	0.136	0
ERICH3	0	2.56013	0.06	0.164	0
TMC4	0	2.05147	0.069	0.173	0
MYOCD	0	17.4292	0.245	0.347	0
DAPK1	0	7.85717	0.054	0.155	0
PRKAG2	0	33.6873	0.108	0.209	0
FKBP5	0	4.64051	0.264	0.171	0
CD7	0	29.963	0.088	0.177	0
C7	0	7.65207	0.167	0.256	0
CD36	0	2.66032	0.11	0.198	0
CDH11	0	2.48552	0.116	0.203	0
SELE	0	4.00293	0.05	0.136	0
ADAMTS8	0	9.07176	0.214	0.3	0
C5orf49	0	4.78928	0.033	0.118	0
ENSG00000280138.1	0	8.88021	0.133	0.217	0
PROK1	0	23.8505	0.276	0.36	0
ALDH1A3	0	15.3078	0.417	0.333	0
HIPK3	0	5.61158	0.351	0.267	0
FABP5	0	3.40106	0.296	0.379	0
ENSG00000273259.3	0	25.837	0.165	0.248	0
TLR4	0	6.16293	0.267	0.185	0
PLA2G2A	0	8.12983	0.301	0.382	0
ENKUR	0	7.37648	0.059	0.14	0
CSRNP1	0	2.86285	0.326	0.245	0
ZC3H12A	0	2.44372	0.124	0.205	0
NLGN4X	0	7.59839	0.318	0.239	0
GPBAR1	0	6.01536	0.275	0.353	0
TBC1D8	0	8.67519	0.097	0.174	0
AASS	0	3.37105	0.293	0.216	0
GREB1	0	10.5165	0.272	0.347	0
MED13L	0	5.53599	0.347	0.272	0
PRR16	0	2.39609	0.329	0.256	0
PI15	0	10.0166	0.188	0.115	0
NAMPT	0	3.34454	0.349	0.276	0
MRC1	0	4.2358	0.133	0.061	0
CD55	0	18.0953	0.311	0.239	0
SNX10	0	5.43787	0.334	0.262	0
CALCRL1	0	3.34383	0.3	0.228	0
IL6ST	0	6.18503	0.321	0.392	0
SLC2A3	0	18.5117	0.319	0.249	0
FCGR2A	0	33.809	0.159	0.089	0
MYH11	0	6.61531	0.152	0.082	0
NR4A3	0	8.3839	0.102	0.172	0
TRIB1	0	3.72345	0.3	0.23	0
HILPDA	0	7.30756	0.32	0.251	0
EPAS11	0	3.69896	0.192	0.125	0
OLFML2B	0	4.19969	0.3	0.367	0
RPGR	0	18.0228	0.121	0.188	0
ADAMTSL1	0	3.89415	0.03	0.096	0
C1QTNF3	0	16.7399	0.258	0.192	0
LTB	0	8.82275	0.057	0.122	0
CYB5A	0	3.33131	0.301	0.236	0
EGFL7	0	7.15222	0.033	0.097	0
LRIG3	0	27.6415	0.304	0.24	0
HPSE2	0	2.05307	0.351	0.289	0
TNFAIP6	0	2.66946	0.169	0.231	0
SLC19A2	0	2.9727	0.165	0.227	0
ZBTB16	0	14.0986	0.367	0.307	0
SLC38A1	0	18.9215	0.088	0.148	0
ADGRE5	0	6.02604	0.268	0.209	0
CA4	0	8.53009	0.249	0.308	0
ANGPTL1	0	14.9108	0.258	0.317	0
IGFBP1	0	5.58865	0.315	0.373	0
JUP1	0	2.15097	0.101	0.159	0
CEMIP2	0	2.39408	0.117	0.175	0
FGFR1	0	18.6218	0.181	0.238	0
PDK4	0	25.9098	0.132	0.188	0
TSPAN1	0	4.65393	0.091	0.147	0
LOX	0	4.11125	0.248	0.304	0
MAOA	0	6.4873	0.224	0.169	0
HSPB8	0	28.8224	0.126	0.18	0
SERPINA3	0	28.8532	0.157	0.208	0
ANXA1	0	6.32937	0.301	0.25	0
ABCC9	0	7.3289	0.246	0.195	0
CSF1	0	8.57208	0.134	0.185	0
CDK17	0	7.10973	0.12	0.169	0
ARL4D	0	4.27037	0.255	0.206	0
GADD45B	0	5.76393	0.327	0.278	0
FHOD3	0	6.96712	0.324	0.275	0
PLXND1	0	9.20996	0.224	0.176	0
PLCL1	0	8.49395	0.355	0.307	0
ENSG00000280800.1	0	2.28986	0.295	0.248	0
PERP	0	5.7912	0.157	0.203	0
ENPEP	0	12.0078	0.273	0.227	0
DHRS3	0	2.89771	0.198	0.152	0
CCL15-CCL14	0	6.44643	0.028	0.074	0
SPINT2	0	2.21067	0.12	0.165	0
ENSG00000257207.5	0	6.44554	0.187	0.232	0
IGSF6	0	4.60781	0.072	0.027	0
KIAA1210	0	21.0489	0.309	0.264	0
ZNF385D	0	13.7239	0.123	0.167	0
CRY2	0	7.53759	0.182	0.226	0
CYP4B1	0	9.86018	0.237	0.28	0
ACP5	0	65.5966	0.312	0.27	0
DNAJC15	0	2.68269	0.279	0.321	0
AFF3	0	2.98371	0.212	0.253	0
CFD	0	15.9332	0.411	0.37	0
EZR	0	4.4548	0.188	0.228	0
TMEM88	0	18.4777	0.054	0.094	0
MTND2P28	0	3.43936	0.259	0.299	0
PDZD21	0	4.3549	0.191	0.229	0
BRINP1	0	9.38862	0.319	0.357	0
PLAC9	0	25.9858	0.367	0.329	0
CLMN	0	7.06866	0.169	0.206	0
DUSP23	0	2.43361	0.25	0.214	0
MYO5A	0	3.67761	0.229	0.194	0
RASD1	0	10.7228	0.298	0.332	0
PODXL	0	5.83219	0.094	0.128	0
SLC12A7	0	5.68098	0.152	0.186	0
FRY	0	17.8717	0.151	0.185	0
FAM199X	0	5.05979	0.187	0.22	0
EGFR	0	3.97236	0.325	0.358	0
SLC38A11	0	4.46218	0.079	0.11	0
AQP1	0	10.6419	0.046	0.076	0
CXCL13	0	7.49275	0.317	0.347	0
S100A9	0	17.6061	0.075	0.046	0
GPRC5A1	0	2.03162	0.182	0.154	0
ENSG00000268173.3	0	30.0847	0.251	0.225	0
CLDN10	0	11.4791	0.181	0.155	0
RASAL2	0	5.35744	0.206	0.18	0
DYNLT3	0	3.42469	0.34	0.315	0
ENSG00000279686.1	0	2.7801	0.021	0.046	0
PAK3	0	18.8962	0.267	0.245	0
ACKR1	0	74.8887	0.031	0.053	0
UGCG	0	3.87174	0.223	0.201	0
DDI2	0	2.53611	0.195	0.216	0
EMCN	0	2.29753	0.017	0.037	0
AQP3	0	14.0571	0.222	0.202	0
EGFLAM	0	2.3266	0.207	0.187	0
DKK1	0	3.0788	0.363	0.345	0
CXCL10	0	4.81447	0.118	0.1	0
VPS13B	0	2.87107	0.277	0.295	0
EZH1	0	10.9319	0.183	0.2	0
HAMP	0	2.81308	0.172	0.155	0
DIAPH2	0	3.81478	0.207	0.191	0
BTG1	0	2.95624	0.305	0.319	0
HIF1A	0	2.4191	0.359	0.345	0
FLI1	0	7.15298	0.047	0.061	0
RPRM	0	24.9665	0.337	0.351	0
HEG1	0	3.44986	0.203	0.216	0
PDE8A	0	6.28838	0.222	0.235	0
CILP	0	36.1797	0.286	0.273	0
ADAP2	0	7.72726	0.085	0.073	0
LEPR	0	7.52993	0.111	0.123	0
CREG1	0	17.2992	0.203	0.214	0
NOCT	0	47.36	0.211	0.2	0
CADPS2	0	8.4052	0.206	0.196	0
C1RL	0	3.0588	0.386	0.378	0
RIPK2	0	2.3478	0.171	0.163	0
TIMP3	0	4.8076	0.402	0.395	0
NET1	0	11.1036	0.164	0.171	0
PLAAT3	0	2.61339	0.223	0.217	0
ADAMTS4	0	10.0992	0.222	0.217	0
COLEC11	0	7.18999	0.303	0.308	0
FABP5P7	0	27.6669	0.337	0.332	0
ITGB2	0	2.03833	0.045	0.04	0
ADGRF5	0	17.0255	0.042	0.047	0
LY96	0	16.7566	0.076	0.072	0
URB1	0	8.29165	0.212	0.216	0
ENSG00000112096.19	0	3.06827	0.302	0.305	0
NPW	0	15.2812	0.373	0.37	0
CDH5	0	9.82131	0.032	0.029	0
ARHGAP42	0	6.95982	0.195	0.197	0
ELL2	0	27.2822	0.203	0.202	0
GUCY1B1	0	2.10352	0.146	0.147	0
FCER1G	0	27.9379	0.034	0.034	0
ANXA2	0	4.68533	0.364	0.364	0
UTRN	0	2.40333	0.226	0.226	0
PVT1	0	2.24892	0.237	0.237	0
ARRDC4	0	5.44192	0.208	0.208	0
BCL2	0	2.15946	0.217	0.217	0
IRAG1	8.81897824072223e-305	7.67171	0.24	0.282	2.56191317892981e-301
AHNAK	2.36633214183574e-303	3.85988	0.363	0.384	6.87419487203283e-300
ARRDC3	4.99771784695058e-291	2.60717	0.195	0.186	1.45183703453914e-287
CCNH	2.99859226715454e-284	3.72192	0.252	0.233	8.71091053608395e-281
DDIT4	4.37397653840124e-278	20.3045	0.318	0.303	1.27064018440556e-274
PCOLCE	1.71217637103886e-277	2.25667	0.576	0.507	4.9738723578679e-274
PLCXD3	2.42258340186783e-255	15.5786	0.509	0.28	7.03760478242604e-252
SETBP1	1.2226994454072e-247	3.23352	0.197	0.23	3.55194188890791e-244
SESN1	1.14107483947544e-234	15.7289	0.195	0.178	3.31482240867615e-231
C1S1	5.96521430065707e-218	3.01129	0.556	0.454	1.73289475434088e-214
SPARCL1	3.52669625957774e-215	6.95397	0.381	0.425	1.02450526340733e-211
B4GALT1	6.1306583418214e-215	8.33279	0.248	0.243	1.78095624829912e-211
ERO1B	3.46148009313376e-211	6.44389	0.25	0.202	1.00555996705536e-207
PARM11	5.39056486149366e-203	3.00659	0.414	0.309	1.56595909226391e-199
MICU3	7.14398761539436e-203	5.21287	0.35	0.356	2.07532840227206e-199
TET1	3.77907039253977e-198	2.13298	0.279	0.29	1.0978199490328e-194
ZNF91	8.69460188228141e-193	2.54281	0.204	0.243	2.52578184680275e-189
GMDS-DT	3.95233687867557e-192	5.32375	0.225	0.209	1.14815386325525e-188
MIR23AHG	2.17332006690368e-190	12.5655	0.286	0.297	6.31349479435519e-187
SH3BGRL3	5.36247590717858e-181	5.77358	0.399	0.41	1.55779925103538e-177
AREG	1.19500370353616e-178	4.18649	0.023	0.036	3.47148575877254e-175
SDC4	1.11968950929405e-174	4.69721	0.143	0.191	3.25269802449922e-171
PAM	1.59373083873728e-171	5.103	0.328	0.352	4.62978808653179e-168
HECTD4	1.54561638932773e-170	5.50254	0.205	0.213	4.49001561099706e-167
GBP1	6.67504705986479e-170	4.40176	0.343	0.301	1.93910117089072e-166
GLUL	9.27421260302569e-169	3.05935	0.404	0.344	2.69415876117896e-165
PPP1R12B	3.91482730442582e-166	10.6389	0.19	0.2	1.1372573319357e-162
ZNF532	7.06751378160185e-158	6.99028	0.231	0.266	2.05311275355534e-154
NEK7	1.84220179915579e-152	7.11782	0.229	0.232	5.35159622654756e-149
TNFRSF10B	1.8665367839226e-148	2.34936	0.15	0.185	5.42228935729516e-145
ZNF7081	1.855952559317e-147	3.43187	0.236	0.21	5.3915421848159e-144
ZFHX3	9.88486771891587e-144	4.53332	0.16	0.184	2.87155407234506e-140
COX6A1P2	1.35860527559649e-143	4.60024	0.248	0.226	3.94674832560779e-140
GPX1	5.14928078659394e-143	7.92033	0.372	0.354	1.49586606850554e-139
CYTH1	6.27469234118939e-141	3.31866	0.135	0.172	1.82279812511552e-137
MEG3	2.77517438029398e-137	40.4173	0.393	0.409	8.06188157475402e-134
SERPING1	4.48110708714331e-131	8.66836	0.539	0.424	1.30176160881513e-127
NIPAL21	2.16660175571906e-130	3.77711	0.239	0.22	6.29397810036387e-127
RNF150	1.01034212324273e-126	7.11277	0.267	0.258	2.93504386802012e-123
SULF1	5.5768381693471e-121	31.0529	0.302	0.251	1.62007148819533e-117
ARHGAP18	2.23910872008201e-120	20.5409	0.099	0.136	6.50461083183825e-117
RNF152	3.82624553615076e-117	11.7955	0.183	0.196	1.11152432825179e-113
PALM2AKAP2	7.89708071480998e-117	5.88643	0.158	0.177	2.2941019476523e-113
NR2F1	3.21212864010055e-115	9.49576	0.423	0.331	9.33123369949211e-112
GPCPD1	4.34405583936428e-114	9.49109	0.244	0.294	1.26194822133532e-110
TLE4	5.15784279937964e-114	3.33382	0.351	0.367	1.49835333321978e-110
ABCG2	5.99082237936172e-112	6.14134	0.07	0.181	1.74033390120458e-108
PPP1R15A	1.88476030743201e-111	2.12015	0.388	0.387	5.47522869308998e-108
ARHGEF7	7.19692594074029e-110	3.45329	0.223	0.228	2.09070698578505e-106
PGAP1	1.8689852109196e-109	15.1233	0.219	0.219	5.42940203772142e-106
CAPG	1.40919165690544e-107	17.6178	0.104	0.184	4.09370176331029e-104
FAM20A1	3.17389368876586e-107	2.44205	0.385	0.273	9.22016116586481e-104
CCHCR1	1.61781246099896e-103	2.00114	0.13	0.192	4.69974519920198e-100
AKNA	1.60014392195611e-100	2.06743	0.194	0.201	4.6484180932825e-97
EBF1	5.30265350406891e-100	3.9128	0.284	0.242	1.54042084293202e-96
MOB3B	2.47146310709324e-98	9.58633	0.23	0.211	7.17960032610586e-95
IER5L	1.07470868441901e-95	5.55473	0.245	0.209	3.12202872823723e-92
CD46	2.04355059177733e-91	6.20344	0.301	0.351	5.93651446911313e-88
DUSP1	2.72930518508934e-85	2.0605	0.417	0.374	7.92863156268454e-82
HSPB6	1.16133248503502e-82	17.9814	0.455	0.424	3.37367086902672e-79
MIR222HG	3.60214463259479e-82	2.68938	0.237	0.228	1.04642301576879e-78
SORBS2	1.16150263071823e-81	2.84417	0.076	0.135	3.37416514223647e-78
HAND2	1.59121070250748e-80	3.39462	0.442	0.338	4.62246709078422e-77
TAMALIN	1.61408460852629e-79	19.3363	0.159	0.204	4.68891578776887e-76
RALGAPA1	6.70906800836924e-75	4.9928	0.237	0.255	1.94898425643126e-71
ISYNA1	4.38841106971189e-73	3.60785	0.29	0.326	1.2748334157513e-69
FHIP2A	1.99740547596741e-68	2.11116	0.244	0.237	5.80246290768532e-65
FBLN2	8.83266836671219e-64	14.5814	0.46	0.326	2.56589016052989e-60
AHSA2P	2.45400344433369e-62	2.32064	0.182	0.207	7.12888000578937e-59
ENSG00000218426.5	5.60114500866016e-62	3.56021	0.279	0.278	1.62713262501578e-58
TSC22D2	2.05369977375259e-61	11.3847	0.241	0.245	5.96599784275128e-58
FOSB	2.55845463686357e-60	3.57375	0.38	0.385	7.43231072008867e-57
FCHSD2	1.31003105034631e-54	3.14053	0.154	0.168	3.80564020125603e-51
DMXL2	9.60694802051703e-54	2.26555	0.213	0.197	2.7908183999602e-50
CD44	6.71306216911916e-53	8.00143	0.446	0.409	1.95014456012912e-49
YBX3	9.72644955283287e-51	10.6273	0.431	0.367	2.82553359509795e-47
LRBA	3.53937046570918e-48	11.3834	0.184	0.193	1.02818712028852e-44
DAAM2	2.38092181807932e-47	3.98201	0.258	0.225	6.91657788152042e-44
MYSM1	9.31950202860512e-47	2.99694	0.21	0.228	2.70731533930979e-43
AHCY	8.23250216145329e-45	6.28073	0.462	0.423	2.39154187790218e-41
NRP1	1.09703235459159e-44	6.34313	0.392	0.376	3.18687899008857e-41
TPM2	2.52828696083051e-39	7.2764	0.503	0.464	7.34467362121264e-36
GLUD1	3.28533916214971e-39	23.1486	0.344	0.33	9.54391026604492e-36
P3H2	6.96657729307195e-38	3.69089	0.359	0.31	2.0237907036374e-34
RCOR3	1.15810323032175e-37	4.21449	0.232	0.234	3.36428988408467e-34
HEATR1	8.62682856502531e-36	10.6634	0.232	0.252	2.50609369813985e-32
MEIS1	1.28711452033897e-35	4.75378	0.344	0.316	3.7390676815847e-32
ATP2B4	1.17139453743143e-33	4.88406	0.408	0.387	3.4029011312383e-30
BMPR2	2.55836207237124e-32	3.55464	0.23	0.298	7.43204182023845e-29
AKAP13	3.71717908202165e-32	5.62791	0.443	0.373	1.07984052332729e-28
ATXN1	2.12877597205372e-30	3.56434	0.35	0.391	6.18409419881605e-27
LPP	3.03236931229271e-30	4.98919	0.421	0.387	8.80903285221034e-27
PPP1R15B	6.74582606724304e-28	2.26252	0.249	0.252	1.9596624725341e-24
REL	6.62908642794187e-27	10.7169	0.251	0.279	1.92574960731711e-23
DNAJC13	1.59667651546951e-26	3.39324	0.225	0.235	4.63834527743893e-23
CHD2	3.45843240832787e-25	4.33644	0.296	0.339	1.00467461461925e-21
UBE2G2	7.97916831025543e-25	3.95369	0.316	0.323	2.3179483941292e-21
OSR2	5.19042997346605e-24	8.84862	0.486	0.447	1.50781990729189e-20
SETX	7.73911669392792e-24	5.00268	0.261	0.303	2.24821339958606e-20
ARHGEF12	2.72328192601666e-23	22.1038	0.274	0.292	7.91113399507839e-20
TAOK1	4.10816703914791e-23	2.05781	0.268	0.31	1.19342252487247e-19
KLF91	8.40375227883852e-23	2.24649	0.417	0.294	2.44129003700259e-19
FRZB	2.84913142918754e-22	5.57725	0.099	0.18	8.2767268017898e-19
INTS6	6.79425746496045e-22	8.21592	0.253	0.232	1.97373179357101e-18
PPP1R14A	2.67243484255468e-19	5.14564	0.466	0.423	7.76342321762135e-16
CSRP1	1.11750140019827e-17	3.39668	0.377	0.397	3.24634156757597e-14
SRPX	1.94753331507154e-16	7.22141	0.355	0.325	5.65758428028283e-13
NDNF	4.62323778599513e-15	14.0089	0.24	0.254	1.34305057683159e-11
TGM2	7.22400899407389e-13	25.7549	0.464	0.378	2.09857461277846e-09
CACNA2D1	8.68115922583119e-12	3.01681	0.217	0.235	2.52187675510396e-08
EMILIN3	1.50353378133671e-11	12.6634	0.272	0.254	4.36776563478314e-08
COL4A2	2.46977641114519e-10	5.2187	0.41	0.35	7.17470047437678e-07
MCL1	1.18360480410165e-09	3.08171	0.397	0.372	3.43837195591529e-06
MYC	2.55864154407826e-09	22.1561	0.473	0.337	7.43285368554736e-06
MYLK	2.37506170836737e-08	12.2667	0.327	0.344	6.89955426280722e-05
MYL9	2.56670822753956e-08	3.44579	0.475	0.437	7.45628740100242e-05
NUFIP2	4.11140752003648e-08	17.4906	0.278	0.307	0.000119436
ARGLU11	1.90599095848436e-07	2.59262	0.42	0.42	0.00055369
HNRNPU	5.01463137587699e-07	8.23329	0.395	0.416	0.00145675
XAF1	9.12317524028274e-07	3.20005	0.296	0.312	0.00265028
TMEM132C	1.09707560265625e-06	3.80427	0.226	0.243	0.003187
PCCA1	1.28809670733432e-05	2.55799	0.193	0.23	0.0374192
CTSK	3.86486713215535e-05	8.23344	0.391	0.423	0.112274
ZBTB21	5.85003872810031e-05	6.58355	0.188	0.216	0.169944
DKK3	5.86459472175426e-05	7.02809	0.287	0.383	0.170366
POLI	0.000168915	3.86354	0.193	0.209	0.490698
SLC2A81	0.000386884	3.72313	0.498	0.399	1
ENSG00000246090.7	0.000530327	4.89866	0.204	0.208	1
PLEKHG1	0.00053975	5.76771	0.134	0.163	1
PDZRN3	0.0013498	6.53952	0.319	0.319	1
ENSG00000237550.5	0.00568083	2.10465	0.428	0.404	1
JUN	0.00809322	3.96858	0.473	0.463	1
MACF1	0.00914063	17.9429	0.361	0.387	1
ADGRF11	0	2.27036	0.025	0.412	0
SST	0	30.5703	0.012	0.379	0
SLC15A1	0	8.22236	0.059	0.394	0
CST4	0	36.0969	0.099	0.422	0
DNAH14	0	3.90369	0.539	0.231	0
CLEC4E1	0	4.33704	0.036	0.331	0
CCL22	0	56.2224	0.009	0.288	0
PRL	0	131.015	0.096	0.343	0
LRRC15	0	143.574	0.237	0.47	0
APOA1	0	14.0837	0.121	0.354	0
RIMKLB	0	30.9766	0.139	0.368	0
KDR	0	74.3609	0.278	0.057	0
SLC3A1	0	10.0002	0.073	0.294	0
IGLC2	0	3.56051	0.143	0.362	0
PHYHIPL	0	5.59399	0.09	0.298	0
EREG	0	68.6726	0.058	0.263	0
UBD	0	7.4957	0.039	0.241	0
GABRP1	0	3.60549	0.085	0.283	0
HAP1	0	6.65311	0.089	0.282	0
TMPRSS4	0	8.47431	0.054	0.245	0
LCP1	0	20.424	0.337	0.162	0
EPYC	0	20.7466	0.205	0.379	0
DEPP1	0	46.7715	0.382	0.211	0
ENSG00000186148.13	0	4.57152	0.074	0.242	0
GZMB	0	19.6982	0.044	0.211	0
DIO3	0	3.72034	0.19	0.356	0
LYPD3	0	83.0673	0.075	0.239	0
RELL1	0	8.96555	0.354	0.191	0
CCL8	0	5.43854	0.157	0.315	0
[truncated: 447 more rows]

## Sheet: epithelial.cycle.markers
	p_val	avg_log2FC	pct.1	pct.2	p_val_adj
PLAC8	0	26.4762	0.038	0.135	0
ENSG00000234961.1	0	23.8787	0.174	0.273	0
APCDD1	0	23.2769	0.379	0.191	0
HMCN1	0	22.9514	0.266	0.253	0
FAM111B	0	22.6487	0.223	0.312	0
MUCL1	0	22.6445	0.105	0.308	0
CST6	0	22.3255	0.032	0.207	0
KIF23	0	20.3099	0.252	0.33	0
C12orf75	0	17.7507	0.142	0.306	0
ABCA1	0	17.2541	0.332	0.205	0
BPIFB1	0	15.4343	0.015	0.286	0
CCNO	0	14.4164	0.135	0.173	0
HMMR	0	11.0003	0.201	0.369	0
DIAPH3	0	10.7545	0.273	0.287	0
H3P6	0	10.4045	0.246	0.203	0
CHGA	0	10.2332	0.071	0.274	0
ENSG00000284948.1	0	9.22504	0.136	0.277	0
E2F7	0	9.01968	0.155	0.317	0
KNL1	0	8.65336	0.23	0.226	0
EDN2	0	8.44517	0.252	0.265	0
TMEM40	0	8.37337	0.011	0.204	0
SLC51B	0	8.29612	0.202	0.333	0
SEMA3D	0	8.23539	0.267	0.292	0
SAA1	0	8.21	0.03	0.185	0
CCNB2	0	8.15291	0.254	0.34	0
TPX2	0	8.05254	0.25	0.283	0
SAA2-SAA4	0	7.64937	0.058	0.244	0
CDC20	0	7.47487	0.199	0.334	0
TROAP	0	7.46964	0.231	0.357	0
WNT7A	0	7.34388	0.262	0.323	0
KRT17	0	7.18151	0.153	0.19	0
APOA1	0	6.34551	0.118	0.217	0
SAA2	0	6.2614	0.021	0.209	0
LCN2	0	6.06271	0.177	0.24	0
PCLAF	0	5.46597	0.289	0.265	0
ECRG4	0	4.96558	0.075	0.246	0
CDK1	0	4.93982	0.261	0.298	0
CLDN22	0	4.86746	0.189	0.352	0
PLAU	0	4.76442	0.245	0.208	0
MUC4	0	4.30786	0.041	0.122	0
CFB	0	3.98841	0.134	0.18	0
CDCA3	0	3.74745	0.223	0.322	0
PKMYT1	0	3.68906	0.253	0.315	0
BUB1B	0	3.47263	0.226	0.294	0
DLGAP5	0	3.34132	0.218	0.275	0
UBD	0	3.29612	0.214	0.286	0
CLSPN	0	3.17449	0.239	0.297	0
CDC20B	0	3.06148	0.082	0.195	0
NXNL2	0	2.95003	0.223	0.256	0
ENSG00000234287.1	0	2.93405	0.191	0.152	0
UHRF1	0	2.90769	0.245	0.316	0
DKK1	0	2.86619	0.46	0.216	0
DEFB4A	0	2.85859	0.225	0.363	0
HMGA2	0	2.53308	0.286	0.264	0
GTSE1	0	2.47003	0.233	0.279	0
BEX1	0	2.0606	0.275	0.418	0
LTF	0	1.91713	0.087	0.191	0
COL9A1	0	1.90736	0.213	0.296	0
NKD1	0	1.87349	0.242	0.328	0
UBE2C	0	1.69087	0.254	0.313	0
FN1	0	1.63652	0.309	0.222	0
TCF7	0	1.589	0.111	0.145	0
CENPK	0	1.50231	0.244	0.225	0
CCNB1	0	1.48711	0.255	0.321	0
MSLN	0	1.46481	0.213	0.237	0
AURKB	0	1.28269	0.209	0.302	0
SCPEP1	0	1.27673	0.133	0.084	0
CCDC34	0	1.07927	0.213	0.115	0
IQCA1	0	1.06181	0.148	0.149	0
DNAAF4	0	1.02582	0.117	0.086	0
TMEM231	0	1.0247	0.116	0.08	0
MIR205HG	0	0.989001	0.272	0.375	0
HES6	0	0.979543	0.1	0.149	0
ALPG	0	0.945176	0.23	0.36	0
AKAP12	0	0.897014	0.321	0.187	0
RFX3	0	0.862784	0.175	0.104	0
IL7R	0	0.855575	0.212	0.261	0
CFAP69	0	0.798061	0.121	0.092	0
DSEL	0	0.742489	0.344	0.182	0
S100A2	0	0.723937	0.117	0.192	0
TGM2	0	0.694137	0.257	0.243	0
CCDC74B	0	0.610942	0.139	0.122	0
MDH1B	0	0.58246	0.043	0.106	0
MIR503HG	0	0.560631	0.388	0.113	0
TFF3	0	0.46982	0.073	0.184	0
S100A8	0	0.450487	0.12	0.116	0
C20orf96	0	0.416393	0.165	0.108	0
PFN2	0	0.416135	0.186	0.14	0
MLF1	0	0.403627	0.104	0.107	0
C21orf58	0	0.35102	0.104	0.064	0
PLTP	0	0.335854	0.208	0.143	0
CTXN1	0	0.328327	0.112	0.108	0
TEX9	0	0.265524	0.124	0.111	0
HSPA6	0	0.261798	0.459	0.253	0
TMEM67	9.72012440388476e-305	0.608726	0.158	0.105	2.89270902259611e-301
THBS3-AS1	8.81752352726283e-304	1.81382	0.1	0.039	2.62409500171342e-300
NUSAP1	3.73218037323497e-303	12.5229	0.263	0.252	1.11069687907473e-299
KIF18A	1.4006859635821e-299	7.20564	0.241	0.236	4.16844142762034e-296
TK1	1.91337895630365e-290	3.14607	0.254	0.26	5.69421577395968e-287
CDKN3	6.71588882594913e-285	10.6451	0.237	0.362	1.99864851460246e-281
RRM2	3.24490590559626e-282	1.68524	0.259	0.318	9.65683997505448e-279
CENPF	8.02413583195427e-282	8.02576	0.302	0.312	2.38798282358959e-278
AMY1B	3.41420929743542e-279	3.20854	0.06	0.282	1.01606868691678e-275
KIF11	1.17862266698092e-278	7.03576	0.261	0.228	3.50758105693522e-275
MOK	1.43368456791526e-277	0.78736	0.144	0.094	4.26664527411582e-274
JDP2	1.93046142308915e-272	8.5254	0.283	0.293	5.74505319511332e-269
PTGS2	9.29315243846498e-272	0.29542	0.141	0.156	2.76564216568718e-268
CXCL3	1.09125995931336e-266	1.67651	0.269	0.231	3.24758963891656e-263
CEACAM5	3.53045883634977e-264	2.18996	0.164	0.326	1.05066454969769e-260
KIF20B	1.00976624159816e-263	1.76654	0.269	0.249	3.00506433499611e-260
THSD4	6.3156811891338e-261	1.19055	0.276	0.22	1.87954672188622e-257
MMP2	2.62303935054477e-260	4.64004	0.423	0.223	7.80616510722123e-257
GINS2	1.27529026059033e-257	3.53284	0.27	0.352	3.79526381551682e-254
CYP1B1	2.3921893589092e-257	9.7523	0.39	0.206	7.11915553211378e-254
CSF3	1.61356389699639e-255	5.18645	0.301	0.355	4.80196615746125e-252
CC2D2A	5.45680692364747e-249	0.253162	0.146	0.092	1.62394574047749e-245
COL1A1	7.4306539517703e-248	6.16602	0.397	0.234	2.21136261604684e-244
CFTR	1.88727296703313e-245	0.943758	0.263	0.291	5.61652434989059e-242
FANCI	4.89160688128796e-243	3.68166	0.265	0.199	1.4557422078713e-239
NOTUM	2.4148463688825e-241	8.51241	0.282	0.288	7.18658279379431e-238
RGS1	2.51662086055899e-240	5.81056	0.151	0.146	7.48946368102357e-237
MPPED2	1.72613142866825e-239	1.96222	0.218	0.205	5.13696713171672e-236
IFT57	1.21636234824917e-236	3.24799	0.218	0.165	3.61989434838954e-233
STK3	2.10944184252038e-235	1.78675	0.331	0.24	6.27769892334066e-232
ZBED3-AS1	8.33617805035842e-235	3.95651	0.189	0.152	2.48084658778666e-231
PEG10	8.93275850064159e-234	9.46392	0.29	0.277	2.65838892979094e-230
IL32	1.09787120070661e-233	3.66436	0.308	0.234	3.26726469330289e-230
CENPW	2.66570881954483e-232	20.4503	0.308	0.236	7.93314944696542e-229
CD52	3.12085408515952e-232	1.22983	0.128	0.21	9.28766175743472e-229
TOP2A	8.42003436080952e-230	15.076	0.295	0.267	2.50580222577691e-226
TSPAN7	1.07409091126252e-229	3.84455	0.27	0.307	3.19649455191727e-226
SLFN13	7.78243457010108e-229	3.4775	0.189	0.118	2.31605252806208e-225
PTX3	3.13645049364867e-223	0.732042	0.235	0.19	9.33407666909846e-220
GJA4	5.52809657888475e-223	4.79121	0.327	0.329	1.6451615418761e-219
ZWINT	1.00692615867893e-220	0.253695	0.283	0.341	2.9966122482285e-217
MAGI2-AS3	2.87112530155085e-219	9.56875	0.331	0.179	8.54446889741532e-216
ZSCAN31	4.11976564162362e-218	3.63206	0.225	0.243	1.22604225494719e-214
ENSG00000249379.2	4.56285455111044e-218	1.37645	0.328	0.403	1.35790551441047e-214
MID1	3.02590075905546e-215	10.643	0.286	0.205	9.00508065894906e-212
MKI67	3.58821526238672e-213	3.97875	0.303	0.268	1.06785286208629e-209
MT3	4.22435909492159e-212	2.60341	0.289	0.327	1.25716926664866e-208
CLIC5	1.73033930182382e-211	14.4689	0.276	0.235	5.14948976222769e-208
GASK1B	1.03051242353103e-209	1.12865	0.305	0.191	3.06680497242834e-206
ASPM	1.3768527031731e-207	3.98314	0.261	0.248	4.09751364464315e-204
SOX9	1.70564263948793e-203	9.6791	0.312	0.271	5.07599249511607e-200
LMNB1	3.3970959429547e-203	3.21468	0.298	0.269	1.01097575262332e-199
H1-1	2.09270186256775e-200	8.26566	0.275	0.263	6.22788074300162e-197
ECT2	6.41089371594084e-196	3.58333	0.311	0.254	1.90788196986399e-192
PRTG	8.02080492796838e-194	2.66536	0.246	0.143	2.38699154656339e-190
ENC1	3.30652881687495e-193	0.95435	0.284	0.266	9.84022975901984e-190
PABIR3	1.96300511043e-192	10.2591	0.285	0.234	5.84190320863968e-189
GBP5	1.72109638504349e-191	7.27439	0.279	0.283	5.12198284188944e-188
GAS7	1.70822774906889e-186	2.78449	0.278	0.235	5.083685781229e-183
HELB	1.22570932244237e-185	21.4076	0.295	0.191	3.64771094358848e-182
GGH	9.27059487670203e-173	6.25153	0.328	0.342	2.75892903530652e-169
H2BC9	2.66817588468895e-169	7.19275	0.287	0.23	7.94049143283433e-166
LINC00937	7.59144738678046e-169	13.0971	0.333	0.399	2.25921474230587e-165
TMEM107	1.20000581619868e-168	16.9444	0.202	0.2	3.57121730900727e-165
MMP7	7.90088419756797e-168	1.08615	0.35	0.327	2.35130313719623e-164
KRT13	1.78728690865407e-166	1.95273	0.185	0.275	5.31896584015453e-163
H1-5	2.71526790927711e-166	2.91963	0.296	0.22	8.08063729800868e-163
CYTOR	1.6219266917917e-165	15.8276	0.306	0.218	4.82685383477209e-162
BMPR1B	8.60520816911788e-164	3.48835	0.335	0.26	2.56090995112948e-160
RTEL1-TNFRSF6B	1.08759502877599e-163	2.1477	0.223	0.175	3.23668280563734e-160
PLK1	2.16423064548372e-163	8.62019	0.287	0.351	6.44075040095955e-160
KIF27	1.99172083551995e-157	3.09711	0.196	0.161	5.92736120650737e-154
ORC6	4.36364883302396e-157	4.42915	0.313	0.24	1.29862189270793e-153
ITGB6	1.95880011404262e-156	2.18146	0.306	0.28	5.82938913939084e-153
FANCA	2.91936933708901e-156	6.32873	0.268	0.206	8.6880431471769e-153
MDM2	9.05789845961222e-156	6.49363	0.199	0.203	2.6956305815806e-152
ENSG00000249955.2	1.73220768854515e-154	0.358126	0.289	0.359	5.15505008111036e-151
TMEM26	5.11476479831642e-154	6.17936	0.309	0.236	1.52215400397897e-150
SEMA3E	2.18351101984488e-153	12.3947	0.369	0.403	6.49812879505836e-150
TNFRSF6B	2.61017585203837e-152	1.99122	0.239	0.226	7.76788333566618e-149
HCST	1.38166681180158e-148	0.301945	0.135	0.151	4.11184043192149e-145
CKS1B	1.57220666203192e-146	2.75362	0.278	0.272	4.678887026207e-143
C1orf21	5.37304560998302e-146	2.0801	0.304	0.217	1.59901837353095e-142
S100A6	7.96444802617183e-143	3.06571	0.177	0.206	2.37021973258874e-139
TYMS	1.27502893893325e-142	4.98643	0.327	0.31	3.79448612226536e-139
CGNL1	7.08086822555403e-142	1.05575	0.272	0.247	2.10726638392488e-138
NOCT	1.21277245273672e-141	9.83046	0.312	0.217	3.60921081934449e-138
CDK2	4.05445447653373e-138	2.66492	0.282	0.231	1.20660565221644e-134
NRCAM	9.01163724393746e-137	10.3923	0.358	0.28	2.68186324379579e-133
FXYD5	4.93121621843405e-136	7.32471	0.208	0.215	1.46752994660597e-132
CREB3L2	6.43270172206062e-136	1.91343	0.39	0.287	1.91437203248524e-132
SMC2	5.0295541746889e-135	1.74867	0.238	0.159	1.49679532238742e-131
F13A1	5.95761134548434e-133	5.88412	0.312	0.291	1.77298513641614e-129
BRCA1	9.06543548110462e-132	5.48673	0.278	0.166	2.69787359917673e-128
HLA-DPA1	9.55366472973351e-132	1.56709	0.176	0.163	2.84317062356869e-128
CKAP2	2.18367467535236e-130	4.19774	0.271	0.209	6.49861583384862e-127
H3C3	2.30964965336212e-129	10.5092	0.287	0.252	6.87351736840566e-126
CADPS2	5.03213905907487e-129	9.90235	0.313	0.224	1.49756458398068e-125
CFAP298-TCP10L	5.4804578151193e-127	1.41093	0.253	0.241	1.6309842457795e-123
ENSG00000272196.2	6.06749519138652e-126	3.57092	0.217	0.394	1.80568656895663e-122
PAMR1	6.25479298904564e-126	4.62974	0.256	0.155	1.86142639353998e-122
GEN1	4.38306275942581e-125	7.26657	0.251	0.173	1.30439947720512e-121
HLA-DPB1	2.42597453023129e-124	0.515833	0.155	0.114	7.21970020196832e-121
SGCD	6.24397547512416e-124	5.10981	0.341	0.297	1.85820710139695e-120
LAMA3	3.32504317235156e-123	2.17286	0.227	0.256	9.89532848091823e-120
TPSAB1	4.07468905312641e-123	29.6703	0.28	0.082	1.21262746221042e-119
NCAPD2	1.34349119996818e-122	5.11585	0.277	0.206	3.99822981110529e-119
SERPINB7	1.73993908896717e-121	29.6244	0.175	0.257	5.1780587287663e-118
MYC	4.89841262650592e-121	7.20966	0.387	0.222	1.45776759764816e-117
ATM	4.47491338408894e-119	1.17773	0.354	0.251	1.33173422310487e-115
NRP2	2.92412021317053e-118	5.65077	0.349	0.214	8.7021817543955e-115
S100A7	3.13048057759111e-117	1.35009	0.496	0.373	9.31631019891113e-114
EGR1	3.71955615476634e-116	4.88648	0.504	0.379	1.10693991165846e-112
ANKRD42	9.44971838203735e-116	4.15052	0.191	0.138	2.81223619049432e-112
LRIG3	1.52383103023195e-115	3.18786	0.245	0.15	4.53492114597028e-112
CD14	3.21277834858497e-113	0.65897	0.334	0.225	9.56122836538888e-110
RGS7BP	1.60774204151075e-112	6.36477	0.342	0.24	4.784640315536e-109
PGM2L1	7.37150331790258e-110	1.35577	0.296	0.211	2.19375938740781e-106
CD47	4.50685757243715e-109	3.12253	0.333	0.325	1.34124081355729e-105
STC2	4.60341757497839e-107	3.80555	0.326	0.283	1.36997707031357e-103
CCL3	9.92516943221912e-106	0.464502	0.261	0.169	2.95373042302841e-102
IFI27L2	1.71879155108243e-103	1.37697	0.282	0.159	5.11512365602132e-100
LINC01480	2.5948510872415e-103	4.43164	0.257	0.105	7.72227683563069e-100
DMBT1	4.35526840148689e-103	6.30358	0.318	0.29	1.2961278762825e-99
DYNC2H1	1.793615281771e-100	0.938397	0.13	0.102	5.33779907855049e-97
RBP7	2.07372571145502e-100	2.27858	0.3	0.245	6.17140771729015e-97
FHL2	3.59711665352596e-100	3.19154	0.349	0.16	1.07050191608933e-96
TPM1	4.62116907543781e-100	9.04112	0.39	0.308	1.37525991685029e-96
PHLDA1	1.27767251406239e-98	2.53758	0.307	0.241	3.80235340184967e-95
RNASE1	4.31114852476018e-98	0.782716	0.384	0.304	1.28299780096863e-94
PLEKHA4	2.05552275746233e-97	3.37843	0.266	0.166	6.1172357262079e-94
ERVMER34-1	1.12037045979542e-96	21.5708	0.285	0.367	3.33422248835116e-93
NHS	1.97197184500896e-96	2.69887	0.283	0.141	5.86858821074666e-93
H3C2	1.00848760198949e-95	17.8757	0.321	0.213	3.00125910352072e-92
C1QB	1.29823075104016e-93	0.985073	0.315	0.215	3.86353471509552e-90
PRSS22	1.61991150757129e-93	5.44964	0.266	0.297	4.82085664653215e-90
ADAM12	2.56528621767666e-93	4.49228	0.291	0.207	7.63429178380573e-90
SULT1C2	8.67284342733444e-92	2.83324	0.293	0.234	2.58103820397473e-88
H1-0	8.75876107188144e-92	0.881229	0.401	0.355	2.60660729499192e-88
PECAM1	3.59487356816261e-91	16.223	0.272	0.186	1.06983437388519e-87
KCNQ1OT1	2.28291915861944e-90	0.580196	0.351	0.302	6.79396741605144e-87
DUSP10	3.32319883990376e-90	9.21834	0.265	0.213	9.8898397475536e-87
CCN2	9.7915172103775e-89	8.74254	0.312	0.25	2.91395552180834e-85
PPP1R3B	1.82646380668428e-86	0.90844	0.319	0.309	5.43555628869243e-83
DNAH14	1.22443863663766e-85	3.7316	0.282	0.214	3.64392938263367e-82
GBP1	4.44395370091408e-85	2.46544	0.302	0.183	1.32252062139203e-81
EFCAB6	6.55288481830672e-84	0.811637	0.114	0.059	1.95013852192808e-80
NCAPD3	7.00966639463199e-84	2.33438	0.295	0.207	2.08607671904248e-80
MIR222HG	8.67708430537485e-84	4.59293	0.239	0.116	2.58230028927955e-80
FAAH2	2.90914889642495e-83	2.51493	0.279	0.225	8.65762711576064e-80
GPRC5A	1.06267136069851e-82	5.7377	0.387	0.359	3.16250996943876e-79
GABPB1-AS1	1.73987389783186e-82	3.53846	0.369	0.196	5.17786471994761e-79
LAMC2	2.30104850824934e-82	6.23888	0.369	0.298	6.84792036055003e-79
HELLS	1.30687603089496e-81	4.4705	0.382	0.26	3.88926306794341e-78
KLK10	1.7622320879782e-80	4.29925	0.198	0.28	5.24440269382311e-77
ENSG00000111780.8	1.87764427461751e-80	3.09729	0.258	0.184	5.5878693612617e-77
MIR31HG	6.02913169172759e-80	2.86281	0.269	0.201	1.79426959145813e-76
TNC	9.87955664638974e-80	9.22201	0.37	0.281	2.94015605796559e-76
RCAN1	3.91897485796823e-79	5.47247	0.304	0.229	1.16628691773135e-75
HIVEP2-DT	1.30956126980036e-78	4.33958	0.294	0.244	3.89725433892586e-75
ANKRD26	1.61290354904657e-78	0.909094	0.26	0.18	4.80000096196259e-75
HLA-DRA	1.00819175540344e-77	2.20787	0.323	0.27	3.00037866408065e-74
ENSG00000218426.5	1.07680431394388e-77	1.35492	0.246	0.255	3.20456963829699e-74
MCM3	1.03509584986984e-76	1.9426	0.329	0.239	3.08044524921264e-73
MRTFB	2.40228230816382e-75	1.67672	0.334	0.269	7.14919214909553e-72
TPSB2	2.92958444747747e-75	29.5997	0.214	0.29	8.71844331569294e-72
TSPYL2	5.11112692195674e-75	1.81838	0.327	0.279	1.52107137197433e-71
C1QA	6.09542622808138e-75	0.877641	0.365	0.199	1.81399884547702e-71
ARMCX4	8.60204595215788e-75	6.91233	0.267	0.2	2.55996887536218e-71
ANXA1	9.25629793004395e-75	4.39757	0.281	0.354	2.75467426398108e-71
DLX6-AS1	9.51801128734061e-75	2.86119	0.335	0.257	2.83256015911257e-71
TNFAIP6	1.24190915144475e-74	2.17925	0.239	0.315	3.69592163469958e-71
RIN2	1.5068805214303e-74	1.1896	0.306	0.317	4.48447643177656e-71
EMID1	2.38889102227623e-74	0.70904	0.37	0.275	7.10933968229405e-71
HNRNPA1P7	5.07338146349034e-74	13.7759	0.223	0.241	1.50983832353472e-70
HMGCS1	2.47171125302356e-72	1.67956	0.35	0.331	7.35581268899811e-69
KMO	6.82617390391424e-72	2.54068	0.373	0.328	2.03146935380488e-68
PCSK5	9.64807590635642e-71	1.3581	0.305	0.205	2.87126738973167e-67
COL27A1	1.37633460108603e-70	4.27882	0.349	0.229	4.09597177283201e-67
ZFPM2-AS1	1.23424528984107e-69	6.42616	0.301	0.192	3.67311398256701e-66
NACA	1.30160184153883e-68	3.09808	0.58	0.429	3.87356708041957e-65
FOSL1	1.86674380342756e-67	9.30887	0.36	0.377	5.55542955900042e-64
OVOL1	2.78621333900144e-67	2.61971	0.279	0.418	8.29177089686829e-64
SVIL	3.8109935710745e-67	4.66667	0.304	0.268	1.13415168675177e-63
ITM2C	4.65228767774322e-67	4.72438	0.317	0.208	1.38452081289638e-63
HLA-DQB1	1.20963274082031e-66	1.77667	0.296	0.357	3.59986703668125e-63
GAS5	3.60939742122881e-66	2.02117	0.545	0.395	1.07415667255769e-62
TAGLN	4.40553511451697e-66	0.816424	0.349	0.262	1.31108725008025e-62
NINJ1	9.80512768171774e-66	1.08042	0.327	0.225	2.9180059980792e-62
TNFAIP2	5.71323241421365e-65	7.2025	0.338	0.405	1.70025796646998e-61
SERPINA1	4.33291488596737e-64	3.92258	0.369	0.336	1.28947547006389e-60
H3C7	5.47063685271184e-64	12.1011	0.291	0.22	1.62806152736704e-60
CDIN1	1.22358986301656e-63	2.58981	0.294	0.212	3.64140343233728e-60
JARID2	3.40324325039317e-62	1.43857	0.35	0.267	1.01280519131701e-58
MSX2	5.12958083254092e-62	1.4836	0.374	0.329	1.52656325576418e-58
GLS	6.56173203518422e-62	5.51813	0.308	0.227	1.95277145367082e-58
H2AC20	1.40321983575533e-61	1.26126	0.332	0.22	4.17598223120785e-58
ZNF654	2.27163151300181e-61	3.05337	0.296	0.19	6.76037538269339e-58
NUAK2	2.92407047283753e-61	4.68971	0.349	0.303	8.70203372716449e-58
ICAM1	6.71209513174526e-61	2.64813	0.348	0.266	1.99751951120739e-57
TRDMT1	1.00711422179054e-59	7.64385	0.35	0.211	2.99717192404863e-56
ENSG00000273088.2	5.78655370330472e-59	4.28693	0.273	0.169	1.72207838210349e-55
DNAJC27	6.92608680814842e-59	3.35805	0.239	0.188	2.06120343410497e-55
LINC00511	1.29757414302752e-58	6.69245	0.301	0.295	3.8615806496499e-55
RARRES2	2.45195175649175e-58	1.61625	0.312	0.158	7.29700842731946e-55
TUSC3	6.04627569913494e-58	1.98596	0.31	0.208	1.79937164806256e-54
INSIG1	8.43171329108534e-58	6.13374	0.317	0.345	2.509277875427e-54
MKLN1	1.99458143406209e-57	0.652136	0.302	0.274	5.93587434776878e-54
NPM1	2.23724580169944e-57	1.08144	0.555	0.403	6.65804350585752e-54
MDK	6.93502044423331e-57	1.40078	0.594	0.447	2.06386208420383e-53
MYO1B	2.46456410171861e-56	3.14367	0.327	0.2	7.33454276671458e-53
USP13	3.73691533564704e-56	4.11023	0.149	0.102	1.11210600388856e-52
FTL	1.88460292643126e-55	16.6061	0.53	0.42	5.60857830905943e-52
SNHG29	6.52432294637866e-55	0.642704	0.584	0.451	1.94163850884229e-51
TMEM117	2.66106739630115e-54	3.893	0.282	0.246	7.91933657139222e-51
CD69	3.15867840289712e-54	10.4604	0.278	0.193	9.40022692702183e-51
CCL8	1.07023039773814e-53	0.722153	0.289	0.191	3.1850056636687e-50
ARRDC3	2.20012752668121e-53	3.43743	0.302	0.267	6.54757951940329e-50
LINC-PINT	2.824144834496e-53	5.69013	0.302	0.307	8.40465502746009e-50
VWA8	7.27371556840501e-53	2.84207	0.386	0.244	2.16465775315733e-49
LRRC37A4P	1.12770640395655e-52	16.9262	0.241	0.246	3.35605425817468e-49
ENSG00000254319.6	1.12835727854218e-52	7.40206	0.368	0.309	3.35799126094154e-49
TNFRSF12A	1.36851963769348e-51	6.35461	0.395	0.361	4.07271444177578e-48
TET1	1.40103371239029e-51	2.76858	0.266	0.128	4.1694763280735e-48
LUC7L3	3.26642758053984e-51	0.580923	0.462	0.342	9.72088847968656e-48
TRA2B	3.28455901807411e-51	10.855	0.47	0.363	9.77484763778856e-48
PRKN	1.17607842590412e-50	5.31312	0.255	0.165	3.50000939549066e-47
RGS10	1.39997692470669e-50	12.3683	0.368	0.249	4.16633132792712e-47
POC1B-AS1	2.70425027290164e-50	6.93502	0.253	0.257	8.04784881215529e-47
ENSG00000253853.3	2.77932282554459e-50	2.60379	0.309	0.249	8.27126472882071e-47
TGFBI	7.78882026161707e-49	17.2173	0.337	0.254	2.31795290985724e-45
H2AZ1	1.27890571532589e-48	2.67674	0.389	0.375	3.80602340880986e-45
CCND2	1.58491026339145e-48	3.8182	0.336	0.201	4.71669294385294e-45
SNHG19	1.93152373157811e-47	3.06226	0.348	0.22	5.74821462517644e-44
MAP3K4	2.12171933279026e-47	0.736039	0.307	0.289	6.3142367343838e-44
ENSG00000260805.2	1.99818501223516e-46	5.73682	0.342	0.25	5.94659859641185e-43
PIM1	2.45083689160495e-46	11.4581	0.297	0.265	7.29369058941633e-43
MASTL	3.74673174055615e-46	2.01675	0.267	0.281	1.11502736598951e-42
NFKBID	8.22238685395183e-46	2.29657	0.396	0.332	2.44698232773606e-42
ITIH5	9.78088858472029e-46	14.9311	0.388	0.288	2.91079244281276e-42
MAP1B	1.166764351224e-45	7.89351	0.243	0.18	3.47229070924261e-42
IFIT2	1.31602014444159e-45	0.356338	0.241	0.235	3.91647594985818e-42
LRRC37A2	3.05581431291182e-45	3.01844	0.27	0.273	9.09410339522558e-42
POU2F3	6.31155017788285e-45	14.9705	0.245	0.245	1.87831733293794e-41
SNORD3A	6.74686013934271e-45	8.67929	0.347	0.239	2.00786557746839e-41
CREB5	2.08466117517148e-44	6.86628	0.362	0.198	6.20395165731034e-41
DKK4	8.026970068102e-44	21.8514	0.35	0.33	2.38882629226715e-40
SFRP4	2.40826891828497e-43	3.109	0.375	0.276	7.16700830081607e-40
IHH	2.7790525253789e-43	5.34125	0.405	0.369	8.27046031552761e-40
COL12A1	7.10897435806505e-43	3.48418	0.374	0.191	2.11563076896016e-39
FAM135A	8.18415886261117e-43	15.7155	0.346	0.275	2.43560567751308e-39
SLPI	1.28519582908218e-42	1.74589	0.137	0.348	3.82474278734857e-39
SNHG3	1.64022065808193e-42	5.0591	0.365	0.25	4.88129667845184e-39
TRMT11	2.48484978575609e-42	1.08188	0.268	0.195	7.39491296241012e-39
PABPC1L	1.68281780259952e-41	0.397108	0.31	0.227	5.00806578053617e-38
SLC43A1	2.87322270904587e-41	1.33969	0.346	0.268	8.55071078212052e-38
ENSG00000273149.1	4.34898193426443e-41	6.5767	0.325	0.26	1.29425702363709e-37
DCDC2	1.83609362600553e-40	3.23961	0.366	0.288	5.46421463099245e-37
H2AX	3.62659595135809e-40	2.86875	0.343	0.286	1.07927495512417e-36
PSORS1C3	5.25382267362227e-40	1.13044	0.323	0.365	1.56353762766999e-36
RDH13	6.29493879343879e-40	11.2318	0.265	0.315	1.87337378492738e-36
H2AC13	6.33009694514578e-40	2.52135	0.365	0.229	1.88383685087538e-36
FRAS1	2.51976930108296e-39	2.65532	0.359	0.288	7.49883344002289e-36
FUT8	3.37237104440243e-39	5.01644	0.302	0.156	1.00361762281416e-35
ODF2L	3.9048952993376e-39	0.464697	0.287	0.284	1.16209684108287e-35
GCNT2	4.62058277140318e-39	8.98688	0.367	0.364	1.37508543276959e-35
DGKE	7.55727974526517e-39	1.76495	0.333	0.236	2.24904645219091e-35
CCDC80	1.41583549536881e-38	7.64751	0.337	0.12	4.21352643421757e-35
NLRP2	3.75868861491843e-38	0.712862	0.269	0.254	1.11858573179973e-34
RRN3P1	9.02040055769708e-38	2.15121	0.32	0.177	2.68447120597065e-34
SFRP1	1.28759892189472e-37	4.66639	0.378	0.235	3.83189439155868e-34
KLF4	1.35938784843429e-37	1.1898	0.275	0.297	4.04553823694045e-34
ENSG00000267059.2	2.84898666937683e-37	2.9145	0.324	0.225	8.47858432806545e-34
C1RL-AS1	2.86268164373933e-37	1.82853	0.292	0.173	8.51934057176826e-34
ZFP36	3.64637071497973e-37	0.772566	0.553	0.475	1.08515992477797e-33
CCL4	3.87827776433619e-37	0.635422	0.145	0.159	1.15417546266645e-33
MICOS10	7.69544736295778e-37	0.469595	0.397	0.378	2.29016513521623e-33
PDK4	1.17888371653357e-36	1.44021	0.253	0.33	3.50835794040391e-33
DENND6A	2.04594064076195e-36	1.2562	0.245	0.219	6.08871934690755e-33
TIMP1	5.94788041547976e-36	5.53281	0.395	0.321	1.77008921164678e-32
ENSG00000236439.4	1.14895781039513e-35	14.608	0.197	0.181	3.41929844373591e-32
DDX21	1.80855339212392e-35	1.15374	0.478	0.348	5.38225489496078e-32
HNRNPA1	2.47213811373259e-35	1.37613	0.565	0.433	7.35708302646817e-32
MMP11	2.50211337982147e-35	13.4073	0.382	0.238	7.44628941834869e-32
HES1	3.44046520111831e-35	5.09612	0.347	0.402	1.02388244385281e-31
LIMCH1	9.52276931488399e-35	0.615888	0.309	0.275	2.83397614810948e-31
TTC14	1.40770734925932e-34	5.32718	0.344	0.257	4.18933707139573e-31
LMNA	1.41036810767705e-34	6.57361	0.423	0.463	4.19725548844689e-31
HEY1	1.50810923093302e-34	1.72725	0.368	0.352	4.48813307125666e-31
ENSG00000279602.1	1.53105352815053e-34	8.29723	0.322	0.223	4.55641529977598e-31
KRT18	2.17950439840781e-34	0.940097	0.5	0.564	6.48620508966164e-31
MIRLET7BHG	3.975014630003e-34	1.79894	0.286	0.28	1.18296435388889e-30
GUSBP18	5.90103167069409e-34	2.83856	0.3	0.215	1.75614702519856e-30
NBPF1	7.03304152537942e-34	2.82205	0.287	0.194	2.09303315795292e-30
RACK1	7.32363790804872e-34	1.03562	0.573	0.483	2.1795146414353e-30
DDX11	9.02408048295446e-34	3.20875	0.327	0.238	2.68556635172725e-30
COG5	1.73379571972383e-33	0.491646	0.318	0.239	5.15977606189812e-30
KIZ	2.8532270405761e-33	12.0218	0.354	0.207	8.49120367275447e-30
RBP1	3.45134173756043e-33	15.5124	0.385	0.25	1.02711930109798e-29
RND3	2.39600252873655e-32	10.9231	0.344	0.273	7.13050352551997e-29
LONRF2	1.00264734269357e-31	0.514905	0.302	0.206	2.98387849185607e-28
DEGS2	2.36921422003684e-31	2.00909	0.404	0.383	7.05078151882963e-28
KDM4C	3.43398177555951e-31	1.34834	0.247	0.216	1.02195297640651e-27
JMJD1C	1.41104376035586e-30	2.26995	0.394	0.331	4.19926623081903e-27
IL1B	1.42715553106776e-30	6.8949	0.335	0.281	4.24721486045765e-27
ZNF121	2.20582837748964e-30	2.17045	0.291	0.251	6.56454525140915e-27
DANT2	2.62795591084014e-30	1.064	0.324	0.205	7.82079679066026e-27
PTPN4	4.51466275096705e-30	2.02434	0.33	0.246	1.3435636346878e-26
PMAIP1	5.16691344202293e-30	12.6484	0.406	0.313	1.53767344034602e-26
TLE1	8.87341520628438e-30	0.484106	0.456	0.42	2.64072836539023e-26
ADAM28	9.75405483923843e-30	3.78542	0.401	0.284	2.90280672015736e-26
LIPG	1.06382815204821e-29	6.29985	0.278	0.288	3.16595258049546e-26
PRNP	1.25335902391114e-29	17.5652	0.294	0.185	3.72999645515955e-26
PUS7L	3.27892100489345e-29	5.00834	0.331	0.229	9.75806891056291e-26
BCAM	5.77345099713138e-29	15.7623	0.409	0.33	1.7181790167463e-25
RAD51-AS1	9.59440079492137e-29	5.26205	0.286	0.22	2.8552936765686e-25
WRN	1.67577232463519e-28	7.7017	0.268	0.188	4.98709843811433e-25
GSTP1	5.0308066810609e-28	0.262897	0.427	0.46	1.49716806828373e-24
BAMBI	5.3479835856844e-28	6.73492	0.295	0.226	1.59155991509968e-24
GOLGA2P7	7.67861476752898e-28	0.689228	0.268	0.212	2.28515575481662e-24
SREBF2-AS1	8.71187771710278e-28	2.84524	0.268	0.311	2.59265480860979e-24
RAB3IP	1.44320477256124e-27	11.368	0.305	0.3	4.29497740314225e-24
SFXN2	3.51952462204994e-27	4.37984	0.357	0.2	1.04741052752206e-23
ERI1	4.09460401195304e-27	2.84424	0.382	0.287	1.21855415395722e-23
VIM	4.63083690778238e-27	6.68946	0.503	0.323	1.37813706375603e-23
NUFIP2	5.12383849835339e-27	0.29975	0.373	0.326	1.52485433710997e-23
SREK1	1.78018507885067e-26	0.653958	0.397	0.318	5.29783079465958e-23
MICAL3	2.46610152675335e-26	6.19452	0.323	0.246	7.33911814361797e-23
CKS2	2.78378462086301e-26	1.00233	0.428	0.417	8.28454303168832e-23
KPNA2	3.68519364340453e-26	7.88952	0.311	0.268	1.09671362827719e-22
H2AC17	4.70253622118524e-26	21.0799	0.33	0.25	1.39947477942473e-22
WDR27	4.8080607510738e-26	0.708839	0.241	0.202	1.43087887951956e-22
DST	4.97229010324754e-26	19.5222	0.359	0.291	1.47975353472647e-22
GYPC	9.41399009663489e-26	1.10989	0.256	0.172	2.80160345275854e-22
ENSG00000267740.5	1.85226679421073e-25	0.745188	0.392	0.406	5.51234597957114e-22
KRT5	3.3282493293468e-25	0.256847	0.219	0.173	9.90487000413607e-22
SEMA3C	8.72907382662191e-25	0.28518	0.365	0.255	2.59777237080268e-21
GDA	1.27242286193938e-24	12.4298	0.268	0.301	3.78673043713161e-21
MBOAT1	1.53820335095602e-24	3.00647	0.351	0.29	4.57769317244512e-21
PUS7	1.61604905557701e-24	0.880673	0.286	0.182	4.80936198939719e-21
XIST	1.95041390443137e-24	1.65994	0.395	0.341	5.80443177958776e-21
ZRANB2	2.03057460058979e-24	2.46214	0.417	0.292	6.04299001135522e-21
EMP1	2.74946792177538e-24	0.711179	0.249	0.267	8.18241653520353e-21
ARGLU1	3.14921671892547e-24	0.614204	0.418	0.332	9.37206895552219e-21
TMEM41B	6.30579013412852e-24	8.08435	0.371	0.371	1.87660314391665e-20
RNGTT	6.33193260450233e-24	1.5576	0.272	0.232	1.88438314309989e-20
SLC9A3R1	8.92955399677104e-24	0.751589	0.411	0.392	2.65743526943906e-20
PDS5B	1.00169442428621e-23	0.886213	0.336	0.213	2.98104260667577e-20
SEMA3B	1.01579972329367e-23	2.35415	0.424	0.325	3.02301997652196e-20
RELB	1.06953059487716e-23	2.05914	0.393	0.315	3.18292305035443e-20
STXBP6	1.40016865103109e-23	1.38865	0.535	0.357	4.16690190546853e-20
BEST1	3.15083077089465e-23	6.2897	0.31	0.228	9.37687237418248e-20
MUC16	3.25149768285201e-23	3.52057	0.358	0.353	9.67645710416759e-20
NDP	3.52097975263506e-23	2.31838	0.328	0.323	1.04784357438419e-19
SENP5	3.74108634928712e-23	1.56933	0.246	0.258	1.11334729754785e-19
SNRK	4.41145433491975e-23	7.63437	0.22	0.199	1.31284881007212e-19
UBE2G2	5.52242176161839e-23	0.46893	0.404	0.297	1.64347271625763e-19
DMKN	2.69215603705365e-22	5.04497	0.387	0.304	8.01185636627167e-19
PMEPA1	5.92003943931968e-22	17.2403	0.336	0.341	1.76180373714154e-18
C3	6.73384064213786e-22	0.41407	0.352	0.431	2.00399097510023e-18
ANKRD10	9.76277813943943e-22	0.407557	0.426	0.351	2.90540277429717e-18
SDC4	1.17754172100487e-21	5.64779	0.398	0.412	3.50436416171048e-18
CCL2	1.19948297081432e-21	1.49246	0.291	0.134	3.56966132114342e-18
SLC12A2	9.54877215605319e-21	0.537451	0.286	0.2	2.84171459364143e-17
H1-3	1.08043463266241e-20	9.86074	0.339	0.24	3.21537346680333e-17
FAM111A	1.10550808113704e-20	0.828667	0.337	0.218	3.28999204946384e-17
ADCYAP1R1	1.55154486333673e-20	7.35488	0.418	0.346	4.6173975132901e-17
CXCL2	2.0702830045224e-20	0.722554	0.344	0.356	6.16116222145865e-17
SPRY1	2.19196839703904e-20	8.67052	0.43	0.278	6.52329794958818e-17
MREG	4.79594622134839e-20	4.65448	0.291	0.259	1.42727359547328e-16
DLC1	5.12021905712339e-20	0.93709	0.359	0.188	1.52377719139992e-16
GNG11	5.51075810069845e-20	1.42236	0.439	0.402	1.64000161076786e-16
C4orf48	9.65296266333259e-20	0.586913	0.369	0.269	2.87272168860778e-16
HSPB1	1.11216897665372e-19	15.629	0.473	0.373	3.30981487452146e-16
TMEM120B	1.28388968733706e-19	1.95225	0.366	0.256	3.82085570951509e-16
ENSG00000260342.2	2.25066974719062e-19	4.28826	0.413	0.421	6.69799316763927e-16
CENPJ	2.39926166766049e-19	5.19137	0.309	0.228	7.14020272295763e-16
SCML1	3.13627139706418e-19	0.30229	0.342	0.223	9.333543677663e-16
RNF180	5.15042308109246e-19	1.40915	0.41	0.327	1.53276590893312e-15
THBS1	7.74671184183378e-19	9.5936	0.284	0.168	2.30542144412973e-15
ENSG00000287979.1	9.07593724513068e-19	20.4876	0.317	0.235	2.70099892415089e-15
FSTL1	1.44536481950537e-18	1.49884	0.324	0.215	4.30140570284799e-15
QSOX1	1.54812216435654e-18	12.9183	0.289	0.296	4.60721156112505e-15
USP43	3.79078406139073e-18	0.695445	0.364	0.373	1.12813733666988e-14
TMEM198B	5.2094701678605e-18	1.82819	0.284	0.177	1.55033832195528e-14
ASPH	7.62269267163741e-18	0.830769	0.411	0.285	2.26851333907929e-14
TENT5A	9.65857292539831e-18	8.57381	0.298	0.309	2.87439130259854e-14
SLC25A36	1.1328122679438e-17	0.934674	0.357	0.308	3.37124930940074e-14
SNHG1	1.1926647631696e-17	1.62773	0.36	0.236	3.54937033519274e-14
MXD1	1.26551971245239e-17	3.37588	0.359	0.297	3.7661866642583e-14
ZNF704	1.81052902761577e-17	1.07176	0.365	0.265	5.38813438618452e-14
H3C14	2.18245428213593e-17	4.29842	0.354	0.249	6.49498394363653e-14
EEF1B2	3.26767086888079e-17	1.05238	0.525	0.449	9.72458850578924e-14
DANCR	4.3145052116981e-17	1.08958	0.514	0.348	1.28399675100135e-13
SEPTIN7P13	1.18875129306307e-16	7.33284	0.265	0.199	3.5377238481557e-13
TNFRSF10B	1.78676068348904e-16	0.95379	0.392	0.279	5.31739979406337e-13
NABP1	3.20247012580079e-16	3.27037	0.341	0.356	9.53055109438315e-13
HSP90AA1	3.81364322499766e-16	3.18692	0.279	0.265	1.1349402237593e-12
UGGT2	5.0694046126129e-16	0.284432	0.338	0.273	1.5086548127136e-12
RIPK2-DT	6.10293142900629e-16	2.91682	0.381	0.286	1.81623239327227e-12
WWTR1	7.95315903676712e-16	3.33071	0.333	0.323	2.36686012934189e-12
ENSG00000276216.1	1.03078667050933e-15	14.0791	0.326	0.261	3.06762113143576e-12
N4BP2	1.14564607229562e-15	2.61897	0.3	0.241	3.40944271115176e-12
EPHB3	2.13166967074117e-15	0.596334	0.298	0.298	6.34384894012571e-12
CADM1	2.63079862379265e-15	1.7333	0.437	0.288	7.82925670440691e-12
ENSG00000279765.3	3.37266233644213e-15	0.31743	0.269	0.255	1.00370431132518e-11
NTN4	3.41103342563738e-15	1.48988	0.245	0.2	1.01512354746968e-11
OSBPL3	4.82804865234559e-15	2.2951	0.314	0.261	1.43682727893805e-11
RBM22	6.11533492407318e-15	7.4921	0.369	0.319	1.81992367340418e-11
ENSG00000285565.1	6.30473508444956e-15	0.780395	0.244	0.271	1.87628916113219e-11
SAMD12	1.57047517315338e-14	5.46179	0.286	0.234	4.67373411530447e-11
ENSG00000285629.1	2.30726846039892e-14	5.68899	0.221	0.222	6.86643093814718e-11
YEATS2	2.51017766594097e-14	0.644735	0.28	0.197	7.47028873384032e-11
PTMA	3.27424070098114e-14	1.74797	0.541	0.483	9.74414032611987e-11
RNPC3	4.66879801155337e-14	1.32084	0.313	0.244	1.38943428823828e-10
ANKRD18A	5.48859035503404e-14	2.64623	0.212	0.247	1.63340448965813e-10
HNRNPU	9.57184575904782e-14	6.52138	0.415	0.344	2.84858129789263e-10
PPP1R1B	1.34279616393637e-13	0.816879	0.185	0.122	3.99616138387463e-10
GOLIM4	1.59212363208212e-13	6.37342	0.402	0.21	4.73815992907638e-10
ENSG00000237550.5	1.82146690547318e-13	3.59689	0.425	0.422	5.42068551068817e-10
NR4A1	2.28568368138674e-13	1.12597	0.49	0.541	6.80219463580692e-10
ASH1L	2.89891633168926e-13	0.287661	0.395	0.335	8.62717500310724e-10
SORBS2	3.18763059809296e-13	3.73839	0.404	0.288	9.48638865992466e-10
CD83	4.61496165582299e-13	3.63256	0.389	0.256	1.37341258877292e-09
TNFAIP3	5.46770566846247e-13	7.69106	0.442	0.369	1.62718920693443e-09
ARHGAP42	6.28039023692303e-13	3.7579	0.243	0.219	1.86904413450829e-09
ANKRD36	6.35515107493646e-13	1.07393	0.3	0.292	1.89129295990109e-09
PRSS23	7.01648203838073e-13	23.9975	0.323	0.253	2.0881050546221e-09
AZIN1	7.65333431919126e-13	2.93497	0.379	0.318	2.27763229339132e-09
SLC38A2	7.97466369139558e-13	3.57269	0.386	0.333	2.37325991455932e-09
SNHG9	8.6537571076473e-13	19.9482	0.357	0.265	2.57535811523584e-09
HMGB1P5	9.87303739938011e-13	0.551537	0.324	0.26	2.93821593005552e-09
PLCG1	9.89609479544973e-13	0.833323	0.291	0.238	2.94507781112584e-09
EGFR	1.2114295984718e-12	0.618027	0.382	0.291	3.60521448505208e-09
UBN2	1.46640026176126e-12	0.56069	0.336	0.326	4.3640071790015e-09
PCDH7	1.62924213712182e-12	1.37596	0.405	0.302	4.84862460007453e-09
DENND3	2.49406951275672e-12	4.72622	0.258	0.261	7.42235086996401e-09
ARID2	3.33292269899419e-12	1.80987	0.305	0.237	9.91877795220672e-09
ETS2	3.57422830483133e-12	0.40928	0.456	0.42	1.0636903435178e-08
H3C10	4.5759584314306e-12	16.0832	0.292	0.204	1.36180522919375e-08
NEDD9	6.88269277164371e-12	2.71964	0.434	0.418	2.04828936884117e-08
KLF10	7.29037341148408e-12	0.72544	0.431	0.364	2.16961512725766e-08
ZNF460	7.69158957105845e-12	13.0999	0.302	0.191	2.289017056347e-08
ZC3HAV1	1.01524701164188e-11	8.68079	0.382	0.403	3.02137510664623e-08
H2BC4	1.01545922574383e-11	2.92148	0.132	0.198	3.02200665581364e-08
LINC01285	1.04640324558369e-11	0.949461	0.263	0.214	3.11409605885706e-08
STK17B	1.117791002044e-11	8.16196	0.267	0.233	3.32654602208295e-08
CST3	1.51185117940092e-11	4.52897	0.479	0.52	4.49926910989714e-08
TSPYL4	2.14955884702161e-11	1.26021	0.274	0.154	6.39708712873631e-08
TRIB1	2.17033720415308e-11	1.22636	0.35	0.339	6.45892351955957e-08
BAZ2B	2.26003772192681e-11	0.698453	0.42	0.357	6.72587226045419e-08
AGPAT5	2.6310124024873e-11	4.06999	0.345	0.391	7.82989290980221e-08
NME2	3.21436219781684e-11	0.632794	0.551	0.478	9.5659419007029e-08
ASS1	3.30669628473415e-11	19.8648	0.233	0.224	9.84072814336883e-08
APOL4	3.67449122627736e-11	9.14931	0.351	0.263	1.09352858894014e-07
EHF	3.7682891495816e-11	0.706665	0.402	0.434	1.12144285091548e-07
MOXD1	3.77954487409999e-11	15.3427	0.308	0.187	1.12479255453216e-07
SRSF7	3.84126100387617e-11	2.49313	0.455	0.331	1.14315927475355e-07
ZNF83	4.10743805541765e-11	0.886843	0.36	0.309	1.22237356529229e-07
TMPO	6.29383956776031e-11	1.68778	0.392	0.289	1.87304665536547e-07
NCEH1	6.74048243867506e-11	7.43819	0.291	0.286	2.0059675737497e-07
SLFN5	7.15048729706532e-11	4.10102	0.418	0.277	2.12798501960664e-07
CLDN10-AS1	7.67973763890249e-11	1.97809	0.404	0.418	2.28548992133738e-07
GLA	8.88458159250025e-11	2.46857	0.397	0.306	2.64405148192807e-07
ANGPTL4	9.31531876335215e-11	8.56057	0.325	0.387	2.7722388639736e-07
ENSG00000286834.1	1.04219686124155e-10	6.58178	0.331	0.305	3.10157785905484e-07
BHLHE40	1.05051978681169e-10	0.953334	0.414	0.424	3.12634688555158e-07
ARID1B	2.02695367630319e-10	1.56895	0.372	0.338	6.0322141406783e-07
EFNA1	2.07938749598136e-10	1.13497	0.377	0.436	6.18825718804054e-07
KRT7	2.08778315946864e-10	3.59119	0.244	0.397	6.21324268257867e-07
BGN	2.25976600542658e-10	13.2483	0.289	0.177	6.72506363214951e-07
REL	2.34119611940966e-10	3.53142	0.41	0.389	6.96739965136316e-07
EIF4A1	2.46667621254748e-10	0.944561	0.47	0.491	7.3408284085413e-07
DIO2	2.55168813283125e-10	18.039	0.32	0.181	7.59382388330581e-07
HMGN2	3.34334969701027e-10	2.61723	0.418	0.378	9.94980869830257e-07
FAM13B	4.4306976708714e-10	2.58614	0.398	0.264	1.31857562685133e-06
HLA-C	4.43197601068329e-10	0.814596	0.481	0.502	1.31895606077935e-06
H2AC16	4.49822736883143e-10	14.1941	0.325	0.229	1.33867246496423e-06
PPP1R10	4.69553933600885e-10	6.59797	0.394	0.364	1.39739250639623e-06
SOX5	5.42252776846078e-10	8.41476	0.353	0.215	1.61374426389393e-06
HMGB1	5.81915706309772e-10	2.04753	0.498	0.438	1.73178114197788e-06
RESF1	6.42979683729672e-10	0.465395	0.43	0.371	1.9135075387795e-06
HIVEP1	8.13552440642685e-10	12.597	0.293	0.278	2.42113206335263e-06
STAT3	8.70817009771938e-10	0.536435	0.443	0.374	2.59155142108129e-06
PGR	8.79133925251491e-10	4.4432	0.477	0.279	2.61630256154844e-06
CLASP2	1.45949505807133e-09	0.999188	0.32	0.272	4.34345729282027e-06
GPRIN3	2.1685798470584e-09	6.67329	0.28	0.273	6.45369362484581e-06
DUSP2	2.3681503504514e-09	1.63725	0.493	0.507	7.04761544294335e-06
KMT2C	2.88841406837615e-09	0.850356	0.45	0.402	8.59592026748742e-06
ATF3	2.98595943845918e-09	0.60654	0.507	0.459	8.88621528885453e-06
C2CD5	3.61085780471878e-09	0.604651	0.243	0.202	1.07459128268431e-05
NME1-NME2	4.52950668757005e-09	1.34566	0.493	0.392	1.34798119022085e-05
LGALS8	5.29204328444914e-09	18.5623	0.283	0.21	1.57491208145206e-05
NFKB2	5.59411068053606e-09	2.07435	0.386	0.347	1.66480733852753e-05
NUP98	8.72027800249935e-09	3.96447	0.382	0.372	2.59515473354381e-05
MYH7B	1.05321155402476e-08	0.738871	0.309	0.219	3.13435758477767e-05
CTSC	1.16904521580999e-08	2.53242	0.411	0.276	3.47907856225052e-05
NME4	1.53928799814642e-08	0.739897	0.5	0.393	4.58092108248374e-05
PCAT14	2.04647646053872e-08	7.22143	0.187	0.159	6.09031394656322e-05
AGO3	2.57923576601522e-08	3.468	0.315	0.245	7.6758056396613e-05
GPC6	3.17337724313819e-08	10.3744	0.299	0.129	9.44397067557925e-05
USP53	3.4546135569057e-08	1.07698	0.423	0.412	0.000102809
USP32	5.81327988393073e-08	0.271722	0.253	0.264	0.000173003
CCND1	8.93240547120574e-08	10.0899	0.462	0.404	0.000265828
RALGAPA2	9.43305913524127e-08	0.871972	0.363	0.401	0.000280728
BICD1	1.03893610305702e-07	9.12365	0.419	0.35	0.000309187
ITGB8	1.06303048995344e-07	9.59758	0.381	0.343	0.000316358
TUBA1C	1.0832430994069e-07	1.79749	0.449	0.459	0.000322373
PRPF39	1.12660069838405e-07	0.901866	0.268	0.192	0.000335276
TNFRSF10D	1.15134576226893e-07	7.19414	0.331	0.145	0.00034264
SQSTM1	1.36400458700587e-07	0.534747	0.42	0.43	0.000405928
LPAR6	1.63622474926596e-07	4.0362	0.317	0.209	0.00048694
C1QC	2.09627927794899e-07	0.945972	0.289	0.233	0.000623853
CDCA7	3.21916678085031e-07	3.99367	0.362	0.152	0.000958024
RGS16	3.53493241746323e-07	4.25133	0.256	0.199	0.001052
RUNX1	3.60161606066314e-07	5.56958	0.302	0.327	0.00107184
NUS1P2	3.64380580281022e-07	5.00143	0.388	0.271	0.0010844
NUDT4	4.02122077936846e-07	4.59594	0.381	0.287	0.00119672
NSUN6	4.610452419132e-07	11.7645	0.331	0.258	0.00137207
TUBA4A	5.86572296710246e-07	2.58396	0.278	0.349	0.00174564
NASP	6.2346582824671e-07	1.34056	0.465	0.339	0.00185543
UCA1	6.2475251657183e-07	1.35452	0.387	0.451	0.00185926
NALF1	7.43850371234076e-07	1.80355	0.295	0.22	0.0022137
ENSG00000285417.1	7.62275470379877e-07	4.99534	0.458	0.424	0.00226853
EDEM1	9.3403820796674e-07	7.92975	0.275	0.254	0.0027797
MEIS1	1.12170615103652e-06	1.96389	0.36	0.213	0.0033382
DUSP6	1.64800242409549e-06	0.587946	0.375	0.397	0.00490446
CPM	1.84279930249606e-06	5.63928	0.531	0.444	0.00548417
WTAP	2.09963272372627e-06	4.51198	0.395	0.358	0.00624851
PGRMC1	2.53345706111397e-06	3.78694	0.48	0.35	0.00753957
FRMD4B	2.77239467705322e-06	10.0212	0.401	0.373	0.00825065
NFKB1	3.00043523678949e-06	5.46231	0.361	0.308	0.0089293
ENSG00000263809.1	3.43912109672677e-06	11.4156	0.272	0.305	0.0102348
PALLD	4.63062618519561e-06	2.73319	0.458	0.284	0.0137807
PAM	6.8280523885332e-06	1.91896	0.507	0.379	0.0203203
CLU	7.09990419315193e-06	5.71646	0.18	0.261	0.0211293
FER	7.66715030301207e-06	1.67183	0.247	0.181	0.0228174
EDN3	8.2477151343753e-06	13.001	0.423	0.32	0.0245452
FKBP10	8.52162005903086e-06	3.44459	0.356	0.151	0.0253603
ETV6	8.66469353638409e-06	0.97721	0.37	0.294	0.0257861
HLA-B	1.18984170620898e-05	3.69481	0.502	0.501	0.0354097
PFKFB3	1.75995272016819e-05	1.63119	0.407	0.371	0.0523762
DCUN1D3	1.85561409114331e-05	5.26677	0.279	0.288	0.0552231
KMT2A	1.87286137736938e-05	3.53644	0.334	0.303	0.0557364
SERINC5	1.87389556658873e-05	1.14343	0.403	0.426	0.0557671
PNP	2.25375685867675e-05	0.350806	0.292	0.392	0.0670718
MYO1E	3.10276767764329e-05	8.92574	0.368	0.328	0.0923384
EEF1G	3.26736790629753e-05	2.0725	0.486	0.493	0.0972369
PLCB1	4.18137380969368e-05	4.69225	0.457	0.381	0.124438
ANO1	5.01890715147916e-05	6.39703	0.326	0.151	0.149363
TNKS	5.78113373184078e-05	0.969243	0.324	0.293	0.172047
ZBTB38	7.21187416684349e-05	3.9011	0.432	0.376	0.214625
WNT5A	7.55795735795646e-05	4.68283	0.34	0.147	0.224925
ACTB	7.61000721011394e-05	0.703811	0.519	0.495	0.226474
GCH1	8.49288451116621e-05	9.61774	0.286	0.232	0.252748
FAM214A	9.15138315969032e-05	0.431699	0.355	0.328	0.272345
CPVL	0.000106896	2.12506	0.193	0.172	0.318124
SNHG14	0.000116566	3.08605	0.385	0.259	0.3469
SOX4	0.000182148	4.29337	0.466	0.349	0.542073
PAPOLA	0.000183929	4.91328	0.441	0.381	0.547373
ODAM	0.000208491	0.307708	0.406	0.387	0.620468
METAP1D	0.000216599	3.90981	0.323	0.127	0.6446
CCDC14	0.000226735	2.22217	0.392	0.251	0.674764
EYA2	0.000285227	1.16083	0.466	0.374	0.848837
IRF1	0.000387424	1.66069	0.431	0.329	1
FSTL3	0.000442598	2.31759	0.29	0.288	1
ENSG00000274487.2	0.000571618	3.77892	0.294	0.241	1
PHACTR1	0.000646371	4.67706	0.26	0.207	1
EEF1A1	0.000652666	0.556681	0.568	0.558	1
TMEM168	0.000706617	2.65959	0.31	0.208	1
HMGA1	0.00102866	5.71977	0.463	0.399	1
ENSG00000244313.3	0.00155616	8.10484	0.238	0.264	1
SMG1	0.00169108	1.29831	0.41	0.386	1
PARP14	0.00196656	2.18964	0.361	0.313	1
LRP6	0.00199883	1.87457	0.358	0.251	1
HSPE1	0.00215076	1.80046	0.431	0.336	1
UGCG	0.00228421	0.688977	0.411	0.349	1
BCAT1	0.00239819	9.67743	0.383	0.33	1
NSMAF	0.00244652	0.676464	0.313	0.213	1
ELAPOR1	0.00258455	0.652265	0.49	0.456	1
SLC25A32	0.00261515	0.895378	0.263	0.227	1
PSIP1	0.00278228	1.45391	0.391	0.254	1
ATP2A2	0.00288767	0.51817	0.334	0.389	1
ETS1	0.00298418	1.29811	0.29	0.227	1
KDM7A	0.00306514	3.98287	0.277	0.27	1
PRECSIT	0.00315956	6.48554	0.238	0.185	1
SLC39A6	0.003617	3.99749	0.471	0.381	1
RAP2B	0.00404368	8.33423	0.288	0.313	1
PTBP2	0.00452137	2.2871	0.272	0.181	1
CLDN10	0.0045989	7.65005	0.403	0.369	1
MIPOL1	0.00465737	1.14789	0.276	0.161	1
H3-3A	0.00522029	0.381892	0.511	0.499	1
PRKD3	0.00541396	0.77468	0.311	0.194	1
TULP4	0.00566459	2.99924	0.411	0.301	1
EHD4	0.00758253	4.0343	0.377	0.318	1
H2AC11	0.00811891	10.4832	0.288	0.193	1
SLC26A7	0.00895986	3.54514	0.207	0.159	1
MAGI1	0.00928395	1.36126	0.395	0.304	1
RBM34	0.00970157	1.52892	0.275	0.24	1
TRIM31	0	24.3697	0.01	0.1	0
MAPK10	0	5.44756	0.115	0.078	0
EFHC2	0	4.0127	0.185	0.171	0
CCNA1	0	3.06569	0.072	0.199	0
TFF31	0	2.61901	0.033	0.176	0
MEG3	0	2.37106	0.213	0.131	0
C22orf15	0	2.2817	0.002	0.169	0
KRT51	0	2.18717	0.159	0.195	0
SYT5	0	2.06502	0.051	0.239	0
CENPM	0	1.91678	0.144	0.214	0
ANKMY1	0	1.66968	0.099	0.141	0
ERICH5	0	1.45372	0.093	0.228	0
CARS1	0	1.15952	0.081	0.154	0
LRRC51	0	1.03428	0.048	0.106	0
LETM2	0	0.925646	0.389	0.19	0
CCDC191	0	0.865961	0.097	0.16	0
GIHCG	0	0.55185	0.054	0.106	0
ATP6AP1-DT	0	0.548294	0.068	0.104	0
CROCC	0	0.54143	0.099	0.136	0
DZIP3	0	0.303577	0.069	0.1	0
SAMD15	0	0.28588	0.043	0.1	0
SERPINB4	3.53013968915898e-304	0.606687	0.14	0.256	1.05056957149371e-300
PLAT	6.24694220561218e-282	9.92859	0.26	0.159	1.85909000039018e-278
REG1A	2.08605537100294e-278	1.20383	0.174	0.307	6.20810078410475e-275
ENSG00000203812.2	2.17820277684557e-272	2.54432	0.205	0.358	6.48233146389241e-269
FAM174A	3.54984758479277e-272	0.488516	0.111	0.189	1.05643464123433e-268
PPP1R1B1	2.74731516366416e-269	2.27177	0.142	0.143	8.17600992706453e-266
ARHGAP18	1.74863158212022e-259	1.05001	0.15	0.157	5.20392758838979e-256
SULT2B1	4.20490243282384e-244	2.65111	0.264	0.271	1.25137896400837e-240
GZMA	1.56582118038187e-240	1.34877	0.207	0.184	4.65988383281646e-237
SMC21	2.01087094778637e-240	0.281298	0.16	0.191	5.98435194061224e-237
SLURP2	1.27601509312282e-237	1.75489	0.192	0.317	3.79742091713352e-234
CXCL6	2.2439996724276e-219	6.65484	0.156	0.241	6.67814302514453e-216
LTF1	1.75862320230187e-218	1.16794	0.144	0.16	5.23366265005035e-215
PSCA	1.82221833977112e-218	5.7524	0.29	0.143	5.42292177915886e-215
SERPINB3	8.38668811305229e-218	0.356297	0.144	0.231	2.49587838244436e-214
SAMD4A	3.74398564482874e-209	5.90172	0.248	0.166	1.11421012790103e-205
AKAP121	5.13839465497065e-201	2.16431	0.273	0.22	1.52918624931926e-197
TSGA10	2.98974775129503e-197	0.334998	0.104	0.144	8.897489307854e-194
AKNA	3.42648350648958e-192	0.852651	0.077	0.171	1.0197214915313e-188
SERPINA3	2.64918644745755e-191	2.71558	0.281	0.255	7.88397886763367e-188
PNMT	2.76898892559866e-189	2.21679	0.138	0.206	8.24051104258163e-186
CSPP1	2.83371287027997e-189	1.29679	0.152	0.162	8.43312950195319e-186
MUC5AC	8.19855180730011e-187	21.137	0.076	0.201	2.43988901785251e-183
CAVIN1	3.28393086767849e-186	1.1353	0.312	0.208	9.77297826221119e-183
UBE2C1	8.59073984789942e-181	1.39855	0.192	0.319	2.55660417873487e-177
HP	6.66467367535015e-180	11.4044	0.167	0.259	1.9834068857842e-176
ANKRD35	3.92283919397803e-176	3.97542	0.217	0.218	1.16743694412786e-172
CENPK1	5.73461358168122e-176	1.12609	0.188	0.242	1.70662100190833e-172
ENSG00000285106.2	5.57696966730292e-175	10.0833	0.32	0.28	1.65970617298935e-171
ADAMTS1	5.56938220344653e-167	0.967044	0.354	0.265	1.65744814374569e-163
GOLGA2P71	6.95569285022929e-166	1.11922	0.243	0.227	2.07001419222824e-162
HMGN5	1.28309184606852e-165	7.51213	0.286	0.287	3.81848133389992e-162
CFAP44	2.16702602956232e-163	3.90791	0.15	0.172	6.44906946397746e-160
CYP26A1	8.71218126291944e-158	3.75701	0.517	0.356	2.59274514384483e-154
ENSG00000249955.21	4.21330656993317e-156	2.5195	0.259	0.355	1.25388003521211e-152
H1-2	4.5471674485504e-156	22.8249	0.227	0.281	1.3532370326886e-152
MYOCOS	6.49804161960758e-155	5.40242	0.247	0.25	1.93381718599522e-151
MMP71	4.0233661614704e-151	1.63553	0.2	0.367	1.19735376965359e-147
GNLY	3.11973427907901e-150	4.54214	0.204	0.237	9.28432921453915e-147
GOLGA6L9	1.84866184408776e-145	7.49746	0.215	0.217	5.50161764800518e-142
PVT1	4.8806317350701e-145	1.97696	0.346	0.185	1.45247600435686e-141
ZNF708	6.83546829818183e-143	1.19117	0.285	0.207	2.03423536553891e-139
UBE2Q2P1	1.68177420095292e-142	1.92974	0.342	0.263	5.0049600220359e-139
COL9A11	8.51619640809089e-140	1.18209	0.152	0.297	2.53442005104785e-136
GZMB	2.78597483693008e-139	1.16097	0.319	0.213	8.29106111470392e-136
TSC22D3	2.11461249343804e-134	0.351719	0.244	0.278	6.29308678047161e-131
COL4A5	1.26779050899437e-133	7.64119	0.304	0.158	3.77294455476724e-130
PTCH2	1.51695753394262e-133	16.6174	0.208	0.156	4.51446562101323e-130
PPIAP22	3.28894720521275e-131	3.10041	0.254	0.192	9.78790688271316e-128
ALPP	3.33245564012671e-129	14.0477	0.203	0.291	9.9173879850171e-126
ENSG00000288640.1	4.49880446120411e-128	19.5297	0.356	0.264	1.33884420765434e-124
SPARC	1.33209605346864e-121	4.95578	0.403	0.276	3.96431785512268e-118
S100A81	1.0015922951802e-118	0.267823	0.121	0.117	2.98073867045627e-115
TACC3	4.59473918617472e-114	3.78577	0.217	0.265	1.3673943818056e-110
PLCH1	1.44109717606925e-113	2.40294	0.281	0.251	4.2887051959821e-110
SRARP	3.6430271151693e-112	4.10033	0.328	0.394	1.08416486947438e-108
ITSN1	2.77342548952338e-111	2.86937	0.315	0.247	8.25371425682159e-108
SLC8B1	2.62454928967185e-110	4.31724	0.366	0.257	7.81065868606341e-107
MAST2	2.41172148093314e-109	2.17289	0.319	0.238	7.17728312725703e-106
TIMP2	4.48102926964162e-109	1.08628	0.319	0.204	1.33355431064535e-105
CCNA2	6.30658139621438e-108	6.49641	0.24	0.271	1.8768386235134e-104
GOLGA2P10	5.9219045119859e-106	8.30771	0.24	0.213	1.762358782767e-102
ENSG00000258526.7	1.46555892600054e-105	7.36073	0.222	0.152	4.36150336377762e-102
RPGR	5.75304345562895e-105	1.05741	0.141	0.171	1.71210573239517e-101
ADAMTS9	1.256759614566e-104	2.49176	0.331	0.276	3.74011661294842e-101
OVGP1	1.48581463238249e-104	3.62195	0.279	0.29	4.42178434597029e-101
SULT1E1	1.59036468616328e-104	1.00813	0.15	0.18	4.73292530602192e-101
OLFM4	2.75919360769926e-103	3.20876	0.319	0.357	8.211360176513e-100
FSBP	5.14916138374007e-103	0.279787	0.263	0.212	1.53239042780105e-99
CXCL12	8.12036657340788e-101	5.96931	0.316	0.186	2.41662109224618e-97
TRPC6	8.71679063014853e-101	6.71427	0.304	0.248	2.5941168915322e-97
DYNC2I1	1.03338493708513e-98	0.923602	0.244	0.246	3.07535357276536e-95
NBPF15	4.81245885996505e-98	6.18304	0.363	0.199	1.4321877567256e-94
ENSG00000246090.7	1.91263549047299e-97	4.35957	0.248	0.146	5.69200321964761e-94
ARL4D	1.11791344082058e-96	4.68879	0.272	0.357	3.32691039988206e-93
C4orf481	1.43478970957185e-96	0.482607	0.289	0.304	4.26993417568582e-93
GTSE11	1.73798488572048e-93	0.607901	0.207	0.278	5.17224301990414e-90
CEP83	3.67240906027914e-93	0.314278	0.186	0.178	1.09290893633907e-89
HYLS1	8.75442917616596e-91	6.73872	0.187	0.267	2.60531812282699e-87
BIRC5	3.70916382683528e-90	8.27994	0.238	0.304	1.10384715486618e-86
NDUFC2	3.57180396526346e-87	0.836415	0.346	0.388	1.0629688600624e-83
MAP3K41	1.11032329298303e-85	1.0289	0.313	0.291	3.30432211991748e-82
CFL2	4.10404693661136e-85	2.98991	0.342	0.246	1.22136436833554e-81
CDKN2A	5.39369940922492e-85	12.334	0.102	0.109	1.60516494418534e-81
XAF1	1.41432796855199e-84	9.88325	0.244	0.187	4.20904003441074e-81
ENSG00000286523.1	2.64839123001648e-84	12.7718	0.317	0.282	7.88161230052903e-81
PTTG1	3.89819657435865e-83	3.02412	0.216	0.33	1.16010330052913e-79
SPRED2	6.10855975989559e-83	0.583155	0.373	0.27	1.81790738454493e-79
XIST1	8.87815178411109e-82	0.404313	0.446	0.338	2.64213797095146e-78
C20orf27	1.50888154547714e-81	1.10179	0.283	0.222	4.49043147933997e-78
WHRN	4.57573903972942e-81	0.351113	0.23	0.249	1.36173993822347e-77
MPPED21	7.85123036659764e-81	1.09489	0.277	0.193	2.33652615709946e-77
RIMKLB	1.44234426889132e-80	5.00835	0.323	0.318	4.29241654422056e-77
CRY1	2.03755409007937e-80	4.09978	0.28	0.231	6.06376097207621e-77
SH3RF2	6.74146755937122e-78	3.93533	0.284	0.304	2.00626074566888e-74
COL3A1	8.98227470555383e-77	1.24357	0.411	0.253	2.67312495237282e-73
EGFR1	1.14517846194809e-76	0.787717	0.409	0.299	3.40805110275751e-73
UBE2Q2P2	8.00121716378228e-76	20.2552	0.287	0.225	2.38116222794161e-72
FGL1	1.20249231758991e-75	7.28763	0.334	0.296	3.57861713714757e-72
CSRP2	3.23864921981538e-74	5.16817	0.317	0.27	9.63822007817057e-71
SERPINB1	2.07885323807811e-73	12.7983	0.194	0.307	6.18666723652044e-70
ANLN	2.18651759853834e-73	11.5134	0.228	0.237	6.5070763732501e-70
TUBB3	5.64010168015338e-73	6.29445	0.357	0.237	1.67849426001364e-69
WASHC2A	3.5538516030512e-72	3.0738	0.216	0.239	1.05762623706804e-68
GSTP11	3.57807400194557e-72	1.22468	0.349	0.474	1.064834822979e-68
ATG16L1	6.04318938112582e-72	1.26006	0.341	0.246	1.79845315982304e-68
SENP51	3.89718875690835e-71	0.325702	0.313	0.24	1.15980337405592e-67
TTC21B	3.94925958736655e-71	1.15438	0.172	0.16	1.17529965320028e-67
ENSG00000287059.1	4.2792999215121e-71	16.518	0.363	0.283	1.273519656642e-67
RAPGEF6	7.69354406149764e-71	5.94769	0.291	0.236	2.2895987127017e-67
PRR13	5.86149723835583e-70	1.0165	0.277	0.303	1.74438157813469e-66
MICOS101	1.16074568631746e-67	0.435126	0.341	0.395	3.45437916248075e-64
S100A10	1.41007026660303e-67	2.00868	0.321	0.449	4.19636911341063e-64
PHGDH	6.37250699769631e-67	8.69894	0.225	0.278	1.89645808251442e-63
TACSTD2	3.18934842787196e-66	12.932	0.296	0.342	9.49150092134696e-63
MASTL1	4.53152296294637e-66	0.779037	0.342	0.26	1.34858123377284e-62
MKLN11	6.66768316961389e-66	0.867003	0.322	0.274	1.98430251127709e-62
ZNF440	1.63181902081429e-65	2.72954	0.164	0.18	4.85629340594334e-62
NDP1	3.05010327710871e-65	0.323452	0.326	0.324	9.07710735267552e-62
DDIT4	3.15008817702951e-65	2.88037	0.27	0.304	9.37466241483983e-62
MSX21	3.38187318261618e-65	1.33437	0.308	0.352	1.00644545914658e-61
ARGLU11	4.11266597469137e-65	1.99799	0.481	0.331	1.22392939406815e-61
MRTFA	5.85002187293598e-65	0.385149	0.318	0.25	1.74096650938575e-61
OPHN1	1.00662388339961e-64	5.30169	0.317	0.219	2.99571267699723e-61
KIFC1	6.23321740472441e-64	0.750574	0.23	0.27	1.85500549964599e-60
CCL4L2	7.09841640560431e-64	0.419034	0.133	0.151	2.11248872230784e-60
BAG3	4.27081647772524e-63	9.04469	0.274	0.255	1.27099498377103e-59
DDX211	1.90241877061574e-62	0.414575	0.47	0.371	5.66159826135243e-59
PLEKHA5	1.32027908477931e-61	0.324968	0.43	0.322	3.92915055630322e-58
SHPRH	6.96960383459676e-61	2.86837	0.335	0.252	2.074154101176e-57
SEC24A	1.88091139985699e-60	11.2724	0.324	0.281	5.5975923259744e-57
NUTM2A-AS1	7.73826543011702e-60	0.674501	0.425	0.311	2.30290779200283e-56
WDPCP	7.12467886674213e-59	0.85473	0.22	0.153	2.12030443074246e-55
SMCHD1	2.6515456287279e-58	1.65648	0.386	0.338	7.89099979109424e-55
ENSG00000230202.1	2.54191143900484e-57	3.30816	0.321	0.286	7.56472844247839e-54
SIPA1L2	8.25008145816345e-57	2.76329	0.384	0.322	2.45522424194944e-53
CREB3L21	7.40557034329175e-56	0.464186	0.377	0.307	2.20389773416362e-52
ZBTB21	1.02703399627492e-55	6.30895	0.291	0.237	3.05645317291416e-52
MPHOSPH9	2.76657859264671e-55	1.21252	0.187	0.145	8.23333789171659e-52
LDLRAD4	9.16050767048619e-55	2.11405	0.262	0.166	2.72616708273669e-51
ANKRD101	2.51759230117089e-54	1.03109	0.431	0.362	7.49235468828457e-51
EHD2	4.85622277916111e-54	3.9871	0.296	0.206	1.44521189907835e-50
PLCE1	8.53642067658514e-54	18.5257	0.196	0.135	2.54043879335174e-50
CCL81	8.69981107914884e-54	1.83981	0.31	0.202	2.58906377715469e-50
PIK3R1	1.38910971637916e-53	1.94285	0.375	0.333	4.13399051594439e-50
CCNB11	2.19054329590441e-53	1.60233	0.259	0.309	6.51905684861153e-50
UBE2S	6.25519737521314e-53	4.1384	0.218	0.275	1.86154673886343e-49
FAM189A2	1.00203870829485e-52	8.54753	0.38	0.311	2.98206719588546e-49
KRT16	1.67788604633588e-52	1.64617	0.221	0.216	4.99338887389557e-49
TPM4	2.07480392497464e-52	4.09133	0.483	0.365	6.17461648072451e-49
PABPC1L1	2.26768243085842e-52	1.66595	0.246	0.256	6.74862291423465e-49
CCNT2	4.92215546635226e-52	3.04857	0.304	0.271	1.46483346678643e-48
PCOLCE	8.77914556866054e-52	1.6541	0.319	0.247	2.61267372123338e-48
LINC03009	2.23979920904826e-51	4.66405	0.273	0.214	6.66564244612764e-48
GARS1-DT	3.66581253582159e-51	0.873298	0.222	0.204	1.09094581066051e-47
MDM4	5.27786994461154e-51	0.99191	0.378	0.335	1.57069409551639e-47
ENSG00000279765.31	2.11411495816293e-50	0.785949	0.286	0.253	6.29160611549287e-47
EGFL7	2.26326578895511e-50	7.72579	0.377	0.259	6.7354789879304e-47
FBXL8	5.35269763585933e-50	6.15992	0.295	0.238	1.59296281643174e-46
ENSG00000280128.1	1.18481476938292e-49	1.36037	0.238	0.232	3.52600875368356e-46
TSPYL41	2.45370033329443e-49	1.42439	0.244	0.181	7.30221219188423e-46
ST3GAL5	7.19488158898735e-49	5.34075	0.392	0.201	2.14119676088264e-45
CXCL11	3.64612582238829e-48	3.29033	0.246	0.258	1.08508704474276e-44
MIR4435-2HG	6.71784037258809e-48	6.81651	0.353	0.275	1.99922929488222e-44
JAG1	2.22628572491154e-47	6.22905	0.261	0.22	6.62542631733674e-44
THSD41	6.01287064823239e-47	1.34299	0.324	0.217	1.78943030491396e-43
EVA1C	3.11380706373923e-46	0.897248	0.191	0.233	9.26668982168796e-43
S100A14	4.13411446639102e-46	2.11468	0.393	0.322	1.23031246519797e-42
DNAJB4	3.48526854633773e-45	5.06814	0.227	0.188	1.03721591939011e-41
AHI1-DT	3.72212291970795e-45	0.627238	0.127	0.162	1.10770378090509e-41
PTAR1	9.23723661552586e-44	0.810506	0.317	0.253	2.7490016167805e-40
SPECC1	1.06574215387796e-43	0.355616	0.481	0.354	3.1716486499408e-40
PLCG11	1.38223034276157e-43	0.376832	0.37	0.228	4.11351750005844e-40
PRKD31	3.57296306416999e-43	1.79163	0.334	0.208	1.06331380789699e-39
L3MBTL4	4.74068463119476e-43	9.47634	0.301	0.271	1.41082774624356e-39
ENC11	5.38114971437859e-43	2.13509	0.302	0.265	1.60143015499907e-39
TNFRSF21	8.25290145971898e-43	8.76053	0.334	0.256	2.45606347441237e-39
MON2	1.73986262534158e-42	0.320104	0.339	0.3	5.17783117301654e-39
LINC01541	3.09660446980654e-42	0.402015	0.469	0.383	9.21549490214426e-39
NAA16	4.86102533907532e-42	1.75527	0.273	0.216	1.44664114090882e-38
DLC11	4.96698805765123e-42	2.14985	0.361	0.215	1.478175645957e-38
SPTLC3	5.9924728339982e-42	23.5936	0.339	0.316	1.78335991539786e-38
SIN3B	2.98446119603754e-41	0.858078	0.307	0.293	8.88175651940773e-38
SBF2	5.09826734847055e-41	1.11196	0.326	0.31	1.51724436290483e-37
EZH1	8.06630642492643e-41	2.3902	0.28	0.25	2.40053279205811e-37
ENSG00000249379.21	9.08543752157372e-41	1.713	0.454	0.36	2.70382620642034e-37
H2AC131	9.68230761768373e-41	0.5681	0.327	0.26	2.88145474702268e-37
SMARCAD1	2.00217366804676e-40	2.18292	0.315	0.231	5.95846883610716e-37
LNX1	2.90072675027223e-40	10.0449	0.281	0.308	8.63256280881017e-37
SLC39A10	4.56969783939043e-40	1.40868	0.374	0.24	1.35994207700259e-36
COL6A1	1.23644857920256e-39	1.94222	0.307	0.26	3.67967097170681e-36
ZFYVE16	1.29211151617874e-39	4.05244	0.331	0.281	3.84532387214793e-36
USP321	3.29854008185908e-39	0.62879	0.319	0.246	9.81645528361261e-36
PGGHG	3.9909862081837e-39	1.7534	0.326	0.366	1.18771749555547e-35
PAXBP1	4.36176216855007e-39	2.56958	0.271	0.24	1.2980604213605e-35
C2CD51	4.67375365406688e-39	1.29434	0.272	0.202	1.3909090874503e-35
XCL2	6.46635522496401e-39	1.76975	0.225	0.201	1.92438731494929e-35
CCL21	1.14827939864427e-38	0.31371	0.258	0.167	3.41727949036535e-35
LUC7L	1.57128194448024e-38	0.526675	0.418	0.326	4.67613506677319e-35
CKS21	2.65846343613503e-38	1.24691	0.369	0.433	7.91158718593785e-35
SLC39A8	4.3391073055859e-38	2.20824	0.307	0.269	1.29131833414236e-34
RGS6	5.16489923010693e-38	2.03825	0.315	0.306	1.53707401087982e-34
ASPH1	5.29407727335246e-38	0.809351	0.371	0.315	1.57551739654969e-34
MAML2	6.88248915154686e-38	1.31699	0.28	0.251	2.04822877150034e-34
ENSG00000271204.1	1.04525646728349e-37	2.77723	0.407	0.333	3.11068324663565e-34
BRAF	1.06952501395423e-37	1.12105	0.321	0.281	3.18290644152779e-34
DHFR	1.72271883821689e-37	3.31285	0.266	0.244	5.12681126253347e-34
SH3PXD2B	1.87109351269804e-37	4.22681	0.36	0.243	5.56837429378938e-34
ZWINT1	2.39899559265353e-37	2.83166	0.279	0.333	7.13941088373691e-34
KANSL3	3.02384438585915e-37	0.32842	0.289	0.234	8.99896089231682e-34
LEKR1	6.78574022095452e-37	1.69393	0.157	0.146	2.01943628975607e-33
SESN3	6.91892291996935e-37	3.17737	0.324	0.244	2.05907146098288e-33
OGN	1.04127692106645e-36	3.6582	0.233	0.175	3.09884011709376e-33
NR1D2	1.14338453453204e-36	1.26531	0.309	0.337	3.40271237476735e-33
MOGAT1	1.69225503292247e-36	12.438	0.351	0.302	5.03615097797729e-33
CDK17	2.49660118231128e-36	1.76243	0.237	0.213	7.42988511855836e-33
ENSG00000253284.2	2.87348270460796e-36	0.764943	0.255	0.162	8.5514845289133e-33
CORO1A	4.67987064318648e-36	9.36614	0.166	0.148	1.3927295034123e-32
SMG1P5	5.9848036696563e-36	9.94929	0.338	0.281	1.78107757208971e-32
SGMS2	1.43599553464622e-35	0.828445	0.21	0.264	4.27352271110714e-32
DTX2P1-UPK3BP1-PMS2P11	3.47707850129044e-35	3.70524	0.269	0.248	1.03477856198404e-31
SMC4	3.50560309754248e-35	8.28538	0.327	0.303	1.04326748182864e-31
GOLGA8B	2.46714173512333e-34	1.18315	0.387	0.312	7.34221380372703e-31
PART1	3.48612058730878e-34	6.56063	0.324	0.252	1.03746948678309e-30
CLIC4	1.40867923032335e-33	0.742539	0.335	0.311	4.1922293894423e-30
ANKRD33B	2.04484037162403e-33	6.38698	0.275	0.177	6.0854449459531e-30
CCDC144A	2.7156433815614e-33	0.40152	0.341	0.24	8.08175470352673e-30
SREK11	3.35878359427153e-33	1.00999	0.389	0.333	9.99573997655208e-30
ALDH1A2	3.56226572596582e-33	6.0776	0.344	0.194	1.06013028004743e-29
SLC52A3	3.88926871724412e-33	7.40059	0.338	0.303	1.15744637025185e-29
KIAA1217	5.59834300528475e-33	3.51848	0.405	0.38	1.66606687837274e-29
STAT31	7.88183213111908e-33	0.70867	0.467	0.379	2.34563324222104e-29
PIK3C2G	1.30512779998951e-32	16.5993	0.374	0.353	3.88406033276878e-29
HMGCS11	1.72432653065994e-32	0.509886	0.354	0.333	5.13159575524399e-29
MIR23AHG	3.95908937292062e-32	2.6373	0.509	0.414	1.17822499738118e-28
FKBP14	5.76452584019624e-32	2.82643	0.395	0.249	1.7155228900424e-28
DEPP1	7.56671970731265e-32	4.93743	0.221	0.361	2.25185578489624e-28
THY1	1.06538610020652e-31	1.52989	0.29	0.223	3.17058903421461e-28
LUC7L31	1.30179642429507e-31	0.615358	0.451	0.364	3.87414615870213e-28
LGR5	1.64401178719391e-31	6.12518	0.348	0.25	4.89257907868906e-28
H2AC12	2.48199061463812e-31	3.73412	0.375	0.195	7.38640406916304e-28
TCIM	3.18439136300719e-31	2.19079	0.488	0.423	9.4767486963094e-28
NPEPPS	4.51769561855702e-31	1.73872	0.399	0.343	1.34446621608257e-27
CAV1	4.92984282963068e-31	3.34684	0.32	0.219	1.46712122609809e-27
ARID1B1	5.49387372935549e-31	0.689933	0.383	0.341	1.63497682185619e-27
MS4A6A	9.3263865604441e-31	1.90721	0.249	0.246	2.77553264038816e-27
ELP1	1.24129086209567e-30	2.83499	0.321	0.226	3.69408160559673e-27
RASSF1	1.53908256782252e-30	5.97322	0.327	0.298	4.58030972183982e-27
TEKT4P2	2.30780343884484e-30	6.93054	0.321	0.335	6.86802303400224e-27
DDHD2	2.54228452461923e-30	6.91047	0.299	0.25	7.56583874526684e-27
AURKB1	3.73198893441151e-30	1.79978	0.21	0.287	1.11063990688087e-26
TRMT111	4.55899856949971e-30	1.472	0.276	0.205	1.35675797428311e-26
MAML3	1.02842803398641e-29	2.86738	0.299	0.249	3.06060182914356e-26
UGCG1	1.61444219334068e-29	1.61733	0.429	0.355	4.80457996738186e-26
RTEL1-TNFRSF6B1	2.01004818643394e-29	0.940318	0.214	0.185	5.98190340282742e-26
PRC1	1.24199184939568e-28	8.67198	0.244	0.214	3.69616774380155e-25
JMJD1C1	1.27411447843532e-28	0.745429	0.388	0.343	3.79176468782351e-25
TUT4	1.94713045637657e-28	2.66972	0.373	0.304	5.79466023817666e-25
ELOVL5	2.07043184576803e-28	3.26138	0.407	0.305	6.16160517300564e-25
CHD9	2.12734555645491e-28	0.793754	0.373	0.339	6.33098037600982e-25
CEP85L	3.00271839672455e-28	3.92554	0.323	0.217	8.93608994865226e-25
PCNA	4.0750897486078e-28	5.58771	0.309	0.321	1.21274670918568e-24
GDF11	6.03904055038461e-28	1.73469	0.38	0.234	1.79721846779446e-24
VPS13B	6.80154439381139e-28	0.920136	0.235	0.227	2.02413961159827e-24
ENSG00000285437.1	1.17671296452936e-27	0.786	0.361	0.304	3.50189778243938e-24
HMGB2	3.70675063518235e-27	3.90154	0.312	0.284	1.10312898903027e-23
MX1	5.27763083891715e-27	0.566968	0.243	0.228	1.57062293766174e-23
CTDSPL2	8.64839476795647e-27	0.539672	0.312	0.227	2.57376228294384e-23
HLA-DOB	1.10399004121855e-26	3.62036	0.379	0.347	3.28547436266641e-23
DOCK5	4.43652432547726e-26	3.20965	0.351	0.366	1.32030963926203e-22
NME1	5.80129126454886e-26	7.52515	0.253	0.206	1.72646428032974e-22
ZNF608	6.68505460870902e-26	5.61302	0.24	0.208	1.9894722515518e-22
AFF4	1.55318764843096e-25	0.497589	0.453	0.385	4.62228644173055e-22
ENSG00000285920.2	2.25685408314117e-25	3.48135	0.279	0.247	6.71639775142811e-22
NF1	2.85340475589727e-25	1.19473	0.373	0.335	8.49173255355027e-22
UBE2D2	3.56799708647866e-25	3.97735	0.356	0.394	1.06183593293605e-21
GPAA1P2	4.71638848771715e-25	3.57777	0.4	0.375	1.40359721394462e-21
DYRK1A	7.69300263569162e-25	6.9418	0.284	0.265	2.28943758438183e-21
ZBTB11	1.09434003315231e-24	10.5291	0.307	0.293	3.25675593866129e-21
SEMA3C1	1.29343189713844e-24	2.74379	0.363	0.273	3.849253325884e-21
PIK3C2A	1.52900443271313e-24	0.792739	0.41	0.327	4.55031719175427e-21
ZNF587	1.74588569645164e-24	0.350774	0.289	0.268	5.19575583264008e-21
TRAF5	2.21881168853061e-24	0.892151	0.359	0.25	6.6031835850671e-21
ZNF407	2.67910448263802e-24	2.43761	0.249	0.226	7.97301494033075e-21
SMIM24	5.56497965417333e-24	5.18303	0.407	0.389	1.65613794508198e-20
CD109	1.30059119342731e-23	14.7747	0.352	0.259	3.87055939163966e-20
TASOR2	1.56320859326052e-23	0.691049	0.362	0.309	4.6521087735433e-20
NSD1	1.95748253479775e-23	0.757413	0.371	0.349	5.8254680235581e-20
EPM2AIP1	2.00204435216839e-23	4.05603	0.278	0.214	5.95808399205313e-20
MUC1	2.08160226225446e-23	3.78423	0.347	0.38	6.19484833246928e-20
BCL10	3.81410907315444e-23	6.93068	0.352	0.339	1.13507886017076e-19
INTU	5.79046919490361e-23	1.67659	0.209	0.174	1.72324363240331e-19
PLIN5	6.27241426900635e-23	6.25552	0.308	0.246	1.86667048645629e-19
NAA25	6.5793766306567e-23	1.36242	0.275	0.199	1.95802248528343e-19
CEP290	8.76099814554847e-23	3.61392	0.273	0.267	2.60727304811523e-19
YEATS21	9.98277806083995e-23	1.70478	0.278	0.211	2.97087475090597e-19
NUTM2B-AS1	1.12255952551768e-22	0.579142	0.388	0.301	3.3407371479406e-19
TCEA3	1.1613708704207e-22	4.58777	0.33	0.341	3.456239710372e-19
TXNRD1	7.30030887713338e-22	6.86927	0.285	0.283	2.17257192183489e-18
EMID11	7.67034436374997e-22	2.31153	0.463	0.268	2.28269448265199e-18
MDK1	1.29747356722223e-21	0.557618	0.571	0.477	3.86128133605335e-18
COA8	1.37057915219535e-21	1.09569	0.388	0.355	4.07884355693337e-18
FNBP4	1.39632148029825e-21	1.18919	0.423	0.378	4.15545272536759e-18
NUFIP21	1.44937409701555e-21	0.506328	0.349	0.34	4.31333731271828e-18
VTI1A	1.69747936062641e-21	4.43625	0.289	0.224	5.0516985772242e-18
FAM107A	2.43615724857656e-21	8.67168	0.292	0.254	7.25000397176385e-18
DMTF1	2.58825046090081e-21	1.61092	0.278	0.259	7.70263337164082e-18
H4C3	4.54181331044134e-21	3.01412	0.338	0.415	1.35164364118734e-17
ENSG00000257379.1	4.95441602777016e-21	0.409076	0.27	0.316	1.4744342098644e-17
TSC1	5.02726635020523e-21	1.03152	0.3	0.249	1.49611446582108e-17
ESR1	6.23953267181232e-21	2.45705	0.514	0.355	1.85688492313135e-17
CCHCR1	9.04469600326027e-21	3.97506	0.302	0.346	2.69170153057026e-17
CNTLN	1.33996170544074e-20	2.07419	0.345	0.233	3.98772603539165e-17
FNDC3B	1.56091959335915e-20	2.83868	0.457	0.402	4.64529670983684e-17
CLCN5	4.62959885435831e-20	0.792614	0.265	0.231	1.37776861905703e-16
ID3	5.12193288446391e-20	3.25548	0.438	0.517	1.52428722641646e-16
HMGN21	7.85657363457779e-20	0.389439	0.387	0.393	2.33811631365035e-16
IFT81	1.12155674022462e-19	0.304003	0.138	0.171	3.33775285890846e-16
AVL9	1.2907461079157e-19	0.949665	0.334	0.258	3.84126041715714e-16
CENPU	1.34846393813097e-19	5.79968	0.25	0.244	4.01302867987777e-16
SNX13	1.41922395633401e-19	6.63847	0.239	0.207	4.22361049405e-16
LIMCH11	1.45424759648854e-19	1.26026	0.337	0.274	4.3278408471499e-16
LRP61	1.62243567113443e-19	0.800235	0.374	0.264	4.82836855729606e-16
HPRT1	1.69092863057325e-19	12.1077	0.322	0.289	5.03220360458598e-16
CLASP21	1.90563742650035e-19	0.666894	0.327	0.278	5.67117698126503e-16
FOXJ3	1.95556812386756e-19	0.873922	0.29	0.259	5.81977073662987e-16
CERNA2	2.17548019500571e-19	2.19949	0.336	0.328	6.474229060337e-16
TRA2A	2.30536679946099e-19	4.1609	0.413	0.338	6.86077159519591e-16
COL5A1	2.61093721967773e-19	1.12994	0.346	0.238	7.77014916576093e-16
ENSG00000268362.6	4.08251618232758e-19	1.93387	0.234	0.236	1.21495681586069e-15
SEC14L1	5.41638822312491e-19	3.95986	0.507	0.429	1.61191713520197e-15
RNF213	6.83884148306347e-19	1.16586	0.369	0.389	2.03523922535969e-15
FAM168A	8.29774270976739e-19	3.52633	0.302	0.233	2.46940823042678e-15
H2AZ11	1.15178869284432e-18	0.404283	0.377	0.38	3.42772314990469e-15
OFD1	2.55122090415041e-18	1.8192	0.403	0.386	7.59243341075162e-15
UBE2G21	3.43088542189466e-18	1.79286	0.385	0.319	1.02103150155585e-14
ARL5B	3.61780785489817e-18	8.50647	0.418	0.352	1.0766596176177e-14
KDM4C1	3.64370069892104e-18	0.928051	0.266	0.216	1.0843653279989e-14
MYSM1	3.78136086270129e-18	0.615472	0.304	0.282	1.1253329927399e-14
ADAMTS6	4.11476035862287e-18	7.78393	0.44	0.33	1.22455268272617e-14
BRCA2	5.7039735419616e-18	3.41358	0.27	0.223	1.69750252608777e-14
TCERG1	6.82843927654628e-18	0.540525	0.365	0.285	2.03214352870017e-14
TVP23C	7.84201670975396e-18	9.59755	0.303	0.277	2.33378417282278e-14
MTCO3P12	1.13772996932733e-17	12.6135	0.431	0.35	3.38588438871812e-14
PHF21A	1.20901769360159e-17	1.20889	0.259	0.206	3.59803665615833e-14
SOX17	1.52189323131975e-17	2.03716	0.467	0.519	4.52915425640756e-14
NDUFC2-KCTD14	2.27960660544079e-17	4.22924	0.378	0.396	6.78410925779181e-14
FHIP2A	2.3426602416676e-17	5.75533	0.3	0.25	6.97175687920279e-14
FMN1	2.53902806129022e-17	4.4551	0.227	0.199	7.5561475103997e-14
PODXL	2.72382642837397e-17	10.1612	0.447	0.409	8.10610745084093e-14
IFIT21	8.46508197233205e-17	2.40708	0.212	0.243	2.51920839496602e-13
RNPC31	8.99507478204506e-17	1.09006	0.291	0.261	2.67693425513661e-13
GYPC1	1.16928943637208e-16	0.876919	0.246	0.189	3.4798053626433e-13
ABCG1	1.69396145102697e-16	1.17133	0.407	0.384	5.04122927825626e-13
PHLDA2	1.73771489729488e-16	4.1699	0.26	0.364	5.17143953434956e-13
SLC5A3	2.15629438853119e-16	9.47644	0.322	0.248	6.41713210026882e-13
KAT6B	3.23089727374715e-16	0.982377	0.414	0.32	9.61515028667152e-13
CGAS	3.89765979392967e-16	10.0499	0.289	0.162	1.15994355467347e-12
THAP9-AS1	4.33958015751691e-16	3.15643	0.324	0.275	1.29145905487703e-12
PNN	4.92749645515671e-16	2.62708	0.497	0.411	1.46642294505464e-12
CEP295	6.31484480882344e-16	2.06762	0.292	0.208	1.87929781510586e-12
TMOD1	7.20713139712097e-16	0.926227	0.363	0.381	2.1448423037832e-12
KDM3A	9.84587984242826e-16	19.6117	0.256	0.259	2.93013384110665e-12
BAZ2B1	1.09151965704497e-15	0.263529	0.398	0.373	3.24836249936582e-12
ASXL1	1.21789315816222e-15	4.65351	0.38	0.335	3.62445003869076e-12
KDM5B	1.55424409779473e-15	2.84494	0.375	0.337	4.62543043503712e-12
KMT2C1	1.63761674268064e-15	0.7664	0.457	0.408	4.87354742621759e-12
ANKRD28	1.90957296365779e-15	2.25391	0.332	0.275	5.6828891398456e-12
TUBB2A	1.99380317204009e-15	22.9858	0.27	0.35	5.93355823999129e-12
PDS5B1	2.45345777397703e-15	0.827366	0.318	0.238	7.30149033535563e-12
H2BC11	2.74365968067225e-15	11.0078	0.23	0.228	8.16513120968062e-12
NASP1	3.28247526820129e-15	0.622371	0.453	0.363	9.76864639816704e-12
LIFR	3.49038653600644e-15	0.56882	0.31	0.197	1.03873903311552e-11
MARCKSL1	4.02933180398235e-15	10.1408	0.537	0.434	1.19912914486515e-11
PDE8A	5.72581561617601e-15	0.873306	0.312	0.243	1.70400272737398e-11
KDM6A	9.23820641931869e-15	0.704599	0.362	0.292	2.74929023038924e-11
CEP55	1.1993726783205e-14	3.73395	0.258	0.26	3.56933309068182e-11
BTG3	1.27364568959184e-14	9.27435	0.389	0.32	3.79036957222532e-11
UBR1	1.54937927311927e-14	11.7242	0.288	0.254	4.61095271680294e-11
RBP71	1.8923660706807e-14	0.602078	0.316	0.25	5.63168142634578e-11
CCDC171	2.52566304400996e-14	3.14254	0.279	0.222	7.51637321897365e-11
ATG2B	2.59606759299147e-14	9.62329	0.273	0.242	7.72589715674262e-11
ENSG00000287160.1	2.63828733329845e-14	0.423749	0.28	0.28	7.85154310389619e-11
GLA1	3.2829907427075e-14	0.615881	0.387	0.323	9.77018045029752e-11
EEF1B21	4.21118900010971e-14	0.551026	0.527	0.461	1.25324984643265e-10
ANKRD36B	9.59553120308393e-14	1.83969	0.318	0.289	2.85563008603778e-10
ZNF217	1.79224664697573e-13	9.02486	0.371	0.362	5.33372602139978e-10
DACT2	2.04817453928561e-13	10.3061	0.339	0.322	6.09536742891396e-10
DDX3X	2.40024117914966e-13	9.88492	0.393	0.37	7.1431177491494e-10
ENSG00000285827.1	2.45361154802417e-13	2.4772	0.361	0.336	7.30194796691994e-10
EDN1	2.66095233101757e-13	0.927773	0.357	0.325	7.91899413710828e-10
WHAMMP4	3.24840528164871e-13	10.0889	0.373	0.268	9.66725411818658e-10
ENSG00000287837.1	5.23839632505169e-13	15.659	0.379	0.291	1.55894674633538e-09
SLC12A21	5.79944103861331e-13	0.920191	0.268	0.219	1.72591365309132e-09
RRM21	7.29618252417066e-13	1.32232	0.315	0.294	2.17134391919319e-09
METRNL	8.90194457502487e-13	2.70538	0.367	0.376	2.6492187055274e-09
CLK1	1.02324173043281e-12	4.69181	0.342	0.361	3.04516738976803e-09
ENSG00000230551.4	1.15056508883805e-12	0.527746	0.385	0.359	3.42408170438205e-09
LINC00472	1.66829154204746e-12	0.460323	0.326	0.289	4.96483562913323e-09
SETD5	1.91940427831935e-12	2.39901	0.425	0.365	5.71214713227839e-09
ALPG1	1.99856051228686e-12	1.29102	0.294	0.323	5.94771608456568e-09
NOTCH2NLA	2.11297599564643e-12	12.1023	0.309	0.228	6.28821656304378e-09
MIR3936HG	2.40228643161687e-12	2.48101	0.296	0.276	7.14920442049179e-09
PTMS	2.82282972008865e-12	2.1771	0.494	0.409	8.40074124698382e-09
TRIM22	3.01264819881298e-12	4.47056	0.385	0.246	8.96564103966742e-09
KCNMA1	3.19947693779534e-12	12.6203	0.318	0.307	9.52164336687893e-09
HNRNPH1	4.91883428752999e-12	3.06544	0.444	0.389	1.46384508396893e-08
IFI44L	5.58086339075501e-12	9.57226	0.377	0.309	1.66086494508869e-08
AHSA2P	6.00330063982350e-12	1.27772	0.336	0.249	1.78658227041148e-08
PTK2	6.85573189542438e-12	1.41227	0.388	0.35	2.0402658120783e-08
CNN3	8.92353216448907e-12	8.84394	0.404	0.31	2.65564317215195e-08
RACK11	1.06138149087176e-11	0.342836	0.563	0.5	3.15867131683437e-08
ERRFI1	1.42162221062079e-11	6.17523	0.381	0.371	4.23074769880747e-08
MARK1	1.58950822563686e-11	18.1558	0.322	0.273	4.7303764794953e-08
PTPRM	1.6803951747077e-11	0.252596	0.379	0.329	5.00085603993011e-08
SPTBN1	2.32337840345654e-11	16.8359	0.312	0.294	6.91437412868666e-08
ZNF493	4.15889634097658e-11	2.18341	0.283	0.216	1.23768755107463e-07
ATP9B	6.17327519921862e-11	1.47359	0.27	0.264	1.83716669928746e-07
PCDH10	6.46767421837432e-11	6.29302	0.268	0.28	1.9247798473882e-07
BIRC3	7.87228206290361e-11	4.71372	0.406	0.358	2.34279114192011e-07
ARAP2	8.15526061416673e-11	2.23019	0.3	0.289	2.42700555877602e-07
ARHGEF7	8.58628262487225e-11	4.05796	0.314	0.284	2.55527770916198e-07
MIDN	1.16376776766173e-10	13.6879	0.432	0.501	3.46337287656131e-07
ARSG	1.2569685567807e-10	3.96126	0.306	0.247	3.74073842497935e-07
CCNH	1.29205449515645e-10	21.3737	0.29	0.262	3.84515417758559e-07
MGAT5	1.9801339945032e-10	5.49116	0.289	0.247	5.89287876764153e-07
XBP1	1.98715053720937e-10	3.68912	0.514	0.47	5.91375999873509e-07
SCAPER	2.52506396051279e-10	4.9109	0.306	0.251	7.51459034648608e-07
SNHG291	2.92038339243199e-10	2.26552	0.556	0.48	8.69106097587762e-07
DLGAP1-AS2	4.7989982196469e-10	12.341	0.315	0.283	1.42818187016692e-06
MTND2P28	5.12486039079617e-10	7.76077	0.398	0.381	1.52515845230094e-06
ASH1L1	5.2303273583434e-10	0.437024	0.375	0.35	1.55654542184299e-06
KIF20B1	7.96729983431663e-10	1.30685	0.28	0.249	2.37106843069263e-06
MTCL1	8.57396249801403e-10	2.73985	0.408	0.344	2.55161123940898e-06
TAF1D	9.09331429282419e-10	3.00736	0.473	0.42	2.70617033354448e-06
YPEL2	9.2422818787055e-10	3.07462	0.318	0.294	2.75050308710276e-06
SEC24B	1.18538310830564e-09	1.70694	0.252	0.237	3.52770013031759e-06
NPIPB3	2.14656713315459e-09	0.524178	0.304	0.296	6.38818378826807e-06
GBP11	2.19133175695675e-09	0.624004	0.287	0.206	6.52140330870329e-06
RAI14	2.26942789868749e-09	0.6349	0.317	0.264	6.75381742649396e-06
STX16	3.08770811132071e-09	0.646377	0.325	0.29	9.18901933929044e-06
TNFRSF10B1	3.48753107532307e-09	1.2723	0.35	0.308	1.03788924801615e-05
CXCL10	3.82744087443354e-09	3.61974	0.324	0.228	1.13904640423142e-05
RBBP6	3.8923230120449e-09	4.41014	0.407	0.366	1.15835532838456e-05
NFIB	4.5795245002472e-09	2.1438	0.363	0.322	1.36286649127357e-05
PRPF391	4.73065571035285e-09	1.56016	0.268	0.204	1.40784313940101e-05
BRWD1	4.98499651925985e-09	0.807469	0.366	0.337	1.48353496413173e-05
CTNND1	5.65346111354273e-09	0.608472	0.398	0.364	1.68247002739032e-05
WDFY2	6.12318848021684e-09	3.56172	0.303	0.216	1.82226089171253e-05
ENSG00000182957.16	1.00288132591536e-08	3.43333	0.373	0.354	2.9845748259241e-05
XPR1	1.36927113039467e-08	2.22623	0.41	0.341	4.07495088405453e-05
ATP1B3	1.45428229111794e-08	2.44977	0.441	0.399	4.32794409836698e-05
RGL1	1.48912620819054e-08	6.58243	0.337	0.297	4.43163959557503e-05
SRGN	1.57933031460366e-08	0.617783	0.199	0.163	4.70008701626049e-05
SPIDR	1.77786019271905e-08	5.40563	0.342	0.295	5.2909119335319e-05
TRH	1.79156049329985e-08	6.64827	0.407	0.403	5.33168402806035e-05
ERVK13-1	1.87062829627922e-08	0.297768	0.222	0.22	5.56698980972695e-05
B3GALNT2	2.06540522377201e-08	6.27004	0.301	0.205	6.14664594594549e-05
FYB2	2.24896468675678e-08	2.87635	0.291	0.258	6.69291890778817e-05
NR2C2	2.31846441733027e-08	4.32758	0.289	0.259	6.89975010597487e-05
SAT1	2.51725930039815e-08	12.9642	0.562	0.512	7.49136367798488e-05
LONRF21	2.57572907711149e-08	2.56072	0.35	0.21	7.6653697334838e-05
OPN3	2.93450385953906e-08	5.70371	0.415	0.302	8.73308348598823e-05
NBPF10	3.13175789544051e-08	2.99329	0.38	0.386	9.32011149683095e-05
UBC	3.41581238802929e-08	5.9452	0.529	0.556	0.000101655
LRCH1	3.924196988546e-08	3.5876	0.253	0.205	0.000116784
TNFRSF6B1	4.087486155925e-08	1.09823	0.264	0.222	0.000121644
SAMD11	4.846562840224e-08	5.44147	0.303	0.209	0.000144234
SPDEF	6.55122216132313e-08	5.51965	0.458	0.426	0.000194964
BST2	7.00646197059116e-08	11.8096	0.322	0.354	0.000208512
GAPDH	8.00353658875481e-08	0.892108	0.518	0.559	0.000238185
AP1G1	8.60664879613913e-08	1.30013	0.335	0.333	0.000256134
ARHGAP26	9.32101605222061e-08	2.61256	0.406	0.29	0.000277393
CSF1	9.55684082193666e-08	2.76208	0.264	0.265	0.000284412
CHD3	9.59270115863573e-08	0.728822	0.463	0.372	0.000285479
RANBP17	9.96993669288776e-08	5.09747	0.472	0.373	0.000296705
SUZ12P1	1.01083010093499e-07	1.29487	0.285	0.22	0.000300823
INTS6	1.14347385981588e-07	21.0716	0.332	0.308	0.000340298
ENSG00000267383.7	1.32761487394559e-07	3.01313	0.348	0.263	0.000395098
LAMA1	1.66742677364618e-07	4.1403	0.342	0.323	0.000496226
CHML	1.87954661206993e-07	4.76365	0.328	0.247	0.000559353
ATP6V0A2	2.20543648455016e-07	3.05219	0.235	0.2	0.000656338
EVL	2.73585783921094e-07	5.18597	0.422	0.3	0.000814191
ENSG00000259342.1	3.59357758861869e-07	2.82001	0.459	0.377	0.00106945
HES4	3.99828198479428e-07	1.30772	0.353	0.427	0.00118989
PTPN3	4.34103534714673e-07	1.2485	0.321	0.313	0.00129189
ALPL	4.4403055018324e-07	9.98069	0.445	0.374	0.00132143
ATR	4.48208502847132e-07	4.88033	0.319	0.247	0.00133387
NOTCH2	4.5514312746424e-07	1.75837	0.368	0.352	0.00135451
WEE1	4.80182869498336e-07	3.21251	0.393	0.409	0.00142902
TENT2	5.24234145892662e-07	2.53148	0.298	0.229	0.00156012
SECISBP2	5.32587242046088e-07	2.87778	0.353	0.324	0.00158498
H4C8	6.55901633723541e-07	1.84862	0.276	0.272	0.00195196
MYL6B	7.93646587528633e-07	0.560333	0.431	0.398	0.00236189
CCL31	8.39025252044094e-07	0.490966	0.18	0.203	0.00249694
RLIM	8.77327396301393e-07	10.3855	0.311	0.281	0.00261093
LTBP1	8.8957510177593e-07	5.28908	0.334	0.253	0.00264738
SUFU	9.17810217562548e-07	20.4569	0.408	0.279	0.0027314
C1orf122	1.01849403470711e-06	2.80951	0.385	0.42	0.00303104
CTH	1.08542453363019e-06	4.21076	0.192	0.216	0.00323022
TARBP1	1.11963341897956e-06	1.32509	0.304	0.195	0.00333203
KRT131	1.20383649225788e-06	1.01038	0.195	0.258	0.00358262
KCNK6	1.36862374715656e-06	1.04609	0.377	0.377	0.00407302
EEF1A11	1.64935700477442e-06	0.632757	0.582	0.557	0.00490849
MIR205HG1	1.70894074169412e-06	0.371359	0.348	0.34	0.00508581
ACSL3	1.73785989987261e-06	1.36581	0.433	0.359	0.00517187
EPB41L2	1.90559881852944e-06	1.16872	0.453	0.291	0.00567106
PALM2AKAP2	1.91865147396437e-06	2.24543	0.255	0.257	0.00570991
PCDH71	2.02184243131329e-06	1.22701	0.401	0.32	0.006017
DPY19L3	2.31948314845132e-06	4.98915	0.365	0.235	0.00690278
TMEM120B1	2.42352334228857e-06	1.12047	0.388	0.269	0.00721241
TMEM101	2.52945830915635e-06	1.27255	0.56	0.528	0.00752767
ARHGEF11	2.62900091483393e-06	1.61779	0.283	0.238	0.00782391
ARC	2.79548475868945e-06	3.15877	0.262	0.24	0.00831936
SNHG15	2.87002730161254e-06	5.14828	0.316	0.26	0.0085412
TUBA1B	3.53573973063474e-06	4.95691	0.42	0.46	0.0105224
HPGD	4.2894284723106e-06	7.61543	0.408	0.362	0.0127653
PIP5K1B	4.40353822587487e-06	4.71734	0.377	0.243	0.0131049
SEC24D	4.71406284005108e-06	3.1319	0.321	0.287	0.0140291
PDXDC2P-NPIPB14P	5.66398079352654e-06	1.55575	0.347	0.286	0.016856
CACHD1	5.69634818760558e-06	7.58207	0.311	0.214	0.0169523
IKBKB	6.26688584078897e-06	1.94084	0.256	0.249	0.0186503
POC1B-GALNT4	7.08105780325826e-06	5.61136	0.411	0.36	0.0210732
B4GALT4	9.10943314710976e-06	2.07321	0.338	0.337	0.0271097
MIS18BP1	9.39395646448637e-06	2.90207	0.356	0.287	0.0279564
PPP1R2	1.05149448798617e-05	10.9815	0.363	0.317	0.0312925
CLDN5	1.08324856169761e-05	0.390682	0.308	0.29	0.0322375
PKHD1L1	1.1692676326719e-05	5.78807	0.446	0.341	0.0347974
LDLR	1.4085443790287e-05	8.70902	0.462	0.398	0.0419183
NREP	1.66364725165018e-05	5.34092	0.357	0.248	0.0495101
SIPA1L1	1.85833142194593e-05	4.21077	0.311	0.235	0.0553039
SCNN1G	2.12925453853166e-05	4.37391	0.415	0.322	0.0633666
RBM6	2.20684131323492e-05	1.05813	0.367	0.349	0.0656756
CPLANE1	2.51045781173331e-05	0.495281	0.304	0.278	0.0747112
NKTR	2.60341528218064e-05	6.34726	0.439	0.366	0.0774776
ABCC5	2.69437572767494e-05	4.00023	0.437	0.252	0.0801846
ZNF7041	2.70509215464829e-05	1.39134	0.338	0.288	0.0805035
ITGAV	2.80165851183253e-05	7.37435	0.436	0.314	0.0833774
CEP350	2.84699285549047e-05	4.47294	0.359	0.313	0.0847265
NPDC1	2.96278113447742e-05	1.61001	0.524	0.477	0.0881724
NAV2	3.06590814831e-05	3.2443	0.44	0.35	0.0912414
SLC46A2	3.09598240032267e-05	3.62508	0.284	0.278	0.0921364
DANCR1	3.30380062956788e-05	0.951338	0.45	0.391	0.0983211
ENSG00000266373.1	4.83126261945476e-05	7.25292	0.385	0.328	0.143778
HOXA11	5.04181007475326e-05	3.33896	0.289	0.19	0.150044
JARID21	5.9137487981494e-05	0.873453	0.334	0.285	0.175993
NBPF9	5.97478431600955e-05	2.09107	0.286	0.241	0.17781
ENSG00000196656.7	6.5809384312098e-05	11.1641	0.379	0.419	0.195849
ENSG00000268205.1	7.43307305594302e-05	20.449	0.364	0.285	0.221208
FAM111A1	8.00758030364932e-05	0.634862	0.293	0.248	0.238306
EYA21	9.28710600463904e-05	0.968522	0.476	0.386	0.276384
CEP192	9.29612139504777e-05	7.50043	0.265	0.208	0.276653
NFIA	0.000111631	3.28431	0.456	0.294	0.332213
NPIPB5	0.000155951	1.98015	0.368	0.362	0.464111
BAIAP2L2	0.000170721	14.5794	0.302	0.342	0.508065
ENSG00000286185.1	0.00021789	4.76484	0.363	0.355	0.64844
ENSG00000283674.3	0.000241378	11.7248	0.443	0.306	0.718339
SFN	0.00026197	1.71668	0.262	0.383	0.779622
PATJ	0.000271034	0.807155	0.356	0.38	0.806597
GBP3	0.000282168	6.28721	0.284	0.261	0.839733
JUND	0.000289347	1.19445	0.476	0.507	0.861095
CPEB2	0.000362411	6.29512	0.312	0.328	1
ENSG00000288632.1	0.000384034	3.33413	0.283	0.346	1
ICAM11	0.000387889	0.424856	0.326	0.285	1
IRF11	0.000408719	0.725516	0.399	0.353	1
STIL	0.000409596	9.82667	0.284	0.252	1
ITPKC	0.000456421	3.51532	0.402	0.387	1
PTCH1	0.00047136	7.287	0.289	0.162	1
SCYL2	0.000520167	11.9763	0.316	0.283	1
FAM53C	0.000531225	4.6089	0.275	0.257	1
HPS5	0.000550191	8.89533	0.258	0.254	1
DPH6	0.000576638	7.16396	0.328	0.258	1
RARRES21	0.000604212	0.340854	0.243	0.2	1
HMGB1P51	0.000615638	1.37011	0.287	0.279	1
KIAA0895L	0.000673531	5.07718	0.28	0.22	1
IDH1	0.000800889	2.27234	0.439	0.386	1
SCGB2A1	0.000876613	3.26154	0.245	0.336	1
GADD45B	0.000895578	0.392819	0.457	0.493	1
ATP2A21	0.000905678	0.583525	0.333	0.38	1
ETV3	0.000928981	3.66523	0.221	0.246	1
PTMA1	0.0011658	0.452031	0.481	0.507	1
HECTD2	0.00143798	7.55938	0.215	0.184	1
SOCS2	0.00151631	9.36887	0.358	0.244	1
MCC	0.00153872	8.33371	0.37	0.205	1
SERPINB9	0.00203277	5.80641	0.281	0.263	1
SRBD1	0.00224985	0.351001	0.278	0.203	1
PELI1	0.00247699	8.8387	0.34	0.301	1
ENSG00000285854.1	0.00248349	3.74294	0.324	0.345	1
STXBP61	0.00258854	0.770467	0.488	0.397	1
WFDC2	0.00331072	7.32971	0.471	0.387	1
NFKBIA	0.00364477	1.29084	0.491	0.467	1
TANC1	0.00369358	3.39757	0.343	0.259	1
NCAPD31	0.00372168	0.621543	0.298	0.221	1
CYB5A	0.00429555	3.99699	0.47	0.49	1
GMDS	0.00459057	2.87993	0.367	0.324	1
NFKBID1	0.00471959	0.792873	0.369	0.349	1
IRF6	0.00475349	4.1932	0.31	0.333	1
DGKH	0.00516401	2.25389	0.376	0.298	1
ZNF737	0.00607981	0.663457	0.283	0.241	1
NUDT16	0.00636982	9.68334	0.288	0.312	1
TMPO1	0.00640268	0.575351	0.363	0.313	1
ADAMTS8	0.00658183	3.44144	0.369	0.326	1
MCM7	0.00666965	0.335689	0.283	0.269	1
SEPTIN7P14	0.00725298	9.79536	0.281	0.226	1
INTS3	0.00785141	4.99346	0.347	0.315	1
USP9X	0.00808622	0.950305	0.399	0.43	1
WDR271	0.00854064	2.0914	0.231	0.211	1
KRT15	0.00927151	16.0894	0.26	0.294	1
MAT2A	0.00960836	2.76919	0.333	0.34	1
PTPRG	0.00990491	2.91932	0.333	0.261	1
LY6E	0.00992953	0.622549	0.349	0.284	1
PLAC4	0	22.8145	0.253	0.05	0
PAEP	0	3.66288	0.087	0.447	0
PPP1R42	0	3.10541	0.122	0.055	0
CAPS	0	2.36927	0.339	0.11	0
CXCL14	0	2.18707	0.151	0.464	0
LINC02345	0	1.89186	0.119	0.051	0
C20orf85	0	1.12821	0.136	0.049	0
SNTN	0	0.785423	0.155	0.055	0
MORN2	0	0.783464	0.16	0.069	0
PIFO	0	0.702299	0.11	0.043	0
LRRC511	0	0.630719	0.199	0.082	0
ZMYND10	0	0.60864	0.116	0.056	0
CAPSL	0	0.565892	0.101	0.045	0
PIERCE1	0	0.553395	0.157	0.091	0
ROPN1L	0	0.551488	0.131	0.07	0
ANKRD44-AS1	0	0.543193	0.113	0.021	0
MORN5	0	0.523575	0.122	0.049	0
SERPINA6	0	0.489233	0.317	0.142	0
FAM166B	0	0.470253	0.117	0.053	0
WDR38	0	0.461621	0.199	0.07	0
RIIAD1	0	0.424497	0.149	0.027	0
LDLRAD1	0	0.350619	0.122	0.032	0
TEKT4	0	0.322906	0.141	0.062	0
ENKUR	0	0.300979	0.112	0.052	0
METRN	0	0.298825	0.148	0.047	0
CFAP77	0	0.293619	0.131	0.055	0
LINC01571	0	0.266027	0.147	0.05	0
RIBC1	0	0.259343	0.132	0.047	0
CALML4	5.16511050579777e-306	0.307219	0.181	0.074	1.53713688652542e-302
ENSG00000263011.1	1.24124326716497e-291	0.319467	0.129	0.059	3.69393996308294e-288
CFAP161	2.31622099737424e-284	0.272647	0.15	0.064	6.89307368818572e-281
SMIM6	1.75268179839713e-283	0.49629	0.263	0.129	5.21598103202986e-280
ODF3B	6.79294295946264e-279	0.599058	0.157	0.088	2.02157982473608e-275
ELN	6.22681371188031e-276	8.49579	0.12	0.237	1.85309976065558e-272
DYNLT2B	1.99532350863768e-275	0.492421	0.207	0.109	5.93808276170574e-272
GAL	6.71572354561921e-270	5.99331	0.199	0.186	1.99859932717628e-266
PSENEN	1.65334091546498e-265	0.388223	0.247	0.141	4.92034256442377e-262
SPA17	3.08017356631802e-263	0.328553	0.171	0.092	9.16659653336244e-260
CFAP300	5.36365853829335e-263	0.260743	0.13	0.075	1.5962247809961e-259
RSPH9	5.53781634547404e-262	0.507488	0.227	0.123	1.64805414441307e-258
ALDH1A3	2.88673169651463e-254	2.24676	0.128	0.207	8.59091352882753e-251
CEL	1.7419641430237e-253	0.278213	0.163	0.049	5.18408528963853e-250
FAM229B	3.43322930884782e-253	0.393348	0.194	0.109	1.02172904231311e-249
RTN1	7.94164442027955e-245	0.781034	0.232	0.136	2.36343337947519e-241
LRRC23	2.82185911420862e-242	0.426408	0.13	0.079	8.39785272388485e-239
MOSPD1	7.78536112107684e-240	0.306098	0.248	0.096	2.31692346963247e-236
KIF9	1.54282189493777e-231	0.320038	0.194	0.131	4.59143795933479e-228
WDR54	8.9529897825052e-229	0.421184	0.12	0.093	2.66440975927355e-225
VWA3B	1.38928887761528e-227	0.400064	0.15	0.026	4.13452369978309e-224
TUBB4B	4.86193867731386e-222	0.978627	0.476	0.232	1.4469129503686e-218
DNALI1	3.54504738899022e-220	0.319693	0.145	0.1	1.05500610296349e-216
CCDC74A	4.4672457521733e-218	2.86983	0.164	0.107	1.32945233584677e-214
CETN2	1.34134190438737e-214	0.400084	0.214	0.132	3.99183350745682e-211
PZP	3.02029005928549e-213	23.5974	0.442	0.162	8.98838321643363e-210
NR2F2-AS1	2.55187304717795e-205	1.47163	0.088	0.202	7.59437418840158e-202
CIB1	3.42566610586148e-196	1.21702	0.525	0.244	1.01947823310438e-192
NPHP1	1.96116072128187e-190	8.15936	0.25	0.112	5.83641430653485e-187
FAM174A1	3.20304615525346e-189	0.389718	0.309	0.157	9.53226535803429e-186
NQO1	1.2038644726059e-187	6.32285	0.432	0.151	3.58270067047517e-184
AGBL2	1.28743443511411e-183	1.20204	0.133	0.042	3.83140487889959e-180
PLEKHH2	2.73252557118719e-180	4.67713	0.125	0.193	8.13199609985307e-177
GASK1B-AS1	9.22390593587932e-180	8.46767	0.104	0.208	2.74503440651768e-176
MIR503HG1	2.24636115539147e-177	3.53907	0.078	0.217	6.68517079844502e-174
ATP5IF1	8.94928513125407e-175	0.628767	0.403	0.198	2.66330725506121e-171
PLCL1	7.46397229536443e-171	6.41361	0.143	0.207	2.22127815510045e-167
C1S	2.71181784787765e-170	1.72474	0.132	0.221	8.07036991528388e-167
ELN-AS1	3.53991022654663e-170	0.568758	0.139	0.055	1.05347728342028e-166
MME	5.53102096495522e-169	11.8868	0.166	0.222	1.64603183917067e-165
ENSG00000287262.1	3.19899379900808e-167	4.06196	0.453	0.108	9.52020554584805e-164
ZDHHC1	1.76132167959813e-166	0.282363	0.143	0.098	5.24169331848404e-163
MEG31	2.60919773828941e-160	1.00396	0.077	0.156	7.76497246914927e-157
SLC16A6	1.2164936123024e-158	0.372212	0.215	0.388	3.62028499021193e-155
SPACA9	6.7100558103333e-158	0.363913	0.173	0.093	1.99691260915519e-154
CRIP1	1.1229672853308e-157	6.04161	0.488	0.196	3.34195064114447e-154
SULT2B11	2.67617219342086e-157	2.43113	0.512	0.241	7.96428844762047e-154
TMX4	8.70824205584138e-156	7.19566	0.215	0.141	2.59157283581839e-152
PLPP3	5.63477103200697e-152	4.76171	0.155	0.231	1.67690785912527e-148
DYNLL1	1.76306810645317e-151	0.260937	0.269	0.193	5.24689068480464e-148
MEGF10	1.43532183346676e-146	20.3099	0.305	0.361	4.27151777639708e-143
ENSG00000236028.1	3.79373698805816e-145	14.456	0.125	0.07	1.12901612764611e-141
DSEL1	3.16289347292004e-144	0.998358	0.131	0.247	9.41277097541005e-141
ENSG00000239268.3	4.98217676776807e-142	3.94839	0.104	0.169	1.48269580608778e-138
AASS	1.15376736713407e-140	0.879132	0.22	0.245	3.43361168459099e-137
CDA	6.28335051632844e-140	13.1607	0.198	0.354	1.86992511365934e-136
RORB	9.11958724347084e-138	9.22688	0.163	0.286	2.71398916365692e-134
PRDX5	9.07063743576162e-137	0.603202	0.439	0.235	2.69942170088266e-133
MIR99AHG	2.60510351792967e-133	9.55027	0.118	0.114	7.75278806935869e-130
TSGA101	3.61190695615253e-133	1.09855	0.157	0.134	1.07490351015099e-129
EFHC1	2.07393230596979e-131	0.45265	0.185	0.118	6.1720225425661e-128
MALAT1	1.05034749819574e-130	1.27164	0.241	0.376	3.12583415463051e-127
DISC1FP1	1.19649269924779e-129	12.8519	0.325	0.362	3.56076227296141e-126
CALM1	1.65285598782945e-129	0.306991	0.383	0.232	4.91889941978045e-126
HSPA1A	1.37733052630634e-128	4.42321	0.139	0.293	4.09893564628767e-125
ENSG00000287338.1	4.82683146329216e-124	21.8956	0.3	0.349	1.43646504347575e-120
ATP6AP1-DT1	8.28553946189467e-123	0.419291	0.216	0.083	2.46577654385985e-119
CXCL1	2.44494807241501e-120	2.9451	0.331	0.199	7.27616546350707e-117
HSBP1	8.09327539066304e-120	0.269616	0.404	0.284	2.40855875626132e-116
SPEF2	2.63845733810474e-119	1.24177	0.157	0.088	7.85204903819971e-116
CYSTM1	2.325215870968e-117	0.452442	0.367	0.246	6.91984243200078e-114
SLC2A3	1.82215497668225e-114	4.23707	0.11	0.208	5.42273321060637e-111
SNCAIP	4.57184601245549e-114	0.984776	0.108	0.147	1.36058137330675e-110
ERGIC3	1.5092140723874e-113	0.456738	0.462	0.296	4.49142107942489e-110
CALCRL	6.36482455571273e-113	3.21742	0.15	0.203	1.89417178778011e-109
TSHZ3	7.01979595953476e-106	3.50232	0.102	0.2	2.08909127755754e-102
IQCG	8.56793853093191e-106	0.446091	0.204	0.115	2.54981850680534e-102
EMP3	4.54963061037965e-105	11.4177	0.165	0.259	1.35397006964898e-101
ADAMTS9-AS2	5.3151891622855e-105	6.27087	0.121	0.197	1.58180029469616e-101
HPSE	1.22191512042835e-103	5.62577	0.248	0.353	3.63641939839476e-100
FAP	1.27710878944171e-101	4.56774	0.121	0.213	3.80067575737852e-98
GP2	8.7541108588123e-98	10.4828	0.529	0.24	2.60522339158254e-94
NPR3	1.65260016099172e-97	15.7368	0.333	0.335	4.91813807911136e-94
TNS2	3.7545972603105e-96	5.25065	0.165	0.309	1.11736814466841e-92
DNAI7	4.51241619474937e-93	0.478043	0.116	0.053	1.34289505955741e-89
JAZF1	1.01539300508732e-91	1.67213	0.179	0.234	3.02180958313987e-88
ENSG00000259341.2	3.33342864370148e-91	21.6267	0.313	0.298	9.92028364365562e-88
C1RL	5.65741248529277e-91	5.94206	0.185	0.297	1.68364595562313e-87
POLR2M	1.90023665362894e-90	5.46444	0.272	0.33	5.65510428119973e-87
ENSG00000257341.5	2.33133823249257e-90	1.98935	0.268	0.368	6.93806257989789e-87
AKNA1	1.29403854786458e-89	0.603687	0.197	0.148	3.851058718445e-86
PNMT1	2.39601065060146e-85	2.87219	0.145	0.198	7.13052769618994e-82
POLR2I	3.23091865824411e-84	0.254959	0.361	0.268	9.61521392693447e-81
SLC2A8	7.28507225944265e-84	3.7441	0.172	0.227	2.16803750441013e-80
CCDC146	2.15573522639738e-83	0.695715	0.234	0.131	6.41546803375859e-80
SULT1E11	3.16236992706928e-82	3.90268	0.139	0.179	9.41121290295819e-79
ACTN1	1.40932706401471e-81	4.85435	0.588	0.341	4.19415734250777e-78
TM4SF4	1.59097720607936e-81	26.1484	0.332	0.461	4.73474816529219e-78
CLMN	6.60605636686537e-80	1.7566	0.388	0.259	1.96596237477913e-76
KRT8	1.64066360089986e-79	9.30721	0.642	0.493	4.88261487627799e-76
CRYAB	4.94678463077635e-79	0.682451	0.324	0.429	1.47216310611904e-75
ENPP3	1.01316779090683e-75	5.70589	0.619	0.369	3.01518734573872e-72
ASRGL1	5.86328577710937e-75	1.77386	0.641	0.474	1.74491384726775e-71
NAMPT	2.72821261091446e-73	1.7793	0.592	0.39	8.11916073008143e-70
C3orf52	7.9190891080585e-73	7.05925	0.229	0.309	2.35672091855821e-69
MGMT	1.95656464337617e-71	0.253759	0.308	0.244	5.82273637868747e-68
CST1	2.14334288236386e-71	0.545298	0.557	0.332	6.37858841791484e-68
ARHGAP10	2.99973188118242e-71	2.34558	0.291	0.271	8.92720207839888e-68
CCDC144BP	2.32460704182868e-70	5.03124	0.179	0.23	6.91803055648214e-67
CKB	4.17546350574331e-69	5.75279	0.53	0.296	1.24261793930921e-65
DNAJB13	3.01466661034901e-68	0.271074	0.165	0.106	8.97164783239866e-65
MS4A6A1	8.02828308957745e-68	2.41129	0.332	0.237	2.38921704745825e-64
FN11	9.79954436459068e-68	2.4586	0.198	0.257	2.91634440290218e-64
IFITM3	1.24994621393676e-66	4.20815	0.187	0.36	3.71983993267581e-63
WARS2-AS1	1.31361605332559e-66	7.05273	0.294	0.201	3.90932137469697e-63
NR2C1	4.27351721500877e-66	4.93217	0.23	0.252	1.27179872318661e-62
SLC44A1	2.99515423385915e-65	8.40817	0.31	0.415	8.91357899996484e-62
DYNLT1	7.79423322063122e-65	0.250256	0.386	0.276	2.31956380645985e-61
LINC00645	6.15856217065919e-64	4.70774	0.249	0.34	1.83278810198818e-60
CD81	6.27170333808575e-63	7.45606	0.589	0.435	1.86645891341432e-59
RNASET2	8.56510531683778e-63	8.8989	0.646	0.544	2.54897534229092e-59
ARHGAP181	2.57418274221753e-62	0.977841	0.238	0.146	7.66076784083938e-59
CD44	3.76441150525555e-62	17.3581	0.35	0.423	1.12028886396405e-58
CEP831	4.73317640394669e-62	0.424621	0.189	0.178	1.40859329781454e-58
ZBTB20	1.86719059574353e-61	10.7567	0.242	0.332	5.55675921293275e-58
GARS1-DT1	1.52703225845431e-60	0.472029	0.214	0.207	4.54444800116003e-57
SLC46A21	3.00434351865153e-60	1.47523	0.339	0.272	8.94092631150697e-57
MFAP5	6.32787956421895e-60	10.4612	0.267	0.355	1.88317695831156e-56
EHBP1	2.77105386141641e-58	3.76753	0.15	0.286	8.24665629157523e-55
EDNRA	3.90507160101832e-58	4.24414	0.149	0.227	1.16214930846305e-54
SLC26A2	8.29766504094549e-58	3.03	0.603	0.433	2.46938511618538e-54
PCBP1-AS1	9.53219641822306e-58	5.21886	0.247	0.215	2.83678165406318e-54
CFAP36	1.71566071562964e-57	0.402822	0.279	0.213	5.10580628971382e-54
RIOK3	2.79668530294503e-57	2.60847	0.297	0.377	8.3229354615644e-54
CERKL	3.23636302013616e-57	2.66245	0.2	0.058	9.63141634792522e-54
FXYD4	1.67531321416386e-56	18.4749	0.357	0.394	4.98573212535165e-53
CP	2.19313760285128e-56	0.856124	0.312	0.354	6.52677750608539e-53
TFPI2	2.71485003618146e-56	10.3194	0.587	0.403	8.07939370767603e-53
HMGN3	2.06147621910097e-55	0.879448	0.306	0.184	6.13495322804448e-52
APBB2	4.8845209104696e-55	2.67505	0.163	0.226	1.45363342295575e-51
SCGB2A2	1.48544584570291e-54	9.68151	0.322	0.326	4.42068683681187e-51
SLC16A1-AS1	1.5970315038284e-54	5.45818	0.279	0.175	4.75276575539331e-51
ARHGAP21	5.3363760880661e-54	3.34558	0.256	0.269	1.58810552380847e-50
TTC21A	6.90718142751654e-54	2.3342	0.21	0.065	2.05557719282892e-50
XACT	9.55344196035775e-54	7.11965	0.309	0.272	2.84310432740247e-50
NTN41	2.56425817112142e-53	1.57365	0.291	0.205	7.63123231725734e-50
BBOF1	2.50657620252696e-51	0.412598	0.187	0.111	7.45957077872023e-48
SPARCL1	2.37897566796053e-50	17.6542	0.286	0.296	7.07983158785055e-47
CYB5A1	1.43312096411764e-49	0.78611	0.618	0.471	4.2649679892141e-46
DLG5	1.76983227278036e-49	7.65452	0.605	0.402	5.26702084379434e-46
SLC35E2B	2.11968980736601e-49	4.60646	0.356	0.284	6.30819686672124e-46
H2BC41	5.97255807747714e-49	1.02332	0.236	0.169	1.7774332838572e-45
EVA1C1	1.26166174592598e-48	0.817704	0.322	0.213	3.75470535587571e-45
FREM2	3.54959486626101e-48	7.04211	0.374	0.288	1.05635943219928e-44
TM4SF1-AS1	4.19812693773676e-48	4.58779	0.259	0.31	1.24936257667046e-44
CGNL11	4.20420193227142e-48	2.25522	0.328	0.246	1.25117049504397e-44
PIGR	4.29805671233522e-48	7.3106	0.225	0.338	1.27910167759096e-44
C1orf211	4.90226466039921e-48	1.80114	0.311	0.238	1.4589139629348e-44
GPX2	1.07772323355374e-47	5.54424	0.406	0.178	3.20730434305592e-44
ITGA4	1.08496819480495e-47	5.239	0.378	0.294	3.22886534773954e-44
CREB3L1	1.15430868720753e-47	11.895	0.592	0.397	3.43522265312962e-44
TPCN1	2.12810719124396e-47	7.19756	0.196	0.239	6.33324700114203e-44
IGFBP5	2.20109481887424e-47	1.59425	0.291	0.294	6.55045818096975e-44
TTLL3	4.35412756325106e-47	4.75792	0.241	0.246	1.29578836282352e-43
PHLDB1	1.00925309018024e-46	11.6232	0.119	0.192	3.00353719637641e-43
TMEM1011	1.33867058266105e-46	1.71803	0.652	0.52	3.98388365399929e-43
SYT14	1.83150828812018e-45	1.1766	0.304	0.28	5.45056866544565e-42
TMEM176A	6.77547672806498e-45	5.16162	0.12	0.071	2.01638187427214e-41
B3GAT1-DT	8.65543598675579e-45	3.10225	0.334	0.253	2.57585774965852e-41
CD59	2.11949255464512e-44	1.79867	0.52	0.326	6.30760984262389e-41
GPHN	2.4588679916418e-44	1.89881	0.222	0.22	7.31759114312599e-41
CYP4B1	2.73642065267984e-44	3.34442	0.122	0.062	8.1435878623752e-41
BSCL2	4.77268913657683e-44	1.46743	0.359	0.229	1.42035228704527e-40
KYNU	8.59380113192589e-44	15	0.262	0.288	2.55751521686115e-40
LINC02969	8.99302623288876e-44	1.81989	0.356	0.279	2.67632460690769e-40
EMILIN2	9.63666190229747e-44	13.7574	0.346	0.304	2.86787058212373e-40
CENPE	1.14560652076768e-43	10.6953	0.313	0.246	3.40932500580461e-40
CRISP3	1.90193407495744e-43	2.60801	0.36	0.358	5.66015580707334e-40
ENSG00000285565.11	9.55685658126426e-43	2.67544	0.435	0.241	2.84412051858424e-39
CRISP2	1.9360787808298e-42	6.45211	0.126	0.086	5.76177045174947e-39
SNX30	5.60539865642912e-42	17.636	0.349	0.279	1.66816664015331e-38
CAPN6	6.47644779849526e-42	18.5327	0.401	0.301	1.92739086483219e-38
PREX2	7.00840018883974e-42	6.98289	0.296	0.251	2.08569989619871e-38
ANGEL2	1.02263269407049e-41	1.58336	0.245	0.234	3.04335489755377e-38
MPZL2	1.84553101146397e-41	11.8795	0.592	0.427	5.49230029011676e-38
LCN12	1.85114889605022e-41	11.2779	0.341	0.301	5.50901911464544e-38
PXDN	2.79513457702175e-41	1.73591	0.125	0.218	8.31832050121672e-38
SLCO3A1	4.07752371921025e-41	9.59306	0.349	0.21	1.21347105883697e-37
MTCO2P12	9.05279047773631e-41	29.3807	0.417	0.251	2.69411044617432e-37
RNASEK-C17orf49	1.09352201795546e-40	0.575039	0.475	0.369	3.25432152543544e-37
OGN1	2.0755503932319e-40	0.89501	0.112	0.195	6.17683797025815e-37
MSX1	3.20598853682217e-40	1.46367	0.594	0.466	9.54102188558278e-37
IL6	8.77008232982012e-40	3.01668	0.38	0.229	2.60997650135447e-36
ACER3	1.09893006825418e-39	11.0975	0.181	0.264	3.27041588312443e-36
TP53INP1	3.44360671802865e-39	1.10054	0.32	0.234	1.02481735928533e-35
CDH1	3.98771979353918e-39	1.2793	0.328	0.431	1.18674541055726e-35
NR4A2	5.40583800059625e-39	5.05314	0.551	0.362	1.60877738897744e-35
HELLPAR	1.54017500210327e-38	18.1199	0.18	0.244	4.58356080625934e-35
SRGN1	3.15657612936162e-38	0.719245	0.115	0.177	9.39397056098017e-35
CASC19	7.14034281260239e-38	1.26962	0.306	0.271	2.12496602103047e-34
LINC00844	8.36687023332282e-38	13.0563	0.373	0.374	2.48998058143687e-34
CTNNA2	1.65263192584356e-37	9.69725	0.359	0.318	4.91823261131044e-34
DNAJC271	2.89073972048251e-37	0.68228	0.135	0.213	8.60284140815594e-34
COL17A1	3.07414005758179e-37	0.359863	0.263	0.21	9.14864081136341e-34
FBXO32	5.44315677781919e-37	3.71364	0.176	0.274	1.61988345707899e-33
AK7	6.01540483737237e-37	2.50551	0.197	0.085	1.79018447960202e-33
HGD	7.19034566304294e-37	9.2936	0.569	0.3	2.13984686932158e-33
HOXA10	1.13755564952627e-36	6.06415	0.131	0.195	3.38536561299017e-33
IFITM1	6.19419838593852e-36	11.4605	0.192	0.377	1.8433934396553e-32
MUC15	8.44367937308294e-36	5.4829	0.329	0.248	2.51283898142948e-32
SRGAP3	4.80683624972582e-35	2.56853	0.346	0.283	1.4305144679184e-31
ZNF891	1.41498080049179e-34	3.72944	0.203	0.21	4.21098286226358e-31
ERBB4	1.70920612364901e-34	10.5878	0.296	0.222	5.08659742397944e-31
LRCH3	1.8813059617457e-34	3.76802	0.202	0.254	5.5987665421552e-31
PHC3	2.216721707867e-34	3.06218	0.211	0.24	6.59696380261219e-31
ATP6V1G1	3.59842476877648e-34	4.7607	0.566	0.462	1.07089121118788e-30
IFT811	3.71117055222769e-34	1.40396	0.198	0.16	1.10444435634296e-30
SMOC2	5.90733290370382e-34	0.759571	0.338	0.294	1.75802227214226e-30
ENSG00000286339.1	6.78462757156312e-34	3.0478	0.044	0.166	2.01910516529718e-30
ST3GAL6	1.40610941266399e-33	7.2453	0.368	0.135	4.18458161208803e-30
BTBD3	1.59748656335385e-33	7.67365	0.266	0.283	4.75412001254105e-30
GTPBP1	9.38545113010184e-33	1.43071	0.276	0.286	2.79311025631831e-29
TMED3	9.41287749333122e-33	7.4488	0.568	0.411	2.80127234201537e-29
NR4A3	2.26162319733917e-32	0.95927	0.479	0.31	6.73059063528136e-29
TMSB10	2.97543691017498e-32	13.8591	0.597	0.542	8.85490024468074e-29
ENSG00000257207.5	2.0379134770626e-31	0.94002	0.302	0.397	6.0648305077383e-28
KANK2	2.69268465474765e-31	0.672808	0.231	0.324	8.01342953252902e-28
KLK11	3.05044936060148e-31	17.3952	0.278	0.372	9.07813729715e-28
LTB	3.27936061308397e-31	1.04867	0.097	0.22	9.75937718453789e-28
PLAAT4	3.8714000227504e-31	2.49433	0.242	0.2	1.15212864677052e-27
SLC37A2	4.8884563734159e-31	3.67132	0.382	0.298	1.45480461672857e-27
NEK11	5.68176954804366e-31	0.753845	0.151	0.122	1.69089461749779e-27
TTC21B1	9.1651869131632e-31	3.94643	0.253	0.151	2.72755962535737e-27
FGF9	4.11167444402364e-30	5.7055	0.365	0.293	1.22363431454144e-26
GREM2	8.45028206220227e-30	6.80698	0.291	0.398	2.51480394171139e-26
ATP1B1	2.12615658221851e-29	6.39227	0.461	0.338	6.32744198868228e-26
CLMP	3.14206069262829e-29	5.04367	0.137	0.224	9.35077262126179e-26
RESF11	5.84426846460188e-29	2.76494	0.312	0.4	1.73925429506552e-25
PRICKLE2	1.09285906292191e-28	3.26431	0.182	0.18	3.25234857125562e-25
MBNL2	2.04423162597604e-28	2.17714	0.25	0.231	6.08363331890471e-25
ANKRD36B1	3.34711353055508e-28	0.565243	0.323	0.292	9.96100986693193e-25
DNAH5	3.43925179938124e-28	1.70319	0.253	0.101	1.02352133549586e-24
ATXN1	4.09949092347659e-28	6.80003	0.217	0.24	1.22000849882663e-24
PDE8A1	8.8562427100494e-28	2.54225	0.327	0.248	2.6356178305107e-24
CST7	9.49104112648864e-28	3.30894	0.132	0.121	2.82453383924302e-24
IL20RA	1.66477427843105e-27	29.0968	0.516	0.35	4.95436825261081e-24
TSC2	1.68506038270858e-27	4.31525	0.565	0.386	5.01473969894073e-24
ANKH	4.83920765037525e-27	20.7217	0.354	0.252	1.44014819675167e-23
C2CD4B	7.01926833963339e-27	3.30249	0.399	0.436	2.0889342578749e-23
RIC1	3.0804778440253e-26	0.401456	0.244	0.248	9.16750206381929e-23
ELP3	7.07405824746389e-26	1.58368	0.546	0.386	2.10523973444525e-22
SIK1	7.49646212626052e-26	3.7276	0.403	0.439	2.23094712877513e-22
TCF12	1.31035787129649e-25	0.924707	0.247	0.337	3.89962502497837e-22
SERF2	4.70551827961184e-25	1.30493	0.566	0.499	1.40036224001248e-21
FAM13A	5.149349269602e-25	19.3306	0.523	0.228	1.53244634263356e-21
LDB2	7.44005261090086e-25	1.95737	0.147	0.185	2.2141596570041e-21
TOB1	6.17219416828451e-24	0.616293	0.529	0.343	1.83684498448147e-20
ANXA2	8.30499307023948e-24	0.863398	0.409	0.431	2.47156593770327e-20
IFI27	9.13789159392688e-24	4.3296	0.404	0.343	2.71943653835264e-20
PCSK1N	2.99523214792696e-23	11.6691	0.325	0.243	8.91381087223064e-20
HOPX	3.77750183480186e-23	3.01903	0.299	0.247	1.12418454603703e-19
PLEKHA51	4.9570592424395e-23	2.15838	0.308	0.347	1.47522083054999e-19
RAPGEF3	6.02605997372399e-23	0.658753	0.304	0.322	1.79335544818026e-19
KRT181	6.37769630755209e-23	0.854602	0.616	0.534	1.8980024211275e-19
KIF1B	6.5634141066238e-23	3.93702	0.341	0.337	1.95327203813124e-19
SLC25A48	7.02340631908814e-23	16.9247	0.42	0.372	2.09016572056063e-19
IFRD1	1.03009842674919e-22	3.52142	0.368	0.31	3.06557291800558e-19
SAMHD1	2.08303659811437e-22	4.00856	0.272	0.247	6.19911691598838e-19
LINC02614	2.51518048830776e-22	8.91004	0.121	0.192	7.48517713320388e-19
IFIT3	2.72074924973995e-22	5.97265	0.128	0.2	8.09694976722609e-19
SLC12A6	3.87133354388619e-22	11.0212	0.329	0.267	1.15210886266053e-18
MIR30DHG	4.06216206301997e-22	17.0969	0.281	0.205	1.20889942995474e-18
DMTF11	4.43206247158765e-22	0.7869	0.241	0.266	1.31898179154448e-18
DCXR	4.66817694467369e-22	3.46119	0.54	0.383	1.38924945873489e-18
SH3D19	5.5970945557192e-22	2.60088	0.172	0.183	1.66569533978203e-18
B2M	6.2059969819667e-22	4.81734	0.288	0.428	1.84690470183329e-18
PLPP1	9.92010430267743e-22	4.00956	0.189	0.305	2.9522230404768e-18
ATXN7	1.3979293464439e-21	1.16769	0.413	0.31	4.16023773501704e-18
FTX	2.0807764321517e-21	7.93827	0.296	0.324	6.19239066208347e-18
LRRC1	2.0945618415754e-21	6.59295	0.549	0.341	6.23341604052839e-18
CLCN51	2.32629597363985e-21	2.1347	0.383	0.22	6.9230568175522e-18
MIRLET7BHG1	2.63895423157205e-21	1.90301	0.243	0.286	7.85352779315843e-18
HIPK3	3.14369988486906e-21	3.96904	0.308	0.259	9.35565085737031e-18
ZNF10	3.45300224817578e-21	9.91841	0.306	0.24	1.02761346905711e-17
PPP1R14A	4.60269169955814e-21	1.2838	0.177	0.242	1.3697610497885e-17
SQLE	6.24882192077494e-21	17.498	0.456	0.313	1.85964940362262e-17
ZNF439	7.38493253487444e-21	1.59024	0.211	0.193	2.19775592237863e-17
UVSSA	8.27250355953724e-21	4.34739	0.33	0.213	2.46189705931828e-17
EIF2AK3	9.23786811722086e-21	2.21993	0.414	0.26	2.74918955168493e-17
SLC4A7	9.82844947142825e-21	12.1336	0.399	0.315	2.92494656269705e-17
HERPUD1	1.59942798394366e-20	1.98196	0.549	0.435	4.75989768021634e-17
HNRNPA1L3	2.07085295172388e-20	5.67924	0.218	0.231	6.16285838433026e-17
MTLN	2.08067352074491e-20	7.18185	0.503	0.371	6.19208439773686e-17
SOD3	2.52785489890008e-20	9.9288	0.257	0.238	7.52289617912664e-17
FOLR1	2.95094620320668e-20	12.4217	0.404	0.189	8.78201590074308e-17
ENTPD3	3.75455931855713e-20	14.2003	0.394	0.261	1.1173568532026e-16
MFSD4B	3.88256448395208e-20	2.03972	0.219	0.211	1.15545119042414e-16
COL1A2	5.0261529068508e-20	11.0468	0.554	0.386	1.4957831050788e-16
KCNG1	5.10858699770156e-20	19.8159	0.32	0.42	1.52031549051599e-16
WHRN1	6.21078653364984e-20	4.61885	0.457	0.22	1.84833007241419e-16
APOL1	6.50069283681622e-20	3.22859	0.548	0.369	1.93460618823651e-16
FAM118A	6.96630398744832e-20	5.88401	0.25	0.268	2.07317206666462e-16
SLC25A29	7.5392698904857e-20	7.6007	0.535	0.385	2.24368671940854e-16
RGCC	1.1088035847376e-19	7.04428	0.35	0.199	3.29979946817911e-16
HSP90B1	1.15209941509559e-19	10.8328	0.526	0.469	3.42864785932448e-16
FSCN1	1.31950476092055e-19	7.27151	0.22	0.238	3.92684616849955e-16
HSD11B2	1.6494650712435e-19	2.77424	0.524	0.342	4.90880805202065e-16
ENSG00000143248.13	1.79183968304109e-19	8.96373	0.227	0.231	5.33251489673027e-16
TMEM144	1.81398217970044e-19	13.2384	0.345	0.208	5.39841096678852e-16
DUOX1	2.15598935813267e-19	8.61643	0.521	0.23	6.41622432980282e-16
SCLT1	4.76139212621347e-19	8.97797	0.243	0.229	1.41699029676113e-15
GBE1	7.91793292936937e-19	14.6194	0.31	0.239	2.35637683978032e-15
IFNGR1	8.4580350643895e-19	19.1998	0.522	0.337	2.51711123516231e-15
ZC3H12A	8.66380924072865e-19	0.396355	0.466	0.375	2.57834963004085e-15
SLC39A81	1.14481044314504e-18	1.75751	0.415	0.26	3.40695587879963e-15
PDE9A	1.17566317853823e-18	2.87703	0.384	0.287	3.49877361932976e-15
TRPM6	2.94301415945318e-18	9.38889	0.413	0.258	8.75841013853267e-15
SLC7A4	3.081818287245e-18	22.1664	0.37	0.305	9.17149122284111e-15
PLK2	8.6316452143393e-18	6.68016	0.371	0.334	2.56877761578737e-14
LINC03002	1.18306890756733e-17	8.6438	0.401	0.335	3.52081306892037e-14
SLF2	1.31280319193799e-17	3.84308	0.35	0.255	3.90690229920747e-14
WASH5P	1.67290999801162e-17	3.66487	0.313	0.282	4.97858015408257e-14
SQSTM11	2.21450251862236e-17	2.14011	0.343	0.436	6.59035949542016e-14
PRUNE2	2.45506746540588e-17	2.11342	0.363	0.297	7.3062807770479e-14
HILPDA	4.01907477707135e-17	1.85213	0.447	0.312	1.19607665365643e-13
HLA-DOB1	5.29696264339463e-17	1.45749	0.404	0.347	1.57637608267424e-13
PTPN31	1.1483946652991e-16	0.949168	0.388	0.305	3.41762252393011e-13
SH3BGRL3	1.45346605170075e-16	20.796	0.427	0.476	4.32551496986144e-13
PSAT1	1.52155764766916e-16	13.851	0.399	0.322	4.52815555946343e-13
TWF2	2.01520933392728e-16	3.81408	0.543	0.416	5.99726297776758e-13
NAALADL2	2.41294089180036e-16	4.24558	0.325	0.274	7.18091209399788e-13
UCK2	2.93416498147965e-16	26.0988	0.357	0.233	8.73207498488343e-13
SLC25A25	4.0252008385446e-16	2.06924	0.466	0.377	1.19789976955087e-12
TMEM141	4.50358384505154e-16	6.25123	0.532	0.419	1.34026655228734e-12
PABPC1L2	4.65482619380017e-16	0.502261	0.32	0.246	1.38527627527493e-12
ANGPT2	1.05170605222809e-15	5.97224	0.313	0.196	3.1298772114308e-12
XDH	1.12377378028614e-15	17.0324	0.423	0.344	3.34435077013156e-12
STAT2	1.36353973139219e-15	24.1179	0.361	0.262	4.05789424062315e-12
SOX7	1.64902251586037e-15	13.0461	0.315	0.252	4.90749100720045e-12
B3GNT5	2.22231709836152e-15	7.55608	0.267	0.235	6.61361568472388e-12
S100A4	2.51505459171571e-15	3.64613	0.191	0.23	7.48480246494596e-12
CD7	3.42891741562236e-15	2.48729	0.155	0.154	1.02044582288921e-11
NUP153	4.07281567436549e-15	9.63611	0.344	0.299	1.21206994469117e-11
CREBZF	4.11972715022823e-15	4.58131	0.335	0.272	1.22603079990792e-11
COA81	4.28853437674833e-15	2.51062	0.489	0.346	1.2762678305203e-11
DGKD	5.59740627224018e-15	4.49911	0.362	0.23	1.66578810661868e-11
NDUFC21	7.07050924796578e-15	1.79699	0.449	0.372	2.10418355219462e-11
TARBP11	1.01752634363737e-14	0.728039	0.195	0.219	3.02815839866483e-11
CRYBG3	1.18652942022093e-14	7.04647	0.196	0.161	3.53111155457749e-11
YTHDC1	1.41702722367965e-14	5.94733	0.34	0.418	4.21707301767064e-11
SLC25A1	1.60633680208898e-14	5.90792	0.499	0.415	4.7804583230168e-11
TPD52L1	1.63783223026002e-14	5.08241	0.573	0.472	4.87418871725383e-11
GSN	1.91497445500803e-14	20.531	0.516	0.363	5.69896397810389e-11
TRIM221	2.20757568192775e-14	0.358586	0.234	0.278	6.56974522941699e-11
BARD1	6.48179273902e-14	7.18263	0.321	0.269	1.92898151913235e-10
POU5F1B	9.30171196311763e-14	17.3558	0.359	0.249	2.76818948022381e-10
COL7A1	1.07300911475181e-13	4.78747	0.108	0.251	3.19327512550139e-10
GNG111	1.21169464732796e-13	2.62716	0.539	0.399	3.606003270448e-10
CALD1	1.52714426933991e-13	3.13455	0.357	0.379	4.54478134555556e-10
NPDC11	2.39803638783179e-13	0.338738	0.551	0.478	7.13655629018742e-10
PTGS1	2.61055279992141e-13	7.66621	0.356	0.254	7.76900513256611e-10
POC1B	2.68162809206124e-13	4.83312	0.385	0.322	7.98052520197426e-10
UCA11	3.15954649773879e-13	2.42313	0.424	0.431	9.40281037727064e-10
FSTL31	3.69844065134075e-13	1.77922	0.397	0.276	1.10065593783901e-09
MEF2A	3.98010193270013e-13	4.02118	0.377	0.279	1.18447833517156e-09
ELAPOR11	4.87249144384254e-13	0.919305	0.548	0.457	1.45005345368754e-09
KRT19	5.85861128369467e-13	7.90393	0.55	0.471	1.74352271802753e-09
NFIB1	6.73938534556771e-13	1.28963	0.506	0.308	2.00564107884095e-09
ENSG00000253284.21	1.00778369076805e-12	1.88347	0.156	0.183	2.99916426372573e-09
GGTA1	1.06579256291541e-12	3.01506	0.41	0.351	3.17179866723627e-09
ARG2	1.3268699365246e-12	2.50567	0.433	0.437	3.94876493109722e-09
ENSG00000275993.3	2.63168373764132e-12	0.286406	0.513	0.39	7.83189080322057e-09
SLC25A27	2.88162718627336e-12	1.8442	0.189	0.213	8.57572250634952e-09
ACP3	3.30820799556761e-12	5.77745	0.364	0.355	9.84522699480922e-09
DOCK51	3.74105568864722e-12	0.927027	0.35	0.365	1.11333817294141e-08
IPMK	6.73525201896802e-12	4.35352	0.24	0.207	2.00441100084488e-08
MALT1	7.52674517291607e-12	2.49434	0.316	0.256	2.23995936345982e-08
ENSG00000260272.1	9.16682073520199e-12	3.67313	0.235	0.236	2.72804585079611e-08
PPDPF	1.0762638744419e-11	0.465718	0.534	0.486	3.20296129033908e-08
PPA1	1.33251900859387e-11	6.40794	0.434	0.508	3.96557656957537e-08
IKZF2	2.0232620880094e-11	10.2761	0.358	0.214	6.02122797391597e-08
HMGCR	2.36600821380268e-11	6.64801	0.491	0.397	7.04124044427678e-08
HKDC1	2.59448743123155e-11	1.10639	0.203	0.245	7.7211945953451e-08
EDRF1	2.68995622202662e-11	7.73665	0.311	0.283	8.00530971675123e-08
ERCC6L2	4.26550030369679e-11	3.12388	0.207	0.209	1.26941289038016e-07
ITPR2	5.03109700507548e-11	5.13614	0.184	0.217	1.49725446871046e-07
SERPINA5	5.42043178909752e-11	7.77854	0.503	0.368	1.61312050043542e-07
PTPRS	5.5197504908667e-11	1.14975	0.218	0.234	1.64267774608193e-07
AIF1	6.13275979255443e-11	0.514057	0.218	0.221	1.8251093142642e-07
MT1X	6.73271856304372e-11	0.735943	0.507	0.349	2.00365704436181e-07
PATJ1	7.75188411988833e-11	1.2555	0.384	0.375	2.30696071407877e-07
XCL1	7.8055464037157e-11	0.532364	0.086	0.16	2.32293060974579e-07
S100A101	8.16032484828864e-11	1.94101	0.436	0.423	2.4285126748507e-07
TEC	1.08490594946314e-10	10.5482	0.289	0.271	3.22868010560229e-07
H4C5	1.31273911152841e-10	2.39452	0.183	0.257	3.90671159590855e-07
ARSG1	1.38794727630443e-10	0.972204	0.266	0.257	4.13053109428198e-07
LEFTY1	1.40354240804768e-10	7.52335	0.292	0.182	4.17694220634989e-07
IDO1	1.41803543825159e-10	4.48494	0.42	0.457	4.22007346423674e-07
FADS2	1.42714995574572e-10	3.49436	0.211	0.224	4.24719826829927e-07
MIR205HG2	1.81151818183849e-10	1.62773	0.357	0.339	5.39107810915134e-07
PDK1	2.0338721707065e-10	11.8467	0.254	0.269	6.05280358002253e-07
TET2	2.67665945277667e-10	7.68697	0.228	0.228	7.96573853146337e-07
SIPA1L21	2.94010157104783e-10	1.04267	0.43	0.322	8.74974227543833e-07
BTG1	3.01748138701469e-10	1.8323	0.344	0.396	8.98002460775572e-07
ZFAND5	4.42240863368626e-10	1.71316	0.383	0.434	1.31610880938503e-06
SLC16A1	4.46317789571668e-10	18.6872	0.372	0.254	1.32824174176528e-06
RNASEK	5.46292421178864e-10	1.3325	0.374	0.311	1.6257662454283e-06
UPK1B	8.98983038298121e-10	9.79388	0.516	0.331	2.67537352197521e-06
IL1R1	9.23458365587031e-10	6.73669	0.381	0.412	2.748212095987e-06
CGA	9.35559276927519e-10	4.17844	0.406	0.289	2.7842244081363e-06
LRRC26	1.7151895754546e-09	8.99388	0.507	0.249	5.1044041765529e-06
TRAK1	2.26627405840674e-09	3.93403	0.425	0.297	6.74443159781847e-06
CDC14A	3.17129445605603e-09	6.59076	0.393	0.22	9.43777230122275e-06
SORD	3.86132610571784e-09	7.28333	0.397	0.278	1.14913064906163e-05
ATP1A1	4.57598865051759e-09	17.4019	0.559	0.491	1.36181422239403e-05
RBM61	6.10675335084345e-09	0.573136	0.332	0.355	1.81736979721101e-05
LDLRAD41	6.3024699732805e-09	2.78524	0.273	0.174	1.87561506404828e-05
LAMA4	9.23242225026951e-09	1.27819	0.197	0.278	2.74756886168021e-05
ACKR1	1.15792594467139e-08	0.546465	0.239	0.269	3.44598761134206e-05
AOPEP	1.39860269354213e-08	4.07812	0.243	0.269	4.16224161598136e-05
TRIO	1.48977419508596e-08	10.4344	0.324	0.309	4.43356800457582e-05
SCGB1D4	1.59011389305405e-08	6.09341	0.334	0.136	4.73217894572885e-05
GOLGA8B1	1.84774908778681e-08	0.956505	0.307	0.329	5.49890128525355e-05
NPIPB31	2.02519782898032e-08	3.17316	0.35	0.292	6.02698873904543e-05
NEK10	2.24228921142478e-08	10.8559	0.209	0.038	6.67305269320014e-05
NKD11	2.42831412011282e-08	2.22659	0.257	0.305	7.22666282145575e-05
NEBL	4.05873347795206e-08	6.24861	0.34	0.292	0.000120788
ANAPC4	4.98857224915154e-08	5.35476	0.321	0.271	0.00014846
FRAS11	5.20066954808185e-08	1.43354	0.288	0.314	0.000154772
FSBP1	5.49043239430868e-08	4.82046	0.394	0.201	0.000163395
PAPSS1	5.69473941358744e-08	2.93641	0.574	0.527	0.000169475
OCIAD2	6.14313678730806e-08	11.8696	0.497	0.431	0.00018282
APOC1	6.40138942390062e-08	3.26697	0.101	0.258	0.000190505
FAM214A1	6.79858615059993e-08	0.279941	0.408	0.328	0.000202326
TMSB4X	6.96880471146731e-08	1.50119	0.525	0.46	0.000207392
CYP26A11	8.1472987827775e-08	0.517327	0.456	0.379	0.000242464
CCL5	1.22056007080705e-07	1.31306	0.066	0.138	0.000363239
GPT2	1.63357688861478e-07	3.12872	0.519	0.353	0.000486152
ATP6V0A21	1.82646856564793e-07	0.489621	0.245	0.202	0.000543557
TAF4B	1.97563651785486e-07	4.77106	0.182	0.194	0.000587949
PRKAG2	2.55933685945527e-07	4.03707	0.411	0.323	0.000761659
HECTD4	3.37205619543911e-07	10.1379	0.343	0.297	0.00100352
CNKSR3	6.34555455052365e-07	3.69488	0.385	0.338	0.00188844
ABCG11	7.73261337792157e-07	3.3237	0.512	0.373	0.00230123
ENSG00000276900.1	7.75283317805438e-07	4.81903	0.257	0.29	0.00230724
MT1E	7.81501653837637e-07	2.71657	0.51	0.382	0.00232575
DYNC2I11	1.00372085293963e-06	0.750072	0.266	0.243	0.00298707
MIRLET7A1HG	1.05362159317797e-06	5.35139	0.267	0.233	0.00313558
HMBOX1	1.29787132869451e-06	4.51116	0.351	0.254	0.00386247
USP9X1	1.76947472929119e-06	3.18966	0.504	0.414	0.00526596
NENF	1.80422333389004e-06	5.9752	0.487	0.439	0.00536937
PRR131	1.91140374829615e-06	0.725174	0.373	0.289	0.00568834
RHOBTB3	2.06028655913888e-06	1.03742	0.495	0.307	0.00613141
LIFR1	2.48793618982657e-06	4.18765	0.249	0.216	0.0074041
DUOXA1	2.55147895452391e-06	0.382082	0.504	0.309	0.0075932
PTAR11	2.67799001512954e-06	0.483126	0.293	0.262	0.0079697
DHRS7	3.29329899866997e-06	17.1311	0.528	0.411	0.00980086
NT5E	3.46606809450383e-06	8.17208	0.393	0.374	0.010315
RXFP1	3.55763907202429e-06	6.64324	0.537	0.42	0.0105875
GOLGA8A	4.89442437606186e-06	6.11266	0.437	0.365	0.0145658
ENSG00000267748.4	5.25348042201576e-06	11.8651	0.305	0.288	0.0156344
DSC2	6.40285502215185e-06	6.54857	0.435	0.345	0.0190549
TAP2	7.74603509050132e-06	16.8121	0.405	0.327	0.0230522
CCN3	7.97493444950136e-06	4.64378	0.435	0.225	0.0237334
SLC39A14	9.3063692454576e-06	11.2326	0.528	0.379	0.0276958
CORO1C	9.56631239628589e-06	1.41623	0.219	0.26	0.0284693
VCPKMT	9.80055946422861e-06	20.4124	0.224	0.226	0.0291665
STAT1	1.172011613964e-05	5.79499	0.292	0.279	0.0348791
SLC20A1	1.27975255300311e-05	7.73667	0.472	0.358	0.0380854
WARS1	1.63719059159497e-05	3.41357	0.419	0.284	0.0487228
PPM1H	1.72592980908972e-05	9.57524	0.498	0.344	0.0513637
ITPRIP	1.94045594062721e-05	2.66798	0.432	0.415	0.057748
SLC7A1	2.67573716887664e-05	10.3557	0.472	0.371	0.0796299
GLUL	2.90755742280616e-05	12.2614	0.237	0.344	0.0865289
SMG1P3	3.10299246639819e-05	5.2395	0.257	0.309	0.0923451
TACC1	3.95686786505563e-05	2.24048	0.391	0.355	0.117756
OPRK1	4.14269495746094e-05	10.4196	0.469	0.346	0.123287
SGK1	4.4103671569308e-05	4.45142	0.533	0.426	0.131253
TMEM198B1	5.54281314001033e-05	2.07651	0.212	0.212	0.164954
FGD4	6.07599550200931e-05	1.51229	0.409	0.346	0.180822
PDK41	6.24203270593175e-05	1.4508	0.407	0.293	0.185763
URB1	7.39900462140114e-05	9.4599	0.434	0.238	0.220194
BEX3	7.4994042512146e-05	1.69286	0.356	0.379	0.223182
SUGP2	7.97222324062586e-05	0.554151	0.348	0.324	0.237253
LRBA	8.42758742276906e-05	3.53461	0.405	0.351	0.250805
SHROOM3	8.81596545245121e-05	15.6462	0.506	0.398	0.262363
ENSG00000280800.1	8.95219471745211e-05	1.10554	0.322	0.341	0.266417
SLC16A3	9.31490782409654e-05	6.93532	0.484	0.373	0.277212
PCF11	9.48920129494779e-05	4.45101	0.352	0.311	0.282399
AP1S2	0.000102295	4.86614	0.325	0.292	0.304429
MEIS11	0.000115817	1.18476	0.225	0.265	0.344673
PTPRG1	0.000139504	0.56714	0.309	0.271	0.415163
PLCG12	0.000183521	0.354406	0.287	0.252	0.546158
ATAD2	0.000199578	5.92985	0.366	0.275	0.593943
RAB11FIP1	0.000203803	4.17543	0.474	0.399	0.606518
TMEM154	0.000216044	0.69114	0.489	0.32	0.642946
GNAS	0.000232003	4.62269	0.527	0.499	0.69044
A2M	0.000274155	6.07315	0.393	0.275	0.815884
MAGED1	0.000325075	10.6743	0.45	0.329	0.967423
SRSF71	0.000348652	1.43758	0.291	0.381	1
THEM4	0.000503398	8.69038	0.415	0.312	1
SIK2	0.000512392	9.00814	0.356	0.332	1
CWH43	0.000556133	22.318	0.422	0.134	1
PRXL2A	0.000635714	3.20049	0.497	0.413	1
NRXN3	0.00064517	18.8765	0.305	0.192	1
NUTM2B-AS11	0.000691485	2.77214	0.295	0.321	1
PRKCA	0.000695716	0.675538	0.187	0.229	1
PAX2	0.000736124	15.5928	0.509	0.391	1
PTPRM1	0.000756536	4.3153	0.344	0.338	1
ABCA5	0.000839525	4.00017	0.42	0.275	1
NKG7	0.000896726	0.260443	0.103	0.124	1
PIKFYVE	0.000984855	7.45978	0.328	0.287	1
RALGAPA21	0.00115336	0.767436	0.419	0.385	1
ABCC51	0.00116372	1.01146	0.262	0.292	1
BCL6	0.00122685	11.23	0.373	0.311	1
FLNA	0.00136004	3.11622	0.229	0.331	1
RASSF4	0.00143184	15.7182	0.34	0.261	1
WDPCP1	0.00171144	0.732963	0.165	0.166	1
ALCAM	0.00179035	4.01898	0.492	0.413	1
TFRC	0.00181098	14.5706	0.353	0.323	1
HMOX1	0.00195235	1.56565	0.366	0.23	1
GMNN	0.0020226	10.0125	0.393	0.325	1
C15orf48	0.00279208	1.77078	0.398	0.227	1
LRP4	0.00280241	5.22353	0.329	0.319	1
TSHZ2	0.00283069	6.4279	0.43	0.318	1
PCSK51	0.00291732	0.986855	0.158	0.247	1
FAM110C	0.00322866	2.05119	0.468	0.366	1
RRP12	0.00329367	10.0894	0.298	0.324	1
LEKR11	0.00387634	1.80665	0.159	0.147	1
NIBAN2	0.00392275	0.256097	0.535	0.447	1
TLE11	0.00451009	3.49212	0.469	0.428	1
RNF2131	0.00469074	0.260515	0.398	0.383	1
IL33	0.00489403	9.95566	0.292	0.264	1
NT5DC3	0.00512223	0.68008	0.37	0.232	1
ERI11	0.00597507	1.1715	0.278	0.323	1
SULF2	0.0061874	2.81347	0.175	0.247	1
ACSL5	0.00641188	4.03517	0.496	0.485	1
B4GALT41	0.00708171	1.44514	0.401	0.33	1
RHEX	0.00752343	1.00413	0.362	0.343	1
SPRY3	0.0077731	2.87402	0.224	0.25	1
GMDS1	0.00811208	2.01284	0.281	0.339	1
AHI1-DT1	0.0086579	0.395583	0.142	0.156	1
TNFRSF18	0	27.4959	0.142	0.088	0
EFNB2	0	24.8125	0.096	0.281	0
DERL3	0	21.3601	0.267	0.14	0
PDGFRB	0	20.3412	0.104	0.254	0
ZEB2	0	20.3261	0.125	0.269	0
HAND2-AS1	0	19.8028	0.106	0.188	0
SERPINE1	0	19.0411	0.064	0.198	0
CXCL13	0	18.1556	0.108	0.372	0
NR2F1	0	17.7922	0.135	0.202	0
PRLR	0	17.5771	0.106	0.256	0
SULF1	0	17.5518	0.071	0.283	0
FCGBP	0	17.0727	0.227	0.13	0
NPW	0	16.7995	0.134	0.246	0
ZEB1	0	16.7009	0.145	0.237	0
CRISPLD2	0	16.425	0.177	0.291	0
PTGDS	0	16.087	0.149	0.316	0
ITPR1	0	15.9429	0.196	0.309	0
FAM20A	0	15.9301	0.13	0.243	0
BAALC	0	14.9977	0.141	0.313	0
GDF7	0	14.7234	0.101	0.197	0
REV3L	0	13.9893	0.171	0.326	0
CATSPERB	0	13.8495	0.288	0.352	0
GARNL3	0	13.2758	0.083	0.224	0
RRAD	0	13.1481	0.187	0.117	0
IGF2	0	12.8899	0.196	0.285	0
TPST1	0	12.8456	0.132	0.211	0
CFD	0	12.4974	0.206	0.12	0
ENSG00000280407.2	0	12.369	0.263	0.418	0
SERPINF1	0	12.0304	0.204	0.23	0
CARMN	0	11.7403	0.054	0.166	0
COX7A1	0	11.5634	0.102	0.261	0
OSR2	0	11.4369	0.167	0.245	0
IL15	0	10.4144	0.12	0.225	0
PDGFRA	0	10.404	0.171	0.261	0
OSMR	0	10.2212	0.14	0.276	0
COL6A2	0	8.93389	0.215	0.269	0
LINC02532	0	8.79491	0.24	0.396	0
PARM1	0	8.59467	0.117	0.272	0
RFTN1	0	8.32219	0.107	0.229	0
PDZRN3	0	8.29048	0.076	0.231	0
RORA	0	8.27785	0.18	0.248	0
SCGB3A1	0	8.24916	0.17	0.168	0
SEMA5A	0	8.22022	0.178	0.28	0
MAFB	0	7.92793	0.143	0.328	0
C1R	0	7.79734	0.19	0.239	0
TMEM196	0	7.43483	0.099	0.245	0
NRP1	0	7.17422	0.165	0.234	0
LUCAT1	0	7.15327	0.174	0.286	0
TIMP3	0	7.10493	0.192	0.277	0
ENSG00000286546.1	0	7.10089	0.278	0.156	0
COL6A3	0	6.72284	0.181	0.267	0
PLAGL1	0	6.7213	0.115	0.21	0
SCGB1D2	0	6.58402	0.203	0.309	0
ARHGAP20	0	6.1342	0.092	0.209	0
COL15A1	0	6.08604	0.113	0.255	0
SLIT3	0	6.00018	0.113	0.293	0
LMCD1	0	5.96816	0.084	0.186	0
LAMA2	0	5.86075	0.126	0.288	0
LRP1	0	5.85941	0.132	0.213	0
NR2F1-AS1	0	5.74212	0.084	0.221	0
ENSG00000284341.1	0	5.46753	0.193	0.324	0
TGFB1I1	0	5.46201	0.114	0.283	0
TUBB6	0	5.35057	0.091	0.2	0
TFPI	0	5.32006	0.117	0.13	0
CD248	0	5.16983	0.172	0.243	0
C5orf46	0	5.00338	0.256	0.455	0
WT1	0	4.90814	0.09	0.216	0
HSPH1	0	4.86529	0.112	0.208	0
NID1	0	4.79271	0.186	0.226	0
SYNPO2	0	4.60989	0.121	0.233	0
ANTXR2	0	4.49894	0.125	0.217	0
AK1	0	4.47361	0.18	0.199	0
ADAMTSL4-AS1	0	4.4345	0.227	0.291	0
LHFPL6	0	4.2894	0.099	0.265	0
PMP22	0	4.20938	0.158	0.184	0
COL17A11	0	4.20258	0.218	0.215	0
APOD	0	3.88888	0.186	0.299	0
FBLN2	0	3.83879	0.111	0.281	0
PTPN13	0	3.68354	0.102	0.162	0
NLGN4X	0	3.46451	0.141	0.265	0
CLGN	0	3.38979	0.124	0.053	0
EEF1A1P5	0	3.1841	0.068	0.142	0
GAST	0	3.17303	0.238	0.412	0
NR2F2-AS11	0	3.05854	0.059	0.236	0
ENSG00000271533.1	0	3.05272	0.115	0.229	0
PRRX1	0	2.99458	0.105	0.261	0
C1S1	0	2.83641	0.2	0.216	0
IDO2	0	2.74929	0.202	0.377	0
SNCAIP1	0	2.46149	0.075	0.167	0
CEMIP	0	2.42341	0.148	0.274	0
REG1A1	0	2.348	0.428	0.23	0
AASS1	0	2.2791	0.167	0.269	0
ALDH1A31	0	2.25798	0.137	0.22	0
ALDH3B1	0	2.25387	0.133	0.064	0
GZMA1	0	2.20122	0.133	0.208	0
INPP4B	0	2.18367	0.133	0.137	0
EIF2AK31	0	2.10882	0.213	0.299	0
LDB21	0	1.93379	0.081	0.216	0
GSTA3	0	1.89524	0.126	0.042	0
PSD3	0	1.86765	0.109	0.238	0
ENSG00000204876.4	0	1.75749	0.228	0.354	0
PCK1	0	1.74178	0.236	0.378	0
PTGS21	0	1.68996	0.139	0.156	0
C20orf851	0	1.62489	0.124	0.035	0
[truncated: 1,215 more rows]

## Sheet: endothelial.cycle.markers
	p_val	avg_log2FC	pct.1	pct.2	p_val_adj
MRPS6	0	3.05804	0.172	0.335	0
PTGDS	0	3.53089	0.276	0.135	0
PKIB	0	5.2892	0.025	0.132	0
INHBA	0	8.84647	0.082	0.161	0
S100A4	0	4.56282	0.15	0.081	0
FAM162B	0	6.97177	0.067	0.131	0
SDS	0	12.8181	0.012	0.07	0
IDO1	0	11.8791	0.202	0.152	0
HLA-DQA1	0	42.8961	0.017	0.067	0
VSIG4	0	6.53472	0.025	0.071	0
FOLR2	0	37.3087	0.063	0.1	0
S100A14	0	2.70749	0.101	0.065	0
HSD17B2	0	7.12337	0.095	0.063	0
LRRC3B	0	2.52118	0.017	0.049	0
C11orf97	0	7.69849	0.069	0.041	0
LST1	0	17.4857	0.016	0.041	0
DYNLT4	0	6.65755	0.088	0.063	0
FHOD3	0	5.30885	0.027	0.045	0
SHROOM3	0	9.25701	0.045	0.062	0
IGSF6	0	27.2099	0.016	0.032	0
CCL24	0	20.5955	0.053	0.068	0
LINC01541	0	8.70431	0.092	0.103	0
RASD1	0	2.53843	0.081	0.072	0
TENT5A	0	2.00304	0.025	0.034	0
SMIM6	0	4.07414	0.029	0.023	0
FAM81B	0	3.15308	0.032	0.038	0
TPPP3	0	2.90898	0.061	0.064	0
ENSG00000285417.1	0	9.3202	0.043	0.04	0
DTHD1	0	13.6216	0.074	0.072	0
IRAG1	0	6.03841	0.041	0.043	0
IRS2	0	7.21939	0.038	0.038	0
BIRC3	5.13418430738836e-299	19.5251	0.123	0.137	1.49148054129632e-295
ITGA4	5.06416884580553e-289	7.55766	0.042	0.047	1.47114104970651e-285
KCNIP4	6.04620519155351e-289	2.72721	0.036	0.069	1.75642260814629e-285
CLDN3	4.43678492235819e-287	5.34262	0.126	0.104	1.28888601994505e-283
AKAP12	2.83298834210063e-286	18.0932	0.141	0.118	8.22983113380234e-283
KRT17	5.219254385679e-286	2.36337	0.043	0.121	1.51619339903975e-282
WFDC21P	9.69883444705123e-286	168.524	0.04	0.08	2.81751140686838e-282
THBS2	2.80118573967893e-285	3.80831	0.017	0.027	8.13744457376729e-282
CD36	5.74547272314448e-284	58.5804	0.108	0.131	1.66905982607347e-280
UGT2B7	1.02119254073842e-277	7.2383	0.072	0.068	2.96656433084512e-274
COL18A1	1.6563209896178e-273	4.78346	0.606	0.391	4.81161247483971e-270
ENSG00000287733.1	3.5273286875277e-264	9.44113	0.131	0.118	1.0246889837268e-260
ST3GAL6	1.07694416609576e-263	3.16633	0.435	0.263	3.1285228025082e-260
KLF5	2.08274529879391e-261	42.9572	0.058	0.093	6.0503750929963e-258
PKMYT1	1.46653347290242e-258	2.54733	0.141	0.237	4.26027973878153e-255
APOBEC3B	1.0830102161392e-257	2.13998	0.18	0.337	3.14614467788439e-254
LRRC46	3.4907190946691e-255	4.26842	0.029	0.033	1.01405389700137e-251
TUBB3	1.72625588144276e-251	11.2482	0.13	0.173	5.01477333559121e-248
FAM111B	4.90304251186855e-250	15.496	0.14	0.288	1.42433384969782e-246
CITED4	5.26808990593176e-249	8.60045	0.947	0.793	1.53038011767317e-245
FAM166B	7.05633230653597e-249	6.31602	0.133	0.073	2.0498645350487e-245
LGALS2	1.07606389579984e-243	50.0739	0.034	0.066	3.12596561729854e-240
IGFBP5	8.85235395586483e-243	13.4039	0.029	0.039	2.57160882417873e-239
CD1C	7.71958749662169e-240	10.6625	0.023	0.037	2.2425401677686e-236
FEN1	6.83866868909201e-237	4.38242	0.147	0.215	1.98663325418123e-233
EHF	3.86528581729164e-233	17.4289	0.083	0.097	1.12286552992322e-229
TPSAB1	3.86888674343638e-230	165.01	0.025	0.054	1.12391159896827e-226
H3C3	6.88928944333336e-226	19.6681	0.109	0.181	2.00133858328834e-222
LIMS3	3.62688878583731e-225	2.24554	0.195	0.167	1.05361119228574e-221
PWRN1	4.38118514825045e-221	8.84637	0.019	0.039	1.27273428556676e-217
CYTIP	7.3664691069818e-220	2.70958	0.055	0.216	2.13995927557821e-216
IRF6	1.86759883018619e-219	9.49391	0.076	0.079	5.42537460169087e-216
TPSB2	2.08774953879675e-219	164.975	0.025	0.051	6.06491241020457e-216
TREM2	1.24099880630523e-218	8.10076	0.026	0.075	3.6051015323167e-215
KRT18	2.31720187618343e-218	5.75644	0.512	0.355	6.73147145031286e-215
MS4A8	3.26725295876571e-217	16.9305	0.017	0.046	9.49136984521438e-214
VWA1	1.09507224232817e-212	16.0223	0.935	0.834	3.18118486396335e-209
RRM2	1.41621301318699e-211	4.45884	0.191	0.322	4.11409880330821e-208
IHH	1.71049968747151e-211	21.8192	0.07	0.105	4.96900159210474e-208
TYROBP	4.87689985408266e-210	18.8865	0.039	0.049	1.41673940761101e-206
CDC20	2.34928819414228e-208	6.15485	0.187	0.368	6.82468220398332e-205
HJURP	1.78414291323346e-206	2.52446	0.12	0.145	5.1829351629432e-203
UBE2C	2.33267408985609e-204	26.5706	0.206	0.379	6.77641823103193e-201
SPC25	1.80427553369968e-199	3.48345	0.155	0.247	5.24142042539757e-196
MMP7	4.28344350926155e-197	13.82	0.143	0.109	1.24434033944048e-193
CHODL	1.16044060706172e-192	12.286	0.333	0.278	3.3710799635143e-189
ASF1B	5.09400130939776e-192	7.06399	0.17	0.293	1.47980738038005e-188
KRTCAP3	1.31841568290961e-191	6.84524	0.09	0.085	3.82999755885241e-188
KIF23	1.312985894934e-190	8.1308	0.149	0.126	3.81422402478327e-187
AURKB	5.80863673029188e-190	3.32496	0.177	0.32	1.68740897014979e-186
ZMYND10	3.82388417839211e-188	6.48322	0.011	0.023	1.11083835382291e-184
SPC24	2.32312609515817e-186	4.57913	0.131	0.212	6.74868130643448e-183
C1QB	2.16018085681715e-180	29.8738	0.04	0.06	6.27532538905383e-177
CENPU	2.26909017138246e-180	2.95847	0.185	0.258	6.59170694786604e-177
MAD2L1	1.24790972511372e-179	2.85081	0.196	0.332	3.62517775145535e-176
APOC2	1.80163885705435e-176	12.6948	0.041	0.149	5.23376087974289e-173
C1QA	9.90886692025893e-175	20.4942	0.038	0.057	2.87852584033522e-171
ELF3	2.67559601163191e-173	33.1837	0.076	0.066	7.77260641379068e-170
COL12A1	5.78658129099357e-171	12.4599	0.082	0.087	1.68100186503363e-167
ERICH3	8.39701003300627e-171	7.68122	0.093	0.079	2.43933141458832e-167
HMMR	4.75248557134766e-170	5.80955	0.167	0.273	1.3805970584765e-166
DIAPH3	3.11467066698753e-169	9.48807	0.16	0.142	9.04811828759879e-166
GTSE1	2.44016160450309e-168	2.42811	0.177	0.256	7.08866946108146e-165
ANLN	1.34759022090617e-166	7.24393	0.15	0.155	3.91474959173243e-163
APOC4-APOC2	8.03770920835509e-166	12.71	0.039	0.117	2.33495452502715e-162
SLC7A5	5.03632282489539e-165	15.2972	0.259	0.199	1.46305178063211e-161
FBXO5	1.30599083241347e-164	2.04369	0.143	0.262	3.79390336816113e-161
CDK1	1.61836769885193e-164	4.90479	0.211	0.317	4.70135816516487e-161
CTSW	2.33367726519239e-163	11.8222	0.21	0.127	6.7793324553839e-160
DEPDC1	9.41752467897403e-163	8.68294	0.202	0.288	2.73579091924196e-159
NDC80	3.23454240554148e-160	4.47859	0.155	0.296	9.39634568809801e-157
DNAH9	8.55603601505344e-159	6.47725	0.02	0.03	2.48552846237303e-155
CDCA8	5.30723120386401e-157	3.73326	0.148	0.199	1.54175066472249e-153
KNL1	1.48012133032459e-154	7.80961	0.144	0.121	4.29975246459294e-151
IRF8	4.72489926639797e-154	6.3196	0.049	0.112	1.37258323688861e-150
MPEG1	4.81430879145297e-154	31.4798	0.029	0.069	1.39855670391709e-150
PDPN	6.28364046952598e-154	11.7466	0.074	0.092	1.8253975563973e-150
H4C3	1.28943613873099e-153	3.41741	0.246	0.402	3.74581198301354e-150
PIGA	1.74038542802177e-152	3.04443	0.27	0.201	5.05581966840324e-149
MXD3	9.44229564980123e-152	10.3085	0.171	0.296	2.74298688626726e-148
GINS2	6.96634237166575e-151	4.60742	0.169	0.245	2.0237224589689e-147
SOCS3	3.8834292596128e-150	3.42625	0.859	0.67	1.12813619991752e-146
PLLP	6.3751021798881e-148	11.2519	0.464	0.325	1.85196718325749e-144
ENSG00000273259.3	9.43714880281336e-142	11.1403	0.445	0.32	2.74149172721728e-138
BUB1	2.33814955647025e-141	2.27985	0.184	0.191	6.79232446154609e-138
AURKA	8.15073946505005e-141	3.23851	0.17	0.274	2.36778981459704e-137
CCL18	4.04259982771632e-140	10.3396	0.119	0.123	1.17437524995159e-136
C1QC	7.41524592035169e-140	110.94	0.043	0.068	2.15412893986217e-136
IL2RA	4.5307779182746e-137	5.22222	0.018	0.071	1.31619098525877e-133
PDLIM1	2.34068681813586e-136	5.85191	0.782	0.596	6.79969520668467e-133
CLDN10	2.96335102189479e-135	7.33263	0.053	0.064	8.60853471860438e-132
CDKN3	1.68319711028059e-133	3.00633	0.238	0.393	4.88968760536512e-130
MMP12	7.32777152052726e-133	2.22532	0.135	0.18	2.12871762671317e-129
DLGAP5	1.4042913919742e-131	21.2613	0.202	0.315	4.07946649368504e-128
STC1	7.87685774709101e-130	6.8583	0.439	0.339	2.28822717552994e-126
CXCL9	1.76484551819921e-127	22.5325	0.13	0.168	5.12687623036872e-124
ACSL1	2.25796788375324e-127	2.86034	0.047	0.062	6.55939670230317e-124
PART1	4.24775918150926e-125	13.2474	0.763	0.577	1.23397404222844e-121
LY86	3.09354537506356e-123	6.10546	0.083	0.109	8.98674931455964e-120
PLVAP	3.10557869775912e-122	26.7732	0.881	0.798	9.02170611699024e-119
TUBB2A	5.42332917191483e-121	2.84044	0.229	0.259	1.57547712444126e-117
H4C4	1.50234290906819e-120	3.19776	0.197	0.281	4.36430615084308e-117
TPM3	1.51690806226141e-117	2.52373	0.936	0.881	4.40661792086941e-114
HSPB1	2.96378357221768e-113	3.16258	0.579	0.43	8.60979127729235e-110
H4C6	3.30662824870467e-113	26.8438	0.134	0.175	9.60575506248705e-110
SAMSN1	1.16344111836862e-112	21.2809	0.035	0.076	3.37979644886084e-109
H2AC21	3.32730955113168e-112	28.7965	0.165	0.198	9.66583424603753e-109
IFI27	2.22269330415631e-109	9.72826	0.929	0.835	6.45692404857409e-106
APLNR	4.03327134365214e-108	14.7177	0.831	0.735	1.17166532533095e-104
ENSG00000257184.3	1.13848927784746e-107	2.57302	0.034	0.04	3.30731135214688e-104
RAD51AP1	2.10841161179476e-106	7.82323	0.174	0.23	6.12493573226379e-103
H3C2	2.26864176415025e-105	55.7042	0.214	0.217	6.59040432485648e-102
CD84	1.15966526687424e-104	4.74763	0.036	0.076	3.36882760026966e-101
BTBD3	3.56361760596733e-103	2.86893	0.32	0.293	1.03523091453351e-99
EZH2	8.08886561482626e-103	2.74017	0.165	0.182	2.34981546110703e-99
CD163	1.64582693024527e-102	9.40188	0.047	0.092	4.78112723236252e-99
CENPK	2.5620966004689e-102	7.9169	0.221	0.216	7.44289062436214e-99
NKAIN3	7.75979578283063e-102	2.48142	0.021	0.048	2.2542206749123e-98
KIF20B	7.55626830915218e-101	2.4413	0.162	0.16	2.19509594380871e-97
IL6	1.14720229565368e-100	35.8179	0.535	0.393	3.33262266887395e-97
CCDC80	4.89606555764928e-99	2.90528	0.223	0.252	1.42230704449712e-95
CFAP276	4.457811473568e-98	3.00726	0.024	0.034	1.2949942330715e-94
GCLC	9.25813289820744e-98	9.82953	0.172	0.182	2.68948760692926e-94
MGLL	3.46937222401569e-97	3.05525	0.251	0.207	1.00785263107656e-93
MBOAT1	1.15941472319608e-96	5.6753	0.062	0.056	3.3680997708846e-93
GPRC5A	2.42792827798115e-94	23.5816	0.089	0.077	7.05313164753523e-91
LGMN	2.97905499690078e-94	9.24556	0.502	0.385	8.65415476599677e-91
CD4	4.84891775204886e-94	2.07532	0.057	0.042	1.40861060697019e-90
CCND1	1.3297586086492e-93	22.0177	0.654	0.519	3.86294875812592e-90
ENPP2	2.77791574193416e-93	4.59621	0.745	0.792	8.06984523031874e-90
GEN1	3.02126477748793e-93	10.4389	0.124	0.191	8.77677417860245e-90
ZWINT	8.72330624522992e-93	3.81042	0.254	0.346	2.53412046423929e-89
NUSAP1	4.76039573040422e-92	19.879	0.203	0.233	1.38289495968243e-88
RBP5	8.74751893992944e-92	11.2615	0.862	0.775	2.5411542520495e-88
PNP	8.77717215989261e-90	14.3227	0.761	0.643	2.5497685124488e-86
IL10	2.16769949960413e-88	9.65002	0.324	0.372	6.29716704635001e-85
AIF1	2.59986433150946e-88	2.98371	0.027	0.035	7.55260588303498e-85
RNASE6	3.76479074254877e-87	14.3322	0.096	0.125	1.09367171071042e-83
NIBAN2	2.01035415066696e-86	5.19827	0.574	0.458	5.84007880768752e-83
DMKN	2.52536814627415e-85	4.06303	0.052	0.039	7.33619446492641e-82
ENSG00000259316.12	4.3847702815912e-84	2.57808	0.245	0.266	1.27377576680224e-80
CDC20B	8.26111109026208e-83	121.656	0.091	0.108	2.39985277172114e-79
LMNB1	2.11819880066728e-81	2.31665	0.283	0.321	6.15336751593845e-78
CKAP2	5.83790075662055e-81	6.15006	0.249	0.327	1.69591016979827e-77
MSN	5.28775244429976e-79	3.58744	0.898	0.823	1.53609208506908e-75
H2AC13	5.59249998879583e-79	4.46637	0.228	0.211	1.62462124674519e-75
H3C14	3.99089149170641e-77	8.36124	0.243	0.275	1.15935397834071e-73
DNAH14	5.12268670893649e-77	2.00019	0.125	0.186	1.48814048894605e-73
PLXDC2	5.99658549895341e-77	2.47034	0.321	0.46	1.74200808744597e-73
ENSG00000234961.1	9.61283628682061e-77	29.972	0.138	0.144	2.79252894132139e-73
CXCL2	5.51417817469199e-76	54.9956	0.21	0.237	1.60186875974802e-72
VSIR	1.28769495327497e-75	16.5303	0.65	0.531	3.74075383926379e-72
NDNF	1.52906274460311e-75	13.018	0.067	0.082	4.44192727307202e-72
UHRF1	2.13879241819634e-75	11.1486	0.221	0.2	6.21319197486036e-72
ORC6	2.38476121680071e-73	3.51353	0.19	0.219	6.92773133480606e-70
NEMP1	2.95683110691989e-73	8.21446	0.142	0.213	8.58959436560229e-70
ITM2A	4.41224203901078e-73	17.866	0.748	0.86	1.28175631233263e-69
CALML4	1.47687822083677e-72	23.2528	0.508	0.368	4.29033123153082e-69
SELENOP	3.28522706867161e-72	14.2251	0.345	0.309	9.54358463449104e-69
CRNDE	6.86166627165037e-72	6.42928	0.486	0.347	1.99331405191443e-68
ERRFI1	1.51073810658108e-71	6.08341	0.09	0.143	4.38869419961805e-68
RIN2	2.32752498771372e-71	4.20294	0.464	0.401	6.76146008930836e-68
LONRF2	2.81299035431826e-71	3.11495	0.042	0.051	8.17173697929453e-68
CSF3	7.06478697195014e-69	18.5054	0.099	0.137	2.05232061535151e-65
SLC9A3R2	1.19440711858825e-68	21.3794	0.777	0.656	3.46975267949886e-65
MS4A7	2.79668525813823e-66	12.4413	0.042	0.059	8.12437067489155e-63
NEO1	1.42649901407211e-65	7.44426	0.043	0.048	4.14397963587949e-62
FRY	5.65982531155004e-64	2.24348	0.54	0.676	1.64417925300529e-60
CD14	1.32982580139158e-63	33.3573	0.085	0.071	3.86314395304253e-60
HELLS	5.43619705201613e-63	6.32444	0.221	0.207	1.57921524361069e-59
CDA	6.88911242148779e-62	5.43411	0.867	0.788	2.0012871584422e-58
MCAM	2.31646967917367e-61	15.8286	0.904	0.849	6.72934441799951e-58
WAS	2.75674204709618e-61	6.64427	0.034	0.068	8.00833564681441e-58
ADAMTS1	1.63480035384301e-60	13.5427	0.474	0.393	4.74909502791396e-57
FOXM1	2.05985944759243e-60	3.2492	0.239	0.3	5.98389169525601e-57
ENSG00000268173.3	4.63978397493892e-60	22.2673	0.094	0.103	1.34785724471976e-56
TIMP3	4.92525876686347e-59	38.7778	0.698	0.561	1.43078767177384e-55
IL1RN	2.10304147221975e-58	5.96166	0.032	0.018	6.10933547679838e-55
H2AX	2.12944355886036e-58	2.1281	0.256	0.285	6.18603353848934e-55
ARHGAP18	3.80292461277406e-58	40.5875	0.869	0.81	1.10474960001086e-54
CCN2	3.99535427973211e-58	33.4616	0.839	0.887	1.16065041826218e-54
GGH	1.69997551487657e-57	6.55267	0.297	0.312	4.93842887071643e-54
FHAD1	2.66957797811576e-55	10.7953	0.152	0.147	7.75512402642627e-52
HLA-B	6.70674351621812e-54	10.589	0.976	0.947	1.94830899146136e-50
CPM	7.39595097061642e-54	2.27143	0.206	0.167	2.14852375696407e-50
FCER1A	1.60522866247622e-53	64.9605	0.163	0.128	4.66318926449343e-50
HSPG2	2.70028996946633e-53	25.9485	0.943	0.913	7.84434236129969e-50
FOXJ1	9.56715473860603e-53	6.08804	0.016	0.021	2.77925845156505e-49
C3AR1	2.10080118177822e-52	5.47019	0.09	0.153	6.10282743306573e-49
HLA-DQB2	3.76666198528834e-52	46.9335	0.207	0.126	1.09421530672626e-48
S100B	1.51987765947673e-51	18.4332	0.214	0.211	4.4152446007799e-48
BCL3	8.42333179573303e-51	2.44711	0.661	0.563	2.44697788666044e-47
MBNL1	6.10184768975027e-50	5.18239	0.646	0.709	1.77258675387245e-46
MT2A	6.47800406123357e-50	8.56119	0.87	0.803	1.88186017978835e-46
BST2	5.39124971047789e-49	3.08895	0.894	0.786	1.56615804089383e-45
ENSG00000285106.2	8.62670040814178e-49	5.80282	0.322	0.295	2.50605646856519e-45
ARL4C	1.01719061481823e-48	3.48108	0.331	0.246	2.95493873604695e-45
PCNA	1.60592017381898e-48	3.15864	0.306	0.321	4.66519810494413e-45
HTRA1	2.1407362832483e-48	8.52659	0.83	0.754	6.21883890283632e-45
GPSM2	4.32952427830306e-48	7.94937	0.086	0.103	1.25772680284704e-44
MPZL2	7.92260703959999e-48	59.898	0.492	0.423	2.3015173450038e-44
ID1	3.11402880281062e-47	4.86881	0.496	0.422	9.04625367216485e-44
ENSG00000285920.2	2.58205242195145e-46	7.54694	0.271	0.246	7.50086228576897e-43
H2AC14	3.19946325035337e-46	48.244	0.259	0.244	9.29444074227655e-43
CDHR3	3.58687674648216e-46	7.41594	0.164	0.146	1.04198769485307e-42
H3C10	5.57757808432144e-46	5.14881	0.138	0.134	1.62028643349538e-42
NR2F1	5.91636663962031e-46	7.81918	0.328	0.308	1.7187045088097e-42
HLA-DRA	6.31891200525428e-46	13.7739	0.555	0.632	1.83564393752637e-42
PLAT	8.42115554234689e-46	5.92772	0.072	0.082	2.44634568505177e-42
KIT	1.13065034078041e-45	10.6338	0.677	0.543	3.28453923996709e-42
HLA-DRB1	1.54880017105246e-45	50.563	0.772	0.662	4.49926449690741e-42
STMN1	1.64824854133271e-45	2.47302	0.35	0.431	4.78816201257152e-42
ATAD2	2.2658440705377e-45	3.56066	0.179	0.159	6.58227702491203e-42
TK1	4.82989318724432e-45	4.08751	0.291	0.376	1.40308397089448e-41
PCAT19	1.23878558669891e-44	6.96303	0.757	0.647	3.59867212936034e-41
SLC9A3R1	1.24020016545087e-44	4.50307	0.281	0.229	3.60278148063477e-41
NKTR	1.46568382981005e-44	3.1367	0.521	0.607	4.25781152559821e-41
ENSG00000271853.5	2.34912494613492e-44	4.27214	0.292	0.344	6.82420796852194e-41
DPEP1	4.15767845270244e-44	46.2462	0.628	0.513	1.20780559051006e-40
LAMB1	1.12299490690966e-43	10.8111	0.515	0.445	3.26230020457257e-40
DKK4	9.28474826007389e-42	5.50582	0.278	0.34	2.69721936955147e-38
CCL22	1.31134712817849e-41	122.375	0.089	0.118	3.80946340735852e-38
RAC2	4.2409757367558e-41	2.82035	0.541	0.456	1.23200345152756e-37
KLRD1	4.83357844219227e-41	6.0728	0.247	0.215	1.40415453745685e-37
CETP	1.37521548441559e-40	7.28696	0.722	0.645	3.99500098222729e-37
PEG3	3.50611440884225e-40	2.42496	0.046	0.047	1.01852623576867e-36
RGS3	3.91479139171851e-39	7.34247	0.796	0.7	1.13724689929423e-35
HLA-DMB	5.97158974829152e-39	11.5332	0.263	0.268	1.73474682187869e-35
IVNS1ABP	2.07796717014127e-38	2.81855	0.576	0.514	6.03649462926039e-35
CTSL	5.58096422694977e-38	9.67687	0.334	0.303	1.62127010792891e-34
HLA-DPA1	1.29205110587591e-37	57.9407	0.569	0.647	3.75340846256951e-34
LMNA	1.31693586295814e-37	5.19451	0.549	0.472	3.8256986818934e-34
UNC5B	2.78702421192902e-37	3.05355	0.384	0.306	8.09630533565379e-34
PLAUR	1.1922710043546e-36	36.697	0.336	0.277	3.4635472676501e-33
SIK2	1.39221254487954e-36	9.07378	0.25	0.263	4.04437744287506e-33
KMT2A	3.12713682513183e-36	4.64894	0.341	0.387	9.08433247700798e-33
ACE	1.28293995006242e-35	22.146	0.718	0.643	3.72694055493134e-32
MCM7	2.29521420684736e-35	5.75761	0.326	0.346	6.66759727089157e-32
ELAPOR1	2.01267462960478e-34	5.06934	0.077	0.083	5.84681979900189e-31
ID3	3.83870800638228e-34	11.4825	0.728	0.624	1.11514467585405e-30
VCL	5.53217976395888e-34	7.69286	0.244	0.29	1.60709822143005e-30
PDE8A	6.7587265151231e-34	2.77891	0.417	0.353	1.96341005264326e-30
TNFAIP8L1	1.37467078692824e-33	4.2948	0.612	0.519	3.99341863602653e-30
PLXNC1	2.59426452229458e-33	12.8395	0.039	0.052	7.53633843726575e-30
PLEC	1.00050663746726e-32	7.40355	0.692	0.602	2.9064717818424e-29
NME1	1.61479858733992e-32	6.76868	0.28	0.337	4.69098989622248e-29
RRM1	2.23397417813821e-32	2.90158	0.285	0.245	6.4896949874915e-29
APLP2	2.33561976067147e-32	4.55972	0.614	0.538	6.78497540475061e-29
SERPINE1	5.33768540084818e-32	32.4896	0.183	0.176	1.5505976089464e-28
CREB5	1.04325384378223e-31	25.6093	0.294	0.341	3.03065241618736e-28
SCGB3A1	1.4579736445875e-31	10.2208	0.588	0.492	4.23541343752669e-28
MTATP6P1	2.39676425347221e-31	6.15379	0.429	0.363	6.96260015633677e-28
CST1	6.78851186076688e-31	87.2504	0.128	0.21	1.97206269555278e-27
CST7	1.3819194881777e-29	6.2669	0.093	0.11	4.01447611315623e-26
CENPM	2.38613165628787e-29	2.64913	0.181	0.099	6.93171246151626e-26
ADAP2	3.29128442982484e-29	3.44278	0.035	0.104	9.56118126864117e-26
MTND2P28	3.77000265686315e-29	6.26125	0.368	0.319	1.09518577181874e-25
CTSD	8.43366450058081e-29	29.5592	0.348	0.3	2.44997953741873e-25
TUBB4B	2.11450848031978e-28	9.59678	0.269	0.195	6.14264713532896e-25
H2AC17	3.21005424171412e-28	25.4588	0.22	0.186	9.32520757217953e-25
HLA-DPB1	6.53683344464548e-28	108.193	0.322	0.365	1.89895011566951e-24
ENSG00000260342.2	8.9635018296839e-28	4.01302	0.404	0.443	2.60389728152317e-24
PDGFRB	3.88837094550481e-27	3.88429	0.041	0.065	1.12957175966915e-23
LMO7	3.93574404234399e-27	3.51861	0.099	0.101	1.14333364430093e-23
TNFRSF12A	5.7902597986163e-27	9.40919	0.26	0.282	1.68207047149804e-23
ENG	8.87428490507863e-27	11.6511	0.965	0.928	2.57797976492534e-23
MAF	1.06435314893951e-26	4.33038	0.074	0.087	3.09194589766927e-23
KMT2C	6.80425659206576e-26	2.52717	0.298	0.344	1.9766365399951e-22
HBEGF	2.39749774796487e-25	7.43561	0.61	0.53	6.96473095783796e-22
PTP4A3	7.33513583285524e-25	12.9168	0.69	0.631	2.13085695944445e-21
ENSG00000283674.3	3.26053645682722e-24	2.39235	0.035	0.059	9.47185840708306e-21
H2BC9	3.36758208286032e-24	3.03881	0.281	0.308	9.78282595070923e-21
DOCK4	3.51348142110977e-24	5.56467	0.618	0.709	1.02066635283239e-20
JCHAIN	4.59800442739504e-24	3.78146	0.312	0.346	1.33572028615826e-20
DHRS3	6.07738639384159e-24	4.07033	0.504	0.452	1.76548074741098e-20
TUBA1B	1.02090082396043e-23	4.26678	0.434	0.523	2.96571689360505e-20
SYNGR2	8.96252702528836e-23	2.49679	0.762	0.67	2.60361410084627e-19
CXCL5	9.38446898476521e-23	16.0289	0.109	0.131	2.72618824007429e-19
CNST	1.14356584995154e-22	2.93041	0.465	0.42	3.32205879410921e-19
FTL	3.49738146041903e-22	30.3178	0.117	0.123	1.01598931425173e-18
EDN1	5.52441469160468e-22	26.3651	0.795	0.808	1.60484246791116e-18
PLEK	6.12126588995856e-22	12.6499	0.068	0.091	1.77822774103296e-18
FUCA1	8.31502623447453e-22	6.39848	0.275	0.303	2.41551512111485e-18
RGL1	3.26144035224707e-21	8.81499	0.526	0.577	9.47448422327775e-18
DNASE1L3	4.64341143609283e-21	58.7772	0.554	0.461	1.34891102218497e-17
PIK3C2A	2.98126295074906e-20	2.43369	0.579	0.63	8.66056887192601e-17
HAPLN1	4.92382671746266e-20	17.1613	0.619	0.55	1.4303716614229e-16
H2AC11	5.3838314548579e-20	16.8411	0.214	0.184	1.56400303763622e-16
CFAP95	6.23683964055586e-20	4.7568	0.013	0.018	1.81180191558148e-16
STX18	1.53597368832334e-19	4.19397	0.221	0.199	4.4620035645793e-16
CD2	4.01585061917284e-19	27.7355	0.07	0.091	1.16660460486971e-15
IL6ST	1.12904836408396e-18	4.23239	0.486	0.451	3.2798854976639e-15
KIAA1217	5.62699177397219e-18	5.89731	0.52	0.471	1.63464111033892e-14
PLXND1	7.338885401432e-18	3.14887	0.863	0.804	2.131946209116e-14
IL33	8.37398066524484e-18	7.19177	0.675	0.721	2.43264138325363e-14
H1-3	1.26566088181076e-17	8.57232	0.336	0.316	3.67674486166026e-14
PDE4B	1.65483540847692e-17	6.92093	0.582	0.526	4.80729686162546e-14
HSP90AA1	2.56353071176456e-17	9.78992	0.369	0.319	7.44705671767605e-14
ACTB	2.76449275370224e-17	2.58314	0.434	0.371	8.03085144950499e-14
AFAP1L1	4.09426873693394e-17	22.4611	0.882	0.822	1.18938506807931e-13
TM4SF1	4.68086533765349e-17	17.3113	0.972	0.935	1.35979138058834e-13
CD52	8.40016845219648e-17	15.4954	0.652	0.621	2.44024893536308e-13
HYAL2	8.60620644590387e-17	19.3257	0.858	0.829	2.50010297253507e-13
POC1B	8.98063289651752e-17	5.1487	0.301	0.266	2.60887385643834e-13
DOCK9	1.41235482540732e-16	17.142	0.753	0.789	4.10289076780827e-13
CALHM6	1.8130202657267e-16	33.8045	0.421	0.367	5.26682387193605e-13
TNFRSF11B	2.00890891653275e-16	3.91454	0.532	0.48	5.83588040252765e-13
YPEL2	2.10468767626861e-16	18.0212	0.833	0.778	6.11411769956033e-13
SLC4A7	2.1677270964118e-16	13.6012	0.475	0.442	6.29724721507627e-13
MGP	3.67346783108144e-16	19.1329	0.509	0.603	1.06714240492916e-12
PODXL	4.01616878593104e-16	13.1437	0.842	0.779	1.16669703231297e-12
DUSP2	5.35895482562378e-16	2.85136	0.123	0.12	1.55677637684371e-12
H1-5	7.62563625727994e-16	72.0338	0.286	0.24	2.21524733273982e-12
INSR	1.16921676713401e-15	13.6493	0.855	0.788	3.39657470852429e-12
BMP2K	1.64798271735109e-15	4.20751	0.334	0.291	4.78738979390491e-12
EFEMP1	3.12225865926202e-15	48.2061	0.711	0.736	9.07016140515617e-12
ITPKC	8.84444345010579e-15	6.11867	0.32	0.302	2.56931082225573e-11
GBP1	2.09005404086929e-14	7.53615	0.236	0.264	6.0716069887253e-11
ABCB1	3.29355526123758e-14	12.0001	0.771	0.816	9.56777803389516e-11
ENSG00000281383.1	6.11771272815086e-14	31.6029	0.271	0.269	1.77719554752782e-10
ICAM2	7.65552358708863e-14	3.70151	0.908	0.856	2.22392960204925e-10
HLA-DMA	9.69137519091639e-14	17.7249	0.533	0.585	2.81534449296121e-10
ATP1B1	1.74806598777429e-13	4.12963	0.139	0.123	5.07813169448432e-10
STAB1	2.26876094592784e-13	5.37894	0.801	0.726	6.59075054792037e-10
NUAK1	3.42324274567391e-13	5.73485	0.835	0.85	9.9445201761827e-10
PREX2	9.3837189052798e-13	26.6933	0.748	0.789	2.72597034198378e-09
HPGD	1.55947037731915e-12	24.2762	0.28	0.26	4.53026144611214e-09
NAV2	2.06642914338599e-12	10.4422	0.151	0.135	6.00297666153629e-09
APP	3.46268339607863e-12	2.2976	0.867	0.869	1.00590952656084e-08
CBX5	8.88918715558058e-12	5.97337	0.402	0.41	2.58230886869616e-08
DLL4	9.31219221462434e-12	23.1004	0.708	0.652	2.70519183834837e-08
CD46	1.03230872561344e-11	9.41075	0.714	0.655	2.99885684790703e-08
H2AZ1	1.19777386214808e-11	2.53232	0.579	0.557	3.47953306954016e-08
TRMT9B	2.50634312576792e-11	8.10511	0.132	0.112	7.28092678035582e-08
SULF1	3.02628141188703e-11	11.4505	0.054	0.054	8.79134750153181e-08
NCOA7	3.23440565940977e-11	23.9347	0.76	0.706	9.39594844058539e-08
TMX4	5.57102060893427e-11	2.34392	0.352	0.292	1.61838148689541e-07
GLA	6.1243479794784e-11	6.88148	0.229	0.215	1.77912308803847e-07
ITGA6	8.40126961569515e-11	4.36013	0.8	0.828	2.44056882335944e-07
PGF	1.0256841489711e-10	19.3699	0.384	0.293	2.97961245276106e-07
PRKDC	1.10422399478856e-10	2.11131	0.396	0.429	3.20777070486077e-07
NNMT	1.28452073857651e-10	6.53101	0.894	0.846	3.73153274556478e-07
FLRT2	3.54201778951617e-10	9.49495	0.092	0.093	1.02895616785445e-06
ENSG00000274487.2	4.75620460377563e-10	4.99902	0.204	0.215	1.38167743739682e-06
LIPA	4.98099611392468e-10	2.06488	0.447	0.475	1.44697937109512e-06
ATP13A3	5.30732728235102e-10	10.6506	0.248	0.229	1.54177857552297e-06
MTSS1	6.40697095168963e-10	6.17086	0.686	0.658	1.86122506146584e-06
PIF1	6.53769921324177e-10	6.94298	0.139	0.119	1.89920162144674e-06
MAP3K1	9.94969165481459e-10	2.77751	0.303	0.288	2.89038542572364e-06
PTPRE	1.83053407762225e-09	16.3777	0.693	0.66	5.31770149549264e-06
GLIS3	1.95446184292303e-09	6.59963	0.116	0.13	5.67771165369141e-06
PLK2	9.04525855464396e-09	5.86244	0.799	0.814	2.62764761012407e-05
KLF7	9.60880035170637e-09	3.34284	0.539	0.584	2.7913565021707e-05
H1-4	1.39291537682867e-08	14.3117	0.31	0.316	4.04641916968729e-05
NBPF14	2.59327196505323e-08	3.87358	0.057	0.072	7.53345505847963e-05
DMXL2	2.63917100838164e-08	9.59119	0.15	0.167	7.66679177934867e-05
PTPN4	2.71962098910404e-08	2.83309	0.253	0.272	7.90049897334723e-05
PPIAP22	3.76978055390927e-08	4.55413	0.145	0.175	0.000109512
RAPH1	4.23521207325015e-08	3.19311	0.456	0.5	0.000123033
CDC14A	4.94743205095619e-08	5.78958	0.236	0.231	0.000143723
LTF	5.1417801198122e-08	4.47407	0.602	0.632	0.000149369
SMAD1	5.64526829691243e-08	11.4575	0.919	0.94	0.000163995
SVIL	6.24817928677662e-08	2.34899	0.592	0.548	0.00018151
SLCO2A1	7.71849780629327e-08	8.67579	0.689	0.667	0.000224222
MCM5	1.30500573233854e-07	8.31284	0.479	0.401	0.000379104
PECAM1	2.45201717985389e-07	6.32936	0.96	0.94	0.000712311
HSPA1B	3.07189767888984e-07	7.60668	0.16	0.234	0.000892386
SLC38A1	3.64742216205599e-07	18.3991	0.607	0.571	0.00105958
AQP1	4.33581909540113e-07	6.10894	0.696	0.732	0.00125956
CAV1	4.3869091028497e-07	49.9039	0.914	0.916	0.0012744
APLN	5.70950996496353e-07	10.2142	0.732	0.74	0.00165861
SH3BP5	6.13266571080477e-07	4.52976	0.864	0.845	0.00178154
XCL2	6.13685830663837e-07	63.4509	0.289	0.284	0.00178276
ANGPT2	6.94507453001644e-07	10.3303	0.856	0.86	0.00201754
IFIT1	7.45488421950398e-07	3.4889	0.426	0.406	0.00216564
CYTOR	7.97102840308765e-07	6.04714	0.529	0.476	0.00231558
OLR1	9.09648303994587e-07	5.94339	0.113	0.088	0.00264253
TRIM38	1.40270834096708e-06	2.67335	0.458	0.429	0.00407487
TNFAIP3	1.70472807077592e-06	4.36588	0.18	0.183	0.00495224
MNS1	4.14904004804208e-06	2.02797	0.072	0.041	0.012053
SPOCK1	4.25334533708898e-06	4.49428	0.412	0.485	0.012356
TSC22D3	4.49418831202537e-06	15.9612	0.667	0.631	0.0130556
SLC12A7	5.32333796017548e-06	12.5296	0.348	0.327	0.0154643
CST3	6.64958781516023e-06	14.7998	0.619	0.562	0.0193171
CEP170	9.19741663373236e-06	7.20198	0.383	0.371	0.0267185
IL11	1.04235566139965e-05	2.50863	0.069	0.064	0.0302804
LRRFIP1	1.08356180415432e-05	5.30898	0.775	0.732	0.0314775
ENSG00000230551.4	1.19812392202265e-05	2.93542	0.438	0.431	0.0348055
JPT1	1.49910694957749e-05	3.77483	0.39	0.344	0.0435491
EREG	2.30010386540701e-05	6.29066	0.097	0.09	0.066818
ADGRF5	2.82141755642886e-05	15.4194	0.869	0.86	0.0819622
MCM4	3.12878268945251e-05	2.32865	0.28	0.208	0.0908911
LEFTY2	4.47895906162529e-05	37.3499	0.596	0.583	0.130114
ANGPTL4	5.18574339325809e-05	3.86843	0.078	0.06	0.150646
CXCL8	5.27741935479092e-05	68.8806	0.102	0.12	0.153309
KDR	6.66340685399087e-05	10.3711	0.799	0.748	0.193572
LXN	6.85717014053799e-05	5.30717	0.586	0.558	0.199201
COL15A1	7.52131016870892e-05	9.21914	0.507	0.461	0.218494
ANGEL2	8.16215495723399e-05	3.69504	0.236	0.263	0.237111
ZNF160	9.05183800041407e-05	2.70195	0.379	0.407	0.262956
MMP1	9.69300793923354e-05	26.9005	0.575	0.59	0.281582
IL2RG	0.000113791	8.71397	0.188	0.225	0.330562
HSPA6	0.000114672	27.1999	0.183	0.301	0.333123
TNF	0.000127671	3.03892	0.082	0.086	0.370885
PHLDA2	0.000203847	7.66844	0.155	0.109	0.592177
ZNF731P	0.000227246	2.9876	0.46	0.488	0.660151
ENSG00000267059.2	0.000245432	2.07289	0.259	0.246	0.712979
OCIAD2	0.000284368	6.11349	0.584	0.545	0.826089
ENSG00000264772.6	0.000323289	2.34537	0.329	0.292	0.939156
SPAG1	0.000323815	8.4328	0.119	0.101	0.940682
H4C8	0.000350388	14.9779	0.256	0.255	1
SMC2	0.00037801	2.82721	0.305	0.262	1
MMP10	0.000555963	18.0877	0.451	0.51	1
ADAM10	0.000708516	2.57453	0.627	0.63	1
CD74	0.0009878	17.1615	0.891	0.85	1
ENSG00000236439.4	0.0011099	15.2633	0.159	0.24	1
DNAAF9	0.00138388	3.06389	0.224	0.258	1
TSPAN7	0.00144093	10.1741	0.742	0.793	1
FSTL1	0.00149118	5.1146	0.48	0.472	1
RREB1	0.00165543	3.7874	0.35	0.354	1
THBS1	0.0019326	17.4092	0.53	0.567	1
GJA4	0.00196224	11.632	0.299	0.256	1
EHD4	0.0020484	3.11975	0.862	0.843	1
ENSG00000273149.1	0.00262152	26.3881	0.194	0.17	1
XCL1	0.00279262	28.1727	0.214	0.163	1
SLC40A1	0.00320825	12.0872	0.199	0.238	1
SLC1A2	0.00343633	2.54427	0.013	0.012	1
ZNF662	0.00520677	2.72177	0.163	0.205	1
ZNF37BP	0.00562096	2.02168	0.26	0.251	1
CCL15-CCL14	0.00680714	16.8652	0.667	0.664	1
HNRNPA1L3	0.00859769	3.87633	0.199	0.214	1
NHS	0.00863488	6.26247	0.268	0.247	1
UGCG	0.00918022	3.68313	0.899	0.874	1
PSAP	0.00943848	2.02807	0.401	0.401	1
RND3	0.00983088	2.15084	0.15	0.15	1
CALB2	0	3.74468	0.235	0.427	0
WNT16	0	4.41823	0.071	0.035	0
CNTN4	0	4.41343	0.054	0.025	0
PENK	6.10723705503971e-302	6.80701	0.103	0.342	1.77415236448903e-298
FAM83D	1.18820521521254e-287	4.4942	0.096	0.241	3.45173615019243e-284
KIF4A	2.74411609010305e-275	3.37193	0.091	0.183	7.97165724174936e-272
CENPA	1.81711465850499e-266	3.45535	0.098	0.342	5.27871808295699e-263
FBN2	4.17805386164162e-260	3.81688	0.026	0.046	1.21372464680689e-256
KIFC1	3.25714954547627e-259	6.82028	0.097	0.178	9.46201942960855e-256
CKAP2L	1.01600309982411e-255	11.0466	0.078	0.211	2.95148900498903e-252
CCNB1	1.34436329578191e-253	4.62064	0.127	0.27	3.90537537424643e-250
CENPE	2.03743267714221e-233	5.26251	0.12	0.171	5.91874192709812e-230
PLK1	4.97615265660901e-233	6.46132	0.103	0.324	1.44557234674492e-229
LGR5	5.90755898439567e-231	8.20247	0.052	0.03	1.71614588496694e-227
CCNB2	5.04427904164119e-228	6.76067	0.115	0.34	1.46536306159677e-224
MKI67	4.89571325853431e-207	7.35318	0.189	0.197	1.42220470160422e-203
BUB1B	4.99382079193823e-203	2.81933	0.101	0.153	1.45070494005806e-199
PHGDH	9.06607067137893e-197	3.49959	0.041	0.107	2.63369353003558e-193
CKS2	3.25197609683394e-185	2.7218	0.231	0.371	9.44699056130259e-182
CIT	2.0574942052355e-175	6.2048	0.149	0.301	5.97702066620913e-172
ENSG00000217455.8	1.01803650289922e-168	3.48332	0.021	0.023	2.95739604092224e-165
H3C8	2.97301647676867e-164	17.6128	0.14	0.2	8.636612865013e-161
CHGA	1.57056190022271e-163	2.79545	0.02	0.056	4.56248232014698e-160
SPDEF	3.17521092234348e-151	21.1139	0.09	0.083	9.2239877294078e-148
LILRB4	4.0188697732271e-148	12.1509	0.041	0.111	1.16748166912247e-144
ST6GAL2	1.57020843949913e-146	2.42017	0.036	0.047	4.56145551674498e-143
HMGB2	4.28017614392689e-143	3.31265	0.235	0.337	1.24339116981076e-139
MYH14	8.54257704678634e-142	7.62584	0.07	0.061	2.48161863209143e-138
NCAPG2	5.41552452373605e-134	6.76582	0.135	0.219	1.57320987414532e-130
IGSF10	5.64829312737532e-133	6.90987	0.046	0.041	1.64082915350253e-129
GAS2L3	2.95025549848821e-130	3.12815	0.166	0.221	8.57049222310825e-127
PILRA	7.73168246651861e-124	2.63351	0.156	0.126	2.24605375652366e-120
ZNF295-AS1	1.02235835317709e-123	5.49558	0.057	0.108	2.96995101597945e-120
CLEC4E	8.64480184848583e-119	5.66545	0.145	0.137	2.51131493698513e-115
G0S2	2.68209665406763e-117	12.6693	0.086	0.095	7.79149078006645e-114
KIF18A	1.24261751458584e-115	6.28438	0.074	0.102	3.60980387987188e-112
SCGB2A1	2.75961555071902e-115	39.7641	0.072	0.052	8.01668317483875e-112
WFDC2	8.3252387585282e-115	38.1849	0.083	0.046	2.41848185935244e-111
STXBP2	3.20294245667007e-114	2.29999	0.241	0.179	9.30454783662657e-111
LINC01480	2.87604423312552e-112	19.2108	0.066	0.05	8.35490849722964e-109
SERPINE2	3.718015966798e-112	2.39439	0.071	0.074	1.08008363835482e-108
DLGAP1	9.88539196433913e-111	12.0531	0.681	0.49	2.87170636564052e-107
BRIP1	3.42674999061753e-110	5.94402	0.105	0.135	9.95470872274392e-107
FCGR2B	6.2063375604843e-109	27.3867	0.022	0.094	1.80294106132069e-105
GPR34	8.35355339508285e-108	10.7679	0.018	0.056	2.42670726127157e-104
PAX2	5.00238065829119e-106	2.92769	0.079	0.06	1.45319158123359e-102
CLSTN2	6.71434870582983e-104	7.70329	0.027	0.021	1.95051829904356e-100
CEBPD	6.44488213517484e-101	5.66967	0.708	0.575	1.87223826026829e-97
CCL3L3	8.00362463251053e-101	28.9099	0.061	0.123	2.32505295574431e-97
WFDC1	1.01629871748805e-100	8.23096	0.05	0.166	2.95234777430279e-97
COLEC11	8.6825746122062e-100	2.30675	0.059	0.062	2.5222879248459e-96
PLA2R1	2.64147545489605e-99	4.44339	0.095	0.099	7.67348619647304e-96
PDE10A	5.71494526407422e-98	2.9901	0.56	0.378	1.66019159921356e-94
COL4A1	9.53349896878725e-97	52.2286	0.799	0.681	2.7694814504327e-93
CERNA2	9.85382054107356e-90	38.163	0.053	0.056	2.86253486718187e-86
COL4A2	2.14936634594214e-89	3.03339	0.825	0.72	6.24390923496192e-86
PLPP2	3.59001226781966e-89	2.46031	0.517	0.376	1.04289856380161e-85
ENSG00000186148.13	9.73339884149179e-89	3.24149	0.087	0.072	2.82755236345337e-85
PRF1	3.90993902779269e-85	10.6736	0.272	0.188	1.13583728757378e-81
RGS16	2.53803937467536e-80	21.5088	0.599	0.437	7.37300438343191e-77
HLA-DRB5	1.09997109921057e-79	20.8167	0.796	0.701	3.19541604320671e-76
LLGL2	1.53676689399912e-79	2.13335	0.298	0.22	4.46430782706744e-76
TACC3	3.04935956602705e-79	9.33747	0.238	0.352	8.85838953930859e-76
ZNF445	4.89491135830396e-78	3.71136	0.146	0.173	1.4219717495873e-74
CRIP1	9.81618988180831e-78	4.84915	0.045	0.058	2.85160316066531e-74
CD7	6.85112381896765e-76	40.5425	0.159	0.126	1.9902514694101e-72
PAPPA	1.30969304751255e-73	30.7346	0.017	0.024	3.80465830302394e-70
ESM1	3.93823989463442e-73	5.22851	0.687	0.493	1.1440586893913e-69
VAMP8	4.82058780357075e-73	7.10664	0.102	0.122	1.4003807569373e-69
HOXB6	2.44957118609218e-71	7.61246	0.292	0.231	7.11600429559778e-68
ADAMTS8	2.22976740339676e-70	3.68989	0.08	0.076	6.47747430686758e-67
ENSG00000258752.2	3.54875994597433e-69	3.45003	0.036	0.037	1.03091476430554e-65
BRCA2	8.20883809331354e-68	9.25499	0.157	0.188	2.38466746610758e-64
GREM2	1.13367788839038e-66	2.47281	0.063	0.051	3.29333426577404e-63
MXD1	2.4483002109987e-66	5.43663	0.159	0.155	7.11231211295124e-63
ABL2	8.4182429442561e-66	8.99203	0.78	0.64	2.4454995753064e-62
ENSG00000112096.19	4.24007780285544e-65	3.40336	0.327	0.24	1.23174260172951e-61
CACNA1C	6.67477928824985e-65	12.7565	0.112	0.091	1.93902338323658e-61
GADD45B	1.44793525945124e-64	2.06892	0.625	0.503	4.20625192870584e-61
CCDC71L	1.5913544337776e-64	7.15195	0.26	0.206	4.62288463012392e-61
NPAS3	3.35508242915524e-64	11.4251	0.089	0.074	9.74651445669598e-61
SLC2A3	1.87170441505857e-63	23.9561	0.895	0.823	5.43730132574515e-60
RBP7	8.61165682677842e-63	8.93551	0.139	0.255	2.50168630817913e-59
HSPB8	9.11036204856518e-63	2.0978	0.411	0.299	2.64656017510818e-59
H4C5	4.11774838546429e-62	2.28229	0.182	0.17	1.19620590597738e-58
OVGP1	4.06665201851234e-61	9.20174	0.146	0.172	1.18136241137783e-57
PCDHGA5	5.4231857789644e-61	5.33094	0.21	0.139	1.57543546878916e-57
RNF207	9.04328166991562e-61	2.2187	0.057	0.047	2.62707332511049e-57
ZC3H12A	1.31075008156309e-57	6.01222	0.155	0.111	3.80772898694077e-54
BHLHE40	2.43373340257423e-57	4.15856	0.884	0.803	7.06999553447812e-54
SLC25A29	3.26959731792102e-57	4.81436	0.282	0.211	9.49818020856057e-54
RDH10	1.13198284287641e-56	4.36903	0.053	0.044	3.28841015855599e-53
DUSP1	1.96200556386479e-55	3.40678	0.429	0.359	5.69962616302723e-52
FNDC1	1.97291373622889e-55	10.4018	0.053	0.036	5.73131440374494e-52
SERINC5	1.47905788610583e-54	2.18972	0.6	0.518	4.29666315913744e-51
PKHD1L1	7.63558231113155e-54	26.411	0.125	0.091	2.21813666138371e-50
SCGB1D2	5.49915902019474e-53	111.102	0.123	0.077	1.59750569536657e-49
CDH13	2.25660908319642e-52	2.85296	0.076	0.076	6.55544938668559e-49
TNFRSF21	8.69642380735666e-52	3.69385	0.344	0.269	2.52631111603711e-48
CCDC144A	1.71270046093161e-51	7.22476	0.154	0.175	4.97539483900633e-48
FN1	7.78979011396673e-51	17.8612	0.696	0.601	2.26293402810733e-47
JAML	1.29203714900152e-50	34.7309	0.046	0.058	3.75336791784943e-47
PLCB1	1.07270987942384e-49	5.43689	0.764	0.632	3.11622219972624e-46
UTRN	5.0807805223303e-49	10.6584	0.851	0.785	1.47596674173695e-45
TNFAIP2	1.21196026023183e-48	22.7005	0.129	0.139	3.52074455597346e-45
ENSG00000266373.1	1.79654186657247e-47	3.41081	0.04	0.045	5.21895412239304e-44
C5orf49	8.11621939931933e-47	2.18741	0.018	0.014	2.35776173550227e-43
SPAG8	9.52512809557912e-47	4.2357	0.058	0.076	2.76704971176573e-43
C2CD4B	3.16854042714615e-46	11.3705	0.765	0.615	9.20460994085957e-43
SIPA1L2	2.4541482515769e-45	10.0016	0.49	0.357	7.12930067083088e-42
NEAT1	1.52857674525047e-44	20.6483	0.438	0.344	4.44051544495262e-41
LUCAT1	1.86508391348765e-44	5.68876	0.355	0.262	5.41806876868163e-41
MCOLN3	7.46379672580539e-44	7.57437	0.106	0.104	2.16823294884646e-40
MBP	2.0051312066158e-43	4.58402	0.072	0.065	5.82490615521891e-40
TCIM	7.0202086774218e-43	7.25056	0.561	0.487	2.03937062079103e-39
LRRC23	9.74825783605863e-43	2.68903	0.083	0.077	2.83186890137503e-39
SEMA3B	1.32241045891218e-42	9.76179	0.064	0.043	3.84160238313988e-39
SPI1	1.88264335033044e-42	7.45553	0.018	0.038	5.46907893270994e-39
HILPDA	5.21932808901454e-42	14.2826	0.159	0.147	1.51621480985872e-38
LYZ	1.60293760867546e-41	38.5092	0.039	0.043	4.65653375320222e-38
CFAP53	2.64492057740478e-41	3.00723	0.04	0.038	7.68349427736088e-38
SERPINB9	7.34258747878277e-41	8.31282	0.63	0.496	2.1330216625864e-37
C15orf48	8.19456621065719e-41	23.1392	0.064	0.054	2.38052148419591e-37
NLRP3	8.30294168128797e-41	12.3865	0.112	0.172	2.41200455841415e-37
ADIRF	7.11894104431316e-40	51.2233	0.626	0.54	2.06805237337297e-36
FANCA	1.71863866624314e-39	2.39395	0.185	0.24	4.99264532543631e-36
TLR4	5.77790040638295e-39	2.81661	0.502	0.409	1.67848006805425e-35
SNAI2	1.21332861287193e-38	4.66405	0.123	0.112	3.52471962039297e-35
EFNB2	1.67127036596786e-38	4.27606	0.216	0.192	4.85504041313664e-35
CENPJ	2.68952354609794e-38	2.85374	0.129	0.124	7.81306590141452e-35
IGKC	2.90260463508833e-37	2.66518	0.185	0.148	8.43206646493159e-34
ARL6IP1	4.12660754297339e-37	6.14259	0.285	0.341	1.19877949123377e-33
CDKN2AIP	8.80698653463394e-37	4.21162	0.358	0.306	2.55842958831116e-33
IGHA1	2.42550630043209e-36	4.50321	0.132	0.16	7.04609580275521e-33
CD1E	6.2651706505722e-36	7.24447	0.055	0.141	1.82003207399122e-32
EPHA2	6.40881446215742e-36	4.04042	0.555	0.438	1.86176060125673e-32
TUBA4A	1.13041301104335e-35	28.4138	0.75	0.586	3.28384979708092e-32
LIF	2.71436579563299e-35	7.77282	0.094	0.067	7.88523263631382e-32
PIM1	2.98462580269491e-35	2.56346	0.156	0.153	8.67033795682871e-32
DCDC2	5.16005613265116e-35	7.08982	0.077	0.046	1.49899630653516e-31
H2AC20	1.08241506052939e-34	3.66512	0.239	0.248	3.14441575083789e-31
IFI44L	1.16054516915374e-34	25.2428	0.533	0.41	3.37138371639163e-31
NID2	3.09451042893021e-34	2.92117	0.341	0.255	8.98955279604225e-31
ZBTB20	7.97791290404077e-33	2.36148	0.332	0.257	2.31758369862384e-29
ALCAM	1.05860237088824e-32	3.02887	0.205	0.203	3.07523988743034e-29
ECT2	1.30830306670977e-32	2.07606	0.202	0.227	3.80062040879187e-29
CFAP141	2.9968603103763e-32	2.16638	0.048	0.053	8.70587920164316e-29
CDK6	1.69680884676425e-31	4.34661	0.217	0.222	4.92922969985015e-28
CEL	3.42048396970327e-31	5.04524	0.077	0.079	9.93650593198801e-28
EFCAB10	1.59233284478832e-30	2.32629	0.076	0.076	4.62572691411006e-27
C20orf85	9.09277799100995e-30	4.07548	0.057	0.034	2.64145200638839e-26
IGHM	1.18289173714209e-28	2.24112	0.172	0.247	3.43630049639778e-25
ITGB1	1.50416651076801e-28	6.36276	0.714	0.641	4.36960371378107e-25
SPINK5	1.69767906958767e-28	13.3354	0.83	0.77	4.93175769715217e-25
RXFP1	2.39293817259763e-28	4.28474	0.387	0.342	6.95148539139611e-25
HMOX1	6.68547476532362e-28	6.71586	0.227	0.327	1.94213041932651e-24
PAG1	1.83138995653344e-27	3.03647	0.037	0.059	5.32018782372966e-24
NDRG1	2.32350450389244e-27	8.01346	0.586	0.498	6.74978058380753e-24
GBP2	3.9409870265308e-27	6.48122	0.321	0.288	1.1448567312072e-23
GABARAPL1	2.07612680689665e-25	6.26373	0.259	0.239	6.03114837403476e-22
ODF2L	6.03353993799938e-25	2.26224	0.441	0.38	1.75274335198882e-21
HMGCR	6.13109658218605e-25	12.5042	0.182	0.17	1.78108355712505e-21
CCN3	2.00355110294429e-24	12.2104	0.534	0.453	5.82031595405316e-21
PCDHB16	5.32892188154505e-24	2.8311	0.078	0.098	1.54805180658884e-20
LRIG1	5.9497534477801e-24	12.5923	0.122	0.11	1.72840337658012e-20
SOX7	1.63147962645327e-23	7.38086	0.796	0.722	4.73944831484675e-20
THOC1	1.63204071075554e-23	6.99362	0.251	0.277	4.74107826474485e-20
LRRC17	3.22547235173695e-23	6.8974	0.059	0.056	9.36999718179585e-20
GDF15	5.82431343665514e-23	14.1474	0.256	0.215	1.69196305334832e-19
SLC20A1	2.00041534547614e-22	25.4353	0.402	0.355	5.8112065786082e-19
NR4A3	3.40765784622482e-22	3.32691	0.069	0.069	9.89924604328311e-19
ENSG00000226380.9	5.14766089639264e-22	14.4605	0.092	0.08	1.49539549040206e-18
SERINC2	6.58819148001627e-22	5.28839	0.174	0.185	1.91386962494473e-18
KRT8	1.39123166582504e-21	7.99129	0.272	0.245	4.04152798922174e-18
DPY19L2	2.65850804973784e-21	3.95133	0.045	0.052	7.72296588448844e-18
NAMPT	2.7008732043404e-21	4.27839	0.529	0.462	7.84603665860885e-18
LBH	3.22947616511006e-21	14.7949	0.392	0.337	9.38162825964471e-18
ERVK13-1	7.11828531365178e-21	3.19858	0.123	0.175	2.06786188361584e-17
TNFRSF10D	1.22570129607166e-20	4.63091	0.756	0.684	3.56066226508818e-17
CXCL12	1.42986941305331e-20	69.233	0.067	0.084	4.15377064491987e-17
IL17RD	1.81166269315081e-20	5.85329	0.295	0.214	5.2628801236031e-17
CCR7	1.8940276299648e-20	34.2924	0.099	0.151	5.50215026504776e-17
DCBLD1	1.93152693729424e-20	4.2922	0.285	0.235	5.61108575283976e-17
NPC1	2.62536292418895e-20	2.75867	0.298	0.231	7.62667929476889e-17
CCDC144BP	2.81119627681886e-20	6.82783	0.215	0.248	8.16652518415879e-17
HIPK2	4.17688264367007e-20	2.26548	0.537	0.433	1.21338440798615e-16
SDC4	1.11824984118557e-19	4.63017	0.064	0.07	3.24851578864408e-16
AP1S2	1.45091134321424e-19	2.62088	0.828	0.776	4.21489745203738e-16
PSME4	1.71466952542206e-19	2.17997	0.259	0.284	4.98111497135108e-16
SLC38A2	2.83778187569908e-19	3.52859	0.58	0.523	8.24375634890582e-16
F2R	3.74370579274483e-19	2.11451	0.445	0.389	1.08754653279237e-15
APCDD1	5.85601837135482e-19	2.5836	0.776	0.718	1.70117333687858e-15
GALNT4	1.08333950455649e-18	2.81994	0.193	0.16	3.14710126073659e-15
NAPSB	2.32924396004296e-18	50.2232	0.033	0.032	6.76645370392479e-15
ANKRD36C	3.91213573981974e-18	7.45558	0.294	0.321	1.13647543241764e-14
RBM47	9.44728398198526e-18	2.66716	0.052	0.06	2.74443599676672e-14
ITPRIP	1.18195043364457e-17	12.5108	0.698	0.622	3.43356600973748e-14
BPIFB1	1.18868003552764e-17	7.03802	0.125	0.146	3.45311550320779e-14
IL7R	1.88431531372544e-17	8.26852	0.129	0.094	5.4739359863724e-14
FCN1	2.86662457423376e-17	9.28368	0.081	0.176	8.32754438814906e-14
B3GALNT2	3.34666292363237e-17	3.04196	0.177	0.184	9.72205579315203e-14
PTGS2	3.75850973243795e-17	35.6442	0.44	0.346	1.09184707727322e-13
C2orf88	1.33066860734227e-16	7.72294	0.079	0.078	3.8655923043293e-13
TRBC2	1.39953995410375e-16	4.29681	0.192	0.165	4.06566356667141e-13
IL20RA	2.11464674168958e-16	10.3981	0.041	0.053	6.14304878460823e-13
HMCN1	4.18958008267646e-16	30.6089	0.718	0.663	1.21707301401751e-12
ITGA2	4.28461110255367e-16	11.5851	0.609	0.53	1.24467952529184e-12
LOXL2	4.69690743893144e-16	2.28985	0.36	0.368	1.36445161100958e-12
LRP6	1.21845983162394e-15	4.29358	0.4	0.355	3.53962581086756e-12
CFB	1.25321089218863e-15	6.64579	0.456	0.409	3.64057764180797e-12
CLIC3	1.37944942135096e-15	11.0367	0.079	0.149	4.00730056902453e-12
FAM118A	2.13188638046612e-15	2.57311	0.284	0.295	6.19312993525407e-12
ARL5B	2.16332216492598e-15	9.97138	0.416	0.334	6.28445088910998e-12
CSRNP3	4.04390060342041e-15	7.31717	0.053	0.058	1.17475312529363e-11
TAB3	4.43747944973374e-15	5.1587	0.151	0.185	1.28908778014765e-11
NRP2	5.11995480195438e-15	13.1026	0.65	0.55	1.48734686996775e-11
NR5A2	6.78835002404179e-15	6.9182	0.923	0.875	1.97201568198414e-11
LINC03009	1.68055270091793e-14	4.11915	0.263	0.267	4.88200559616659e-11
USP53	2.64074715488092e-14	3.25538	0.367	0.315	7.67137048492908e-11
RN7SK	3.73758715510077e-14	5.3439	0.388	0.356	1.08576906855677e-10
ERV3-1	3.9235718763408e-14	7.07121	0.202	0.216	1.139797630077e-10
AFF1	5.90225924949967e-14	6.93318	0.623	0.558	1.71460631197966e-10
FRYL	6.17151233276163e-14	7.00878	0.619	0.567	1.79282433266725e-10
MSMO1	6.71877076518128e-14	2.8972	0.173	0.242	1.95180290728516e-10
PTPRCAP	8.05622605628559e-14	14.4809	0.143	0.124	2.34033366935096e-10
TMEM131L	8.50276456219213e-14	4.76932	0.212	0.218	2.47005310531681e-10
FAM199X	2.35218969231603e-13	2.25412	0.289	0.247	6.83311105617808e-10
SAMHD1	3.5720723247427e-13	3.41945	0.412	0.353	1.03768701033775e-09
LIFR	3.59532532104337e-13	11.5241	0.806	0.791	1.0444420057631e-09
SULT1C4	4.0041652460341e-13	11.7889	0.628	0.571	1.16321000397291e-09
HYDIN	6.62065568724775e-13	4.08352	0.031	0.026	1.92330047714547e-09
SECISBP2	1.14359439602323e-12	2.15635	0.433	0.391	3.32214172044749e-09
RASAL2	1.39335506110406e-12	2.86856	0.74	0.722	4.04769645250728e-09
XPR1	1.4101758049001e-12	7.65425	0.341	0.295	4.0965607132348e-09
DUSP6	1.50099739461003e-12	19.6292	0.936	0.91	4.36039743134215e-09
PPIL6	2.0733511414788e-12	3.05185	0.042	0.033	6.02308506599591e-09
RELL1	3.04399834480357e-12	9.46686	0.709	0.624	8.84281519165438e-09
CNKSR3	5.18034618132361e-12	7.97645	0.6	0.529	1.50489056567451e-08
TEKT1	5.4458196774173e-12	4.85886	0.018	0.022	1.58201061628973e-08
CCL21	5.56555987018924e-12	2.79009	0.206	0.15	1.61679514228997e-08
OAS1	7.0584607703695e-12	2.22392	0.394	0.319	2.05048285379234e-08
KLF9	7.57527888426585e-12	2.06714	0.558	0.513	2.20061851587923e-08
LRRIQ1	1.0437439775327e-11	9.84096	0.024	0.025	3.03207625473248e-08
ANAPC4	1.08916374722078e-11	16.1049	0.207	0.164	3.16402068567637e-08
REL	1.13980250266918e-11	3.23233	0.342	0.33	3.31112627025396e-08
EYA2	1.44377908617504e-11	9.12944	0.056	0.059	4.19417824533849e-08
MYO1B	2.693034461433e-11	4.14502	0.685	0.644	7.82326511046287e-08
ADGRE5	3.73921507945263e-11	3.3734	0.105	0.112	1.08624198058099e-07
TSPAN13	3.8519846054767e-11	13.5076	0.756	0.691	1.11900152789098e-07
SERPINB2	5.84785983492086e-11	28.711	0.181	0.199	1.69880328204451e-07
GGT5	6.29226790507344e-11	6.93414	0.715	0.647	1.82790382642383e-07
RASEF	1.13902869880689e-10	2.2538	0.069	0.093	3.30887837003401e-07
DNAJC10	1.3104279497101e-10	5.52353	0.409	0.372	3.80679319390784e-07
CCL4	1.97225426735215e-10	2.16151	0.068	0.062	5.729398646658e-07
ASPH	2.07796581506295e-10	5.23363	0.549	0.51	6.03649069275787e-07
TNFSF10	2.32040802295109e-10	39.5185	0.741	0.696	6.74078530667293e-07
ARHGAP21	2.38893199021857e-10	3.39822	0.178	0.156	6.93984743158494e-07
ABLIM1	2.66925216672721e-10	5.10824	0.611	0.579	7.75417754434255e-07
NIN	3.37775658251971e-10	2.60081	0.444	0.377	9.81238287221977e-07
EFHC1	4.12524429017153e-10	6.26161	0.136	0.122	1.19838346629483e-06
DIAPH2	4.71820329795488e-10	7.8472	0.365	0.342	1.37063805805589e-06
TTC21B	5.36349358759862e-10	2.35182	0.19	0.152	1.5580948871974e-06
IL1B	5.44790956552447e-10	12.7648	0.065	0.118	1.58261772878486e-06
S100A10	1.31811589243365e-09	3.72559	0.859	0.778	3.82912666751977e-06
SNRK	1.70466703480634e-09	4.49794	0.678	0.646	4.95205773611241e-06
THSD7A	1.99287770910891e-09	25.6773	0.319	0.305	5.78930974496139e-06
HIVEP1	2.18797182450367e-09	8.34903	0.38	0.398	6.35605815018317e-06
NAALADL2	2.48953638292877e-09	4.29194	0.051	0.053	7.23210319240807e-06
FCHSD2	2.64982494119191e-09	3.62807	0.669	0.609	7.69774145416249e-06
MID1	3.99852905292488e-09	7.61874	0.459	0.41	1.16157268987468e-05
PRND	6.54502084937756e-09	6.02971	0.337	0.334	1.90132855674418e-05
ZNF331	1.69477631894782e-08	4.12754	0.136	0.146	4.92332520654343e-05
PHACTR2	2.51544956641775e-08	3.07594	0.795	0.767	7.30738099044355e-05
KAT6B	3.16465653620163e-08	3.10271	0.219	0.203	9.19332723766574e-05
CLU	3.32880390173417e-08	31.9877	0.454	0.524	9.67017533453777e-05
ETV6	3.48701950483592e-08	7.05058	0.772	0.73	0.000101298
RAMP2	4.61180989754039e-08	2.45547	0.978	0.942	0.000133973
MTCO1P12	5.5625659390012e-08	70.3145	0.255	0.198	0.000161593
B3GNT2	5.65772983347814e-08	4.12147	0.505	0.456	0.000164357
HECTD4	6.49057609751635e-08	4.24723	0.295	0.231	0.000188551
TAMALIN	8.83217075777285e-08	20.9163	0.642	0.553	0.000256575
PRKG1	9.3127247205989e-08	4.18468	0.402	0.359	0.000270535
TMPO	1.19443841900228e-07	2.01922	0.447	0.465	0.000346984
NUDT4	1.20653505299542e-07	2.30807	0.5	0.453	0.000350498
ERO1B	3.42732839783273e-07	17.3348	0.234	0.229	0.000995639
PPP1R12B	4.94490946794135e-07	2.2086	0.204	0.181	0.0014365
PHLDA1	5.08606231506218e-07	5.05889	0.4	0.414	0.0014775
FAT4	6.68870523601056e-07	3.38033	0.376	0.402	0.00194307
PXDN	1.54065718303125e-06	5.39515	0.479	0.443	0.00447561
TNFRSF10B	2.14413035626247e-06	2.99134	0.472	0.408	0.0062287
RIPK2-DT	2.25808370014192e-06	2.91883	0.192	0.165	0.00655973
EDN2	3.52049710544746e-06	12.7648	0.183	0.103	0.010227
LDB2	4.34749913860812e-06	3.22703	0.852	0.835	0.0126295
GIMAP4	4.36854043453668e-06	5.058	0.827	0.823	0.0126906
CACHD1	5.22082800935893e-06	2.4567	0.658	0.613	0.0151665
STK33	5.38801027081032e-06	8.03083	0.039	0.041	0.0156522
PLD4	5.6237864695792e-06	10.9671	0.016	0.028	0.0163371
HCST	6.81795555919736e-06	4.11694	0.052	0.066	0.0198062
CCDC78	9.75547031480389e-06	15.8136	0.015	0.018	0.0283396
IFRD1	9.78106694355925e-06	5.46684	0.304	0.321	0.028414
FAM167B	1.00917721914077e-05	3.28824	0.777	0.716	0.0293166
NAA25	1.19159969387102e-05	8.64299	0.317	0.31	0.034616
LINC00342	1.34231697001446e-05	6.16356	0.276	0.269	0.0389943
SPRED1	1.86345489285133e-05	3.99193	0.203	0.216	0.0541334
C1RL-AS1	2.27613994483704e-05	5.26311	0.167	0.135	0.0661219
XAF1	2.32044376481476e-05	7.66073	0.506	0.465	0.0674089
USP36	2.63320280332081e-05	7.17103	0.279	0.26	0.0764945
ENSG00000230490.3	2.68880613763961e-05	3.94896	0.052	0.036	0.0781098
PPBP	4.502141837308e-05	24.1153	0.198	0.22	0.130787
STARD13	7.69246480888399e-05	6.14563	0.344	0.293	0.223466
KDM7A	0.000117429	4.1752	0.327	0.298	0.341131
VNN1	0.000119967	8.25254	0.08	0.116	0.348503
ENSG00000277749.1	0.000124827	2.8932	0.041	0.075	0.362622
CDKN1A	0.000132601	7.95644	0.675	0.641	0.385207
RALGAPB	0.000222505	2.92237	0.241	0.255	0.646377
MON2	0.000239678	10.9158	0.278	0.257	0.696264
ZNF737	0.000300208	3.12493	0.218	0.179	0.872103
UBR1	0.000388706	2.57931	0.297	0.287	1
DYNC2H1	0.000393434	3.5028	0.169	0.134	1
FGD4	0.000627239	5.73475	0.296	0.277	1
AHSA2P	0.000726668	3.41326	0.29	0.276	1
ERN1	0.000883817	2.71456	0.099	0.107	1
RIF1	0.000953088	2.22442	0.38	0.37	1
NFKBID	0.00121616	7.38227	0.201	0.167	1
IFIT2	0.00191103	11.4983	0.389	0.324	1
S100A8	0.002103	3.57621	0.074	0.102	1
ENSG00000279686.1	0.00233185	10.4775	0.878	0.853	1
JCAD	0.00269394	7.01782	0.682	0.675	1
MDM2	0.00308842	14.0763	0.274	0.25	1
GPSM3	0.00315816	3.22228	0.582	0.523	1
GLS	0.00338558	2.08554	0.483	0.455	1
LAMC2	0.00351778	23.3109	0.113	0.092	1
MEIS2	0.00369598	7.33146	0.797	0.762	1
NHLRC2	0.00384312	4.03672	0.289	0.25	1
MMRN1	0.00452573	5.89998	0.805	0.784	1
TPT1-AS1	0.00461876	9.65491	0.159	0.164	1
PLOD2	0.00594847	12.6247	0.506	0.462	1
PLCB4	0.0063491	13.4035	0.759	0.69	1
TRIM22	0.00726204	3.19439	0.413	0.369	1
PCNX1	0.00765152	3.88418	0.323	0.294	1
DLG5	0.00821013	2.66316	0.092	0.079	1
IFIT3	0.00875407	19.0999	0.451	0.415	1
ING1	0.00958833	4.20377	0.221	0.26	1
CYTH1	0.00975513	6.39362	0.518	0.484	1
NPW	0	3.67018	0.048	0.266	0
MT1G	0	12.8883	0.049	0.172	0
ENSG00000284341.1	0	21.7763	0.013	0.105	0
FXYD4	0	26.1129	0.051	0.103	0
ENSG00000287262.1	0	5.54311	0.022	0.057	0
FOLR1	0	11.7227	0.022	0.053	0
SLC30A2	0	11.4517	0.038	0.063	0
PLCL1	0	2.81663	0.073	0.096	0
C19orf33	0	2.98897	0.051	0.074	0
TMEM196	0	10.0689	0.061	0.081	0
RAB25	0	2.89185	0.05	0.033	0
LRRC26	0	11.8254	0.085	0.101	0
DUOX1	0	11.3955	0.056	0.046	0
MMP26	0	52.8603	0.082	0.089	0
MUC1	0	4.11462	0.046	0.042	0
NTRK3	0	6.26207	0.028	0.028	0
TFPI2	1.12900387031436e-302	17.2718	0.077	0.098	3.27975624326321e-299
MT1F	3.98425044408109e-293	11.8558	0.098	0.331	1.15742475400556e-289
CTNNA2	1.44704959697451e-291	4.86179	0.11	0.05	4.20367907921094e-288
RNASET2	1.84612434829673e-290	16.2564	0.077	0.129	5.36299123180201e-287
SCGB1D4	1.10779180039987e-281	14.8733	0.096	0.101	3.21813518016164e-278
GAL	3.30439583146302e-281	3.25677	0.055	0.049	9.59926989040006e-278
TRPM6	9.84915815653142e-280	9.17735	0.122	0.466	2.86118044447238e-276
HGD	4.64753323944376e-279	18.7712	0.118	0.038	1.35010840605841e-275
FAM110C	1.29787812149453e-273	13.258	0.12	0.155	3.77033594294162e-270
EMILIN3	2.53484107511282e-262	4.4869	0.012	0.06	7.36371332320275e-259
PRR16	3.29937246215363e-261	2.97769	0.024	0.022	9.5846770025563e-258
SYT1	1.31306232694105e-255	12.5363	0.594	0.114	3.81444605976375e-252
ENSG00000259342.1	2.03114865170145e-252	4.11667	0.091	0.099	5.90048683319271e-249
ENPP3	1.11928777745334e-250	8.50627	0.126	0.083	3.25153099350196e-247
ASRGL1	5.78260676756268e-250	10.9052	0.087	0.194	1.67984726597696e-246
FBN21	2.28742071152772e-248	2.35253	0.138	0.034	6.64495716698803e-245
UPK1B	2.73126522034623e-243	9.81543	0.126	0.069	7.93432546510581e-240
UPK3BL2	4.293593150091e-238	15.3873	0.071	0.279	1.24728881010144e-234
CYP26A1	1.86131847422195e-235	11.3216	0.156	0.361	5.40713016761476e-232
SLC39A14	8.43419035833672e-222	12.4947	0.16	0.279	2.45013229909682e-218
TSTD1	5.44179172338426e-211	5.31552	0.126	0.068	1.58084049564313e-207
CAPN6	1.51178090127452e-202	10.9211	0.185	0.048	4.39172351820248e-199
LHFPL3	9.03214852736865e-199	10.0855	0.037	0.069	2.62383914720059e-195
UCA1	2.27046456867535e-198	10.6609	0.098	0.11	6.59569957200188e-195
SAT1	3.93181728117335e-197	3.72023	0.113	0.422	1.14219292018086e-193
PAPSS1	3.64498423447023e-189	3.60962	0.124	0.194	1.0588679201136e-185
SEMA3C	4.52542734774942e-186	13.125	0.387	0.109	1.31463664452121e-182
PERP	1.75941463838787e-184	2.71428	0.066	0.102	5.11109952451676e-181
PATJ	4.74763182423121e-181	6.13294	0.12	0.11	1.37918704493917e-177
SOCS1	1.42727780537736e-168	3.44467	0.151	0.07	4.14624202462122e-165
STMND1	2.92353747702911e-163	3.73847	0.082	0.029	8.49287637076957e-160
SPINT2	1.40268596607969e-162	6.43017	0.124	0.091	4.07480273146149e-159
TROAP	2.46338996291208e-153	2.27056	0.257	0.136	7.15614784225958e-150
SLC26A2	6.97902866595399e-152	3.37036	0.167	0.243	2.02740782745963e-148
HOOK1	2.44732228007319e-151	2.50845	0.061	0.063	7.10947122361263e-148
TMC4	5.58073004607703e-150	2.59427	0.066	0.048	1.62120207838538e-146
TMEM101	4.85626517153154e-143	4.63672	0.177	0.285	1.41074503232991e-139
FAM177A1	2.19646960531096e-141	3.35742	0.172	0.359	6.38074420342834e-138
MAP2K6	2.87334632664365e-140	4.07513	0.216	0.232	8.34707107889979e-137
ASPM	1.41988262333193e-138	27.4406	0.224	0.158	4.12475902077926e-135
TPCN1	3.96651454257463e-134	9.0818	0.1	0.187	1.15227247461793e-130
ESCO2	4.42582719082909e-132	10.8565	0.298	0.167	1.28570279893585e-128
PCCA	1.62537955246305e-130	2.87353	0.205	0.204	4.72172759990516e-127
LINC02166	3.40146880560733e-128	4.38599	0.083	0.016	9.8812668802893e-125
TBX3	5.08868611617411e-128	5.81031	0.226	0.109	1.47826331674858e-124
H1-1	1.69458486209069e-122	3.97	0.306	0.206	4.92276902437344e-119
ALDH6A1	1.91758732725545e-120	2.19755	0.218	0.187	5.5705911856771e-117
MYOCD	5.69748258903977e-120	3.81658	0.01	0.06	1.65511869211605e-116
FABP5	2.61048539631965e-119	8.49319	0.094	0.389	7.5834600763086e-116
GMPR	1.54108349668599e-115	13.5912	0.222	0.188	4.47684755787279e-112
NREP	2.04899946265689e-112	2.26611	0.634	0.328	5.95234343901826e-109
CYP4B1	5.64684634124151e-110	5.86392	0.013	0.05	1.64040886213066e-106
CYB5A	6.03984279357014e-108	10.5419	0.268	0.445	1.75457433153213e-104
SMAD9	2.68061143996212e-104	8.0455	0.224	0.396	7.78717623308997e-101
CFD	7.2121788786173e-101	25.4204	0.016	0.198	2.09513796423833e-97
DNAI2	1.14981174469463e-98	9.92571	0.271	0.037	3.34020311833789e-95
WHRN	2.61724711526305e-98	2.18968	0.06	0.03	7.60310286983917e-95
DYNLRB2	3.59613647583953e-98	4.69309	0.072	0.025	1.04467764623138e-94
NPC2	1.31990853695656e-90	2.21657	0.522	0.277	3.83433429985881e-87
TPD52L1	6.19715100273599e-89	7.35605	0.365	0.634	1.8002723662948e-85
FARP1	1.24298615795083e-86	4.89104	0.328	0.196	3.61087478884716e-83
PSAT1	1.63826237684748e-84	6.09422	0.239	0.415	4.75915220474194e-81
CLCF1	1.2660226790745e-83	2.78431	0.328	0.064	3.67779588271141e-80
NME5	6.08086458787759e-83	8.43929	0.089	0.081	1.76649116277844e-79
ABCA1	2.76527841269483e-82	3.59443	0.084	0.087	8.03313378887847e-79
KRT7	3.8556753659206e-82	2.77313	0.055	0.059	1.12007369379993e-78
TPX2	1.92284476566174e-80	5.03013	0.272	0.241	5.58586404424734e-77
CFAP157	1.30348079146058e-79	3.16062	0.11	0.019	3.78661169919298e-76
SERPINH1	6.27559939904306e-78	4.57604	0.526	0.277	1.82306162542201e-74
ITM2B	1.84615238422843e-75	2.51227	0.555	0.309	5.3630726761836e-72
DNM3OS	3.81372353313452e-74	2.39832	0.141	0.07	1.10788668637558e-70
CD37	1.08187310105438e-73	3.84441	0.076	0.049	3.14284135856297e-70
ENSG00000263809.1	9.41997280840574e-72	6.86563	0.206	0.246	2.73650210084187e-68
ANKUB1	9.63726568640132e-72	16.8166	0.173	0.028	2.79962568189958e-68
PLXDC1	2.87915794109098e-71	3.19448	0.135	0.058	8.36395381886929e-68
KIAA1210	5.86316043353413e-71	6.63659	0.039	0.054	1.70324810594167e-67
DNAH11	1.64831891197195e-69	7.16293	0.259	0.068	4.78836643927853e-66
C1orf21	2.86004206693654e-69	2.6371	0.302	0.517	8.30842220445065e-66
DSEL	4.10953859654946e-69	2.71056	0.116	0.115	1.19382096229762e-65
BIRC5	2.49402866356214e-68	10.5559	0.437	0.309	7.24515326764803e-65
ZBTB38	1.36079444988947e-65	2.9938	0.384	0.23	3.9531078769289e-62
KAT6B1	2.57263954033689e-64	2.17018	0.321	0.202	7.47351786467868e-61
AQP3	1.17524737223028e-62	7.67925	0.148	0.311	3.41409361632895e-59
PRKD1	1.5203764455358e-62	6.4238	0.421	0.22	4.41669357428151e-59
ABCC9	1.62468040220627e-61	2.21724	0.077	0.059	4.71969656840922e-58
KLRC1	7.42719468492979e-61	3.09544	0.234	0.099	2.1576000559721e-57
DDHD1	2.57681339129144e-59	3.90228	0.52	0.282	7.48564290170163e-56
NCAPD2	3.03240707648922e-59	7.0953	0.412	0.21	8.80914255720119e-56
LRRC231	1.57301759393375e-58	2.84191	0.102	0.078	4.56961611037754e-55
ENSG00000143248.13	3.54789821638673e-57	52.5271	0.173	0.288	1.03066443186034e-53
RASGRP2	1.61243296657258e-56	2.83121	0.36	0.186	4.68411776789333e-53
ODAD1	3.83872814926767e-56	8.70316	0.098	0.017	1.11515052736226e-52
MAGI2-AS3	2.57014314440623e-53	2.64553	0.374	0.236	7.46626583450011e-50
SQLE	7.26321091537188e-53	5.67678	0.266	0.279	2.10996277091553e-49
THADA	4.76755809253781e-51	2.53102	0.345	0.21	1.38497562588223e-47
LRBA	4.95803545513963e-48	2.90266	0.232	0.282	1.44030929971806e-44
SLC25A25	3.19815897850145e-47	17.9661	0.263	0.472	9.2906518325467e-44
OAS11	1.44746209272416e-45	2.35445	0.17	0.351	4.2048773793637e-42
JAK2	3.60835051303207e-44	2.32089	0.221	0.146	1.04822582403582e-40
NPHP1	2.64257040055094e-43	3.42778	0.216	0.115	7.67666701360048e-40
ZNF254	1.49386632601124e-42	3.71991	0.394	0.201	4.33968167706266e-39
TYMP	7.72787773000304e-41	2.44625	0.084	0.128	2.24494848056588e-37
ENSG00000246090.7	2.18015302585796e-40	2.19584	0.049	0.05	6.33334454011739e-37
IQGAP2	3.92769757224647e-40	2.16249	0.256	0.35	1.1409961447376e-36
UACA	7.08732948531652e-39	9.95098	0.835	0.786	2.05886921548445e-35
LTB	1.32805383346394e-38	10.4655	0.165	0.416	3.85799638621275e-35
DNAAF3	1.39659521845703e-38	2.99475	0.129	0.074	4.05710910961767e-35
KIAA1328	4.2117159069904e-37	2.14494	0.249	0.143	1.22350347098071e-33
MIA2	1.06547748953606e-35	7.02847	0.287	0.283	3.09521210710225e-32
ENSG00000255495.1	6.54751960561836e-35	2.31351	0.14	0.079	1.90205444543213e-31
PSRC1	1.55549823893484e-34	3.41178	0.237	0.19	4.5187223841057e-31
CYRIB	2.07407889090808e-34	2.84342	0.724	0.576	6.02519917808798e-31
EMCN	3.69662423376432e-34	14.265	0.7	0.91	1.07386933990854e-30
IDH1	4.42992719672584e-34	6.10244	0.332	0.262	1.28689385064886e-30
PGAP1	8.19210167237907e-33	2.76921	0.112	0.086	2.37980553582612e-29
TNS2	2.21105320951615e-32	3.83966	0.387	0.584	6.4231095736444e-29
CD53	1.04897805293517e-31	4.16144	0.452	0.693	3.04728124377666e-28
SRGN	6.26452453351751e-31	24.0535	0.704	0.848	1.81984437698684e-27
PLEKHG1	1.89937098012878e-30	2.4948	0.571	0.782	5.5176726972741e-27
MARCKSL1	3.47709441253707e-30	2.69451	0.804	0.645	1.01009592684202e-26
TBC1D8	1.12936701592699e-28	3.26618	0.105	0.237	3.28081118126791e-25
DGKH	2.18778957381309e-28	11.4273	0.674	0.513	6.35552871192702e-25
NIPAL2	4.06777065142727e-28	2.80138	0.189	0.19	1.18168737423962e-24
B2M	4.18090437043409e-27	2.74783	0.885	0.921	1.2145527196111e-23
ABI3	7.44904500557039e-27	4.42522	0.502	0.742	2.1639475741182e-23
ARRDC4	8.39793618358691e-27	3.49026	0.056	0.067	2.439600461332e-23
FRZB	4.3148601906982e-26	13.7657	0.126	0.05	1.25346688539783e-22
CEMIP2	3.7453185572721e-25	3.25563	0.489	0.684	1.08801504088755e-21
SAMD4A	1.86631637208934e-24	7.69654	0.198	0.19	5.42164906091953e-21
TMEM132B	2.6944599056895e-24	3.95821	0.052	0.058	7.827406026028e-21
CD3E	6.15023477610025e-24	12.8299	0.054	0.209	1.78664320245712e-20
CDH2	7.93321894097999e-23	7.2678	0.411	0.297	2.30460010235469e-19
ITPRID2	8.97947753136806e-23	7.82174	0.626	0.808	2.60853822286242e-19
ATP8A2	2.99541013772762e-21	3.08573	0.022	0.048	8.70166645009874e-18
NLGN4X	1.44891429431524e-20	2.24863	0.074	0.073	4.20909602498576e-17
HELLPAR	6.01128109204313e-20	9.61486	0.074	0.067	1.74627715723853e-16
PID1	3.25488683999595e-19	2.71291	0.122	0.047	9.45544627018823e-16
GIMAP7	4.16463498933709e-19	6.08098	0.573	0.801	1.20982646440243e-15
TFPI	9.06031865020744e-19	38.9187	0.318	0.491	2.63202256788526e-15
PRDM5	3.22204377197054e-18	2.29167	0.263	0.163	9.36003715757442e-15
ATG16L2	1.38867920498642e-17	3.0262	0.22	0.164	4.03411309048555e-14
TM4SF18	1.39400681635651e-17	4.01205	0.89	0.906	4.04958980151566e-14
LINC00472	1.67546450129254e-17	8.19952	0.602	0.489	4.86722437625483e-14
ULK2	1.92681919617454e-17	3.0942	0.152	0.139	5.59740976488704e-14
JUP	2.48994702215492e-17	2.96482	0.576	0.695	7.23329609936006e-14
ID2	7.93392406897362e-17	2.90417	0.518	0.338	2.30480494203684e-13
GZMK	2.73076800042734e-16	11.3542	0.067	0.086	7.93288104124142e-13
HCLS1	3.16618669582678e-16	6.89744	0.351	0.556	9.19777235137679e-13
HTT	7.62938969707007e-16	5.59105	0.393	0.291	2.21633770699885e-12
ARHGEF3	1.32487178401133e-15	6.56999	0.349	0.53	3.84875253255292e-12
ENSG00000111780.8	2.60580859564127e-15	3.26603	0.206	0.211	7.56987397033789e-12
TINAGL1	6.92724661052843e-15	7.476	0.734	0.802	2.01236514035851e-11
FZD4	6.97031066128253e-15	7.07426	0.622	0.853	2.02487524710258e-11
TMEM88	7.63696940883104e-15	7.05553	0.57	0.726	2.21853961326542e-11
ENSG00000285756.2	9.98567389933612e-15	4.23491	0.212	0.172	2.90083826775714e-11
IL32	4.27170853084326e-14	2.80789	0.512	0.413	1.24093132820997e-10
ATXN1	1.32566516523962e-13	8.56049	0.21	0.173	3.85105730502109e-10
PLEKHH2	2.0411315590352e-13	9.76936	0.067	0.042	5.92948717899725e-10
TBC1D4	3.55369644720511e-13	5.28291	0.382	0.49	1.03234881791308e-09
GABPB1-AS1	1.04148919582581e-12	4.34474	0.385	0.266	3.02552611387397e-09
EDNRB	5.82616389490219e-12	27.8766	0.082	0.144	1.69250061146909e-08
MDM4	3.02217357996082e-11	2.11193	0.43	0.329	8.77941424978619e-08
NFKB1	6.30549152903482e-11	3.14064	0.311	0.335	1.83174528918461e-07
FAM118A1	6.30747275642613e-11	2.82152	0.417	0.285	1.83232083574179e-07
XRN1	9.3778029510144e-11	2.67894	0.293	0.359	2.72425175726968e-07
DYSF	1.44398642205574e-10	4.32926	0.689	0.817	4.19478055607192e-07
ENSG00000287160.1	1.70624276483194e-10	3.27511	0.274	0.334	4.95663523183679e-07
NOSTRIN	3.29932571145998e-10	4.87298	0.766	0.77	9.58454119179125e-07
IKBKB	6.83220921395771e-10	3.55949	0.34	0.438	1.98475677665471e-06
TSC22D1	1.72072470109269e-09	9.09328	0.848	0.832	4.99870525667426e-06
TMEM37	2.2729741173124e-09	13.0176	0.427	0.353	6.60298981079251e-06
PTPRG	3.08791775860054e-09	5.86385	0.652	0.581	8.97040108873456e-06
DENND2B	5.5880895637965e-09	5.48338	0.167	0.142	1.62334001828288e-05
WEE1	6.84837292691848e-09	2.77777	0.146	0.152	1.98945233526982e-05
INO80D	9.32808588388446e-09	3.45424	0.248	0.324	2.70980894926844e-05
SMG1	1.22981883856e-08	2.34064	0.277	0.374	3.57262372601681e-05
MET	2.75278508360769e-08	6.60349	0.317	0.468	7.99684066788033e-05
ZNF248	6.07865910967714e-08	3.98451	0.172	0.156	0.000176585
TESC	1.15719709630943e-07	15.7198	0.528	0.629	0.000336166
TSPAN15	2.18406277177558e-07	5.64342	0.601	0.547	0.00063447
SLF2	2.22943974652187e-07	6.64063	0.409	0.367	0.000647652
EGFL7	3.42612603288633e-07	7.1981	0.849	0.94	0.00099529
MDN1	3.49122515683979e-07	5.48142	0.402	0.367	0.0010142
WDR27	4.41953446147202e-07	3.8063	0.198	0.236	0.00128387
GOLGA8A	5.92914549328778e-07	2.07291	0.239	0.221	0.00172242
PCMTD1	7.84866421653078e-07	6.64383	0.402	0.422	0.00228004
TMEM161B-DT	8.26490960330538e-07	2.05964	0.277	0.291	0.00240096
SPATA6	4.19565940003239e-06	3.48227	0.172	0.162	0.0121884
ATG2B	6.69005359551443e-06	2.50016	0.398	0.347	0.0194346
CHASERR	1.11385405233602e-05	3.929	0.256	0.292	0.0323575
ZNF451	2.24111418475574e-05	3.61907	0.249	0.292	0.0651044
ENSG00000280800.1	3.08533667435462e-05	4.79441	0.291	0.277	0.089629
PPM1H	3.15021417952209e-05	2.19622	0.445	0.364	0.0915137
EXOC4	3.81946730478493e-05	2.64645	0.388	0.351	0.110956
GABBR1	7.19286197991125e-05	5.10285	0.17	0.267	0.208953
LNPEP	7.44896607883951e-05	2.22058	0.377	0.35	0.216392
ENSG00000272578.5	8.74201658225062e-05	4.60717	0.189	0.283	0.253956
TTC28	0.000100361	2.1724	0.417	0.385	0.291548
FYB1	0.000210463	4.26609	0.388	0.506	0.611396
DIP2A	0.000234239	2.0282	0.351	0.4	0.680464
ENSG00000246596.7	0.000235841	9.5458	0.093	0.073	0.685119
NR2F1-AS1	0.000306221	4.28637	0.205	0.25	0.889572
ENSG00000272772.1	0.00040722	3.14116	0.378	0.297	1
RAD21	0.000439228	6.9649	0.44	0.422	1
CEP290	0.000553032	3.84592	0.241	0.221	1
ZBTB37	0.000638097	5.35319	0.232	0.278	1
STAT1	0.000934647	4.08168	0.3	0.266	1
KIF13B	0.000964562	4.91325	0.389	0.434	1
KLRB1	0.00122534	33.4189	0.088	0.112	1
PLAAT4	0.00136025	7.49787	0.259	0.219	1
ZNF506	0.00295892	5.42287	0.338	0.255	1
GALNT7	0.00529485	2.79242	0.309	0.313	1
CCL2	0.00529933	2.99463	0.334	0.421	1
S100A2	0.00572948	2.87981	0.026	0.251	1
POSTN	0	23.7561	0.648	0.193	0
DHRS2	0	4.9032	0.343	0.087	0
MYC	0	25.6673	0.12	0.372	0
GPBAR1	0	2.60875	0.036	0.288	0
CCL8	0	38.9352	0.036	0.268	0
DKK1	0	6.46784	0.044	0.237	0
ANKRD29	0	4.5498	0.319	0.132	0
ABCC3	0	4.89964	0.099	0.277	0
RIMKLB	0	68.2153	0.117	0.269	0
ELN	0	8.63893	0.145	0.295	0
SCARA5	0	3.02222	0.022	0.167	0
SGO1	0	2.50987	0.307	0.168	0
ANGPTL1	0	8.95104	0.044	0.177	0
SPINK2	0	88.8924	0.016	0.138	0
CITED2	0	10.6336	0.14	0.257	0
COL8A1	0	2.45092	0.094	0.197	0
RACGAP1	0	2.95537	0.229	0.134	0
LYPD3	0	10.7637	0.035	0.124	0
SFN	0	6.76319	0.128	0.04	0
COMP	0	58.016	0.029	0.114	0
FGB	0	5.81754	0.046	0.128	0
DES	0	8.08821	0.018	0.095	0
CCN5	0	10.1926	0.002	0.076	0
ENSG00000284337.1	0	2.32043	0.093	0.166	0
XACT	0	83.1045	0.074	0.146	0
RASL11A	0	4.10903	0.121	0.186	0
MIR503HG	0	8.02657	0.131	0.067	0
CRYAB	0	18.8421	0.099	0.041	0
KIF2C	0	4.11899	0.193	0.138	0
CFAP70	0	7.69992	0.037	0.091	0
SLC7A2	0	5.73235	0.095	0.043	0
TNFAIP6	0	5.76244	0.079	0.027	0
MT1H	0	21.8197	0.145	0.093	0
OMG	0	6.60822	0.014	0.064	0
ANTXR2	0	2.4231	0.154	0.2	0
FXYD3	0	6.96044	0.091	0.045	0
PDZK1IP1	0	11.9833	0.078	0.123	0
PAX8	0	3.41582	0.108	0.066	0
PLAC8	0	2.0785	0.018	0.059	0
TSPAN1	0	15.3065	0.094	0.054	0
PLCL11	0	3.19503	0.062	0.101	0
TAGLN	0	32.388	0.038	0.075	0
CDH1	0	7.04428	0.115	0.079	0
SLC3A1	0	114.581	0.05	0.086	0
LCN2	0	9.80885	0.045	0.08	0
TFCP2L1	0	7.3192	0.022	0.057	0
CP	0	12.6883	0.106	0.072	0
DNAH12	0	17.6941	0.012	0.046	0
POU5F1	0	14.4724	0.041	0.074	0
SLPI	0	3.04214	0.033	0.065	0
GAST	0	6.24479	0.086	0.118	0
TSPAN8	0	6.87532	0.044	0.076	0
RETREG1	0	11.5789	0.057	0.026	0
LAMB3	0	4.80859	0.045	0.075	0
STEAP4	0	4.67162	0.074	0.103	0
PAEP	0	37.2436	0.092	0.12	0
C1RL	0	2.05121	0.087	0.114	0
PCK1	0	40.8428	0.03	0.057	0
DRC1	0	3.99775	0.005	0.032	0
ANKRD44-AS1	0	5.72546	0.005	0.031	0
CDHR4	0	5.90552	0.003	0.028	0
FGF7	0	2.46439	0.048	0.023	0
DNAH5	0	20.6501	0.02	0.045	0
KRT23	0	30.9883	0.027	0.05	0
CFAP43	0	2.78021	0.023	0.045	0
TC2N	0	33.7397	0.114	0.093	0
LEFTY1	0	7.2452	0.033	0.054	0
PHYHIPL	0	4.67536	0.11	0.09	0
DNAAF1	0	3.48072	0.01	0.029	0
TMC5	0	17.0131	0.068	0.049	0
TCF21	0	14.6555	0.024	0.042	0
RPRM	0	8.19114	0.038	0.056	0
GUCY1A2	0	2.12754	0.074	0.057	0
LMOD1	0	2.15693	0.071	0.054	0
FAM216B	0	3.29839	0.018	0.034	0
ENSG00000248515.2	0	17.6609	0.067	0.052	0
CFAP300	0	6.13197	0.029	0.014	0
GPR183	0	3.40047	0.044	0.059	0
C2CD4A	0	2.10688	0.084	0.098	0
EGFL6	0	9.46898	0.047	0.033	0
DSC2	0	2.06338	0.046	0.06	0
HOATZ	0	6.32777	0.018	0.031	0
CXCL14	0	44.5439	0.053	0.042	0
DEFB1	0	20.0874	0.12	0.109	0
TMPRSS4	0	15.429	0.044	0.033	0
HEYL	0	3.54461	0.052	0.042	0
C3	0	16.536	0.081	0.072	0
GCNT3	0	7.16419	0.068	0.059	0
LINC01320	0	45.2409	0.045	0.054	0
PIERCE1	0	4.99279	0.025	0.034	0
MAMDC2	0	9.84505	0.029	0.036	0
RIPK4	0	7.9691	0.052	0.058	0
RRAD	0	5.73182	0.024	0.03	0
PAPLN	0	3.73486	0.044	0.049	0
ADGRF1	0	7.00246	0.051	0.056	0
ABCC8	0	11.0466	0.028	0.023	0
KIF14	0	5.63354	0.11	0.106	0
GARNL3	0	3.35439	0.044	0.04	0
MUC16	0	25.8726	0.101	0.098	0
GABRP	0	11.2702	0.115	0.118	0
GDA	0	4.14084	0.036	0.038	0
ENSG00000243004.6	0	7.11666	0.034	0.035	0
SLC44A4	6.24402187947756e-306	3.33745	0.205	0.352	1.81388835598823e-302
CLSPN	1.50816105399251e-299	6.07757	0.328	0.194	4.38120786184824e-296
HOMER2	2.1609325545146e-299	6.04915	0.118	0.068	6.2775090708649e-296
ENKUR	2.07300306059457e-297	2.49637	0.038	0.039	6.02207389102723e-294
ENSG00000206195.11	1.4398347631093e-294	11.0098	0.087	0.084	4.18271998683252e-291
RHPN2	2.23877461883803e-294	5.82752	0.082	0.045	6.50364026772447e-291
LAIR1	6.03209901605981e-294	14.8959	0.064	0.025	1.75232476416538e-290
ACTC1	6.12110192634789e-294	71.5121	0.401	0.167	1.77818010960406e-290
DNAH6	4.43759830664447e-290	2.04722	0.021	0.055	1.28912230808022e-286
FBLN5	4.04742217337885e-285	3.83268	0.084	0.057	1.17577614136655e-281
S100P	1.19606484351668e-280	3.54412	0.173	0.217	3.47456837041594e-277
ZBTB381	1.46528650223457e-279	7.05502	0.379	0.213	4.25665728899142e-276
SLC24A3	4.27985805029299e-277	10.654	0.022	0.027	1.24329876361011e-273
FCGBP	1.42777794904675e-270	57.1868	0.025	0.062	4.1476949419808e-267
S100A9	3.79352373383504e-269	7.01096	0.074	0.047	1.10201864467908e-265
SCGB2A2	1.3581776694533e-268	11.6224	0.103	0.075	3.94550612976185e-265
SLC34A2	8.61997840122182e-267	8.11005	0.16	0.08	2.50410372555494e-263
CXCL10	4.16802692871087e-260	3.40389	0.078	0.064	1.21081182279051e-256
PTTG1	7.71566000107927e-260	4.68221	0.643	0.305	2.24139923031353e-256
NKG7	1.04866861690708e-246	12.3442	0.083	0.183	3.04638233211507e-243
CPE	1.73762226281848e-245	3.98118	0.587	0.296	5.04779267348768e-242
SLC5A3	2.0583778925006e-237	7.65929	0.428	0.202	5.97958777771424e-234
LRIG3	9.1891266278486e-231	14.7502	0.237	0.3	2.66944128539002e-227
ZFP36	9.4568876581436e-226	4.40548	0.327	0.624	2.74722586469072e-222
COL21A1	4.17189945304206e-225	3.39011	0.803	0.44	1.21193679110872e-221
LINC02432	1.10433947092022e-223	16.6265	0.048	0.104	3.20810616302325e-220
RARRES1	2.77177270146306e-223	9.77157	0.147	0.1	8.05199969775019e-220
ITGB8	1.09886900608037e-218	2.73725	0.057	0.062	3.19221446266347e-215
THBS4	1.22765077937211e-216	11.1931	0.202	0.16	3.56632551407598e-213
C11orf96	8.24675849768647e-211	12.5108	0.24	0.41	2.39568334357792e-207
ECM2	1.90586458985866e-208	2.34583	0.035	0.02	5.5365366335394e-205
EMILIN31	2.93937343746232e-205	2.22344	0.021	0.064	8.53887983582804e-202
CENPF	7.00510762173104e-204	10.6483	0.25	0.241	2.03498376411287e-200
ADAMTS4	1.08182338114861e-203	2.41757	0.184	0.393	3.14269692223672e-200
ENSG00000274213.1	1.11305659244325e-203	11.8157	0.11	0.187	3.23342940104763e-200
NOVA1	3.80830405657861e-195	4.74094	0.25	0.193	1.10631232843608e-191
EPCAM	1.45291496946166e-191	2.07609	0.099	0.113	4.22071798628613e-188
TMEM63A	2.37158228452729e-188	6.52269	0.182	0.179	6.88944653655176e-185
BTG2	6.80381559801169e-187	17.5362	0.113	0.138	1.9765084312224e-183
TRDC	4.17724056961592e-184	24.0121	0.1	0.258	1.21348838547342e-180
THSD4	9.02787588927838e-177	18.1345	0.073	0.102	2.62259794583537e-173
C7	1.45777659533525e-174	7.10181	0.189	0.206	4.23484100944891e-171
LPL	5.86166977445596e-168	4.77784	0.184	0.056	1.70281506947946e-164
FCGR3A	1.26984529693338e-162	8.75332	0.042	0.071	3.68890058759147e-159
SPHK1	3.82666674080107e-152	8.35262	0.437	0.226	1.11164668820271e-148
CCDC113	1.7654705495525e-151	3.3008	0.058	0.056	5.12869194645001e-148
FKBP5	1.50213498192385e-150	4.13126	0.262	0.323	4.36370212248879e-147
ADAMTSL1	1.78864981736538e-148	24.339	0.902	0.816	5.19602771944642e-145
IL1R1	1.19189674033428e-147	5.46606	0.228	0.216	3.46246003067109e-144
DUSP5	7.09873627597876e-147	3.16168	0.292	0.531	2.06218288817183e-143
NES	1.08706045381291e-146	5.40643	0.443	0.689	3.15791061832649e-143
H2AC16	1.48392332314762e-144	13.9757	0.205	0.202	4.31079725374385e-141
GZMA	6.46299177137049e-140	109.349	0.096	0.157	1.87749910958313e-136
VEGFA	2.02954013841113e-135	2.92813	0.099	0.042	5.89581410208434e-132
ZBTB16	2.69629594433238e-135	13.686	0.285	0.422	7.83273971828557e-132
GADD45A	4.90142539700688e-130	3.45711	0.226	0.339	1.4238640778305e-126
RAB11FIP1	2.47442841747039e-127	2.55957	0.133	0.117	7.18821455275148e-124
AFAP1L2	6.36852104841345e-124	4.63586	0.656	0.412	1.85005536456411e-120
ATAD5	2.24993847631584e-117	8.45325	0.184	0.202	6.5360712736975e-114
EZH1	4.56649488669061e-117	4.32493	0.161	0.247	1.32656676458362e-113
PRSS23	6.25087067936071e-117	13.7227	0.418	0.305	1.81587793235429e-113
SNX29	1.18732034388404e-116	4.02551	0.205	0.254	3.44916559898314e-113
ENSG00000275993.3	1.11801411089314e-113	13.0777	0.31	0.425	3.24783099214457e-110
DUSP4	5.33803650964317e-110	14.471	0.19	0.339	1.55069960605134e-106
BRCA1	1.67727238228189e-109	10.7826	0.182	0.183	4.87247627052889e-106
ASS1	5.91864152060578e-107	4.68442	0.305	0.157	1.71936536173598e-103
ATP6V1C2	2.24684377199514e-106	14.8309	0.094	0.123	6.52708115764587e-103
CD55	1.0393097735972e-105	4.21678	0.397	0.599	3.01919489229986e-102
IGLL5	2.197922082327e-104	2.43061	0.31	0.173	6.38496364915994e-101
TGM2	1.62874160294683e-103	20.6812	0.358	0.517	4.73149435656053e-100
CH25H	1.26720507553213e-102	67.0881	0.124	0.11	3.68123074442083e-99
PLXDC11	1.32388751132772e-101	3.43071	0.145	0.047	3.84589322040702e-98
ENSG00000284779.2	4.40990364753557e-101	3.64389	0.145	0.122	1.28107700960908e-97
TOB1	9.70961880840702e-100	4.93562	0.187	0.158	2.82064426384224e-96
CD69	7.7566622106129e-99	12.0495	0.122	0.187	2.25331037218305e-95
EZR	2.01327057061886e-98	14.2251	0.243	0.307	5.8485510076478e-95
AEBP1	1.89481409485834e-97	2.33009	0.198	0.208	5.50443494556347e-94
IL2RB	6.96897969213091e-97	15.8883	0.03	0.154	2.02448860056403e-93
FMN1	3.28457874794892e-95	5.85705	0.06	0.058	9.54170126279162e-92
SOX18	2.53680090098623e-94	50.3347	0.669	0.852	7.369406617365e-91
CTTNBP2	1.34614701214603e-93	2.43401	0.541	0.321	3.91055707028421e-90
YOD1	2.76666608984083e-93	4.26755	0.164	0.218	8.03716499098761e-90
NR4A2	1.74283115037076e-92	5.67511	0.257	0.268	5.06292449182707e-89
GRAMD1C	2.86600709380337e-92	3.95738	0.257	0.355	8.32575060749879e-89
PI15	1.61718927763602e-91	5.14468	0.082	0.041	4.69793485153265e-88
GZMB	4.743433849816e-87	120.653	0.104	0.238	1.37796753337155e-83
LAMA3	1.70786126814767e-86	2.3056	0.293	0.148	4.96133698396897e-83
PDZD2	6.39801092471855e-85	6.32734	0.211	0.316	1.85862217363074e-81
CCL4L2	1.28602736558702e-84	13.5752	0.041	0.115	3.73590949703029e-81
PIK3R3	1.70604028596383e-83	38.5402	0.841	0.673	4.95604703072494e-80
PRKAG2	2.155951508137e-82	31.6909	0.194	0.282	6.26303913113798e-79
PTEN	6.57638077858551e-82	2.96665	0.305	0.238	1.91043861617909e-78
CCL3	8.05202265960871e-82	54.1942	0.052	0.047	2.33911258261633e-78
RGCC	2.11126709416639e-80	10.0944	0.926	0.904	6.13323090855335e-77
CKS1B	3.34239392669817e-79	3.62233	0.338	0.277	9.70965435705819e-76
HOPX	8.02205141094789e-79	43.8082	0.304	0.513	2.33040593488036e-75
SRGAP3	1.10042821113926e-73	6.25755	0.078	0.071	3.19674395335956e-70
SLC11A1	1.03060107698414e-72	4.18026	0.014	0.053	2.99389612863893e-69
ANXA1	5.06987128474252e-72	8.18167	0.344	0.476	1.4727976082177e-68
MED13L	6.44381723980077e-72	2.82762	0.287	0.321	1.87192890816212e-68
LINC00923	3.01274785955425e-71	12.4139	0.087	0.047	8.7520325320051e-68
TXNIP	3.37310384507054e-68	6.33107	0.563	0.391	9.79886666992993e-65
GK5	1.15517339344621e-63	3.52784	0.091	0.162	3.35577870796124e-60
DSEL1	2.92589796066214e-62	2.03698	0.129	0.112	8.49973357572351e-59
SACS	5.71951663241483e-60	4.80174	0.275	0.237	1.66151958171651e-56
LPAR6	6.58784969590358e-57	4.06596	0.791	0.631	1.91377033665999e-53
DNAH7	1.51145020309172e-56	5.92381	0.046	0.074	4.39076283998145e-53
ST3GAL1	1.05585824656101e-55	9.72875	0.349	0.499	3.06726820625975e-52
MMP121	6.33111484256562e-55	3.45805	0.198	0.155	1.83918886176531e-51
ACTA2	2.64113017880055e-54	66.6254	0.087	0.094	7.67248316941559e-51
ATP11B	4.30770639288564e-54	9.12264	0.237	0.363	1.25138870713328e-50
CCHCR1	6.40379884029836e-54	3.30987	0.078	0.11	1.86030356310667e-50
CAB39L	8.65171009469668e-54	2.40781	0.115	0.197	2.51332178250938e-50
SEPTIN4	3.40986761279289e-53	21.0469	0.149	0.195	9.90566541516334e-50
CLCN5	4.08396925186824e-51	3.33477	0.163	0.151	1.18639306766772e-47
CEP85L	1.68878911828034e-50	2.37782	0.209	0.18	4.9059323886044e-47
VGLL3	7.81947849660107e-47	4.13825	0.048	0.031	2.27155850326261e-43
GUCY1B1	8.60871622579348e-47	4.75927	0.122	0.11	2.500832063593e-43
SGK1	8.69948378132964e-47	13.0584	0.385	0.514	2.52720003847626e-43
GUCY1A1	9.95145729081572e-46	12.7031	0.171	0.16	2.89089834298196e-42
CALCRL	5.42352998817437e-45	4.89759	0.943	0.909	1.57553546156465e-41
NSD2	1.16094985011712e-44	3.08232	0.282	0.273	3.37255931459025e-41
ENSG00000272196.2	1.48858987452991e-44	2.59535	0.242	0.261	4.32435358550938e-41
C1QTNF3	1.662366506135e-43	2.46467	0.342	0.476	4.82917470032218e-40
YBX3	2.60940660621349e-43	4.74302	0.628	0.77	7.58032619105018e-40
IER5L	1.14602550727224e-42	16.9144	0.175	0.152	3.32920409862586e-39
FAM111A	1.70754174621281e-42	2.76101	0.385	0.327	4.96040877274822e-39
MYO1E	1.92104624156401e-42	6.14711	0.344	0.449	5.58063933174346e-39
GNLY	4.04138025210722e-42	2.52407	0.28	0.137	1.17402096323715e-38
H3C7	1.45628338512539e-41	3.67774	0.148	0.213	4.23050323378926e-38
SLA	1.26974565092917e-40	7.54767	0.222	0.052	3.68861111594924e-37
ENSG00000203812.2	2.00726631474369e-40	6.6547	0.247	0.263	5.83110864433043e-37
RFX3	1.48553356503255e-39	19.3054	0.553	0.398	4.31547500641956e-36
COX6A1P2	1.6227087222402e-39	3.42494	0.156	0.259	4.71396883810777e-36
TMEM231	3.42636059800704e-39	2.54298	0.089	0.13	9.95357753721045e-36
EGR3	3.43223010464133e-39	11.0678	0.312	0.158	9.97062845398307e-36
DYNLT3	4.64548184641204e-39	3.26153	0.263	0.206	1.3495124763827e-35
RIPK2	2.10431325251433e-38	3.2351	0.154	0.206	6.11302999855414e-35
IGFBP7	3.98561846622027e-38	13.9753	0.973	0.982	1.15782216443699e-34
ENSG00000280219.1	5.01116814145677e-37	8.1263	0.051	0.034	1.45574434509319e-33
SLC18A2	1.11141524598359e-36	2.22195	0.114	0.06	3.22866128958232e-33
KITLG	3.30302799464097e-36	16.3674	0.428	0.596	9.59529632443203e-33
MYO9A	4.61799489543006e-36	3.64396	0.305	0.309	1.34152751712243e-32
ERCC6L2	8.51887929041275e-36	2.2342	0.253	0.196	2.4747344338649e-32
CGNL1	1.35449921889811e-35	2.41277	0.774	0.59	3.93482023089902e-32
BACE2	1.51632586229491e-35	7.51556	0.84	0.834	4.40492662996673e-32
IRF1	1.6223312105474e-35	4.33576	0.389	0.517	4.71287216664019e-32
UBE2Q2P1	2.40284191550657e-35	3.62283	0.419	0.25	6.98025576454657e-32
USP54	2.68139756868078e-35	4.37886	0.109	0.144	7.78945993701766e-32
LEPR	4.23057304148046e-35	3.99166	0.917	0.865	1.22898146855007e-31
CARMN	6.9025799300788e-35	4.26152	0.066	0.049	2.00519946968789e-31
CYYR1	7.42580903655147e-35	2.03493	0.933	0.877	2.1571975251182e-31
ENSG00000246090.71	2.45353531503691e-34	2.82216	0.083	0.044	7.12752009018223e-31
HLA-E	1.20056297897311e-33	2.41896	0.97	0.963	3.48763545391688e-30
CORO1A	2.15434594474039e-33	4.57823	0.093	0.082	6.25837496947082e-30
ENSG00000253284.2	3.88700928964376e-33	3.22394	0.031	0.042	1.12917619864151e-29
AREG	1.38697400269624e-32	11.2815	0.148	0.063	4.02915947783259e-29
SH3PXD2A	1.77016393573601e-32	2.59204	0.163	0.156	5.1423262333131e-29
GNPTAB	2.74554492260718e-32	3.70057	0.262	0.305	7.97580800017387e-29
F11R	8.74527844428202e-31	2.39604	0.43	0.556	2.54050338806393e-27
MAFB	8.98520175482139e-31	7.6302	0.349	0.221	2.61020110977561e-27
CSRNP1	1.28622351743027e-30	2.37516	0.498	0.567	3.73647931813495e-27
TNFRSF1B	2.74514668710326e-30	6.04088	0.565	0.451	7.97465112603498e-27
CFAP69	4.14226033912855e-30	3.48553	0.068	0.083	1.20332662851684e-26
CCN1	1.14368641191559e-29	29.1151	0.11	0.124	3.3224090266148e-26
DDI2	3.37630699139227e-29	3.40863	0.239	0.294	9.80817180999454e-26
MYO10	2.52575632852124e-28	26.3163	0.466	0.603	7.3373221343542e-25
RALGAPA2	3.3286178978016e-28	8.00819	0.903	0.878	9.66963499311363e-25
UPP1	4.03739394436364e-28	7.57367	0.46	0.601	1.17286294083764e-24
IFITM1	4.79190709175471e-28	4.92776	0.44	0.303	1.39204901015474e-24
ST6GALNAC1	5.77646489280298e-28	5.3588	0.165	0.163	1.67806305135926e-24
RNF150	9.67581325397399e-28	2.31863	0.057	0.062	2.81082375027944e-24
SLC1A1	5.10567291270582e-27	6.81316	0.449	0.544	1.48319798114104e-23
SESN1	8.72611603962998e-27	39.1925	0.17	0.238	2.53493670951251e-23
CCNL1	8.9606185487201e-27	7.837	0.377	0.462	2.60305968840319e-23
TGFBR3	1.71168858363699e-26	8.31168	0.836	0.815	4.97245533546547e-23
ENSG00000271533.1	3.03480863813874e-26	3.23858	0.329	0.24	8.81611909379305e-23
WWP1	3.15694246556395e-26	3.93495	0.566	0.5	9.17091786246327e-23
EPB41L2	1.10615391992721e-25	4.88643	0.24	0.274	3.21337713738853e-22
XIST	6.49853378468681e-25	6.93457	0.485	0.39	1.88782406445152e-21
TANC1	1.25888943829985e-24	3.05414	0.83	0.75	3.65707381826106e-21
RTEL1-TNFRSF6B	2.69719210169165e-24	61.2976	0.405	0.467	7.83534305541424e-21
PRKCH	6.09384640170475e-24	9.54801	0.855	0.8	1.77026237969523e-20
BRWD1	8.07884565639089e-24	2.27328	0.398	0.343	2.34690466318155e-20
ASH1L	1.96430247134689e-23	2.78998	0.425	0.345	5.70629867926273e-20
SLC2A1	3.04115431334451e-23	9.46574	0.094	0.094	8.83455328026581e-20
RPGR	4.84748298708616e-23	5.49552	0.527	0.419	1.40819380774853e-19
ZNF66	7.45586633636089e-23	3.12469	0.198	0.182	2.16592917071284e-19
PCSK7	1.34445054161779e-22	2.02189	0.232	0.247	3.90562882339968e-19
DSP	5.47310924295681e-22	5.48057	0.457	0.543	1.58993823507895e-18
GARS1-DT	7.31975643577892e-22	3.49324	0.229	0.247	2.12638924459378e-18
BCAM	8.28915705978843e-22	4.38572	0.97	0.955	2.40800012586854e-18
CREB3L2	1.26932330624727e-21	2.23722	0.285	0.357	3.68738420464832e-18
P3H2	7.04285254395383e-21	3.05806	0.324	0.319	2.04594866401859e-17
SFRP2	1.75250283127081e-20	8.32348	0.27	0.356	5.09102072484169e-17
BAMBI	3.00296957555282e-20	17.9769	0.062	0.087	8.72362661698094e-17
DDX52	3.56295976302019e-20	2.88854	0.308	0.304	1.03503981115737e-16
ZNF385D	3.87389825306025e-20	7.14886	0.792	0.792	1.125367442514e-16
GPCPD1	2.28463924052642e-19	12.1423	0.64	0.59	6.63687699372924e-16
CCDC14	5.14785942798227e-19	2.10554	0.271	0.273	1.49545316382885e-15
CSRP2	9.77514010602183e-19	7.19745	0.484	0.46	2.83967820079934e-15
SOX5	1.3519005955434e-18	7.90773	0.303	0.259	3.92727123005359e-15
ENSG00000286834.1	1.56313032843369e-18	2.49503	0.292	0.335	4.54089360409987e-15
MT1M	1.91853587960152e-18	9.74571	0.577	0.656	5.57334673024243e-15
DGKE	7.69452128633639e-18	4.86206	0.268	0.386	2.23525843368072e-14
RNF144B	1.00572449942506e-16	10.8603	0.481	0.573	2.9216296708298e-13
NFKBIZ	1.51201517672157e-16	7.2685	0.196	0.185	4.39240408837617e-13
CASC15	1.63564718858245e-16	3.52363	0.549	0.471	4.75155508283203e-13
BGN	1.66647900417909e-16	2.38653	0.454	0.37	4.84112150714025e-13
CHSY1	1.71163383452483e-16	5.47403	0.537	0.454	4.97229628929465e-13
APBB2	1.92605546250301e-16	8.57867	0.334	0.365	5.59519111857125e-13
MPHOSPH9	1.99796639352049e-16	2.66616	0.227	0.237	5.80409237317703e-13
ETS2	2.3005651928158e-16	10.4856	0.761	0.721	6.68314188512989e-13
WDR73	2.59131651968558e-16	2.8532	0.223	0.192	7.5277744896866e-13
SHPRH	5.11511651683548e-16	3.93896	0.306	0.255	1.48594134814071e-12
SOX17	7.11425880605541e-16	9.36677	0.291	0.339	2.0666921831591e-12
MMS22L	9.33503091253144e-16	5.15095	0.193	0.212	2.71182648009038e-12
KLF6	2.78237296285359e-15	4.22338	0.489	0.557	8.08279345708968e-12
CD93	2.91511792312395e-15	27.3709	0.887	0.921	8.46841756667508e-12
MIR4435-2HG	3.58367801840645e-15	7.95587	0.428	0.53	1.04105846434707e-11
NFAT5	6.15850797926358e-15	13.9662	0.763	0.737	1.78904656797607e-11
RESF1	8.21144830526889e-15	7.33097	0.428	0.369	2.38542573268061e-11
LRATD2	1.35372938383686e-14	3.69926	0.57	0.664	3.93258386004606e-11
RAPGEF5	1.64699990879737e-14	7.47786	0.756	0.804	4.78453473505636e-11
HNRNPH1	2.50479046335886e-14	5.19302	0.469	0.432	7.2764162960575e-11
CEP350	4.61504075454005e-14	2.69824	0.372	0.372	1.34066933919389e-10
NSUN5P1	4.83218556201745e-14	6.09634	0.227	0.185	1.40374990576607e-10
NPHP11	8.22539446135711e-14	2.06888	0.121	0.121	2.38947709102424e-10
DPYSL3	9.00384458225986e-14	2.71693	0.827	0.73	2.61561685114649e-10
RAB20	1.04574031985115e-13	2.64199	0.214	0.234	3.03787562916759e-10
NPEPPS	9.25856236626115e-13	2.87583	0.31	0.317	2.68961236739886e-09
GOLGA8B	1.19879932705133e-12	3.91611	0.288	0.211	3.4825120450841e-09
ACTG2	1.93216061742898e-12	160.921	0.048	0.089	5.6129265936312e-09
AHR	2.53585691288589e-12	12.2877	0.706	0.662	7.36666433193352e-09
ZC3HAV1	4.8347153719453e-12	3.84589	0.329	0.322	1.40448481555011e-08
TGFBR2	1.70423337655371e-11	13.6579	0.939	0.901	4.95079795888852e-08
LRCH1	2.27041041100633e-11	14.4544	0.789	0.69	6.59554224397339e-08
ADGRL4	3.20140942955299e-11	6.14256	0.959	0.956	9.30009439285144e-08
PCCA1	5.69400446820997e-11	2.19952	0.191	0.206	1.654108298015e-07
ENSG00000244313.3	8.29040183794828e-11	5.75134	0.151	0.193	2.40836173392398e-07
TTN	1.01917723168121e-10	16.449	0.645	0.62	2.9607098580339e-07
SERPINB1	2.71314682847509e-10	6.32568	0.501	0.573	7.88169153672014e-07
DLC1	3.38579462910493e-10	2.10407	0.658	0.738	9.83573339754981e-07
MT1A	5.85682612013324e-10	38.9125	0.31	0.389	1.70140798789871e-06
JAG1	8.72818767670821e-10	2.1241	0.599	0.639	2.53553852008373e-06
TAGLN2	8.94911412164786e-10	3.15184	0.795	0.877	2.5997176523387e-06
PAM	9.33809929002202e-10	3.14195	0.345	0.391	2.7127178437514e-06
ZNF507	1.14292991259512e-09	5.50585	0.209	0.273	3.32021139608884e-06
COBL	2.11699394159868e-09	15.6207	0.029	0.063	6.14986740034416e-06
DPP4	2.65937994198794e-09	58.1459	0.689	0.651	7.72549873147498e-06
WDFY2	3.21395276324638e-09	9.60474	0.181	0.213	9.33653277723075e-06
SMG1P3	6.72881060183201e-09	6.31786	0.398	0.299	1.9547194798322e-05
SHROOM4	7.45637120021831e-09	18.6917	0.553	0.652	2.16607583366342e-05
ELP1	1.06264161547674e-08	2.58154	0.203	0.217	3.08697389295993e-05
NFIA	1.12209847540394e-08	7.92533	0.674	0.626	3.25969607104846e-05
HDAC8	1.42435304442287e-08	3.50645	0.436	0.373	4.13774559404844e-05
MYCT1	4.26267649788297e-08	11.8449	0.849	0.856	0.000123831
ADAM9	6.07548158861291e-08	6.25608	0.288	0.277	0.000176493
SPRY1	9.19958139985533e-08	24.0053	0.747	0.721	0.000267248
DMXL1	1.80719541024994e-07	7.49945	0.256	0.246	0.00052499
MT1X	2.10107792383447e-07	21.6813	0.605	0.629	0.000610363
TTN-AS1	2.5400533482158e-07	4.23936	0.194	0.256	0.000737885
SRGAP2	2.77130622323526e-07	10.43	0.542	0.626	0.000805064
PDK4	2.85944944337094e-07	5.53786	0.512	0.429	0.00083067
ATP1A1	5.02483863552492e-07	3.32193	0.559	0.611	0.00145972
HP	8.02553140881274e-07	49.4037	0.559	0.558	0.00233142
SYNE2	9.51292973622873e-07	9.76412	0.477	0.495	0.00276351
MYLK	1.03532975384263e-06	27.5847	0.151	0.15	0.00300763
LYST	1.58800081689182e-06	4.44876	0.331	0.3	0.00461314
FKTN	1.73919402977799e-06	2.85648	0.227	0.205	0.00505236
SPP1	1.8028578302327e-06	12.8722	0.435	0.306	0.0052373
H2AC6	1.92559356241051e-06	4.91223	0.271	0.256	0.00559385
SLC25A37	1.95666989187013e-06	7.02102	0.38	0.4	0.00568413
CHD2	2.75579304157925e-06	2.23072	0.353	0.347	0.00800558
ADM	4.21716164841461e-06	67.7835	0.401	0.393	0.0122509
MT1E	4.66236634490729e-06	10.5708	0.64	0.665	0.0135442
HEATR1	7.53647005994474e-06	2.63763	0.315	0.319	0.0218934
HES4	1.4713675936216e-05	3.29626	0.168	0.166	0.0427432
CRYBG3	1.73012982829022e-05	2.74308	0.4	0.399	0.0502603
ZEB2	2.06351322367901e-05	2.19426	0.125	0.083	0.0599451
SBF2	2.1508714692233e-05	8.64982	0.332	0.323	0.0624828
NOTCH3	2.4157390674702e-05	14.7647	0.095	0.038	0.0701772
ATAD2B	2.65202122129196e-05	2.72189	0.338	0.295	0.0770412
ARHGAP31	2.93783324648291e-05	2.50939	0.782	0.764	0.0853441
MGAT4A	3.48108503091064e-05	10.8194	0.774	0.74	0.101126
PDLIM5	3.61002631989186e-05	3.20324	0.772	0.793	0.104871
STOM	7.12634250573784e-05	2.90847	0.696	0.75	0.20702
RIPOR2	8.16466098960112e-05	3.73338	0.24	0.201	0.237183
CADPS2	9.49717828985359e-05	2.63459	0.448	0.494	0.275893
GADD45G	0.000151038	28.178	0.178	0.182	0.438766
CREBZF	0.000264325	2.08292	0.274	0.267	0.767864
SYNE1	0.000280434	18.8043	0.344	0.266	0.814661
NUP153	0.000513208	2.0929	0.216	0.246	1
PTPRB	0.000617355	2.13861	0.918	0.879	1
NR1D2	0.000669105	8.42482	0.258	0.27	1
JMJD1C	0.000679769	22.9806	0.611	0.584	1
ZNF532	0.00069326	12.9459	0.233	0.259	1
ITIH5	0.000693765	9.56025	0.674	0.728	1
RALGAPA1	0.000712331	8.42697	0.308	0.278	1
ECSCR	0.000912729	8.64147	0.858	0.908	1
COTL1	0.00133257	6.87485	0.648	0.635	1
CRY1	0.00186068	2.31577	0.3	0.267	1
MAOA	0.00186534	4.20216	0.851	0.829	1
CCNT2	0.0019606	4.42988	0.29	0.274	1
AUTS2	0.00199591	4.7013	0.356	0.38	1
NUFIP2	0.00222637	2.44165	0.404	0.395	1
NET1	0.00230887	8.97629	0.406	0.413	1
TMCC3	0.00415032	10.7289	0.825	0.761	1
ANKRD36B	0.00488307	4.05205	0.255	0.258	1
EFNA1	0.00525796	5.38761	0.67	0.633	1
IGFBP1	0	129.289	0.165	0.629	0
EPYC	0	10.0211	0.104	0.341	0
CEMIP	0	48.187	0.062	0.279	0
RBP4	0	8.9505	0.14	0.344	0
GPX3	0	46.367	0.133	0.259	0
SCARA51	0	2.15691	0.082	0.151	0
CCL20	0	16.4726	0.031	0.092	0
PRLR	0	8.35845	0.1	0.043	0
MAP3K5	0	4.8845	0.078	0.031	0
FABP6	0	2.97483	0.003	0.047	0
CFAP1411	0	2.51816	0.013	0.055	0
ENSG00000227068.1	0	44.9008	0.131	0.171	0
PLAGL1	0	8.58912	0.105	0.138	0
AGR3	0	22.4727	0.009	0.041	0
MAPK15	0	8.25653	0.002	0.028	0
TUBA4B	0	4.60149	0.004	0.03	0
CAPSL	0	3.80355	0.002	0.027	0
APBB1IP	0	2.84403	0.027	0.052	0
SOD3	0	8.62379	0.071	0.046	0
CAPS	0	18.7634	0.014	0.037	0
SNTN	0	4.55492	0.009	0.032	0
ULK4	0	3.16169	0.095	0.117	0
C9orf24	0	19.0104	0.009	0.026	0
ENSG00000257894.2	0	5.02012	0.053	0.039	0
SGIP1	0	12.6747	0.086	0.075	0
SLC15A1	0	4.88598	0.071	0.062	0
HAP1	0	27.4883	0.071	0.064	0
ENSG00000255790.6	0	5.3822	0.053	0.047	0
C2CD4A1	0	3.81992	0.092	0.097	0
ERBB3	0	3.77155	0.051	0.047	0
WDR86-AS1	0	2.22024	0.049	0.047	0
DNAJB13	0	3.63312	0.014	0.015	0
FAM183A	3.20885120138383e-303	18.6717	0.006	0.03	9.32171274002002e-300
NAALAD2	3.05861427809889e-292	2.03024	0.042	0.029	8.88527447787728e-289
CST4	4.74924247562342e-286	11.8965	0.071	0.11	1.3796549391686e-282
CCDC146	2.72354145441641e-277	2.48727	0.034	0.074	7.91188792507967e-274
HEYL1	1.03825245069899e-268	2.0835	0.08	0.04	3.01612336928057e-265
WDR38	2.25763560011248e-263	3.60836	0.062	0.028	6.55843141832676e-260
PTHLH	2.51196306371584e-263	16.1752	0.127	0.081	7.2972527000945e-260
TCN1	1.03547076231992e-253	8.32752	0.101	0.077	3.00804256453936e-250
H2BC18	4.06087632203601e-250	6.96272	0.459	0.141	1.17968457155146e-246
LINC01502	6.74620499414564e-244	3.10424	0.144	0.096	1.95977255079931e-240
IL15	5.31653727928396e-240	4.842	0.085	0.092	1.54445407963199e-236
CRISP3	6.65003715094124e-240	5.41021	0.166	0.08	1.93183579234843e-236
GPBAR11	8.68241413120813e-239	2.88242	0.687	0.211	2.52224130511596e-235
GAS1	1.33018756332806e-238	6.4652	0.068	0.045	3.86419487146801e-235
NUAK2	1.3065822162336e-237	14.3283	0.093	0.153	3.79562133815861e-234
DBNDD2	4.65469804404369e-237	3.73445	0.126	0.108	1.35218978179469e-233
GNG4	4.43248459581491e-233	7.22994	0.094	0.081	1.28763677508423e-229
RUNX1	1.44562265072392e-232	3.17941	0.083	0.075	4.19953380035299e-229
HOOK11	1.78055656708012e-231	2.32494	0.052	0.064	5.17251682736774e-228
ITGAX	1.41301113315438e-230	6.85683	0.134	0.126	4.10479734181348e-227
TUBB2B	5.02210416900499e-230	3.4701	0.274	0.128	1.45892126109595e-226
PTGS1	1.42778122016951e-229	8.91072	0.089	0.077	4.14770444459243e-226
ROR1	1.0166783487941e-226	5.85366	0.249	0.046	2.95345060324686e-223
SERPING1	5.09698627642023e-222	2.8512	0.138	0.307	1.48067451330008e-218
ECM21	9.95069847280429e-222	2.50745	0.026	0.022	2.89067790634965e-218
ADAMTS5	2.07987459537593e-221	18.6599	0.161	0.079	6.04203569956708e-218
S100A1	9.53229447262382e-216	27.4506	0.166	0.051	2.76913154429722e-212
ATP6V0A1	1.15874123229206e-213	3.03969	0.126	0.246	3.36614327980842e-210
PIGR	1.0948194749688e-208	11.6525	0.1	0.076	3.18045057478435e-205
ABCA8	1.56999548139418e-206	11.8783	0.027	0.028	4.56083687345009e-203
REN	2.52662507876187e-205	88.8296	0.699	0.163	7.33984585380324e-202
CD68	1.84661289884844e-202	19.2992	0.104	0.065	5.36441047115471e-199
HYMAI	7.14429202583292e-200	7.79554	0.148	0.08	2.07541683350446e-196
B4GALNT3	2.26274942749969e-198	3.90109	0.118	0.072	6.57328708688661e-195
NCAPG	3.12177056675131e-189	7.73464	0.319	0.166	9.06874349641257e-186
DSC21	7.64014739444647e-189	2.53009	0.039	0.059	2.2194628180867e-185
PIFO	3.15965100217242e-184	4.20485	0.021	0.028	9.17878616131088e-181
CLDN4	2.49619632444254e-183	6.41664	0.118	0.074	7.25145032250559e-180
SLC6A6	1.60546939203063e-182	21.0645	0.144	0.126	4.66388858384899e-179
GEM	6.1071174228005e-181	6.84784	0.133	0.05	1.77411761132354e-177
ENSG00000257207.5	3.56487989856358e-180	4.3103	0.131	0.183	1.03559761053272e-176
CHI3L1	1.45226644748152e-179	3.26237	0.149	0.408	4.2188340299338e-176
APOD	3.61899628781088e-178	41.3952	0.1	0.186	1.05131842160906e-174
CCNA2	5.77035235834912e-176	4.47679	0.561	0.217	1.67628736010042e-172
SESN3	3.22585212822734e-174	13.1093	0.699	0.404	9.37110043250043e-171
ANKRD37	3.10225373818285e-173	15.8854	0.141	0.187	9.01204710942118e-170
SRD5A3	1.30242354492402e-170	3.23691	0.185	0.22	3.78354039800429e-167
RAB11FIP11	1.13870644062497e-168	2.94696	0.146	0.117	3.30794221001555e-165
VCAN	4.88504088200353e-168	8.21029	0.09	0.113	1.41910437622202e-164
AFF3	1.68965711913903e-167	4.08853	0.748	0.414	4.90845393109888e-164
PRSS8	2.43468274190061e-166	5.23186	0.122	0.112	7.07275336522127e-163
ITM2B1	1.7773527300523e-165	4.48765	0.629	0.295	5.16320968080193e-162
HAMP	2.47398792349026e-164	6.03994	0.108	0.116	7.18693491773919e-161
PRC1	9.0067256043025e-164	2.31045	0.254	0.201	2.61645378804988e-160
TMTC1	6.74669131469456e-161	2.04848	0.681	0.289	1.95991382691877e-157
CYP1B1	6.68147803987089e-158	8.09576	0.4	0.053	1.94096937058249e-154
MS4A4A	2.08199597568082e-157	17.1917	0.33	0.082	6.04819830935278e-154
CXCL3	1.47730332579138e-155	19.457	0.158	0.119	4.29156616142397e-152
FOXS1	4.93687585573173e-155	6.3828	0.334	0.098	1.43416243609007e-151
KCND2	1.66446310963994e-151	2.97951	0.195	0.148	4.83526533350402e-148
NREP1	1.58009618208416e-149	3.80804	0.587	0.322	4.59017940895448e-146
PRXL2A	2.85116947020016e-149	8.72189	0.162	0.235	8.28264731093147e-146
TSPYL2	5.35617902868813e-148	15.2831	0.222	0.147	1.5559700078339e-144
TYMS	1.01955985552316e-146	3.69018	0.749	0.354	2.96182138029479e-143
AVPR1A	8.24537027965702e-144	2.22299	0.033	0.03	2.39528006624037e-140
GUCY1A21	1.01803027082163e-142	4.89634	0.044	0.061	2.95737793673683e-139
GLUL	1.44553007763064e-141	6.53091	0.267	0.411	4.19926487551701e-138
RCSD1	6.28799996362548e-141	6.62232	0.603	0.298	1.8266639894332e-137
GLRX	7.32391206165643e-141	2.05853	0.232	0.319	2.12759645391119e-137
PRKCA	5.9380901863922e-138	5.5379	0.13	0.067	1.72501519914693e-134
UBD	4.4670317162118e-137	6.25356	0.079	0.164	1.29767271355953e-133
TSHZ2	1.03910175742602e-136	6.24899	0.669	0.329	3.0185906053226e-133
KRT71	3.27118128777729e-134	3.62944	0.163	0.05	9.50278164099301e-131
ARG2	2.52538158923035e-132	2.37299	0.191	0.294	7.33623351671417e-129
ABCC91	9.73036811233962e-129	3.55268	0.078	0.058	2.82667193663466e-125
EPCAM1	1.77757424472835e-126	2.04717	0.146	0.108	5.16385318093587e-123
IRX3	4.41510241016754e-126	2.20701	0.233	0.306	1.28258725015367e-122
DDIT3	8.97169781638441e-121	5.31682	0.211	0.139	2.60627821565967e-117
CYBB	4.78732100774841e-120	12.089	0.07	0.086	1.39071675275091e-116
ARMC9	6.7459823959629e-120	4.16071	0.082	0.087	1.95970788602722e-116
CLEC10A	5.21288788681029e-118	32.1031	0.013	0.029	1.51434393111839e-114
LCP1	9.58446319850086e-118	7.51826	0.182	0.051	2.7842865591645e-114
CLDN7	1.07596836612742e-116	3.40595	0.085	0.093	3.12568810360017e-113
PERP1	1.83050468220428e-114	3.43314	0.153	0.095	5.31761610180343e-111
KCNIP1	7.05639962707422e-113	3.39858	0.113	0.072	2.04988409166506e-109
FAP	2.85391515653737e-108	6.58946	0.181	0.144	8.29062352974107e-105
RSPH9	1.07624431046935e-107	2.21159	0.228	0.029	3.12648972191346e-104
CA4	3.6650414042664e-105	7.45455	0.035	0.173	1.06469452793939e-101
CXCL101	8.28891883078228e-104	2.57502	0.117	0.062	2.40793092034225e-100
ARHGAP28	2.84584121278596e-103	7.59893	0.06	0.056	8.2671687231432e-100
AGR2	1.49695192726266e-101	8.62187	0.235	0.069	4.34864534869804e-98
CCL14	2.59062330360774e-101	30.2144	0.847	0.722	7.52576069698049e-98
ROPN1L	7.45658168346695e-101	3.05983	0.024	0.028	2.16613697904715e-97
S100P1	7.67844891248105e-101	2.41604	0.575	0.178	2.23058940907575e-97
TMEM168	1.53784467540924e-100	6.68398	0.491	0.251	4.46743878206384e-97
EPS8	1.26876450266415e-99	2.53446	0.137	0.095	3.68576088023935e-96
LINC02614	1.7988949982552e-99	3.64052	0.038	0.053	5.22578996993135e-96
INPP4B	4.33998078763128e-99	2.71918	0.355	0.073	1.26076441880689e-95
ACSL5	1.12474207137494e-97	4.73551	0.249	0.318	3.26737571734421e-94
HIPK21	1.48341422411368e-97	2.28189	0.294	0.479	4.30931832105023e-94
MFSD2A	1.09782153861288e-93	4.4353	0.321	0.647	3.18917156967042e-90
TBC1D81	7.86173833184876e-93	2.1564	0.235	0.23	2.28383498540206e-89
ISG20	1.10562792559703e-89	16.459	0.165	0.151	3.21184912385937e-86
IFITM3	2.05930693521473e-88	2.77337	0.805	0.677	5.98228664679879e-85
ZFPM2-AS1	6.2737933665101e-87	2.19533	0.068	0.026	1.82253697297118e-83
HERC2P3	1.29350778122517e-85	4.50335	0.614	0.364	3.75764010445912e-82
LOX	2.49889623106423e-85	14.423	0.13	0.123	7.25929355124158e-82
PAX8-AS1	2.98090742449474e-84	10.6518	0.164	0.22	8.65953606815722e-81
NRP1	8.96385317916271e-83	3.88981	0.816	0.694	2.60399934854677e-79
LRRN1	9.98900961915531e-83	2.41945	0.025	0.052	2.90180729436462e-79
FABP5P7	2.17534369111014e-82	4.22876	0.571	0.263	6.31937342267495e-79
MGST1	6.34675816576381e-81	4.74101	0.21	0.068	1.84373324715439e-77
RGS4	6.60527803611645e-80	15.6729	0.032	0.108	1.91883326949183e-76
NDUFA4L2	6.98974517715863e-80	15.8398	0.308	0.097	2.03052097396458e-76
CSF1R	8.27674856348446e-80	24.068	0.06	0.072	2.40439545769224e-76
ALOX5AP	2.87644035249301e-79	4.37053	0.133	0.075	8.3560592239922e-76
CTTNBP21	3.71831703945754e-78	2.28663	0.522	0.34	1.08017109996241e-74
TACSTD2	1.19079011037934e-77	7.87168	0.142	0.1	3.45924527065198e-74
CLDN5	3.88272438742996e-77	3.74088	0.94	0.897	1.1279314345484e-73
MAGI2	4.26820130895096e-76	3.02907	0.104	0.091	1.23991248025025e-72
HIGD1B	1.43144950266745e-73	41.4715	0.091	0.107	4.15836080524895e-70
NR4A1	2.31972306361764e-73	3.99958	0.203	0.194	6.73879549980925e-70
NUMB	4.11474104193415e-72	3.11164	0.287	0.458	1.19533227268187e-68
C4BPA	2.66605528082793e-71	5.17149	0.198	0.078	7.74489059080514e-68
LAPTM5	2.8002140499991e-71	6.99595	0.226	0.42	8.13462181524737e-68
CD8A	2.88665506165764e-71	15.4396	0.222	0.123	8.38573295411546e-68
PCDHB4	7.60600896796673e-70	6.06628	0.093	0.133	2.20954560519433e-66
PRKX	1.21367183279487e-69	2.18953	0.136	0.221	3.52571667426909e-66
MAN1A1	2.63773864948693e-69	7.91711	0.148	0.154	7.66263077675954e-66
ASPN	4.38429717103744e-68	13.1752	0.041	0.104	1.27363832818638e-64
MZB1	2.02312264366206e-66	6.87213	0.019	0.11	5.87717127983828e-63
MTMR3	5.11905921668544e-66	2.97584	0.131	0.247	1.48708670244712e-62
DNAJA4	1.252848043037e-65	16.4525	0.143	0.177	3.63952356502247e-62
PRICKLE2	1.44928557952969e-65	3.29605	0.217	0.135	4.21017460853375e-62
FOSL1	5.51028405533075e-65	3.61943	0.162	0.251	1.60073751807358e-61
NPC21	2.26410488613486e-64	3.49724	0.437	0.277	6.57722469422176e-61
CXCL1	4.11407115930017e-64	90.5413	0.26	0.126	1.1951376717767e-60
PRR161	4.55618930084056e-62	3.9813	0.046	0.021	1.32357299189418e-58
GUSBP18	6.66597150253336e-62	11.7954	0.364	0.187	1.93646472148594e-58
LEF1	1.17645653444783e-60	4.00342	0.678	0.574	3.41760623257094e-57
SLC12A2	1.22613655187634e-60	2.01227	0.215	0.319	3.56192668320077e-57
RASSF4	1.36246449054069e-60	5.52169	0.164	0.068	3.95795934502071e-57
RSRP1	8.2962232745837e-60	3.86655	0.599	0.385	2.41005286126656e-56
MAP3K4	1.23240388929735e-59	8.25751	0.201	0.265	3.5801332984088e-56
SOX4	2.48242238559645e-59	3.61698	0.262	0.374	7.21143703015769e-56
RAI14	5.94395481263071e-58	2.71205	0.669	0.527	1.72671887306922e-54
EEF1A1P5	2.5123797080431e-57	18.6746	0.122	0.138	7.29846305186519e-54
NFKBIA	3.57963826255984e-56	18.7217	0.342	0.436	1.03988491527363e-52
ARID5B	5.49371686217426e-56	4.084	0.228	0.159	1.59592474846162e-52
IER3	7.39823286761824e-56	4.49236	0.245	0.178	2.1491866480431e-52
ACKR1	1.01897071078003e-54	4.15155	0.784	0.716	2.96010991481599e-51
CTIF	1.19278752218792e-54	2.91549	0.192	0.314	3.46504775195592e-51
PRL	1.40949008978233e-53	4.68189	0.349	0.528	4.09456871081765e-50
IFITM2	1.04656305729119e-52	2.24542	0.827	0.755	3.04026568143091e-49
CALM1	1.10091522120803e-52	5.15865	0.699	0.845	3.19815871760932e-49
CCL19	1.80036638224876e-51	6.16805	0.078	0.208	5.23006434043265e-48
SERPINA3	4.03932810704262e-51	15.1547	0.556	0.328	1.17342481509588e-47
MYO5A	5.84524682342808e-50	3.77695	0.21	0.313	1.69804420220586e-46
COX4I2	1.44188682994421e-49	23.4111	0.243	0.066	4.18868124098794e-46
KPNA2	1.71231407846837e-49	4.188	0.163	0.241	4.97427239795062e-46
LIMS1	9.65904089082122e-49	3.87139	0.487	0.69	2.80595137878356e-45
ITGA1	1.58698640644946e-48	19.2918	0.407	0.534	4.61019551073568e-45
ZNF518A	1.601956940779e-46	3.86248	0.173	0.275	4.65368491296298e-43
LRBA1	3.59726482370479e-46	2.37368	0.476	0.262	1.04500543128624e-42
RALGPS2	4.7056842812221e-46	2.38337	0.035	0.067	1.36700128369502e-42
RICTOR	3.65248636179351e-45	22.2331	0.563	0.372	1.06104728810102e-41
NBPF15	6.29306115788114e-45	3.69321	0.144	0.249	1.82813426636447e-41
STK17A	7.13358672037951e-45	5.25637	0.434	0.633	2.07230694227025e-41
STXBP6	1.55407433013243e-43	2.68288	0.811	0.691	4.5145859290347e-40
VMP1	1.29878558109748e-42	3.93769	0.297	0.37	3.77297211308817e-39
CD9	1.40647248752436e-42	25.3066	0.359	0.496	4.08580257625828e-39
SMAD3	1.55649924425203e-41	5.05789	0.173	0.186	4.52163030455214e-38
SNHG14	6.22213229260999e-41	9.87961	0.268	0.342	1.8075294310032e-37
HSPA1A	1.34409859708266e-40	5.88034	0.443	0.238	3.90460642452513e-37
SKIL	1.65464335721753e-40	3.41601	0.394	0.454	4.80673895271693e-37
SNX10	2.01769650519973e-39	3.17805	0.396	0.507	5.86140834760522e-36
ZBTB11	2.61200966590273e-39	2.45431	0.204	0.245	7.58788807944744e-36
IQCG	3.96034263628892e-39	2.09473	0.052	0.1	1.15047953584193e-35
RNF19A	4.24004483838786e-39	28.0444	0.36	0.447	1.23173302555167e-35
SPARC	4.83510870960643e-39	2.03247	0.593	0.416	1.40459908014067e-35
CELF2	1.60860420592336e-38	3.74479	0.205	0.203	4.67299521820736e-35
SMAD7	1.28105683844487e-37	5.09268	0.147	0.218	3.72147011568236e-34
THBD	3.41455450037089e-37	8.85063	0.536	0.753	9.91928082357745e-34
LMO2	9.94639073609831e-37	11.2531	0.584	0.781	2.88942650883656e-33
PHLDB2	1.27980960374755e-35	3.72666	0.41	0.594	3.71784689888662e-32
CRIP2	5.22944278580561e-35	3.44889	0.83	0.933	1.51915312927653e-31
SERPINA5	1.09336155549332e-34	2.90467	0.256	0.298	3.1762153187081e-31
PTAR1	1.57547566285999e-33	2.07607	0.42	0.306	4.57675680060826e-30
ETS1	2.40191289541929e-33	2.16042	0.508	0.673	6.97755696119304e-30
ENSG00000285437.1	2.468943535927e-33	3.95043	0.621	0.465	7.17228097186795e-30
TRIB1	3.50586485546615e-33	7.51533	0.208	0.401	1.01845374051292e-29
ZBTB21	6.26639873155486e-33	2.51414	0.083	0.203	1.82038883151669e-29
FAM3C	9.40577562473444e-33	4.05017	0.312	0.284	2.73237781898535e-29
CXCL16	4.20615399957218e-32	5.3836	0.32	0.209	1.22188773687572e-28
MSR1	6.3638347688459e-32	13.71	0.073	0.098	1.84869400034973e-28
ZNF621	1.67261039408592e-31	8.85852	0.382	0.276	4.85893319481959e-28
CPD	6.11861988430528e-31	6.48567	0.366	0.496	1.77745907639068e-27
FBXO32	1.18415844121706e-30	24.9042	0.113	0.067	3.43998027173557e-27
JUNB	1.38524528555353e-30	5.04278	0.23	0.23	4.02413755453301e-27
NEDD9	2.41732098210813e-30	10.1376	0.659	0.838	7.02231745302412e-27
CDKN2A	4.92494701041255e-29	3.06423	0.13	0.063	1.43069710652485e-25
ACSL3	7.52544169661803e-29	2.1422	0.282	0.353	2.18614081286754e-25
ASXL1	1.76255856370547e-28	3.32349	0.33	0.465	5.12023262756438e-25
STX16	3.95264286102201e-28	6.13425	0.451	0.341	1.14824275112689e-24
CLSTN3	4.35855513396905e-28	11.9363	0.5	0.696	1.26616026641801e-24
CBLB	5.23749401868648e-28	20.0628	0.396	0.486	1.52149201242842e-24
FGF71	1.43744836341989e-27	2.97997	0.053	0.025	4.17578749573479e-24
CLXN	1.46945190186679e-27	2.64239	0.035	0.011	4.26875777492303e-24
ITGB2	2.66085485407212e-27	8.37373	0.158	0.032	7.72978335107951e-24
KDM3A	5.8451251673594e-27	3.03977	0.432	0.281	1.69800886111791e-23
SMC1A	1.00833076164911e-26	7.20049	0.484	0.41	2.92920086259066e-23
SH3D21	1.28723072029138e-26	2.03254	0.042	0.047	3.73940524244646e-23
FGL2	3.30281095591824e-26	10.7379	0.143	0.055	9.59466582694248e-23
KLF4	3.82266178853244e-26	3.83098	0.342	0.433	1.11048324956867e-22
MEF2A	1.44957555951105e-25	6.9046	0.403	0.542	4.21101700037961e-22
MSI2	2.19664026405242e-25	3.56149	0.198	0.208	6.38123996707228e-22
TFF3	3.71416384837316e-25	67.1835	0.254	0.096	1.0789645979524e-21
LBR	4.53274372442392e-25	3.67522	0.352	0.428	1.31676205194515e-21
RNASE1	4.86138158755712e-25	55.2607	0.83	0.943	1.41223135118534e-21
HERC1	6.55817074690495e-25	6.76655	0.352	0.365	1.90514860197589e-21
NOCT	1.41362904844162e-24	4.21891	0.371	0.27	4.10659238572289e-21
ARL4D	2.12081384682955e-24	4.91386	0.166	0.141	6.16096422503985e-21
A2M	4.60985541078306e-24	10.404	0.904	0.986	1.33916299683248e-20
ADAMTS9-AS2	6.58793020850063e-24	6.33596	0.109	0.14	1.91379372556943e-20
SH3BGRL3	8.22593463505526e-24	3.04263	0.513	0.664	2.38963401148355e-20
PDE3A	1.32594386457488e-23	34.2487	0.107	0.086	3.85186692659004e-20
CDK14	1.81528350829192e-22	6.12003	0.026	0.033	5.27339859158802e-19
FBN1	3.59206556587988e-22	2.30855	0.203	0.161	1.04349504688811e-18
TIE1	1.04123794501634e-21	17.531	0.725	0.889	3.02479623027245e-18
ZFYVE16	2.43864609805649e-21	3.38386	0.331	0.374	7.08426691485411e-18
MED13	2.94930091636045e-21	2.6452	0.247	0.303	8.56771916202711e-18
ADGRL2	4.22351266672858e-21	4.23216	0.451	0.568	1.22693042968465e-17
MRC1	4.81555627944856e-21	4.17098	0.288	0.344	1.39891909917981e-17
MIR23AHG	6.98272244363442e-21	8.24021	0.294	0.25	2.0284808698758e-17
EVL	1.5176920697731e-20	6.04668	0.571	0.482	4.40889546269084e-17
NHLRC3	2.08659596574132e-20	4.98098	0.162	0.183	6.06156128047854e-17
MTND1P23	7.0533298001334e-20	14.0263	0.203	0.274	2.04899230693875e-16
VCAM1	9.34156043401246e-20	16.4854	0.473	0.611	2.71372330608062e-16
HIVEP2	9.50707914387041e-20	5.32911	0.295	0.234	2.76180649129435e-16
NCOA2	1.31262354977209e-19	9.87462	0.192	0.163	3.81317141208793e-16
ACSL4	5.7060330337e-19	3.73418	0.429	0.556	1.65760259628985e-15
HMGCS1	2.47055956568839e-18	12.5501	0.132	0.194	7.17697553832478e-15
MAFF	4.58755216341299e-18	8.94163	0.353	0.341	1.33268390347147e-14
PTPRK	1.37374413545037e-17	6.56477	0.465	0.618	3.99072671348332e-14
ENSG00000257341.5	3.07247544119521e-17	7.81859	0.331	0.181	8.9255411566721e-14
LYVE1	5.56049377609273e-17	115.177	0.376	0.521	1.61532344195494e-13
FBLN51	7.60017248819617e-17	2.14817	0.111	0.057	2.20785010782099e-13
ATP11A	1.98502482527125e-16	4.23467	0.48	0.577	5.766497117413e-13
ZNF493	2.23937955985735e-16	9.73613	0.312	0.249	6.5053976213856e-13
DNALI1	2.41919852591447e-16	4.79141	0.086	0.088	7.02777171778153e-13
MAP3K8	2.68507842828349e-16	2.45182	0.293	0.254	7.80015283416355e-13
HSPA2	3.22393218608148e-16	4.91389	0.445	0.514	9.3655230005667e-13
SIK1	6.87754585640774e-16	20.3592	0.394	0.44	1.99792707128645e-12
TIMP1	8.78647159047355e-16	19.8389	0.617	0.624	2.55246999703257e-12
PCDH17	1.34134985731872e-15	57.0256	0.8	0.89	3.89662133551087e-12
HYOU1	3.3482938951212e-15	4.73799	0.315	0.385	9.72679376532708e-12
ID21	3.39928268199365e-15	2.37162	0.279	0.353	9.87491619119157e-12
CEP126	5.6170596345452e-15	3.41924	0.078	0.035	1.63175582383538e-11
NBEAL1	1.14976334510448e-14	2.34666	0.188	0.212	3.34006251752853e-11
RALGDS	1.35740019994466e-14	3.6345	0.369	0.459	3.94324758083923e-11
CENATAC	2.3568629322905e-14	6.0564	0.276	0.273	6.84668681830391e-11
ARL4A	2.49160836016546e-14	6.67343	0.772	0.7	7.23812228628067e-11
TMEM67	2.77660854847012e-14	5.52883	0.067	0.111	8.06604783330568e-11
GARS1-DT1	3.23706389487011e-14	2.48472	0.177	0.25	9.40367061459767e-11
ARID1B	1.44149310884284e-13	3.19053	0.507	0.419	4.18753748118845e-10
ANKH	3.33342598894156e-13	4.02022	0.182	0.237	9.68360249787525e-10
CPVL	4.35234166014251e-13	5.25549	0.532	0.663	1.2643552522714e-09
ENSG00000280138.1	6.83217840394952e-13	8.55779	0.257	0.319	1.98474782634734e-09
C1orf162	2.07256199125466e-12	4.60231	0.15	0.146	6.0207925845948e-09
ZFAND2A	2.17339577048012e-12	20.7293	0.359	0.263	6.31371471324474e-09
SMC4	2.80450593230209e-12	5.57469	0.384	0.357	8.14708973333758e-09
PPP1R15A	2.86378131227662e-12	9.21668	0.31	0.264	8.31928471216357e-09
LTBP1	3.07465377139949e-12	7.88992	0.37	0.136	8.93186920591553e-09
PEAK1	3.16878933993073e-12	3.67309	0.506	0.413	9.20533303249877e-09
PALM2AKAP2	4.26294218836524e-12	3.27517	0.695	0.846	1.2383847057201e-08
DIPK2B	4.32549840111488e-12	3.6701	0.83	0.931	1.25655728552387e-08
PPP1R15B	4.56629779804936e-12	11.9384	0.246	0.298	1.32650951033334e-08
ZNF141	4.91947011276664e-12	5.60978	0.265	0.186	1.42910606775871e-08
FILIP1L	5.37801444771855e-12	3.50456	0.131	0.081	1.56231319706224e-08
LHFPL6	6.55872509380913e-12	6.89692	0.378	0.33	1.90530963975155e-08
TYMP1	1.07224630617203e-11	2.73018	0.216	0.117	3.11487551942974e-08
GGTA1	1.20473419792764e-11	7.42621	0.202	0.135	3.49975284497979e-08
CAVIN2	2.08482445372856e-11	2.75157	0.94	0.936	6.05641503808148e-08
FCGR2A	2.70760037788936e-11	10.1219	0.213	0.063	7.86557909776858e-08
SACM1L	3.06567163748278e-11	2.81925	0.228	0.234	8.90577610688748e-08
NPIPB5	8.84971525225242e-11	2.61909	0.527	0.409	2.57084228077933e-07
PTPRC	2.12757576928495e-10	3.2958	0.203	0.065	6.18060760977278e-07
HEG1	4.48585295036098e-10	4.39661	0.484	0.698	1.30314028207986e-06
RGS1	5.43405967175735e-10	4.25742	0.397	0.036	1.57859433464551e-06
ARHGAP311	1.11995928815175e-09	2.93878	0.801	0.764	3.25348173208083e-06
GNG11	1.3752435786438e-09	12.7693	0.794	0.865	3.99508259596023e-06
RASEF1	1.44930269364572e-09	2.00304	0.198	0.076	4.21022432504083e-06
SPTAN1	2.28009319978098e-09	11.6152	0.685	0.692	6.62367074536373e-06
SNAI21	2.74598330517083e-09	4.37198	0.069	0.119	7.97708150152126e-06
MRTFA	4.36764127509234e-09	5.83841	0.399	0.29	1.26879979041432e-05
SFMBT2	5.37396422775578e-09	3.1927	0.463	0.566	1.56113660816305e-05
MATN2	7.32643978807587e-09	2.15568	0.449	0.498	2.12833075843604e-05
FOSB	8.1141450267564e-09	2.62976	0.126	0.098	2.35715913027273e-05
INSIG1	1.6672051261319e-08	22.6358	0.297	0.343	4.84323089141317e-05
PIAS2	2.05989699456896e-08	5.73338	0.415	0.346	5.98400076922284e-05
SLC7A1	2.06111230010654e-08	10.647	0.467	0.61	5.98753123180951e-05
VPS13C	2.42935651595358e-08	2.67869	0.359	0.404	7.05728067884515e-05
OGT	3.47339881981469e-08	2.92742	0.435	0.398	0.000100902
ZDHHC17	4.70284271182824e-08	2.6707	0.294	0.335	0.000136618
SIPA1L1	6.64183988104452e-08	4.15447	0.38	0.262	0.000192945
TIA1	7.85693918458392e-08	2.42647	0.35	0.336	0.000228244
CHORDC1	8.05083317164499e-08	2.48616	0.285	0.317	0.000233877
CFLAR	1.02783188185615e-07	4.10422	0.535	0.642	0.000298585
JUP1	1.27821295333582e-07	3.9159	0.582	0.698	0.000371321
CTNND1	1.60121134432974e-07	5.21626	0.573	0.666	0.000465152
CADPS21	1.6964579704131e-07	2.60428	0.517	0.485	0.000492821
ENSG00000237356.7	2.13119361136778e-07	3.11253	0.167	0.132	0.000619112
RNF144A	2.5805632914222e-07	2.6531	0.358	0.298	0.000749654
CCNL2	2.68233719959746e-07	2.84661	0.406	0.388	0.000779219
ANTXR21	3.72135489669217e-07	2.15075	0.184	0.194	0.00108105
KLF2	4.91563202651073e-07	17.4403	0.922	0.894	0.00142799
BAG3	5.74988841242778e-07	29.0022	0.433	0.534	0.00167034
TAOK1	6.26944577829799e-07	2.55942	0.357	0.449	0.00182127
INTS6	7.13960475795587e-07	24.4674	0.327	0.262	0.00207406
MARCHF6	7.21999632418762e-07	5.5361	0.388	0.354	0.00209741
EGFLAM	7.96637876908284e-07	4.07536	0.027	0.045	0.00231423
SH3D19	7.97785256793139e-07	2.70209	0.232	0.265	0.00231757
VWF	1.05031195658348e-06	3.82906	0.87	0.969	0.00305116
YWHAH	2.26493465012078e-06	13.6604	0.687	0.78	0.00657964
TNFRSF18	3.38309283565775e-06	11.2104	0.432	0.219	0.00982788
ARFGEF2	4.41955852351768e-06	2.76117	0.473	0.459	0.0128388
PIP5K1A	5.12058826995405e-06	3.21653	0.228	0.293	0.0148753
DNAJB4	6.9624384498083e-06	4.1619	0.538	0.517	0.0202259
CRY2	8.26400341819068e-06	2.66199	0.13	0.094	0.0240069
PDE4D	8.46358429941547e-06	11.3933	0.631	0.67	0.0245867
NOTCH4	9.28993985587467e-06	5.5772	0.671	0.74	0.0269873
SLC38A11	1.00199505669946e-05	10.1978	0.243	0.039	0.029108
WHAMMP4	1.28833851005403e-05	2.36234	0.192	0.225	0.0374262
KCTD12	1.77944421384292e-05	3.2911	0.545	0.513	0.0516929
SIN3B	1.9321942349581e-05	2.70412	0.264	0.247	0.0561302
ATF7IP	2.56696091301487e-05	2.20538	0.374	0.356	0.0745702
ARPC1B	2.61505482719777e-05	3.6705	0.607	0.695	0.0759673
ANK2	4.7200932614583e-05	4.08272	0.078	0.065	0.137119
FOXJ3	5.12583451242483e-05	4.52997	0.353	0.331	0.148905
HSPH1	6.22305033757437e-05	24.9881	0.324	0.314	0.18078
CD200	8.44618731725664e-05	20.4937	0.713	0.819	0.245362
EPB41L3	0.000101509	12.7885	0.639	0.675	0.294885
SUN2	0.000106902	2.36146	0.291	0.412	0.310549
FAM43A	0.000133852	17.21	0.691	0.8	0.388839
RHOJ	0.000146861	15.3155	0.504	0.643	0.42663
LRIG2	0.000150203	2.11763	0.159	0.211	0.43634
WSB1	0.000167275	17.1595	0.451	0.46	0.485934
ZNF708	0.000182661	8.62047	0.166	0.188	0.53063
CTSC	0.000206954	2.90154	0.297	0.256	0.601201
TASOR2	0.000233184	4.34585	0.295	0.324	0.677399
BMPR2	0.000240582	12.2225	0.746	0.79	0.69889
PCNX4	0.000247452	2.38506	0.385	0.269	0.718848
CTSZ	0.00025575	2.5827	0.423	0.522	0.742955
NCKAP1	0.000269925	2.51563	0.436	0.509	0.784131
MIR222HG	0.000323565	19.4189	0.384	0.286	0.939957
TEK	0.000442185	11.8658	0.765	0.778	1
PROX1	0.000466249	58.8471	0.674	0.678	1
FAM91A1	0.000625966	7.50834	0.457	0.365	1
DLG1	0.000682068	3.55856	0.206	0.23	1
ENTPD1	0.000697849	4.09607	0.847	0.89	1
ITGA5	0.000722153	3.2957	0.639	0.725	1
CTSS	0.00124469	12.8494	0.444	0.298	1
CPT1A	0.00152566	10.4249	0.582	0.561	1
FHIP2A	0.00160951	4.2805	0.44	0.365	1
CRYBG31	0.00170537	3.23595	0.451	0.394	1
C5AR1	0.00220059	23.2709	0.155	0.025	1
ALPL	0.0024137	20.1593	0.243	0.333	1
PALMD	0.0025151	14.7858	0.873	0.857	1
TRANK1	0.00260841	2.59019	0.2	0.202	1
LRCH3	0.00278747	3.35751	0.175	0.219	1
NEURL1B	0.00341738	7.13706	0.334	0.482	1
SAMD5	0.0039885	12.3928	0.662	0.677	1
SLC16A7	0.00459996	6.32452	0.429	0.36	1
MYSM1	0.00468935	2.22704	0.38	0.295	1
MMP3	0.00521368	2.5019	0.423	0.385	1
NPDC1	0.00812956	4.24952	0.856	0.887	1
SPA17	0.0083914	5.0148	0.096	0.084	1

## Sheet: lymphocyte.cycle.markers
	p_val	avg_log2FC	pct.1	pct.2	p_val_adj
FABP4	1.91527587088307e-199	21.6479	0.177	0.077	5.56387640491533e-196
CXCL13	2.58653790776713e-195	39.1821	0.365	0.121	7.5138926220635e-192
FCGBP	2.01776178388174e-192	6.45934	0.541	0.162	5.86159798217645e-189
CDH2	2.35448056393326e-192	5.68731	0.081	0.093	6.83976603822611e-189
PTGDS	3.36598336525344e-183	13.9629	0.225	0.115	9.77818167606126e-180
SRPX2	1.79207857972215e-180	2.07567	0.038	0.07	5.20598827409284e-177
CCN3	1.78103461141459e-179	17.4242	0.36	0.126	5.17390554615939e-176
GMPR	3.73887710229695e-179	2.0381	0.522	0.205	1.08614379821726e-175
LTBP2	4.13059655178864e-174	6.66932	0.055	0.177	1.1999382982946e-170
PDGFC	1.60433038630147e-173	2.10717	0.066	0.069	4.66057977220576e-170
SERPINA3	9.52808551987549e-171	41.3638	0.611	0.234	2.76790884352383e-167
NAPSB	9.9751144179523e-166	23.6236	0.184	0.092	2.89777073841514e-162
ZCCHC12	1.95373619544913e-165	4.30261	0.082	0.254	5.67560364777972e-162
TMEM215	2.64840578947717e-164	3.30681	0.087	0.233	7.69361881843118e-161
CRYAB	3.04531752636303e-154	127.11	0.082	0.118	8.84664741408459e-151
LAMA4	5.16002635697841e-150	2.45391	0.116	0.184	1.49898765670223e-146
RAMP2	1.0501862015323e-147	2.54233	0.092	0.103	3.05079091545134e-144
CALB2	7.23245615670382e-143	7.34216	0.679	0.299	2.10102851352246e-139
KLK6	1.99498860786888e-140	2.77917	0.128	0.315	5.79544190585909e-137
THBS2	6.18359703350814e-131	6.11095	0.092	0.079	1.79633493823411e-127
RASD1	2.07078994625282e-128	19.2619	0.459	0.244	6.01564479386445e-125
ENSG00000240241.5	9.31031028598786e-126	2.71046	0.216	0.111	2.70464513807947e-122
ACVRL1	2.6245853417495e-123	2.01232	0.07	0.095	7.6244204177823e-120
C4B	2.67778885858656e-118	44.5308	0.208	0.143	7.77897663419395e-115
TENT5A	6.82385827494341e-118	5.21736	0.339	0.181	1.98233082887106e-114
HOATZ	3.9569811462509e-116	2.78654	0.089	0.042	1.14950302298589e-112
ROBO2	4.67027338128694e-116	2.19955	0.094	0.228	1.35671441726385e-112
CNTN1	1.38011379782078e-114	4.12797	0.075	0.1	4.00923058266936e-111
CALCRL	2.94960215322488e-114	4.73733	0.066	0.096	8.56859425511829e-111
MYH11	4.82168015632656e-112	6.50796	0.055	0.054	1.40069808541287e-108
PTHLH	8.45355830527381e-110	9.78872	0.061	0.101	2.45575868768204e-106
MIR503HG	3.4783219590319e-109	8.23224	0.111	0.202	1.01045252909877e-105
SPINT1	6.0460212963719e-103	9.13388	0.405	0.222	1.75636918659604e-99
DPT	1.49628504475858e-102	2.97461	0.124	0.27	4.34670805502366e-99
CLDN7	3.55467421146133e-102	20.5134	0.213	0.121	1.03263285842952e-98
MIR646HG	2.65505013053222e-100	5.2206	0.104	0.311	7.71292062919611e-97
COL27A1	2.8289213495013e-100	6.17641	0.153	0.303	8.21801652030126e-97
ENC1	3.57037849687695e-98	3.82494	0.165	0.224	1.03719495334276e-94
CTNNA2	1.23894247317223e-93	5.84352	0.145	0.082	3.59912788456533e-90
ASCL1	5.74979691490785e-93	11.5107	0.124	0.228	1.67031600378073e-89
PKIB	7.47404245203076e-91	5.13838	0.261	0.527	2.17120933231494e-87
FBN2	9.59312134735516e-91	4.67307	0.129	0.375	2.78680175140667e-87
TUBB2B	3.48796517918319e-90	7.01266	0.091	0.158	1.01325388455272e-86
ARL4D	4.01072853058762e-90	2.8407	0.451	0.253	1.1651166381357e-86
SERINC2	9.98805908734773e-90	6.68929	0.371	0.212	2.90153116487452e-86
CLDN3	1.03458135690082e-88	20.9949	0.293	0.171	3.00545884179687e-85
GUCY1A2	3.24788378973643e-88	2.5575	0.111	0.142	9.43510240918432e-85
DIAPH3	6.55889250942308e-86	2.77651	0.144	0.332	1.9053582739874e-82
ZNF704	5.46858067546173e-85	2.14921	0.221	0.178	1.58862268622163e-81
ANKRD29	1.02837039802627e-83	2.60424	0.087	0.09	2.98741600626633e-80
TEKT4	6.22488252928049e-83	7.26689	0.082	0.058	1.80832837475598e-79
TBC1D8	1.64658046840333e-82	4.88245	0.55	0.291	4.78331626071167e-79
DPP6	1.38982866584603e-81	8.59305	0.106	0.201	4.03745227428271e-78
SAT1	1.55210922061094e-80	16.2927	0.429	0.245	4.50887728587478e-77
MGLL	2.05021929754146e-80	13.4123	0.264	0.154	5.95588705935794e-77
SEMA3C	1.02769469496363e-79	2.6904	0.108	0.159	2.98545308886936e-76
ARMC3	1.04681356493508e-78	4.04043	0.303	0.122	3.04099340613639e-75
TPCN1	1.75877375846418e-78	3.64867	0.249	0.108	5.10923776833844e-75
TMEM120B	1.81905456620095e-78	2.05148	0.15	0.196	5.28435351481376e-75
SGK1	2.24391489477513e-78	17.1098	0.326	0.222	6.51857276932176e-75
WNT16	5.13858837092995e-78	2.47141	0.407	0.194	1.49275992175515e-74
HLA-DQA1	9.25400125181671e-78	16.2426	0.105	0.087	2.68828736365275e-74
VWA1	8.25998529830857e-77	2.39747	0.05	0.039	2.39952572915864e-73
CCDC80	1.61463163698581e-75	14.904	0.102	0.138	4.69050490544379e-72
CPED1	1.03435172522506e-74	5.00415	0.136	0.313	3.00479176177881e-71
ENSG00000285417.1	4.14511752919885e-74	84.8518	0.305	0.157	1.20415664223227e-70
CFAP77	6.0947916045862e-74	3.52518	0.051	0.025	1.77053696113229e-70
CIBAR2	7.86835962353955e-74	7.87846	0.045	0.029	2.28575847063824e-70
ADGRD1	1.36911396356674e-73	3.32927	0.092	0.071	3.97727606416137e-70
KRT7	2.6282254261589e-73	81.8135	0.212	0.179	7.63499486299161e-70
PER3	7.10988590121296e-72	5.27184	0.086	0.092	2.06542185430236e-68
NRP2	2.26626582742015e-71	3.3031	0.141	0.239	6.58350222865554e-68
UCA1	7.09001954052301e-71	18.5486	0.366	0.253	2.05965067652194e-67
TSPAN8	1.2559661169755e-69	8.13092	0.167	0.121	3.64858156981383e-66
CETN2	1.64787146271855e-69	2.58599	0.1	0.13	4.78706659919738e-66
MXRA5	6.21322634237737e-69	4.51863	0.085	0.089	1.80494225246063e-65
KRT23	1.65582699378933e-68	3.74797	0.289	0.218	4.810177416958e-65
NEFM	2.27717764352678e-68	2.61953	0.122	0.181	6.61520105444529e-65
GCLC	4.2575034056244e-65	17.3654	0.255	0.447	1.23680473933389e-61
TNFRSF19	2.95355394361836e-62	6.02571	0.049	0.062	8.58007420621135e-59
LRRC3B	3.12146759768047e-61	2.76299	0.122	0.115	9.06786337126175e-58
DPYSL3	3.65743533377337e-61	5.58638	0.031	0.024	1.06248496446116e-57
ENSG00000284337.1	4.67728493341093e-61	5.29078	0.289	0.178	1.35875127315587e-57
CTSH	4.94039893299091e-61	5.4005	0.208	0.162	1.43518589003386e-57
LIF	5.07280628893982e-61	12.147	0.225	0.481	1.47365022693702e-57
AHNAK	1.64308957382603e-60	5.56773	0.431	0.279	4.77317521196462e-57
UBD	1.82957652879584e-59	52.7115	0.173	0.132	5.31491981615191e-56
LLGL2	1.31948009893229e-58	5.71366	0.261	0.117	3.83308968739831e-55
TUBB2A	4.11919430078281e-57	2.46339	0.105	0.181	1.19662594437741e-53
CITED2	7.61596954657396e-57	6.25527	0.638	0.422	2.21243915327974e-53
ANK2	1.63283459011e-56	2.12971	0.132	0.171	4.74338448426955e-53
RRAD	8.86925887495011e-56	62.6351	0.098	0.098	2.57651970317301e-52
KCNIP4	1.14238801898244e-54	5.72352	0.126	0.23	3.31863719514399e-51
TSKU	1.18683484150313e-53	2.60057	0.102	0.183	3.44775521456658e-50
TUBA1B	1.45535845518219e-53	2.19808	0.25	0.455	4.22781631230426e-50
RGS7	1.94926577369806e-53	6.87433	0.413	0.187	5.66261707259287e-50
KLK1	2.19654499663177e-52	2.2872	0.139	0.133	6.3809632152153e-49
SHROOM3	2.78771382566205e-52	10.2262	0.156	0.1	8.09830866354825e-49
ADAMTS6	3.40996460792514e-52	14.4659	0.258	0.412	9.90594718602252e-49
CDK1	6.9082796502754e-52	2.75621	0.147	0.303	2.006855238405e-48
IRAG1	1.3365456115477e-51	5.71154	0.141	0.161	3.88266500154606e-48
FLNB	2.14883802820493e-51	4.82378	0.255	0.177	6.24237447193532e-48
LGR5	9.95103591516729e-51	34.3357	0.356	0.199	2.8907759333561e-47
SLC2A11	1.1814514164091e-50	7.10639	0.136	0.217	3.43211636466844e-47
PBK	2.30698088124045e-50	6.03431	0.134	0.255	6.70177946000351e-47
KCNIP4-IT1	3.25406483704426e-50	2.73586	0.167	0.335	9.45305835161358e-47
PER1	6.63104568725547e-50	5.10705	0.43	0.225	1.92631877214772e-46
HSPB1	5.77276590528378e-49	15.6566	0.219	0.17	1.67698849548494e-45
PAX2	6.71682073554523e-49	6.72049	0.149	0.111	1.95123642367589e-45
F2R	7.5488738034102e-49	2.02223	0.151	0.145	2.19294783989066e-45
TRPC6	1.39293237643663e-48	10.8266	0.088	0.213	4.04646855354841e-45
CLCN5	3.30745348935674e-48	2.3843	0.072	0.201	9.60815238658132e-45
DLX5	1.36061514420845e-47	8.25961	0.425	0.223	3.95258699392554e-44
LAMA3	3.66950526832401e-47	3.35688	0.055	0.076	1.06599128044812e-43
NDNF	1.76520640900115e-46	2.56945	0.066	0.075	5.12792461814833e-43
EHF	2.0157907932941e-45	12.8331	0.353	0.231	5.85587225451936e-42
AQP3	6.54966907126733e-45	5.38104	0.549	0.349	1.90267886520316e-41
SEMA3B	1.64256252551195e-44	15.2404	0.069	0.056	4.7716441366122e-41
CSF3	3.2060284798725e-44	17.9745	0.089	0.325	9.3135127340296e-41
EPHA5	3.3156510202382e-44	12.526	0.319	0.401	9.63196621379196e-41
G0S2	4.94979583858868e-44	47.3479	0.244	0.171	1.43791569111001e-40
IFT172	7.80564147176488e-43	3.17247	0.396	0.216	2.2675388475477e-39
SLC7A1	5.854181234102e-42	5.17477	0.341	0.243	1.70063964850663e-38
MAGI2	7.02783822291704e-42	5.85945	0.069	0.142	2.0415870037574e-38
CADPS2	5.46028239006732e-41	2.69584	0.139	0.102	1.58621203431456e-37
ERV3-1	7.84199184369705e-41	2.96633	0.102	0.175	2.27809863059399e-37
CCN5	1.27256683502763e-40	3.53481	0.055	0.037	3.69680665575526e-37
HSPB8	5.96887171543308e-40	11.3586	0.225	0.213	1.73395723333331e-36
CD44	6.32490139862941e-40	13.0782	0.608	0.465	1.83738385630184e-36
EFNA1	2.54189552393333e-39	13.1724	0.195	0.137	7.38420649702633e-36
CD68	3.49983669395243e-39	14.3596	0.111	0.121	1.01670255959318e-35
MIR100HG	4.64117103044124e-39	3.44935	0.106	0.077	1.34826018434318e-35
WIF1	5.82678300320074e-39	19.0856	0.167	0.154	1.69268046242981e-35
LRRN1	1.57010317300046e-38	2.57715	0.119	0.244	4.56114971756633e-35
IL1RN	4.80903409657928e-38	41.3434	0.253	0.147	1.39702440505628e-34
CST3	6.80054040774747e-38	12.124	0.087	0.079	1.97555698845064e-34
MTHFD2	8.02166064433045e-38	7.4301	0.406	0.29	2.33029241717799e-34
EPCAM	1.05194715228333e-37	4.14059	0.17	0.146	3.05590647738309e-34
MIPOL1	2.76011867543989e-37	2.30033	0.14	0.245	8.01814475215289e-34
CCL19	5.80673633308422e-36	78.9051	0.131	0.097	1.68685690476097e-32
PAGE4	8.92724769046591e-36	7.58114	0.2	0.132	2.59336545408035e-32
KIF20A	1.80805652426038e-35	10.645	0.162	0.249	5.2524042029764e-32
ARL6IP1	1.82748750413286e-35	2.85287	0.196	0.306	5.30885119950595e-32
PRKAG2	2.3802156841543e-35	5.15174	0.551	0.355	6.91452656246823e-32
GDA	2.45764000095553e-35	10.8708	0.1	0.091	7.13944420277581e-32
STXBP6	2.10309195687129e-34	4.16349	0.235	0.102	6.1094821347111e-31
TYMS	1.76686421906631e-33	5.36958	0.246	0.396	5.13274055638763e-30
C11orf96	3.78829465046115e-33	18.9711	0.171	0.159	1.10049959595897e-29
LUCAT1	3.99685366947236e-33	100.321	0.501	0.342	1.16108599098172e-29
ESR1	4.94650310181403e-33	3.33017	0.262	0.249	1.43695915107697e-29
LYVE1	4.95143703792465e-33	10.968	0.375	0.246	1.43839245951711e-29
PLAAT3	5.00603395309818e-33	5.76312	0.385	0.274	1.45425286337502e-29
MICAL3	6.62048450174985e-33	2.13089	0.366	0.195	1.92325074775833e-29
INHBA	2.3166841101632e-32	45.734	0.128	0.256	6.7299673400241e-29
ADCY4	2.49698205095039e-32	13.98	0.163	0.149	7.25373285801088e-29
HAPLN1	6.12084493714694e-32	3.6425	0.152	0.094	1.77810545424119e-28
PCLAF	1.10401076187806e-31	5.43617	0.203	0.297	3.20715126325578e-28
TXNIP	2.93095859003631e-31	5.56551	0.716	0.549	8.51443470405548e-28
GPC6	3.65829343196475e-31	3.6867	0.066	0.045	1.06273424198576e-27
ELF3	1.12079153598043e-30	41.3732	0.306	0.206	3.25589941202316e-27
ACSL4	1.89646365333895e-30	4.44146	0.324	0.236	5.50922691294965e-27
MAGI1	3.20849320748435e-30	2.01833	0.22	0.125	9.32067276774203e-27
RNF207	2.66074984929131e-29	5.16536	0.093	0.189	7.72947831219124e-26
EGFLAM	8.84332036987975e-29	16.0215	0.043	0.092	2.56898456745007e-25
NR4A3	1.16637675042397e-28	5.85979	0.531	0.383	3.38832445998163e-25
NAV2	1.50813485799279e-28	5.18629	0.511	0.301	4.38113176246907e-25
DCDC2	3.00402041459138e-28	5.81685	0.351	0.188	8.72667930438796e-25
CXCR4	3.29504306429002e-28	3.55242	0.845	0.772	9.5721001017625e-25
KIF2C	3.71940638832727e-28	7.67954	0.119	0.206	1.08048755580907e-24
PPM1L	3.8313622676936e-28	3.51317	0.094	0.084	1.11301073876499e-24
MGP	4.26188138235457e-28	15.0248	0.2	0.237	1.238076541574e-24
PTPRM	4.6529081925531e-28	4.06741	0.138	0.096	1.35166982993667e-24
SMC4	4.8191023997361e-28	8.63863	0.316	0.457	1.39994924712334e-24
SMAD3	6.03129136891399e-28	2.32432	0.169	0.27	1.75209014266952e-24
CD34	7.64924138551436e-28	3.1902	0.102	0.06	2.22210462249192e-24
GATA2	3.01095833309602e-27	4.06152	0.229	0.196	8.74683395764393e-24
TPSAB1	5.27990155704737e-27	19.362	0.528	0.324	1.53381140232226e-23
LAIR1	9.53591166828275e-27	4.9707	0.764	0.625	2.77018233963614e-23
CCR7	1.24617011833715e-26	33.4801	0.656	0.458	3.62012419376941e-23
SOX17	1.52704653062521e-26	4.48527	0.322	0.238	4.43607017146623e-23
WNT5A	3.1612492340521e-26	8.56177	0.171	0.122	9.18342902492135e-23
BTG1	3.49930868433135e-26	14.1456	0.928	0.937	1.01654917279826e-22
COL4A1	3.54387973614301e-26	27.0248	0.122	0.103	1.02949706334954e-22
MTND1P23	5.26299904738657e-26	12.0356	0.707	0.533	1.5289012232658e-22
FAP	2.5651077679569e-25	2.38731	0.079	0.084	7.4516380659148e-22
FANCI	1.33825785617446e-24	2.26163	0.34	0.471	3.88763907218681e-21
TSC22D3	1.50653654424335e-24	25.1721	0.847	0.781	4.37648866102694e-21
CCL17	1.6421433482659e-24	29.8626	0.78	0.69	4.77042642671243e-21
RGS16	2.00683175046924e-24	20.6236	0.111	0.139	5.82984623511315e-21
ARRDC3	5.81752531431959e-24	2.60952	0.373	0.272	1.68999110380984e-20
ZNF160	9.49321973602849e-24	2.27339	0.43	0.261	2.75778033331628e-20
TPSB2	1.01548596142736e-23	17.4591	0.526	0.308	2.94998671794647e-20
MECOM	1.28491737292692e-23	2.77933	0.39	0.233	3.73268496835272e-20
KIF14	2.03574374000805e-23	8.68642	0.198	0.34	5.91383556472338e-20
PRICKLE2	2.6535416345653e-23	5.03518	0.128	0.121	7.70853844841219e-20
COBLL1	4.60957043530498e-23	8.09714	0.242	0.146	1.3390802114561e-19
KRT17	8.39358548007052e-23	19.9855	0.175	0.253	2.43833658196049e-19
NUSAP1	1.37662599386892e-22	2.082	0.194	0.326	3.99909851218922e-19
F11R	1.38339129371227e-22	3.10194	0.304	0.224	4.01875170823416e-19
ELAPOR1	1.77336215430955e-22	21.3044	0.431	0.301	5.15161705826924e-19
PCDHB4	2.47417899674673e-22	4.84381	0.036	0.06	7.18748998554925e-19
S100A2	3.20915837542151e-22	11.3082	0.466	0.364	9.32260508059949e-19
MMP1	3.86307872667886e-22	129.721	0.703	0.53	1.12222437010021e-18
GUCY1A1	5.47816275482074e-22	2.36419	0.058	0.136	1.59140628027542e-18
ECT2	9.42385443714421e-22	4.48699	0.133	0.255	2.73762971399039e-18
NLRP3	1.27907959001612e-21	33.2109	0.235	0.366	3.71572620899682e-18
FOXS1	1.4513132039397e-21	5.96293	0.044	0.055	4.21606485744482e-18
TNFRSF11B	2.22919574828268e-21	7.09055	0.239	0.143	6.47581364876119e-18
SPINT2	5.78535636199014e-21	3.09817	0.194	0.159	1.68064602315813e-17
LY6E	6.82901967565773e-21	3.6973	0.241	0.337	1.98383021577857e-17
TNFRSF12A	1.04920277074795e-20	12.5785	0.072	0.066	3.04793404902278e-17
FAM118A	1.19668382343017e-20	3.51172	0.304	0.379	3.47636650706465e-17
EGR3	1.33176147651439e-20	14.4307	0.136	0.149	3.8687670892743e-17
ENSG00000275993.3	1.89682251093057e-20	6.45567	0.504	0.378	5.5102693942533e-17
HPGD	2.9833034673955e-20	7.19441	0.507	0.368	8.66649657278393e-17
COL4A2	3.35237303118753e-20	3.93135	0.133	0.11	9.73864365559977e-17
GEM	8.78569525382473e-20	14.3004	0.109	0.125	2.55224447123608e-16
PRSS8	1.25885096163143e-19	3.48235	0.373	0.274	3.6569620435393e-16
PTPRD	1.48797045580767e-19	3.74316	0.13	0.124	4.32255417412129e-16
ENSG00000262526.2	1.58962855725207e-19	3.66245	0.687	0.559	4.61787095881727e-16
KIF4A	1.87856123722919e-19	2.53678	0.258	0.364	5.45722039415079e-16
CFAP300	2.56245479186914e-19	7.9012	0.078	0.088	7.44393117037985e-16
KIAA1328	3.22782047719547e-19	3.62168	0.517	0.393	9.37681848625284e-16
DUSP1	5.40930392614597e-19	5.32158	0.588	0.449	1.57140279054541e-15
GBP2	2.33740854460666e-18	4.53385	0.433	0.341	6.79017182208234e-15
VCL	2.74204878615986e-18	22.8577	0.201	0.197	7.96565172379438e-15
ICAM2	2.77631246736365e-18	26.5676	0.43	0.275	8.06518771769142e-15
MID1	4.77972779973858e-18	3.62463	0.074	0.064	1.38851092582406e-14
TPX2	5.79698583686978e-18	3.29043	0.199	0.304	1.68402438561067e-14
PENK	7.15015767075984e-18	42.0149	0.277	0.336	2.07712080335573e-14
CDC14A	9.61564301104461e-18	7.17862	0.506	0.34	2.79334429470846e-14
ZNF66	9.82052427491276e-18	8.48785	0.386	0.243	2.85286230186216e-14
LGALS2	1.59195458278584e-17	7.90268	0.078	0.117	4.62462806299286e-14
FHAD1	3.06418044567908e-17	3.82848	0.132	0.113	8.90144419469771e-14
CENPW	4.05774620279719e-17	5.59045	0.149	0.248	1.17877527191258e-13
INPP4B	5.02105349972409e-17	2.05088	0.368	0.252	1.45861604166985e-13
TRDC	5.6792652719552e-17	10.3939	0.526	0.638	1.64982656150298e-13
ENSG00000283674.3	5.9638082658209e-17	17.8101	0.367	0.474	1.73248630122097e-13
EEF1A1P5	6.63278928117603e-17	32.8209	0.491	0.589	1.92682528618164e-13
ENSG00000196656.7	7.11879783251351e-17	4.42112	0.618	0.512	2.06801077034518e-13
MORN2	8.36823987208272e-17	4.34613	0.087	0.08	2.43097368284003e-13
PTCH1	9.16071411524851e-17	3.46294	0.21	0.232	2.66118745047969e-13
BIRC5	1.00761016339785e-16	6.1474	0.314	0.367	2.92710752467075e-13
CLU	1.25697257678124e-16	9.91178	0.311	0.17	3.6515053355495e-13
PTGS2	1.27572679520022e-16	80.6977	0.358	0.253	3.70598634005663e-13
LAMC2	1.33027247809578e-16	67.3354	0.088	0.097	3.86444154886824e-13
PHACTR1	1.3591865578386e-16	7.37139	0.092	0.084	3.94843695052114e-13
SHROOM4	1.54080407517468e-16	4.00544	0.086	0.107	4.47603583838243e-13
FAT1	2.01759418594017e-16	6.83885	0.122	0.116	5.86111111015618e-13
FOSL1	2.2958453808801e-16	22.726	0.081	0.078	6.6694308314567e-13
CYBB	2.46078754466859e-16	5.81112	0.175	0.185	7.14858781726226e-13
TFRC	3.57005795262636e-16	13.5961	0.191	0.32	1.03710183523796e-12
S100A8	3.77509304878861e-16	21.342	0.256	0.158	1.09666453067309e-12
CTHRC1	6.89899425026159e-16	4.31078	0.09	0.145	2.00415782970099e-12
CXCL10	7.89198682400096e-16	3.67631	0.243	0.383	2.29262217237228e-12
IGHG3	1.14613669088812e-15	9.40157	0.127	0.077	3.32952708703e-12
SPAG1	1.47056085569565e-15	7.59949	0.143	0.273	4.27197928579588e-12
CENPE	2.747739588234e-15	15.1796	0.207	0.328	7.98218350381978e-12
EPB41L2	6.74023003192616e-15	3.02939	0.251	0.259	1.95803682427455e-11
CD109	3.23038261756263e-14	8.93586	0.285	0.227	9.38426150401944e-11
TNFRSF18	3.58037559781011e-14	4.54861	0.704	0.761	1.04009911116384e-10
IFIT2	3.95164377501231e-14	13.512	0.576	0.474	1.14795251664107e-10
BAG3	3.96338975194154e-14	4.32226	0.1	0.107	1.15136472293902e-10
PDE4D	9.40117324842537e-14	4.06225	0.611	0.499	2.73104082866757e-10
CCL20	9.51975201851813e-14	16.2675	0.765	0.612	2.76548796137952e-10
TIPARP	1.07893963841273e-13	11.2544	0.524	0.419	3.13431964958899e-10
ENPP2	1.1602978499745e-13	8.56667	0.097	0.069	3.37066525417592e-10
LYZ	1.49092604985007e-13	3.33595	0.105	0.123	4.33114017481444e-10
NPAS3	1.50396080693017e-13	10.0939	0.235	0.219	4.36900614413213e-10
WFDC21P	2.23862065181077e-13	29.8383	0.088	0.096	6.50319299351028e-10
ATP2A2	2.24924163855729e-13	3.58019	0.176	0.172	6.53404696000892e-10
ANAPC4	2.3040412466007e-13	4.8233	0.407	0.29	6.69323982137503e-10
NFKBID	3.30092849936009e-13	74.9578	0.319	0.262	9.58919729064106e-10
LINC-PINT	3.46433314635836e-13	4.67301	0.567	0.445	1.0063887790171e-09
ANKRD26	3.66958086737169e-13	2.54067	0.357	0.226	1.06601324197148e-09
H2BC7	4.40779084928246e-13	100.459	0.239	0.26	1.28046324171655e-09
ANKH	8.17310951263111e-13	25.1048	0.121	0.227	2.37428831341934e-09
COL21A1	1.10803872347941e-12	5.29731	0.226	0.17	3.21885249170769e-09
INTS6	1.1358428103765e-12	2.04567	0.304	0.265	3.29962336414374e-09
CHGA	1.23865543444048e-12	2.84879	0.173	0.171	3.5982940370496e-09
AHSA2P	2.22791808520606e-12	9.51809	0.396	0.295	6.4721020375236e-09
DDIT4	2.366011408601e-12	7.04971	0.787	0.696	6.87326314198589e-09
HSPA1B	2.39509255906139e-12	17.2432	0.314	0.255	6.95774388407335e-09
CTNNAL1	2.73851361145658e-12	2.10342	0.092	0.135	7.95538204128136e-09
ANGPTL4	3.38781421853971e-12	73.5512	0.279	0.225	9.84160030485786e-09
ARHGAP28	4.28894990243651e-12	4.20162	0.102	0.185	1.24593994665781e-08
KIF11	4.43503582777902e-12	20.9772	0.263	0.349	1.2883779079698e-08
MUC20-OT1	4.56374563105247e-12	7.18401	0.326	0.275	1.32576810582074e-08
FMN1	5.15408980626102e-12	28.747	0.089	0.143	1.49726308871883e-08
PCDHB16	5.77979294431671e-12	4.82193	0.063	0.098	1.679029850324e-08
HNRNPA1P7	6.62020524258647e-12	4.58008	0.466	0.385	1.92316962297137e-08
FAM111B	7.65337468072639e-12	3.15504	0.107	0.18	2.22330534475102e-08
SERPINB9	8.27205070408131e-12	29.8164	0.595	0.493	2.40303072953562e-08
CCNB2	9.21928124451937e-12	7.76241	0.141	0.189	2.67820120153288e-08
WHAMMP4	9.93781156918203e-12	8.32665	0.375	0.307	2.88693426084738e-08
TSPAN13	1.05071599175655e-11	8.50613	0.097	0.147	3.05232995605276e-08
C12orf75	1.24659806726195e-11	7.38839	0.498	0.419	3.62136738539597e-08
CPM	1.36829564821886e-11	18.9333	0.305	0.262	3.9748988580758e-08
FXYD5	1.51076027861474e-11	9.455	0.839	0.771	4.38875860937581e-08
CEP55	1.65418345480054e-11	5.58783	0.24	0.34	4.80540293619557e-08
ZBTB21	2.19637521829571e-11	16.2074	0.274	0.217	6.38047000914904e-08
ICAM1	3.29216280670764e-11	5.43981	0.2	0.298	9.56373295348568e-08
SIPA1L1	3.40790091546894e-11	8.14757	0.128	0.175	9.89995215943728e-08
SERPINB2	3.89166260949274e-11	173.895	0.747	0.698	1.13052798805764e-07
PHC3	4.19227637880728e-11	3.43144	0.442	0.331	1.21785628804352e-07
JCHAIN	4.82194768496634e-11	3.26851	0.496	0.398	1.40077580248272e-07
DNAH14	5.30427431298317e-11	2.79669	0.236	0.274	1.54089168792161e-07
TBXAS1	5.83261848990612e-11	47.5157	0.554	0.625	1.69437567131773e-07
ZNF91	1.10340413670313e-10	3.16731	0.246	0.194	3.2053890171226e-07
RGCC	1.19095433892813e-10	42.682	0.53	0.398	3.45972235458621e-07
TGFB2	1.36918687440241e-10	2.53638	0.053	0.092	3.97748787013901e-07
IL1B	1.3726620221196e-10	55.4592	0.244	0.229	3.98758317425744e-07
S1PR3	1.40712695060973e-10	6.10883	0.074	0.062	4.08770379152125e-07
DUSP6	1.57425287000001e-10	2.64288	0.373	0.308	4.57320458735003e-07
SLC35F5	1.82623452925305e-10	2.24105	0.121	0.126	5.30521130748011e-07
RCAN1	2.46359787366538e-10	14.2013	0.192	0.231	7.15675182299792e-07
DBNDD2	4.24093499042028e-10	6.66992	0.196	0.133	1.23199161471709e-06
CRIP2	4.59008021818152e-10	6.93781	0.115	0.108	1.33341830338173e-06
IGFBP5	6.07488162296891e-10	15.242	0.106	0.07	1.76475311147247e-06
ZC3HAV1	9.08238066625295e-10	15.823	0.431	0.374	2.63843158354648e-06
HLA-DQB1	1.24525024005879e-09	58.3764	0.21	0.198	3.61745194737078e-06
HSPA1A	1.28345653707094e-09	49.7351	0.234	0.188	3.72844124019107e-06
HLA-DPB1	1.75610629416736e-09	56.0518	0.267	0.253	5.10148878455619e-06
IRF6	1.79158707662851e-09	15.1069	0.476	0.392	5.20456045760583e-06
CD84	1.94211016865852e-09	2.67249	0.577	0.469	5.64183003995299e-06
UBC	2.6813329722812e-09	8.45439	0.463	0.398	7.78927228447689e-06
IFI6	2.73376086696553e-09	8.51119	0.229	0.279	7.94157531853486e-06
H4C8	3.8147571240491e-09	2.04166	0.233	0.187	1.10818694453627e-05
HMGA1	5.44991706559759e-09	10.9191	0.322	0.432	1.5832009075561e-05
PCDHGA5	5.74285143303427e-09	4.25145	0.035	0.028	1.66829834129646e-05
CLCF1	8.64817459860247e-09	14.2383	0.121	0.096	2.51229472089402e-05
KLRD1	9.79999588964772e-09	17.5442	0.696	0.717	2.84689880594266e-05
COX4I2	1.07070601871594e-08	4.83887	0.064	0.133	3.1104009843698e-05
H2AC16	1.21348383122257e-08	3.60805	0.39	0.429	3.52517052970156e-05
MS4A6A	1.69372058328017e-08	19.8921	0.078	0.084	4.92025829442888e-05
PREX2	1.73168827273235e-08	27.4606	0.223	0.146	5.03055443228747e-05
SLC7A5	1.85727886999043e-08	94.8266	0.629	0.574	5.39539511732221e-05
COL8A1	2.15669581063311e-08	13.5253	0.063	0.08	6.26520132988918e-05
ARL4C	2.24730757454326e-08	12.5184	0.725	0.67	6.52842850404818e-05
RUFY3	2.85435153339787e-08	2.56339	0.152	0.162	8.29189120452082e-05
ERICH3	4.15402818199643e-08	3.95869	0.075	0.058	0.000120675
ISG20	4.26224230112006e-08	11.6237	0.647	0.507	0.000123818
PIM3	4.37386835449991e-08	14.1349	0.339	0.264	0.000127061
CFLAR	4.73262860234074e-08	7.85255	0.558	0.476	0.000137483
ABCG2	4.85466621173809e-08	2.11514	0.048	0.034	0.000141028
FTL	5.81912962048248e-08	15.7572	0.126	0.111	0.000169046
MMP3	1.15245186101073e-07	172.046	0.362	0.298	0.000334787
NOVA1	1.42958908043912e-07	2.34641	0.106	0.158	0.000415296
AREG	1.48616855928768e-07	3.52736	0.784	0.818	0.000431732
SQSTM1	1.50160348324721e-07	4.97625	0.236	0.261	0.000436216
ADAMTS4	1.51889734020284e-07	12.0316	0.05	0.088	0.00044124
PTPRCAP	1.71231990348465e-07	18.2658	0.835	0.863	0.000497429
TMSB10	1.73570083229963e-07	3.44166	0.343	0.4	0.000504221
DLC1	1.99422780340794e-07	2.04142	0.214	0.176	0.000579323
ACTG2	2.57016878796349e-07	5.31872	0.028	0.061	0.000746634
EYA2	2.75426149724527e-07	9.21007	0.426	0.463	0.000800113
FNDC1	3.20367497793587e-07	2.01617	0.073	0.074	0.000930668
CCNH	3.41266880414108e-07	16.2654	0.72	0.659	0.00099138
ATAD5	5.98028198669249e-07	7.73361	0.386	0.429	0.00173727
TACSTD2	6.7817715727629e-07	5.25464	0.126	0.098	0.0019701
UNC5B	7.48127585170925e-07	5.56732	0.169	0.126	0.00217331
B2M	7.54509878822287e-07	3.73632	0.954	0.909	0.00219185
H2BC18	8.15510665650089e-07	60.1634	0.409	0.303	0.00236906
PLCB1	8.811233993468e-07	3.85973	0.255	0.158	0.00255966
FGL2	9.21293784038174e-07	29.1669	0.215	0.128	0.00267636
ERRFI1	9.27267460605725e-07	11.6984	0.242	0.223	0.00269371
NR1D2	9.60525566815851e-07	5.58148	0.304	0.28	0.00279033
MCM4	1.00080217004774e-06	15.9931	0.334	0.41	0.00290733
ANKRD42	1.09450929551393e-06	3.63567	0.248	0.164	0.00317955
PLXDC1	1.17812102723772e-06	3.24201	0.064	0.09	0.00342244
APBB1IP	1.32174132088201e-06	6.8496	0.788	0.733	0.00383966
CXCL3	1.67465180220728e-06	121.826	0.306	0.316	0.00486486
ADGRB3	1.82077084844075e-06	5.90453	0.259	0.277	0.00528934
MTMR3	2.19536819587757e-06	3.73232	0.332	0.286	0.00637754
NSUN6	2.40263943295206e-06	19.4344	0.371	0.313	0.00697967
NAA25	3.48713090852434e-06	27.578	0.336	0.254	0.0101301
DNAJB1	3.61780683741177e-06	45.0538	0.491	0.404	0.0105097
CCDC144BP	4.21236739284244e-06	104.396	0.338	0.41	0.0122369
PPIAP22	4.58645965423222e-06	2.51869	0.327	0.291	0.0133237
HLA-A	5.32661802868886e-06	2.81855	0.935	0.883	0.0154738
IRF8	5.6453409808401e-06	11.6109	0.479	0.557	0.0163997
HLA-B	7.5667109413702e-06	2.08582	0.975	0.955	0.0219813
STT3B	8.12147869147106e-06	3.87243	0.3	0.317	0.0235929
CREB5	8.70494663051634e-06	4.56665	0.151	0.085	0.0252879
DKK4	9.31642417801628e-06	11.0356	0.749	0.787	0.0270642
SAMD4A	9.57844401643504e-06	3.19423	0.17	0.142	0.0278254
PTPN13	9.80924750494233e-06	2.01905	0.165	0.179	0.0284959
HMGCS1	1.02196445416738e-05	19.7441	0.248	0.221	0.0296881
BUB1	1.14241812655063e-05	17.3972	0.35	0.417	0.0331872
ERVK13-1	1.22366774260443e-05	2.05482	0.22	0.279	0.0355475
SNORD3A	1.33203616391433e-05	9.4354	0.506	0.434	0.0386957
CDH13	1.35093687704199e-05	2.37527	0.044	0.036	0.0392447
TBX2	1.36923255991894e-05	2.14141	0.081	0.136	0.0397762
ENSG00000266373.1	1.45188703699421e-05	21.0744	0.354	0.237	0.0421773
MARCO	1.56215132635542e-05	21.9263	0.599	0.677	0.0453805
SLC38A2	2.58892278173222e-05	18.9634	0.418	0.385	0.0752082
TET2	3.13349056920252e-05	6.41976	0.346	0.294	0.0910279
TRBC2	3.49861986592915e-05	6.3745	0.799	0.836	0.101635
FRMD4B	3.87464424512626e-05	5.39949	0.219	0.198	0.112558
EZR	4.1725569569493e-05	13.1143	0.616	0.574	0.121213
RAC2	4.37114660444151e-05	20.3466	0.928	0.907	0.126982
MIR4435-2HG	4.68176049135769e-05	22.4615	0.23	0.274	0.136005
XPR1	6.33464036338951e-05	4.22067	0.208	0.157	0.184021
BST2	6.64875256701143e-05	5.53666	0.649	0.58	0.193146
NIN	7.40724205325854e-05	20.5658	0.229	0.228	0.21518
NUAK2	7.91361546010702e-05	5.68589	0.234	0.138	0.229891
OLR1	8.34947177561904e-05	7.37964	0.317	0.284	0.242552
RACGAP1	9.07991381185341e-05	2.78052	0.241	0.276	0.263771
GNA13	9.11107976205214e-05	9.02263	0.454	0.4	0.264677
ASPM	0.000100578	57.4914	0.268	0.338	0.29218
IL11	0.000109462	5.47445	0.125	0.14	0.317987
IGLL5	0.000119619	7.1164	0.502	0.486	0.347494
SERINC5	0.000119781	4.76674	0.196	0.183	0.347964
CD3E	0.000122966	5.20417	0.859	0.892	0.357215
CXCL5	0.000150401	20.2116	0.709	0.658	0.436916
IFT122	0.000181514	2.31381	0.167	0.124	0.527299
ISG15	0.000191884	3.79957	0.289	0.339	0.557423
PTP4A3	0.000195089	33.2214	0.173	0.13	0.566734
HBEGF	0.000218072	10.7333	0.076	0.179	0.633501
SPA17	0.000253713	2.8458	0.098	0.098	0.737035
AGPAT5	0.000274763	2.62979	0.375	0.33	0.798186
CXCL8	0.000324637	37.3982	0.239	0.295	0.943072
ENSG00000285827.1	0.000356654	3.16315	0.461	0.42	1
FAM177A1	0.000367696	4.61719	0.556	0.526	1
IHH	0.000381368	5.02506	0.483	0.407	1
KMT2A	0.000449003	3.89497	0.309	0.313	1
EPYC	0.000517038	7.68823	0.429	0.411	1
B3GNT5	0.000562265	9.33934	0.113	0.073	1
KIAA1217	0.000615386	5.60956	0.087	0.133	1
CYTOR	0.000616793	4.93403	0.429	0.469	1
IFITM1	0.00067213	9.86455	0.414	0.446	1
RESF1	0.000822777	8.77991	0.582	0.551	1
KPNA2	0.000825316	14.4542	0.194	0.23	1
TTLL3	0.000886277	2.26046	0.141	0.142	1
IRF1	0.000952327	12.557	0.506	0.549	1
TENM3	0.000981098	5.08662	0.169	0.145	1
KDM6A	0.00117928	2.63163	0.373	0.317	1
PNP	0.0012058	13.7205	0.541	0.576	1
ENSG00000274213.1	0.00141013	2.19534	0.246	0.183	1
CLIC3	0.00147177	5.01227	0.537	0.581	1
PMAIP1	0.00148824	13.6349	0.5	0.44	1
KIF13B	0.00158046	3.60939	0.371	0.366	1
SMG1P3	0.00158893	27.7279	0.562	0.528	1
NOTCH3	0.00165297	7.51107	0.164	0.169	1
MMP19	0.00173129	8.57818	0.059	0.137	1
ZNF217	0.00177695	5.11037	0.24	0.255	1
CNTN4	0.00179931	2.81998	0.16	0.098	1
HLA-DRB1	0.00181895	91.3953	0.186	0.164	1
ABLIM1	0.00182594	5.8481	0.209	0.228	1
TNFRSF10D	0.00229836	7.17431	0.139	0.122	1
BRIP1	0.00233383	6.67459	0.182	0.266	1
FOLR2	0.00260425	16.1442	0.088	0.113	1
DDR2	0.00271683	2.29244	0.121	0.101	1
TXN	0.00287834	17.6698	0.094	0.107	1
CCL18	0.0029722	36.4418	0.52	0.57	1
EDN2	0.0031039	2.18415	0.063	0.082	1
MIA2	0.00311335	7.85813	0.364	0.336	1
IGHG1	0.00312171	19.6656	0.494	0.507	1
RIPK2-DT	0.00356542	18.761	0.154	0.144	1
CXCL16	0.00392783	6.58599	0.13	0.106	1
DOCK5	0.00420357	2.52105	0.204	0.187	1
CCL3L3	0.00443265	51.8177	0.466	0.442	1
TNFRSF10B	0.00443381	7.8233	0.24	0.12	1
HCG18	0.00514903	16.0365	0.226	0.242	1
PTPRK	0.00574537	19.4343	0.235	0.263	1
FUS	0.00578429	3.55883	0.343	0.373	1
CRNDE	0.00588761	6.90833	0.106	0.136	1
ANKRD36C	0.00588959	9.22993	0.388	0.359	1
CD4	0.00637821	6.17486	0.518	0.431	1
DTHD1	0.00649914	9.98028	0.538	0.533	1
FOXJ3	0.0068565	2.85855	0.285	0.274	1
PTPRE	0.0071951	12.8814	0.41	0.463	1
CCND1	0.00725352	7.1017	0.104	0.093	1
DNALI1	0.00786346	3.37698	0.053	0.047	1
PTTG1	0.00797479	26.5114	0.3	0.348	1
HSP90AA1	0.00802378	18.1386	0.401	0.434	1
ENSG00000257341.5	0.00971177	2.43366	0.679	0.617	1
TMEM132B	2.93673527103333e-121	7.31951	0.127	0.275	8.53121596235183e-118
SLITRK6	3.23476959805766e-91	4.83958	0.191	0.342	9.39700568235749e-88
PLPPR4	1.33582368695601e-68	2.22773	0.069	0.071	3.88056781060721e-65
ARG2	1.96697461586093e-68	40.3126	0.697	0.427	5.714061259076e-65
SLC26A7	4.70645388900697e-63	3.20531	0.348	0.565	1.36722485475653e-59
PDE5A	8.30656655684993e-62	2.01606	0.144	0.226	2.4130575847649e-58
F10	2.79887662774689e-55	3.33536	0.077	0.106	8.13073660360473e-52
NCAPG	5.73915497019739e-52	2.21501	0.178	0.362	1.66722451884234e-48
CSF1R	4.9913543506125e-51	5.93163	0.111	0.146	1.44998843885293e-47
KCNE4	3.31315299597738e-50	4.3716	0.115	0.229	9.62470945331428e-47
PLD4	1.39168544816706e-47	22.171	0.078	0.103	4.0428462269253e-44
CDCA3	5.89785976867999e-42	7.04058	0.167	0.293	1.71332826280154e-38
HHIP	6.46267015004844e-39	3.65627	0.132	0.28	1.87740567858907e-35
C1QB	8.39287278954084e-39	28.3688	0.072	0.092	2.43812954536161e-35
CCDC113	4.14781768011585e-38	4.30049	0.044	0.06	1.20494103607365e-34
STEAP4	5.5451640217923e-34	2.61719	0.178	0.28	1.61087014833066e-30
LDB2	7.63960267832567e-34	3.34236	0.122	0.095	2.21930457805361e-30
FN1	1.2060710355048e-33	15.4604	0.238	0.198	3.50363635814145e-30
ABCC9	2.06984273341238e-33	2.42542	0.096	0.096	6.01289314056296e-30
ENSG00000287262.1	4.70348966189147e-33	2.91375	0.099	0.302	1.36636374677947e-29
LY96	1.28817689524782e-32	8.12133	0.109	0.216	3.74215388069491e-29
CYYR1	2.16586338981156e-31	2.42198	0.07	0.054	6.29183314740257e-28
PKMYT1	2.5662664218795e-31	4.57389	0.138	0.244	7.45500395555996e-28
H2AC21	3.62374757484153e-31	4.42935	0.239	0.395	1.05269867049146e-27
CPE	1.25166193183182e-30	4.37953	0.046	0.108	3.63607791197144e-27
CDC20B	4.93753042610778e-30	5.65066	0.135	0.208	1.43435258878431e-26
HES1	5.44300708909034e-30	4.58238	0.194	0.106	1.58119355938074e-26
IL2RA	1.33428032222847e-29	33.8342	0.769	0.575	3.87608433607371e-26
THBD	1.83502667063695e-29	6.15795	0.227	0.159	5.33075247820034e-26
ARHGAP31	2.22476771132131e-29	4.57192	0.455	0.285	6.4629502013884e-26
CD14	1.1158838726969e-28	39.966	0.067	0.086	3.24164265018448e-25
MT1H	9.04533669173823e-27	13.4168	0.301	0.276	2.62767030894996e-23
PKD1L2	2.05218850812912e-26	20.1107	0.161	0.201	5.9616076161151e-23
FCGR3A	2.26230574050993e-26	8.56598	0.365	0.524	6.57199817618134e-23
CREB3L1	2.9227635446589e-26	2.81522	0.16	0.1	8.4906280972341e-23
KIT	4.12502169679852e-26	15.1833	0.741	0.599	1.19831880291997e-22
CEL	5.28276070404955e-25	2.39132	0.238	0.311	1.53464198452639e-21
H2AC11	1.20721810323595e-24	12.4156	0.397	0.577	3.50696858990042e-21
EGFL6	1.43180591360288e-24	2.89786	0.048	0.178	4.15939617901637e-21
UBE2C	1.91389430267916e-24	14.0244	0.188	0.265	5.55986294928297e-21
H3C14	2.65986214919325e-24	22.8001	0.305	0.444	7.72689954340638e-21
ADM	3.82282433733627e-23	18.7447	0.063	0.052	1.11053046999619e-19
C2CD4B	4.54021436341829e-23	2.56749	0.051	0.082	1.31893227257301e-19
HLA-DQB2	1.10540901931922e-22	19.6682	0.179	0.191	3.21121320112234e-19
RRP12	1.39333130528136e-22	19.0564	0.171	0.124	4.04762744184234e-19
MOB3B	1.65161137492624e-22	2.13164	0.173	0.172	4.79793104416072e-19
PLVAP	2.32258124784682e-22	2.78951	0.059	0.043	6.74709852499501e-19
AHR	2.86268522136892e-22	5.22915	0.551	0.398	8.3161005680767e-19
PIP5K1B	5.07331787081568e-22	4.45014	0.132	0.14	1.47379884147195e-18
SFRP2	6.07485962260982e-22	3.60725	0.331	0.412	1.76474672036815e-18
IGHA2	7.82549939081116e-22	16.6792	0.629	0.795	2.27330757303064e-18
BPIFB1	1.42899347820454e-21	6.78381	0.553	0.676	4.15122605418418e-18
LTF	1.6959355189345e-21	2.53098	0.255	0.307	4.92669268250472e-18
RAI14	2.50662186702512e-21	3.35141	0.188	0.167	7.28173652370797e-18
LINC01480	2.89366543859226e-21	24.1171	0.17	0.091	8.40609809911051e-18
JAML	3.82831501958867e-21	34.5586	0.742	0.588	1.11212551319051e-17
ENSG00000273149.1	1.24440284553992e-20	3.48053	0.331	0.474	3.61499026629346e-17
TK1	1.43159981006956e-20	16.9582	0.224	0.278	4.15879744825208e-17
C1QC	1.82703102336406e-20	4.5709	0.097	0.1	5.3075251228726e-17
FCN1	2.54569442927073e-20	28.082	0.288	0.183	7.39524231703148e-17
PLEKHG1	3.68924785157903e-20	2.18562	0.352	0.229	1.07172650088371e-16
BIRC3	4.16601607158425e-20	29.7079	0.634	0.467	1.21022766879523e-16
H1-5	4.88713627030918e-20	31.3538	0.363	0.489	1.41971308652482e-16
MT1X	1.16086330351781e-19	11.6014	0.225	0.212	3.37230789671923e-16
FXYD2	1.74863377508412e-19	23.2759	0.416	0.352	5.07978111661936e-16
PRND	5.32753879213512e-19	2.51036	0.069	0.037	1.54765001911525e-15
IGLC3	9.21807688166796e-19	10.154	0.159	0.179	2.67785133412454e-15
ICA1	1.29344750920845e-18	3.88919	0.205	0.139	3.75746501425056e-15
S100A10	2.17465780035631e-18	47.3506	0.679	0.581	6.31738091003509e-15
IL7R	3.90494293814045e-18	18.9958	0.734	0.606	1.1343859235298e-14
PALM2AKAP2	6.3856187818693e-18	4.42202	0.361	0.276	1.85502225613303e-14
SLCO2B1	7.30345185970059e-18	7.02587	0.235	0.3	2.12165276524302e-14
ADIRF	8.05639675085508e-18	5.27572	0.092	0.074	2.3403832561234e-14
KLHL13	9.19102120210954e-18	4.08885	0.066	0.079	2.66999165921282e-14
CEBPD	9.4021543263424e-18	15.7325	0.2	0.271	2.73132583180247e-14
DERL3	1.05674563260704e-17	9.82009	0.539	0.392	3.06984606272344e-14
TFPI	1.91295615501976e-17	7.47847	0.058	0.073	5.55713763033241e-14
TUT7	2.54713027063846e-17	2.97879	0.378	0.272	7.39941343620472e-14
NFIB	2.6956896471046e-17	2.30656	0.071	0.064	7.83097842483886e-14
CXCL1	3.45193803046026e-17	29.0976	0.09	0.088	1.0027879978487e-13
F13A1	3.55034766672047e-17	5.80582	0.162	0.181	1.0313759971823e-13
MME	4.48838097339153e-17	3.9263	0.227	0.145	1.30387467277024e-13
THADA	4.6999651589065e-17	2.01441	0.337	0.218	1.36533987866234e-13
IER5	5.21282502488082e-17	2.22199	0.541	0.382	1.51432566972788e-13
CYP4B1	5.74270206806685e-17	6.74307	0.167	0.208	1.66825495077342e-13
MYLK	1.75558911482034e-16	3.86593	0.09	0.096	5.09998637855308e-13
USP54	2.99789888915811e-16	8.44606	0.107	0.105	8.70889627300432e-13
AFAP1L1	8.26812677804654e-16	7.51024	0.065	0.186	2.40189082902252e-12
CKAP2L	1.2455597809742e-15	11.9669	0.186	0.337	3.61835116373004e-12
ENSG00000234961.1	2.22746818692385e-15	5.61909	0.087	0.112	6.47079508301377e-12
COL14A1	2.32472190195301e-15	3.72166	0.177	0.127	6.7533171251735e-12
TAMALIN	4.66729267508817e-15	11.1384	0.431	0.568	1.35584852211311e-11
UCP2	5.24801534341051e-15	28.0891	0.728	0.59	1.52454845726075e-11
TMEM26	5.76885682533138e-15	2.98832	0.096	0.146	1.67585290775877e-11
ENSG00000285976.2	7.84689316837757e-15	9.81479	0.353	0.305	2.27952246541368e-11
CLDN4	9.75947279335003e-15	3.93726	0.171	0.196	2.83512684646818e-11
CD1C	1.01526335374552e-14	13.1865	0.053	0.061	2.94934004263075e-11
ID3	1.33765226168596e-14	6.30946	0.15	0.192	3.88587982019773e-11
H2AC12	1.5689870112746e-14	4.69072	0.22	0.342	4.5579072677527e-11
AFDN	1.66585633258988e-14	6.44246	0.345	0.265	4.83931264617359e-11
LST1	5.6263309637916e-14	5.58923	0.405	0.262	1.63444914498146e-10
SAA2	1.41747894405805e-13	4.27151	0.306	0.335	4.11777633248862e-10
PIK3R3	1.56694653181401e-13	7.67567	0.111	0.124	4.55197967491969e-10
SPC24	1.95392198663009e-13	7.67663	0.258	0.388	5.67614337116042e-10
GPHN	2.89019285320378e-13	2.00259	0.259	0.215	8.39601023855699e-10
WFDC2	3.85376852186992e-13	2.52343	0.274	0.205	1.11951975560321e-09
ATP1B1	4.04838896231265e-13	3.60497	0.32	0.215	1.17605699355183e-09
ENPP1	4.38600416747356e-13	5.63142	0.215	0.155	1.27413421065107e-09
ENSG00000239268.3	6.70570004499934e-13	4.64054	0.137	0.133	1.94800586307231e-09
CD74	6.97431484782014e-13	7.9981	0.551	0.441	2.02603846329175e-09
EXOC4	1.4725147628535e-12	2.57907	0.31	0.256	4.27765538608943e-09
GADD45A	1.66990122672253e-12	7.90661	0.217	0.243	4.85106306362896e-09
RNF144B	1.71665557709356e-12	5.39946	0.231	0.141	4.98688445145679e-09
CFAP141	1.82801899494117e-12	3.52877	0.255	0.366	5.3103951803041e-09
IKBKB	2.67715412091368e-12	4.12251	0.552	0.4	7.77713272125424e-09
IGSF10	3.53628885721327e-12	2.63627	0.306	0.42	1.02729191302045e-08
HMOX1	3.74324383443936e-12	76.5469	0.264	0.349	1.08741233390464e-08
HP	4.46791733404241e-12	2.39036	0.3	0.357	1.29792998553932e-08
ARRDC4	4.8126191687216e-12	7.97527	0.048	0.093	1.39806586851362e-08
SNAI2	1.03907079694054e-11	3.18474	0.137	0.099	3.01850066511226e-08
LILRB4	1.05332177312132e-11	4.10605	0.096	0.178	3.05989975091744e-08
LIFR	1.07958726790507e-11	2.05599	0.041	0.042	3.13620101326424e-08
SERPINA6	1.08522091815052e-11	2.0107	0.179	0.11	3.15256676722727e-08
RGS4	1.74209560798496e-11	2.98204	0.096	0.088	5.06078774119632e-08
PILRA	2.70504049840704e-11	2.24739	0.157	0.179	7.85814264787244e-08
ZNF141	4.0502247647576e-11	5.96469	0.323	0.424	1.17659029416208e-07
ENSG00000257184.3	5.08372820145189e-11	3.10055	0.301	0.198	1.47682304252177e-07
NFKBIA	6.36155214075566e-11	8.95083	0.648	0.527	1.84803089688952e-07
RRM2	8.85613379679259e-11	13.3557	0.203	0.283	2.57270686796825e-07
ENSG00000272772.1	1.18043401950777e-10	2.85611	0.505	0.394	3.42916082667006e-07
LPL	1.20836704806904e-10	20.9671	0.096	0.067	3.51030627464055e-07
CFAP95	1.47158118443234e-10	4.19243	0.087	0.075	4.27494334077594e-07
REG1A	1.74163007802493e-10	7.69943	0.419	0.454	5.05943537666241e-07
CD163	2.0000327690089e-10	5.07919	0.146	0.198	5.81009519397084e-07
CALHM6	2.22586629159399e-10	3.59599	0.221	0.227	6.46614157708055e-07
SIN3B	2.43748510511658e-10	3.68577	0.283	0.194	7.08089423036365e-07
NDC80	2.68469925540173e-10	10.4251	0.15	0.157	7.79905133694203e-07
DNAAF3	3.24148504001216e-10	4.58986	0.207	0.22	9.41651404123533e-07
CLXN	3.47263353101892e-10	11.7867	0.137	0.219	1.008800040761e-06
LRRC26	3.83594857534078e-10	12.3588	0.312	0.407	1.1143430611365e-06
H2AX	4.2676799834587e-10	3.56112	0.242	0.329	1.23976103519475e-06
NCAPD2	4.98806564614061e-10	2.76302	0.245	0.288	1.44903307020385e-06
WDFY3	7.49237231153774e-10	3.38608	0.175	0.218	2.17653415650171e-06
LINC02969	8.69272913397678e-10	9.00582	0.231	0.343	2.52523781342026e-06
SAA1	1.09520447824863e-09	3.05971	0.28	0.287	3.18156900931227e-06
ENSG00000273259.3	1.4706579649931e-09	2.14014	0.421	0.477	4.27226138830494e-06
AGR2	1.61140845141154e-09	3.49932	0.251	0.194	4.68114155135052e-06
CPVL	2.98538576470275e-09	4.61777	0.176	0.145	8.67254564646149e-06
CD341	4.83181976963298e-09	3.19492	0.077	0.076	1.40364364307838e-05
PRMT3	5.84554139094951e-09	3.3891	0.152	0.218	1.69812977407083e-05
GLRX	6.65923697138089e-09	4.80466	0.336	0.264	1.93450834018615e-05
LINC00472	8.634598599999e-09	5.47417	0.08	0.071	2.50835089329971e-05
RALGAPA2	1.47183567756349e-08	8.40643	0.308	0.251	4.27568264332193e-05
KLF6	1.81500145205269e-08	8.04559	0.637	0.565	5.27257921821306e-05
CCDC170	2.245033825452e-08	2.30581	0.145	0.077	6.52182326293807e-05
IGHG4	2.61215109496737e-08	71.1734	0.301	0.343	7.5882989308802e-05
DUSP4	3.11579019385948e-08	76.8072	0.721	0.623	9.0513705131618e-05
TMEM190	3.42529351149474e-08	10.3625	0.029	0.047	9.95047765089221e-05
MUC5B	4.00397208582371e-08	2.15163	0.275	0.25	0.000116315
RNASEH2A	1.02636659647027e-07	2.82306	0.201	0.284	0.000298159
RETREG1	1.51632954387768e-07	3.46361	0.241	0.191	0.000440494
NAMPT	1.52430886172621e-07	3.03944	0.207	0.208	0.000442812
CBL	1.6328285845281e-07	5.41815	0.487	0.387	0.000474337
HLA-DRB5	1.74811960067777e-07	69.4727	0.194	0.2	0.000507829
CLEC10A	1.75576902628806e-07	9.29609	0.055	0.063	0.000510051
NKG7	1.92319094955814e-07	14.0971	0.808	0.791	0.000558687
LUC7L	3.25985221347551e-07	4.8731	0.22	0.206	0.000946987
PWRN1	4.40129437731001e-07	3.28014	0.16	0.136	0.00127858
MARK1	4.55271626900378e-07	6.30216	0.19	0.148	0.00132256
CFAP45	5.00601932053026e-07	4.70327	0.119	0.114	0.00145425
PPP2CA	5.43260514135144e-07	3.53191	0.395	0.342	0.00157817
RNASE1	5.62651106013975e-07	8.36672	0.095	0.075	0.0016345
NBPF15	7.65958744884466e-07	2.86504	0.471	0.362	0.00222511
ARHGEF11	8.6693513111452e-07	2.79205	0.066	0.124	0.00251845
DSEL	8.71933911208619e-07	3.9297	0.084	0.078	0.00253297
GEN1	8.85530506358063e-07	3.86506	0.222	0.27	0.00257247
CCL22	1.05739651944361e-06	6.7334	0.215	0.186	0.00307174
GPBAR1	1.10094817835076e-06	3.34174	0.181	0.261	0.00319825
IGHM	1.21282308197684e-06	7.79551	0.433	0.484	0.00352325
ANKRD66	1.2308739740141e-06	19.2764	0.073	0.148	0.00357569
FRY	1.2382385129462e-06	2.62699	0.183	0.142	0.00359708
BTG2	1.67504978573655e-06	8.06665	0.438	0.395	0.00486602
TRMT9B	1.68677135680769e-06	2.9254	0.149	0.123	0.00490007
DUSP5	2.91741078150073e-06	33.5738	0.358	0.325	0.00847508
CD83	2.94606673028584e-06	23.4227	0.441	0.333	0.00855832
DNAH7	3.14684329728721e-06	3.29616	0.053	0.076	0.00914158
ID1	3.14905053021724e-06	9.32257	0.169	0.163	0.00914799
NSUN5P1	3.468317211516e-06	5.45262	0.431	0.389	0.0100755
MYO9A	3.55657678639931e-06	2.11707	0.282	0.25	0.0103319
SERPINB1	4.03059837650667e-06	73.5664	0.558	0.472	0.0117089
TNFAIP8L1	4.03227719805242e-06	5.7685	0.328	0.288	0.0117138
AFF1	4.2339811129092e-06	2.04692	0.292	0.258	0.0122997
AQP1	5.52121334019557e-06	4.35401	0.159	0.12	0.0160391
ITGA8	5.71107997852357e-06	8.27989	0.145	0.153	0.0165907
TUBA1C	6.06406208295747e-06	2.02321	0.274	0.283	0.0176161
OCIAD2	6.24786465993948e-06	3.49319	0.415	0.347	0.01815
WFDC1	7.96236073566571e-06	3.1296	0.122	0.138	0.0231307
H3C3	1.05553245020593e-05	146.304	0.321	0.395	0.0306632
H1-1	1.07252625441382e-05	2.20287	0.186	0.168	0.0311569
SH3BGRL3	1.33419280096917e-05	8.04548	0.897	0.857	0.0387583
ARPC1B	1.38264184650286e-05	4.44916	0.681	0.598	0.0401657
PELI1	1.42975931059193e-05	5.04281	0.435	0.342	0.0415345
RNASE6	1.56249750155227e-05	4.36537	0.077	0.141	0.0453906
H1-3	1.61217118708286e-05	51.2267	0.499	0.583	0.0468336
FOSL2	2.78483564771274e-05	6.57775	0.416	0.362	0.0808995
SFMBT2	3.49329338937295e-05	2.34779	0.513	0.481	0.10148
HLA-DMA	3.67329395109839e-05	2.01088	0.454	0.384	0.106709
ENSG00000241111.1	4.17065634479616e-05	3.81924	0.359	0.342	0.121158
VWA8	4.21585331698888e-05	6.7427	0.212	0.183	0.122471
H3C8	7.68662053036402e-05	12.5778	0.454	0.526	0.223296
HLA-DMB	8.37663797797627e-05	2.83781	0.139	0.137	0.243341
SPINK5	0.000110712	16.4588	0.179	0.224	0.321619
S100A4	0.000123179	24.3592	0.792	0.776	0.357835
H1-4	0.000124811	44.6976	0.434	0.518	0.362575
ENSG00000259342.1	0.000126092	3.58623	0.304	0.328	0.366298
DNAH11	0.00013021	4.60865	0.127	0.128	0.37826
MXD1	0.00014277	5.92648	0.351	0.309	0.414746
ENSG00000279686.1	0.000150061	2.50442	0.024	0.035	0.435928
GBP4	0.00018017	11.9176	0.57	0.649	0.523392
PRDM1	0.000189286	5.34407	0.558	0.513	0.549875
COBL	0.000190352	6.82729	0.228	0.241	0.552971
PTCH2	0.000212964	4.23667	0.152	0.194	0.618661
HIVEP2	0.000222515	2.01361	0.408	0.363	0.646406
MZB1	0.00023202	5.04717	0.543	0.58	0.674017
MORN5	0.000256405	2.25795	0.106	0.175	0.744858
USP36	0.000264143	2.10382	0.313	0.389	0.767336
STK33	0.000268417	4.84862	0.253	0.174	0.779752
MEIS2	0.000273859	7.6091	0.309	0.284	0.795559
PPP1R32	0.000278093	2.17871	0.107	0.157	0.80786
TPD52L1	0.000294598	2.56608	0.264	0.337	0.855807
BCAM	0.000309702	3.86152	0.069	0.054	0.899685
SYNGR2	0.00031906	2.75832	0.486	0.434	0.926869
TMTC1	0.000381251	2.16793	0.077	0.07	1
ZFP36L2	0.000429569	17.9304	0.905	0.953	1
NEDD9	0.000431631	2.77906	0.512	0.454	1
GZMA	0.000515961	10.2264	0.867	0.842	1
HSPA2	0.000572951	2.04046	0.098	0.093	1
GLUD1	0.000638528	7.14829	0.212	0.241	1
DDR21	0.000750831	3.41365	0.126	0.101	1
APLNR	0.000792857	4.32953	0.319	0.272	1
MTCO1P12	0.000813112	35.5056	0.579	0.534	1
ACP5	0.000815826	11.5463	0.364	0.395	1
BHMT2	0.000910056	2.98694	0.227	0.173	1
TRPS1	0.00091354	2.54758	0.246	0.203	1
HECTD4	0.000953575	5.9723	0.385	0.387	1
PDZRN3	0.00144824	2.20066	0.088	0.133	1
CDCA2	0.00150963	8.8404	0.352	0.379	1
DIP2A	0.00151143	4.4357	0.461	0.414	1
BCL3	0.00154972	9.29364	0.209	0.185	1
H2AC17	0.0016929	7.09484	0.457	0.498	1
LRRC23	0.001736	2.19068	0.149	0.129	1
RFTN1	0.00179571	5.83195	0.386	0.309	1
ITGA4	0.00180825	8.00564	0.562	0.489	1
SLA	0.0018404	4.73306	0.758	0.675	1
LCP2	0.00261967	8.13474	0.788	0.713	1
ENSG00000272196.2	0.00289294	47.6119	0.462	0.404	1
REL	0.00297938	5.42437	0.654	0.678	1
TBC1D2B	0.00307421	3.06023	0.306	0.233	1
CYTIP	0.00312206	3.3616	0.778	0.734	1
RGS1	0.00319557	45.9339	0.853	0.782	1
SPI1	0.00359893	12.6522	0.209	0.197	1
CCND2	0.00375657	7.91809	0.314	0.349	1
ETS1	0.00392874	6.99301	0.631	0.549	1
PIM1	0.00496474	15.8123	0.377	0.345	1
TRIB1	0.00511223	3.4771	0.13	0.084	1
NKTR	0.00587079	6.93861	0.401	0.406	1
CD2	0.00591808	52.1011	0.785	0.728	1
GUSBP18	0.00654032	10.7046	0.29	0.242	1
PIKFYVE	0.00672818	6.61118	0.191	0.166	1
NR2C1	0.0068254	2.71903	0.27	0.229	1
CCL4	0.00708779	3.77699	0.69	0.725	1
KIF20B	0.00745492	4.10215	0.291	0.34	1
GALNT4	0.00909225	10.0015	0.281	0.264	1
MPEG1	0.00951079	2.60924	0.129	0.124	1
ENSG00000287160.1	0.00960458	7.96325	0.194	0.23	1
FXYD4	9.46275230431008e-83	3.56833	0.032	0.449	2.74892954440208e-79
FOLR1	9.27747794013164e-81	4.62674	0.043	0.077	2.69510734160824e-77
CHODL	4.33244186812891e-76	3.67389	0.064	0.195	1.25857436269145e-72
ADAMTS8	1.18763472689987e-74	2.19025	0.091	0.222	3.45007888164412e-71
TRPM6	6.59104520571965e-72	7.70894	0.091	0.245	1.91469863226156e-68
SDCBP2	3.37222467974243e-69	3.71246	0.021	0.269	9.79631269465176e-66
SCARA5	3.59962750647965e-69	3.89197	0.086	0.546	1.04569179063234e-65
XDH	2.92477249015001e-64	6.7096	0.091	0.305	8.49646408388579e-61
PLLP	5.60500352713405e-64	8.62065	0.096	0.091	1.62825352463244e-60
SDS	1.11984901199468e-63	8.24959	0.465	0.093	3.25316137984456e-60
PART1	4.0687649930092e-63	6.62423	0.118	0.313	1.18197623046917e-59
ANGPTL1	3.83925814263609e-62	3.36322	0.064	0.341	1.11530449043578e-58
ELN	4.7909412716171e-62	2.72228	0.096	0.128	1.39176843940477e-58
BRINP1	1.45514976261422e-61	9.38923	0.118	0.295	4.2272100603943e-58
ABCC8	1.53207210361473e-58	5.63941	0.112	0.134	4.45066946100078e-55
CCN1	4.03197980888817e-56	11.3184	0.059	0.043	1.17129013448201e-52
CILP	2.51088014176479e-53	8.89057	0.128	0.29	7.29410681182673e-50
PDZD2	7.16095444292776e-51	3.38978	0.086	0.319	2.08025726567052e-47
CA4	2.29619198821537e-48	3.71494	0.064	0.151	6.67043772576565e-45
PSAT1	4.39005613234944e-48	5.18873	0.091	0.254	1.27531130644751e-44
UPK3BL2	3.58509172784998e-46	5.89087	0.123	0.421	1.04146914694042e-42
MEDAG	3.79073764760588e-46	3.27407	0.102	0.136	1.10120928662951e-42
CRISP3	6.93092114093462e-46	8.26847	0.15	0.477	2.01343259144151e-42
CLSPN	3.15844774875068e-45	2.95272	0.888	0.281	9.17529071012074e-42
SLC30A2	4.26099132356447e-43	4.3497	0.134	0.361	1.23781797949548e-39
PI15	4.2029867330123e-42	25.7119	0.016	0.022	1.22096764594007e-38
ENPP3	5.430299318951e-42	10.6804	0.182	0.256	1.57750195215526e-38
CAPN6	6.49581906001544e-41	12.1293	0.203	0.325	1.88703543693448e-37
IDO1	1.57591949070491e-40	20.4799	0.075	0.188	4.57804612049775e-37
C2CD4A	1.96966601116151e-40	4.03145	0.07	0.312	5.72187976242418e-37
TLR4	7.82783355859509e-40	3.43549	0.118	0.118	2.27398564877187e-36
UPK1B	1.79983881552287e-38	11.3958	0.187	0.457	5.22853175909393e-35
MASP1	1.02555857470727e-36	6.89744	0.07	0.201	2.97924765952463e-33
SPC25	5.39895927043814e-36	3.95741	0.455	0.179	1.56839766806228e-32
PAPPA	5.56645904333412e-36	3.03617	0.048	0.177	1.61705635208856e-32
TFPI2	1.41514061462629e-35	16.9616	0.16	0.216	4.11098348548937e-32
PARM1	1.24825144544428e-34	2.91465	0.193	0.097	3.62617044901565e-31
RORB	1.52951546815724e-34	3.48918	0.102	0.193	4.44324243499678e-31
NR5A2	2.77651846105508e-34	6.27191	0.053	0.109	8.065786129365e-31
PHGDH	4.41336575864366e-34	3.50561	0.139	0.075	1.28208275288598e-30
CENPA	9.866426699094e-34	3.5922	0.476	0.192	2.86619695608681e-30
PDGFRA	6.52328644936445e-33	6.53902	0.15	0.161	1.89501471354037e-29
HJURP	2.30556513624532e-32	3.25347	0.631	0.249	6.69766672079265e-29
GAL	1.04206038590577e-31	8.61236	0.07	0.06	3.02718542105627e-28
PDK4	2.67204957618436e-31	19.7053	0.214	0.102	7.76230401881557e-28
PPM1H	4.16642959024433e-31	4.72858	0.214	0.132	1.21034779596598e-27
SLC25A25	1.12293962582463e-30	2.48903	0.471	0.129	3.26213961302054e-27
URB1	3.36952309525575e-30	4.37034	0.134	0.363	9.78846459171797e-27
UBE2T	3.00910856825902e-28	4.86123	0.545	0.211	8.74146039079245e-25
MMP26	3.90205915197721e-28	12.9452	0.23	0.359	1.13354818364938e-24
RHOU	1.00876453920318e-27	4.06817	0.107	0.188	2.93046098638525e-24
HPSE2	2.45019100052039e-27	5.30864	0.155	0.207	7.11780485651172e-24
NIBAN2	3.97267523152067e-27	2.10702	0.128	0.113	1.15406215475676e-23
ARL6IP11	4.00603883546943e-26	2.19703	0.513	0.252	1.16375428170387e-22
MT1E	8.42395238689316e-26	5.02338	0.171	0.163	2.44715816839246e-22
GARNL3	1.43898065683486e-25	4.10201	0.15	0.29	4.18023880810526e-22
C19orf48	1.50328946112387e-25	2.16038	0.449	0.192	4.36705588456484e-22
ESCO2	1.95218837517901e-25	7.0302	0.717	0.333	5.67110722989504e-22
MPZL2	1.70819609837453e-24	2.89904	0.23	0.22	4.962309665778e-21
SLC26A2	4.2592119580156e-24	5.30973	0.257	0.182	1.23730107380353e-20
FARP1	4.31793817213834e-24	2.61667	0.23	0.154	1.25436103900619e-20
CCNB1	2.45391992437009e-23	9.4073	0.251	0.202	7.12863738029512e-20
UBE2S	6.33493586121226e-23	6.36406	0.353	0.22	1.84029886768216e-19
LEPR	1.17163159774441e-22	5.13299	0.241	0.086	3.40358979144752e-19
YWHAH	3.23477433363419e-22	2.10514	0.535	0.301	9.39701943920732e-19
ABCG1	3.35621913960885e-22	5.55325	0.246	0.463	9.74981660056371e-19
FKBP5	7.7270310037079e-22	6.48423	0.289	0.436	2.24470250657714e-18
MT1F	1.49346718932349e-21	3.32278	0.23	0.221	4.33852218498474e-18
TMEM196	1.19669885054214e-20	2.56436	0.23	0.307	3.47641016082492e-17
HGD	1.63881732259091e-20	5.06328	0.23	0.301	4.76076432212658e-17
NUF2	2.72922948659426e-20	9.67004	0.353	0.263	7.92841165855633e-17
ADAMTS5	5.96562106073812e-20	9.03913	0.155	0.288	1.73301291814442e-16
TLE1	2.26745639040185e-19	2.44383	0.246	0.215	6.58696081411738e-16
TOP2A	2.96954209720127e-19	15.5548	0.417	0.333	8.6265197923697e-16
LAMA2	9.19548142030779e-19	7.88914	0.209	0.189	2.67128735259941e-15
MTSS1	1.2173835157259e-18	6.06164	0.251	0.601	3.53649911318373e-15
COL4A5	2.01962106229024e-18	5.67096	0.128	0.183	5.86699918595315e-15
PLK1	2.04838402040898e-18	4.22343	0.283	0.241	5.95055557928809e-15
DNAJB4	2.157757657149e-18	2.21915	0.46	0.24	6.26828599401786e-15
ARHGAP11A	3.27290586591712e-18	9.30354	0.599	0.306	9.50779154048925e-15
TNXB	5.32092884015888e-18	3.54013	0.07	0.121	1.54572982806615e-14
NR2F2-AS1	1.79068035782708e-17	2.63846	0.15	0.136	5.20192643948768e-14
KCNMA1	2.59894556181063e-17	5.92906	0.096	0.131	7.54993685705988e-14
PDE8A	2.68714881113577e-17	3.39753	0.107	0.222	7.80616729634942e-14
LINC02595	2.74958903389468e-17	2.14302	0.396	0.154	7.98755614346404e-14
IL17RD	3.27651241218716e-17	5.23454	0.15	0.047	9.5182685574037e-14
SLC39A14	5.00010279020375e-17	2.83029	0.289	0.21	1.45252986055419e-13
CKS2	9.31541523136936e-17	3.4426	0.567	0.293	2.7061281247128e-13
ASRGL1	5.33960743848332e-16	16.0176	0.235	0.185	1.55115596087941e-12
CFAP70	6.62912430391618e-16	17.97	0.556	0.323	1.92576061028765e-12
ARHGAP20	1.31063220539932e-15	18.1219	0.193	0.137	3.80738655668504e-12
MARCKSL1	4.75005497931633e-14	2.46278	0.107	0.085	1.37989097149139e-10
FCGR2B	5.87975012607059e-14	9.4782	0.497	0.278	1.70806741162351e-10
PHLDB1	6.40595074895578e-14	2.56158	0.187	0.109	1.86092869257165e-10
NIPAL2	9.06703428626783e-14	2.40953	0.134	0.325	2.6339734601608e-10
FEN1	1.84457265722459e-13	3.07959	0.513	0.294	5.35848356923743e-10
MORN21	2.04008250261953e-13	2.85751	0.075	0.083	5.92643967010975e-10
ARHGAP11B	2.47758882141999e-13	27.568	0.636	0.331	7.19739552622508e-10
ENSG00000217455.8	4.20304819551141e-13	2.44865	0.155	0.132	1.22098550079606e-09
TP53INP1	5.20281562288146e-13	10.5957	0.128	0.268	1.51141793844707e-09
BRCA1	5.58185994302229e-13	3.77643	0.503	0.269	1.62153031344798e-09
RAB20	7.28239045782299e-13	10.4138	0.053	0.198	2.11553442799758e-09
CDCA8	7.67973000681139e-13	17.1511	0.545	0.368	2.23096156697871e-09
GASK1B-AS1	1.46368298440346e-12	7.07044	0.102	0.223	4.25199906969204e-09
UBN2	2.9876320520977e-12	6.14822	0.16	0.286	8.67907111134382e-09
PRXL2A	5.94262199732223e-12	4.47075	0.198	0.199	1.72633169022211e-08
C7	1.3245257755304e-11	28.2259	0.027	0.085	3.84774737791581e-08
MBNL2	1.38356383402028e-11	3.67803	0.203	0.199	4.01925293782892e-08
KCNIP1	1.94218556915135e-11	2.56839	0.166	0.386	5.64204907838466e-08
SNTN	2.31765208071995e-11	2.23043	0.118	0.052	6.73277929449145e-08
IDH1	3.1846334377883e-11	2.18982	0.294	0.171	9.251360136775e-08
DCBLD2	3.53880756688682e-11	2.11702	0.15	0.142	1.02802359818062e-07
GPSM2	4.29585018238986e-11	3.27817	0.225	0.163	1.24794447798425e-07
PAK3	5.2847597923075e-11	3.3115	0.102	0.142	1.53522271966533e-07
NASP	9.57988903660367e-11	3.34692	0.412	0.352	2.78295776513337e-07
PLEKHA5	1.68122370617973e-10	4.90442	0.225	0.19	4.88395486645211e-07
SOX5	2.99898679637944e-10	2.89563	0.171	0.098	8.71205664348226e-07
SLC24A3	4.74681919762454e-10	3.12027	0.091	0.146	1.37895097690993e-06
DYNLT3	4.81687565958492e-10	2.70935	0.31	0.236	1.39930237910942e-06
SGO1	5.2290883360777e-10	6.63619	0.545	0.392	1.51905016163057e-06
C21orf58	8.81088043367463e-10	2.20572	0.209	0.16	2.55956076598248e-06
DNAI2	1.0107511517992e-09	2.67896	0.128	0.276	2.93623209597667e-06
ELP1	1.08952900739006e-09	2.97611	0.332	0.234	3.16508176646812e-06
CSPP1	1.34897937674172e-09	2.63398	0.348	0.222	3.9187850894347e-06
ANKUB1	2.41601216411034e-09	24.7057	0.086	0.065	7.01851533674053e-06
EPS8	3.24534727289081e-09	3.03132	0.171	0.137	9.42773382774781e-06
MAST2	5.20741292514756e-09	3.26092	0.15	0.066	1.51275345475537e-05
GBP1	7.24163249196454e-09	16.3938	0.278	0.224	2.1036942389157e-05
CIT	8.04009982489791e-09	2.18554	0.679	0.395	2.33564899913284e-05
MXD3	9.0357041580336e-09	10.6401	0.246	0.204	2.62487205790876e-05
ATP1A1	9.6880869888517e-09	2.85197	0.342	0.418	2.81438927026142e-05
TRIM22	1.1715102422839e-08	2.5193	0.487	0.294	3.40323725383474e-05
HMGN2	1.23590107880925e-08	8.29467	0.481	0.351	3.59029263394087e-05
ARHGAP21	1.26818812418602e-08	2.39981	0.15	0.175	3.68408650076038e-05
NKAIN3	1.60885123457959e-08	6.37653	0.064	0.137	4.6737128364537e-05
TMEM132C	1.83628551175035e-08	6.64701	0.134	0.144	5.33440941163477e-05
ITGB2	3.96063609422413e-08	2.2859	0.807	0.683	0.000115056
LGALS1	7.15599081138546e-08	2.443	0.134	0.128	0.000207882
PRTG	7.35149890432101e-08	6.17414	0.112	0.144	0.000213561
PNRC1	9.2553918443561e-08	5.9247	0.396	0.605	0.000268869
S100A14	1.24693489611821e-07	3.61189	0.16	0.365	0.000362235
MICU3	1.758625298074e-07	3.49677	0.102	0.096	0.000510881
CFAP43	2.10558261854951e-07	4.1916	0.134	0.054	0.000611672
DENND6A	2.59747639847568e-07	2.70986	0.102	0.25	0.000754567
PLEKHH2	2.98624207857195e-07	7.59372	0.214	0.174	0.000867503
MARF1	4.54390122567585e-07	10.7263	0.273	0.214	0.00132
STMN1	4.55604450966366e-07	3.41962	0.524	0.417	0.00132353
HMGB3	5.01299653727935e-07	7.20979	0.289	0.264	0.00145628
RBM12B	5.08009119117202e-07	3.44537	0.332	0.24	0.00147577
SPAG17	5.83701505332289e-07	17.7773	0.166	0.39	0.00169565
H19	1.00088785926753e-06	4.41227	0.112	0.189	0.00290758
LRRC46	1.08700322161598e-06	6.46834	0.176	0.116	0.00315774
UBE2G2	1.42678417579985e-06	5.20699	0.278	0.222	0.00414481
ODAD1	1.63968469944105e-06	23.1446	0.123	0.073	0.00476328
ITPRID2	1.80299883012756e-06	3.15413	0.257	0.338	0.00523771
ENSG00000286834.1	1.91902403670658e-06	4.80914	0.209	0.262	0.00557476
HSP90B1	1.93853549395194e-06	10.4412	0.235	0.193	0.00563145
CCDC78	1.97501048446325e-06	10.9713	0.118	0.21	0.00573741
SLC44A4	2.28002187650914e-06	2.03099	0.064	0.118	0.00662346
NET1	2.40491738325637e-06	3.66025	0.139	0.229	0.00698628
E2F7	2.77321386820035e-06	10.4078	0.674	0.428	0.00805619
SLC16A1-AS1	2.94214110221321e-06	4.89795	0.128	0.157	0.00854692
MIS18BP1	3.4404858159309e-06	8.45399	0.545	0.388	0.00999461
DNAH5	3.61181285367782e-06	2.60623	0.059	0.068	0.0104923
SUN2	4.25893503770722e-06	3.64331	0.428	0.597	0.0123722
EFCAB10	5.30542562317788e-06	8.23362	0.182	0.222	0.0154123
DNAH9	7.31439816236228e-06	3.38248	0.102	0.112	0.0212483
MKLN1	7.52511569831426e-06	7.03914	0.321	0.22	0.0218605
SENP7	1.0321471729109e-05	11.2068	0.241	0.235	0.0299839
ASXL1	1.20344732413292e-05	13.8351	0.257	0.335	0.0349601
EMCN	1.33638973405952e-05	5.18968	0.037	0.174	0.0388221
TNFSF10	1.50905643036493e-05	3.51079	0.289	0.344	0.0438381
ANTXR2	1.52817731956593e-05	5.88601	0.246	0.202	0.0443936
CDT1	1.68142643477549e-05	4.00914	0.519	0.392	0.0488454
CFAP276	1.68627687240332e-05	2.24437	0.112	0.084	0.0489863
MICOS10-NBL1	2.64075374909475e-05	2.85109	0.241	0.22	0.0767139
TIA1	2.90655043226572e-05	3.45512	0.353	0.26	0.0844353
SEC24B	2.93605004308343e-05	11.8999	0.166	0.245	0.0852923
CREB3L2	3.82457098116274e-05	15.0915	0.257	0.22	0.111104
H2BC9	4.91733400685501e-05	2.01761	0.471	0.41	0.142849
GIMAP7	5.00812527059509e-05	6.44391	0.594	0.511	0.145486
CCDC144A	7.49289589153125e-05	3.16251	0.225	0.313	0.217669
CFAP157	0.000107707	62.8379	0.102	0.137	0.312888
TEKT1	0.000140215	2.6279	0.134	0.055	0.407324
DYNLRB2	0.000148768	4.87887	0.08	0.074	0.432172
PANK3	0.000334263	7.03365	0.262	0.165	0.971034
CBX5	0.000338291	2.62721	0.326	0.346	0.982736
PCMTD1	0.000427084	3.38121	0.374	0.275	1
VSIR	0.000432877	20.5942	0.401	0.488	1
RIC1	0.000485974	13.0376	0.166	0.311	1
FAM111A	0.000549499	6.6441	0.273	0.428	1
CENPM	0.000580313	3.74972	0.326	0.347	1
ETNK1	0.000611292	3.4831	0.535	0.409	1
RUNX1T1	0.000664681	3.89799	0.07	0.103	1
FRYL	0.00080923	3.78233	0.241	0.319	1
SMC2	0.000840141	2.22551	0.294	0.271	1
SEL1L	0.000848866	3.91116	0.246	0.221	1
ROPN1L	0.00124259	10.0647	0.193	0.15	1
DYNC2I1	0.00142176	2.77353	0.187	0.251	1
CD1E	0.00159668	2.00155	0.144	0.086	1
TMOD1	0.00171771	3.58682	0.102	0.062	1
SACM1L	0.00181622	2.29935	0.219	0.356	1
DRC3	0.00295602	12.0478	0.107	0.058	1
FOXJ1	0.00306278	7.28152	0.091	0.093	1
RALGPS2	0.00336212	3.2231	0.128	0.158	1
TYMP	0.00413197	5.80113	0.203	0.227	1
DNAH6	0.00465183	12.6877	0.257	0.348	1
DCBLD1	0.00492017	3.15123	0.225	0.231	1
N4BP2	0.00673836	2.85931	0.267	0.383	1
ATAD2	0.00725695	5.19272	0.31	0.31	1
INO80D	0.00913425	3.60579	0.171	0.19	1
SLURP2	0.00936659	3.41404	0.337	0.486	1
CTSS	0.00958818	6.16612	0.358	0.424	1
LHFPL3	4.31288667369968e-212	7.64606	0.044	0.236	1.25289357870976e-208
C4BPA	1.03454354475473e-203	4.21252	0.075	0.273	3.0053489975125e-200
RPRM	6.59906072914489e-190	10.1546	0.048	0.256	1.91702714181659e-186
ENSG00000255790.6	1.17516014113272e-188	3.23592	0.007	0.16	3.41384020999054e-185
PROK1	5.22996774690834e-188	5.40253	0.024	0.237	1.51930563047687e-184
C19orf33	1.12078754973628e-187	6.50472	0.063	0.213	3.2558878319839e-184
SCGB2A1	7.77134423062472e-187	29.1403	0.044	0.177	2.25757549899648e-183
SCGB2A2	3.26287676386406e-186	5.12889	0.055	0.41	9.4786569990251e-183
CFD	1.63116466648457e-185	12.752	0.043	0.153	4.73853335613767e-182
DUOX1	4.80164489730965e-182	3.2766	0.026	0.269	1.39487784266845e-178
SCGB1D2	4.90840968061414e-176	5.41983	0.065	0.333	1.42589301221841e-172
MT1G	8.80691065827698e-174	54.7782	0.073	0.233	2.55840754622946e-170
POU5F1	3.69272870137345e-173	26.5372	0.039	0.283	1.07273768774899e-169
CLEC3B	1.76108150195437e-169	6.18343	0.063	0.148	5.11594176317744e-166
HSD17B2	1.48285648658909e-166	7.81598	0.056	0.328	4.3076980935413e-163
RIPK4	7.92206723531245e-165	20.4089	0.046	0.22	2.30136053185827e-161
TMC5	2.12756917732032e-164	34.7512	0.053	0.255	6.18058846011553e-161
SDCBP21	1.0144830433691e-160	3.04404	0.07	0.289	2.94707324098725e-157
DLGAP1	4.05901737385344e-159	10.3994	0.049	0.253	1.17914454710442e-155
SLC30A21	2.20487739897535e-156	2.37912	0.106	0.392	6.4051688440234e-153
SCGB1D4	1.86583283165712e-155	20.3472	0.089	0.212	5.42024437596393e-152
LINC01320	3.06645975508323e-154	83.7134	0.072	0.111	8.90806558851678e-151
S100A141	4.11071782716469e-154	2.41136	0.056	0.406	1.19416352879134e-150
SLIT3	1.60327737177532e-153	6.46332	0.094	0.19	4.65752076500729e-150
GTSE1	2.77916832849596e-150	8.4407	0.833	0.248	8.07348399428075e-147
TMEM1961	2.16308202794608e-148	4.37581	0.095	0.339	6.28375329118335e-145
HAP1	3.86569308619951e-148	17.122	0.104	0.43	1.12298384154096e-144
LMCD1	2.3326503288448e-145	14.7295	0.112	0.059	6.77634920529415e-142
XACT	8.81252270405809e-145	62.0341	0.036	0.146	2.56003784552888e-141
CD36	1.13343520849526e-144	3.80711	0.08	0.262	3.29262928067873e-141
PLCL1	1.24345766923008e-144	14.8082	0.087	0.314	3.61224452911339e-141
ANGPTL11	1.59228676072787e-143	2.15586	0.114	0.364	4.62559303991446e-140
GCNT3	3.71956444656522e-140	8.19809	0.101	0.371	1.0805334717272e-136
RXFP1	2.56995558197467e-139	3.96395	0.104	0.154	7.46572096563643e-136
RASEF	7.84144442766863e-137	32.3361	0.07	0.231	2.27793960623774e-133
FXYD3	1.07015425685936e-133	38.3501	0.068	0.147	3.10879811617645e-130
ENSG00000248515.2	1.36533938884511e-133	9.26106	0.058	0.138	3.96631092459504e-130
MT1F1	2.66184221204916e-130	3.54558	0.138	0.235	7.73265162600282e-127
DEFB1	1.0702278944403e-127	75.0743	0.131	0.249	3.10901203334906e-124
LINC02432	1.53917468952602e-127	12.1892	0.175	0.633	4.47130247307309e-124
S100P	2.07396988947423e-127	87.267	0.133	0.483	6.02488252892263e-124
ACKR1	3.57239111940654e-126	18.5175	0.022	0.042	1.0377796201876e-122
GRAMD1C	7.56753102723298e-125	4.59816	0.065	0.097	2.19836776341118e-121
DSC2	6.27074202873039e-123	3.74233	0.046	0.238	1.82165055934618e-119
SMIM22	2.7798922448351e-120	3.46074	0.061	0.105	8.07558697124596e-117
ALDH1A3	1.45139269501456e-118	8.06854	0.143	0.16	4.2162957790173e-115
ANKRD37	2.69794355485491e-115	70.2196	0.123	0.348	7.83752602685351e-112
NPW	2.92513213269941e-115	4.91527	0.087	0.189	8.49750884549178e-112
VNN1	2.71342369884564e-112	11.2035	0.051	0.363	7.88249584514658e-109
NR2F1	7.39277733852001e-112	3.7661	0.141	0.104	2.14760181684006e-108
SLC1A1	7.68519172605752e-111	8.40442	0.148	0.244	2.23254819641971e-107
HJURP1	6.61607831525089e-110	3.52678	0.664	0.199	1.92197075058038e-106
RHPN2	4.37969054431126e-105	10.2304	0.077	0.219	1.27230010312242e-101
FAM110C	3.0996073551197e-104	5.88657	0.133	0.444	9.00435936662273e-101
SST	1.34669011515413e-103	2.45677	0.024	0.274	3.91213478452274e-100
PIMREG	9.3970619144044e-103	2.11187	0.448	0.142	2.72984648613448e-99
CDC20	5.44796456208175e-102	15.0769	0.69	0.223	1.58263370528475e-98
PKHD1L1	3.16832971939264e-101	4.42998	0.072	0.311	9.20399783483563e-98
KIF15	9.21282936255839e-101	3.37858	0.755	0.342	2.67632692982321e-97
CDH1	2.24138011665053e-100	2.5229	0.121	0.334	6.5112092388698e-97
C4A	2.11245597665941e-99	39.0584	0.124	0.143	6.13668461219557e-96
USP53	1.11132714995172e-97	2.04286	0.094	0.236	3.22840537060974e-94
SOCS3	1.50799212638093e-97	8.085	0.065	0.166	4.38071712713661e-94
PLCXD3	1.66106319181881e-96	8.89144	0.065	0.277	4.82538857223365e-93
PAX8	1.97506628560015e-96	7.18743	0.128	0.118	5.73756755966843e-93
LIMS3	2.97002241619233e-96	15.0019	0.112	0.333	8.62791511903871e-93
HOXB6	5.50768326057102e-96	2.28505	0.112	0.327	1.59998198719588e-92
ATP11A	2.83540600257873e-92	4.34235	0.061	0.276	8.23685443749122e-89
RIMKLB	3.33748937555626e-92	101.557	0.123	0.217	9.69540663599094e-89
MYC	1.41368007330232e-89	2.53858	0.138	0.253	4.10674061294325e-86
ZWINT	3.23841605276253e-88	3.38108	0.656	0.181	9.40759863327515e-85
NOSTRIN	1.9753897601451e-87	49.2393	0.043	0.103	5.73850725322151e-84
TMEM144	4.22420877917837e-87	3.19115	0.07	0.269	1.22713265035132e-83
DEPP1	4.03367590134534e-86	5.30753	0.135	0.198	1.17178284934082e-82
TGFBR3	2.4104859141041e-85	3.05473	0.065	0.139	7.00246158047241e-82
MKI67	5.45185140658194e-84	20.9304	0.739	0.35	1.58376283361205e-80
C3	1.15572816992058e-81	25.7291	0.213	0.222	3.35739033361929e-78
GRAMD2B	7.7695483181774e-81	5.39707	0.118	0.213	2.25705378643054e-77
SEPTIN4	1.60457276836643e-80	7.27148	0.022	0.031	4.66128389210448e-77
GDF15	2.78373073437226e-80	3.20486	0.116	0.07	8.0867377833514e-77
CTSW	3.59068849644137e-80	20.7185	0.932	0.78	1.04309500821622e-76
ADAMTS16	3.02458161719978e-78	5.67589	0.279	0.118	8.78640959796535e-75
CENPF	9.23631996025883e-78	4.8605	0.681	0.306	2.68315094845519e-74
ZC3H12A	2.86994109763189e-75	4.57047	0.123	0.304	8.33717888862064e-72
ADAMTS16-DT	1.15396701918869e-73	6.90658	0.363	0.115	3.35227419074313e-70
KNL1	1.72621231088608e-73	7.69724	0.637	0.237	5.01464676312405e-70
SDC4	5.72573614589897e-73	2.38209	0.097	0.249	1.66332635038365e-69
LAMB3	8.76287748032244e-73	11.6655	0.147	0.31	2.54561590803367e-69
DNAH51	3.99987547655062e-72	4.07404	0.019	0.076	1.16196382593796e-68
COMP	7.3671924103296e-71	3.80574	0.201	0.443	2.14016939520075e-67
FAM167B	1.47320493280934e-70	3.00241	0.02	0.067	4.27966032981114e-67
NDRG1	1.01421917090159e-69	19.7399	0.158	0.281	2.94630669146913e-66
ENSG00000259316.12	1.92392840652102e-69	5.12733	0.652	0.267	5.58901202094356e-66
GNLY	2.25936882200952e-68	12.0451	0.871	0.758	6.56346642793767e-65
ADGRL4	5.86747486543635e-68	2.17746	0.026	0.076	1.70450144840926e-64
UHRF1	1.40966726785583e-67	7.49213	0.472	0.152	4.09508341312119e-64
SLC34A2	2.67373463386832e-66	2.19428	0.201	0.297	7.76719911138747e-63
HSPG2	2.77016187620573e-66	3.41392	0.077	0.073	8.04732025037765e-63
SCIN	8.3694226887454e-65	8.59846	0.031	0.06	2.43131729108054e-61
ANKRD44-AS1	4.87711892273639e-64	7.4444	0.101	0.271	1.41680304705492e-60
ARHGEF7	4.06580728553307e-63	6.24104	0.647	0.283	1.18111701644736e-59
B4GALNT3	4.57661742304463e-63	4.88698	0.141	0.212	1.32950736139446e-59
RAPH1	7.07680150195639e-63	9.03483	0.063	0.106	2.05581083631833e-59
HILPDA	1.33245321187201e-62	7.89478	0.193	0.234	3.87077658048818e-59
H4C3	4.17743136791085e-62	6.42506	0.751	0.43	1.2135438123781e-58
PERP	5.69641094551475e-62	2.83938	0.21	0.335	1.65480737967204e-58
MAD2L1	2.45698009131407e-61	8.37571	0.489	0.199	7.13752716526738e-58
NABP1	4.32303197526583e-61	44.0234	0.145	0.453	1.25584078881472e-57
TNFAIP6	3.69925988685091e-60	2.5999	0.029	0.053	1.07463499713019e-56
KLF5	9.83772113077444e-59	5.20067	0.104	0.13	2.85785798848997e-55
CLSPN1	1.06916906404117e-58	2.65808	0.632	0.254	3.10593613103959e-55
SFN	1.13634918168509e-57	9.04371	0.162	0.27	3.30109437279519e-54
SYNPO2	2.00573304826831e-57	3.60287	0.181	0.189	5.82665450521943e-54
[truncated: 582 more rows]

## Sheet: myeloid.cycle.markers
	p_val	avg_log2FC	pct.1	pct.2	p_val_adj
[truncated: 1,585 more rows]
