# Supplementary material for: Endometriosis-related alterations in the endometrium revealed by integrated single-cell and AI-powered approaches
Source: Nat Commun. 2026 May 20;17:6688. doi: 10.1038/s41467-026-73020-4 (PMC13385355; doi:10.1038/s41467-026-73020-4)
Supplement: Supplementary file 5 — Supplementary Data 3 [file 41467_2026_73020_MOESM5_ESM.xlsx]

## Sheet: cell type frequency
sample	Refined annotation	counts	percentage of total	endometriosis status	Menstrual cycle phase
sample100	B cell	2	0.0248818	ENDO	secretory
sample100	CD4 T_RM	2	0.0248818	ENDO	secretory
sample100	CD8 T_RM	3	0.0373227	ENDO	secretory
sample100	cDC1	2	0.0248818	ENDO	secretory
sample100	cDC2	2	0.0248818	ENDO	secretory
sample100	ciliated	114	1.41826	ENDO	secretory
sample100	CTL	0	0	ENDO	secretory
sample100	DC3	1	0.0124409	ENDO	secretory
sample100	dS1-myofibroblast	23	0.286141	ENDO	secretory
sample100	dS2	54	0.671809	ENDO	secretory
sample100	dS3	5749	71.5228	ENDO	secretory
sample100	dS4	0	0	ENDO	secretory
sample100	EC-aPCV	3	0.0373227	ENDO	secretory
sample100	EC-artery	22	0.2737	ENDO	secretory
sample100	EC-capillary	4	0.0497636	ENDO	secretory
sample100	EC-HEV	145	1.80393	ENDO	secretory
sample100	EC-PCV	0	0	ENDO	secretory
sample100	EC-tip	181	2.2518	ENDO	secretory
sample100	eF1	13	0.161732	ENDO	secretory
sample100	eF2	149	1.85369	ENDO	secretory
sample100	eF3	17	0.211495	ENDO	secretory
sample100	eF4-CXCL14	6	0.0746454	ENDO	secretory
sample100	fib C7	41	0.510077	ENDO	secretory
sample100	fib C7 secretory	381	4.73999	ENDO	secretory
sample100	fib C7 secretory_late	0	0	ENDO	secretory
sample100	fib C7-SFRP2	0	0	ENDO	secretory
sample100	glandular	47	0.584723	ENDO	secretory
sample100	glandular early-secretory	45	0.559841	ENDO	secretory
sample100	granulocytes	0	0	ENDO	secretory
sample100	ILC	0	0	ENDO	secretory
sample100	LEC	9	0.111968	ENDO	secretory
sample100	lumenal	3	0.0373227	ENDO	secretory
sample100	lumenal 1	8	0.0995272	ENDO	secretory
sample100	lumenal 2	77	0.95795	ENDO	secretory
sample100	MΦ1-LYVE1	20	0.248818	ENDO	secretory
sample100	MΦ2-peritoneal	0	0	ENDO	secretory
sample100	MΦ3-APOE	18	0.223936	ENDO	secretory
sample100	MΦ4-infiltrated	19	0.236377	ENDO	secretory
sample100	MΦ5-activated	11	0.13685	ENDO	secretory
sample100	mast cells	0	0	ENDO	secretory
sample100	mDC	0	0	ENDO	secretory
sample100	mesothelial	18	0.223936	ENDO	secretory
sample100	mid-secretory	481	5.98408	ENDO	secretory
sample100	monocytes-CD16-	2	0.0248818	ENDO	secretory
sample100	monocytes-CD16+	1	0.0124409	ENDO	secretory
sample100	MUC5B+	0	0	ENDO	secretory
sample100	NK1	12	0.149291	ENDO	secretory
sample100	NK2	8	0.0995272	ENDO	secretory
sample100	NK3	4	0.0497636	ENDO	secretory
sample100	pDC	0	0	ENDO	secretory
sample100	plasma	0	0	ENDO	secretory
sample100	pNK	1	0.0124409	ENDO	secretory
sample100	pre-cDC2	4	0.0497636	ENDO	secretory
sample100	Prv_VSMC secretory	258	3.20975	ENDO	secretory
sample100	Prv_VSMC secretory_late	0	0	ENDO	secretory
sample100	Prv-CCL19	0	0	ENDO	secretory
sample100	Prv-MYH11	5	0.0622045	ENDO	secretory
sample100	Prv-STEAP4	40	0.497636	ENDO	secretory
sample100	_EM	13	0.161732	ENDO	secretory
sample100	T_Reg	2	0.0248818	ENDO	secretory
sample100	T_N/T_CM	7	0.0870863	ENDO	secretory
sample100	TP63+/KRT5+	0	0	ENDO	secretory
sample100	VSMC	11	0.13685	ENDO	secretory
sample101	B cell	2	0.024417	ENDO	periovulatory
sample101	CD4 T_RM	5	0.0610426	ENDO	periovulatory
sample101	CD8 T_RM	2	0.024417	ENDO	periovulatory
sample101	cDC1	1	0.0122085	ENDO	periovulatory
sample101	cDC2	12	0.146502	ENDO	periovulatory
sample101	ciliated	95	1.15981	ENDO	periovulatory
sample101	CTL	1	0.0122085	ENDO	periovulatory
sample101	DC3	0	0	ENDO	periovulatory
sample101	dS1-myofibroblast	133	1.62373	ENDO	periovulatory
sample101	dS2	841	10.2674	ENDO	periovulatory
sample101	dS3	12	0.146502	ENDO	periovulatory
sample101	dS4	0	0	ENDO	periovulatory
sample101	EC-aPCV	6	0.0732511	ENDO	periovulatory
sample101	EC-artery	14	0.170919	ENDO	periovulatory
sample101	EC-capillary	9	0.109877	ENDO	periovulatory
sample101	EC-HEV	153	1.8679	ENDO	periovulatory
sample101	EC-PCV	5	0.0610426	ENDO	periovulatory
sample101	EC-tip	289	3.52826	ENDO	periovulatory
sample101	eF1	60	0.732511	ENDO	periovulatory
sample101	eF2	5192	63.3866	ENDO	periovulatory
sample101	eF3	83	1.01331	ENDO	periovulatory
sample101	eF4-CXCL14	54	0.65926	ENDO	periovulatory
sample101	fib C7	528	6.4461	ENDO	periovulatory
sample101	fib C7 secretory	2	0.024417	ENDO	periovulatory
sample101	fib C7 secretory_late	0	0	ENDO	periovulatory
sample101	fib C7-SFRP2	0	0	ENDO	periovulatory
sample101	glandular	328	4.0044	ENDO	periovulatory
sample101	glandular early-secretory	1	0.0122085	ENDO	periovulatory
sample101	granulocytes	0	0	ENDO	periovulatory
sample101	ILC	1	0.0122085	ENDO	periovulatory
sample101	LEC	4	0.0488341	ENDO	periovulatory
sample101	lumenal	3	0.0366256	ENDO	periovulatory
sample101	lumenal 1	2	0.024417	ENDO	periovulatory
sample101	lumenal 2	1	0.0122085	ENDO	periovulatory
sample101	MΦ1-LYVE1	43	0.524966	ENDO	periovulatory
sample101	MΦ2-peritoneal	1	0.0122085	ENDO	periovulatory
sample101	MΦ3-APOE	11	0.134294	ENDO	periovulatory
sample101	MΦ4-infiltrated	3	0.0366256	ENDO	periovulatory
sample101	MΦ5-activated	2	0.024417	ENDO	periovulatory
sample101	mast cells	0	0	ENDO	periovulatory
sample101	mDC	2	0.024417	ENDO	periovulatory
sample101	mesothelial	5	0.0610426	ENDO	periovulatory
sample101	mid-secretory	0	0	ENDO	periovulatory
sample101	monocytes-CD16-	1	0.0122085	ENDO	periovulatory
sample101	monocytes-CD16+	0	0	ENDO	periovulatory
sample101	MUC5B+	3	0.0366256	ENDO	periovulatory
sample101	NK1	9	0.109877	ENDO	periovulatory
sample101	NK2	6	0.0732511	ENDO	periovulatory
sample101	NK3	11	0.134294	ENDO	periovulatory
sample101	pDC	0	0	ENDO	periovulatory
sample101	plasma	0	0	ENDO	periovulatory
sample101	pNK	3	0.0366256	ENDO	periovulatory
sample101	pre-cDC2	3	0.0366256	ENDO	periovulatory
sample101	Prv_VSMC secretory	0	0	ENDO	periovulatory
sample101	Prv_VSMC secretory_late	0	0	ENDO	periovulatory
sample101	Prv-CCL19	5	0.0610426	ENDO	periovulatory
sample101	Prv-MYH11	13	0.158711	ENDO	periovulatory
sample101	Prv-STEAP4	140	1.70919	ENDO	periovulatory
sample101	_EM	14	0.170919	ENDO	periovulatory
sample101	T_Reg	6	0.0732511	ENDO	periovulatory
sample101	T_N/T_CM	15	0.183128	ENDO	periovulatory
sample101	TP63+/KRT5+	0	0	ENDO	periovulatory
sample101	VSMC	56	0.683677	ENDO	periovulatory
sample102	B cell	5	0.0474563	ENDO	periovulatory
sample102	CD4 T_RM	6	0.0569476	ENDO	periovulatory
sample102	CD8 T_RM	0	0	ENDO	periovulatory
sample102	cDC1	2	0.0189825	ENDO	periovulatory
sample102	cDC2	12	0.113895	ENDO	periovulatory
sample102	ciliated	119	1.12946	ENDO	periovulatory
sample102	CTL	3	0.0284738	ENDO	periovulatory
sample102	DC3	0	0	ENDO	periovulatory
sample102	dS1-myofibroblast	185	1.75588	ENDO	periovulatory
sample102	dS2	1301	12.3481	ENDO	periovulatory
sample102	dS3	63	0.59795	ENDO	periovulatory
sample102	dS4	0	0	ENDO	periovulatory
sample102	EC-aPCV	0	0	ENDO	periovulatory
sample102	EC-artery	2	0.0189825	ENDO	periovulatory
sample102	EC-capillary	2	0.0189825	ENDO	periovulatory
sample102	EC-HEV	40	0.379651	ENDO	periovulatory
sample102	EC-PCV	0	0	ENDO	periovulatory
sample102	EC-tip	111	1.05353	ENDO	periovulatory
sample102	eF1	60	0.569476	ENDO	periovulatory
sample102	eF2	7380	70.0456	ENDO	periovulatory
sample102	eF3	84	0.797267	ENDO	periovulatory
sample102	eF4-CXCL14	61	0.578967	ENDO	periovulatory
sample102	fib C7	390	3.70159	ENDO	periovulatory
sample102	fib C7 secretory	4	0.0379651	ENDO	periovulatory
sample102	fib C7 secretory_late	0	0	ENDO	periovulatory
sample102	fib C7-SFRP2	0	0	ENDO	periovulatory
sample102	glandular	189	1.79385	ENDO	periovulatory
sample102	glandular early-secretory	0	0	ENDO	periovulatory
sample102	granulocytes	0	0	ENDO	periovulatory
sample102	ILC	1	0.00949127	ENDO	periovulatory
sample102	LEC	5	0.0474563	ENDO	periovulatory
sample102	lumenal	5	0.0474563	ENDO	periovulatory
sample102	lumenal 1	2	0.0189825	ENDO	periovulatory
sample102	lumenal 2	12	0.113895	ENDO	periovulatory
sample102	MΦ1-LYVE1	131	1.24336	ENDO	periovulatory
sample102	MΦ2-peritoneal	0	0	ENDO	periovulatory
sample102	MΦ3-APOE	26	0.246773	ENDO	periovulatory
sample102	MΦ4-infiltrated	9	0.0854214	ENDO	periovulatory
sample102	MΦ5-activated	2	0.0189825	ENDO	periovulatory
sample102	mast cells	0	0	ENDO	periovulatory
sample102	mDC	2	0.0189825	ENDO	periovulatory
sample102	mesothelial	12	0.113895	ENDO	periovulatory
sample102	mid-secretory	0	0	ENDO	periovulatory
sample102	monocytes-CD16-	2	0.0189825	ENDO	periovulatory
sample102	monocytes-CD16+	1	0.00949127	ENDO	periovulatory
sample102	MUC5B+	0	0	ENDO	periovulatory
sample102	NK1	9	0.0854214	ENDO	periovulatory
sample102	NK2	9	0.0854214	ENDO	periovulatory
sample102	NK3	14	0.132878	ENDO	periovulatory
sample102	pDC	1	0.00949127	ENDO	periovulatory
sample102	plasma	0	0	ENDO	periovulatory
sample102	pNK	5	0.0474563	ENDO	periovulatory
sample102	pre-cDC2	6	0.0569476	ENDO	periovulatory
sample102	Prv_VSMC secretory	0	0	ENDO	periovulatory
sample102	Prv_VSMC secretory_late	0	0	ENDO	periovulatory
sample102	Prv-CCL19	5	0.0474563	ENDO	periovulatory
sample102	Prv-MYH11	7	0.0664389	ENDO	periovulatory
sample102	Prv-STEAP4	120	1.13895	ENDO	periovulatory
sample102	_EM	82	0.778284	ENDO	periovulatory
sample102	T_Reg	4	0.0379651	ENDO	periovulatory
sample102	T_N/T_CM	14	0.132878	ENDO	periovulatory
sample102	TP63+/KRT5+	0	0	ENDO	periovulatory
sample102	VSMC	31	0.294229	ENDO	periovulatory
sample103	B cell	3	0.0310816	ENDO	periovulatory
sample103	CD4 T_RM	2	0.0207211	ENDO	periovulatory
sample103	CD8 T_RM	4	0.0414422	ENDO	periovulatory
sample103	cDC1	1	0.0103605	ENDO	periovulatory
sample103	cDC2	16	0.165769	ENDO	periovulatory
sample103	ciliated	42	0.435143	ENDO	periovulatory
sample103	CTL	0	0	ENDO	periovulatory
sample103	DC3	1	0.0103605	ENDO	periovulatory
sample103	dS1-myofibroblast	147	1.523	ENDO	periovulatory
sample103	dS2	1473	15.2611	ENDO	periovulatory
sample103	dS3	176	1.82346	ENDO	periovulatory
sample103	dS4	0	0	ENDO	periovulatory
sample103	EC-aPCV	1	0.0103605	ENDO	periovulatory
sample103	EC-artery	3	0.0310816	ENDO	periovulatory
sample103	EC-capillary	10	0.103605	ENDO	periovulatory
sample103	EC-HEV	60	0.621633	ENDO	periovulatory
sample103	EC-PCV	2	0.0207211	ENDO	periovulatory
sample103	EC-tip	134	1.38831	ENDO	periovulatory
sample103	eF1	57	0.590551	ENDO	periovulatory
sample103	eF2	5331	55.2321	ENDO	periovulatory
sample103	eF3	114	1.1811	ENDO	periovulatory
sample103	eF4-CXCL14	263	2.72482	ENDO	periovulatory
sample103	fib C7	1246	12.9092	ENDO	periovulatory
sample103	fib C7 secretory	93	0.963531	ENDO	periovulatory
sample103	fib C7 secretory_late	0	0	ENDO	periovulatory
sample103	fib C7-SFRP2	2	0.0207211	ENDO	periovulatory
sample103	glandular	191	1.97886	ENDO	periovulatory
sample103	glandular early-secretory	1	0.0103605	ENDO	periovulatory
sample103	granulocytes	0	0	ENDO	periovulatory
sample103	ILC	8	0.0828844	ENDO	periovulatory
sample103	LEC	2	0.0207211	ENDO	periovulatory
sample103	lumenal	1	0.0103605	ENDO	periovulatory
sample103	lumenal 1	1	0.0103605	ENDO	periovulatory
sample103	lumenal 2	2	0.0207211	ENDO	periovulatory
sample103	MΦ1-LYVE1	31	0.321177	ENDO	periovulatory
sample103	MΦ2-peritoneal	1	0.0103605	ENDO	periovulatory
sample103	MΦ3-APOE	11	0.113966	ENDO	periovulatory
sample103	MΦ4-infiltrated	4	0.0414422	ENDO	periovulatory
sample103	MΦ5-activated	1	0.0103605	ENDO	periovulatory
sample103	mast cells	1	0.0103605	ENDO	periovulatory
sample103	mDC	1	0.0103605	ENDO	periovulatory
sample103	mesothelial	9	0.0932449	ENDO	periovulatory
sample103	mid-secretory	0	0	ENDO	periovulatory
sample103	monocytes-CD16-	0	0	ENDO	periovulatory
sample103	monocytes-CD16+	0	0	ENDO	periovulatory
sample103	MUC5B+	0	0	ENDO	periovulatory
sample103	NK1	2	0.0207211	ENDO	periovulatory
sample103	NK2	3	0.0310816	ENDO	periovulatory
sample103	NK3	3	0.0310816	ENDO	periovulatory
sample103	pDC	0	0	ENDO	periovulatory
sample103	plasma	1	0.0103605	ENDO	periovulatory
sample103	pNK	2	0.0207211	ENDO	periovulatory
sample103	pre-cDC2	7	0.0725238	ENDO	periovulatory
sample103	Prv_VSMC secretory	0	0	ENDO	periovulatory
sample103	Prv_VSMC secretory_late	0	0	ENDO	periovulatory
sample103	Prv-CCL19	5	0.0518027	ENDO	periovulatory
sample103	Prv-MYH11	10	0.103605	ENDO	periovulatory
sample103	Prv-STEAP4	103	1.06714	ENDO	periovulatory
sample103	_EM	18	0.18649	ENDO	periovulatory
sample103	T_Reg	7	0.0725238	ENDO	periovulatory
sample103	T_N/T_CM	16	0.165769	ENDO	periovulatory
sample103	TP63+/KRT5+	1	0.0103605	ENDO	periovulatory
sample103	VSMC	28	0.290095	ENDO	periovulatory
sample104	B cell	1	0.0122249	non-ENDO	secretory
sample104	CD4 T_RM	1	0.0122249	non-ENDO	secretory
sample104	CD8 T_RM	0	0	non-ENDO	secretory
sample104	cDC1	15	0.183374	non-ENDO	secretory
sample104	cDC2	14	0.171149	non-ENDO	secretory
sample104	ciliated	100	1.22249	non-ENDO	secretory
sample104	CTL	0	0	non-ENDO	secretory
sample104	DC3	0	0	non-ENDO	secretory
sample104	dS1-myofibroblast	3	0.0366748	non-ENDO	secretory
sample104	dS2	1	0.0122249	non-ENDO	secretory
sample104	dS3	47	0.574572	non-ENDO	secretory
sample104	dS4	5016	61.3203	non-ENDO	secretory
sample104	EC-aPCV	4	0.0488998	non-ENDO	secretory
sample104	EC-artery	33	0.403423	non-ENDO	secretory
sample104	EC-capillary	6	0.0733496	non-ENDO	secretory
sample104	EC-HEV	271	3.31296	non-ENDO	secretory
sample104	EC-PCV	0	0	non-ENDO	secretory
sample104	EC-tip	417	5.0978	non-ENDO	secretory
sample104	eF1	2	0.0244499	non-ENDO	secretory
sample104	eF2	6	0.0733496	non-ENDO	secretory
sample104	eF3	5	0.0611247	non-ENDO	secretory
sample104	eF4-CXCL14	12	0.146699	non-ENDO	secretory
sample104	fib C7	8	0.0977995	non-ENDO	secretory
sample104	fib C7 secretory	1	0.0122249	non-ENDO	secretory
sample104	fib C7 secretory_late	122	1.49144	non-ENDO	secretory
sample104	fib C7-SFRP2	0	0	non-ENDO	secretory
sample104	glandular	132	1.61369	non-ENDO	secretory
sample104	glandular early-secretory	98	1.19804	non-ENDO	secretory
sample104	granulocytes	0	0	non-ENDO	secretory
sample104	ILC	2	0.0244499	non-ENDO	secretory
sample104	LEC	16	0.195599	non-ENDO	secretory
sample104	lumenal	2	0.0244499	non-ENDO	secretory
sample104	lumenal 1	5	0.0611247	non-ENDO	secretory
sample104	lumenal 2	3	0.0366748	non-ENDO	secretory
sample104	MΦ1-LYVE1	105	1.28362	non-ENDO	secretory
sample104	MΦ2-peritoneal	1	0.0122249	non-ENDO	secretory
sample104	MΦ3-APOE	112	1.36919	non-ENDO	secretory
sample104	MΦ4-infiltrated	19	0.232274	non-ENDO	secretory
sample104	MΦ5-activated	19	0.232274	non-ENDO	secretory
sample104	mast cells	3	0.0366748	non-ENDO	secretory
sample104	mDC	4	0.0488998	non-ENDO	secretory
sample104	mesothelial	24	0.293399	non-ENDO	secretory
sample104	mid-secretory	1056	12.9095	non-ENDO	secretory
sample104	monocytes-CD16-	2	0.0244499	non-ENDO	secretory
sample104	monocytes-CD16+	0	0	non-ENDO	secretory
sample104	MUC5B+	0	0	non-ENDO	secretory
sample104	NK1	4	0.0488998	non-ENDO	secretory
sample104	NK2	0	0	non-ENDO	secretory
sample104	NK3	1	0.0122249	non-ENDO	secretory
sample104	pDC	0	0	non-ENDO	secretory
sample104	plasma	0	0	non-ENDO	secretory
sample104	pNK	0	0	non-ENDO	secretory
sample104	pre-cDC2	16	0.195599	non-ENDO	secretory
sample104	Prv_VSMC secretory	0	0	non-ENDO	secretory
sample104	Prv_VSMC secretory_late	440	5.37897	non-ENDO	secretory
sample104	Prv-CCL19	0	0	non-ENDO	secretory
sample104	Prv-MYH11	1	0.0122249	non-ENDO	secretory
sample104	Prv-STEAP4	7	0.0855746	non-ENDO	secretory
sample104	_EM	12	0.146699	non-ENDO	secretory
sample104	T_Reg	1	0.0122249	non-ENDO	secretory
sample104	T_N/T_CM	4	0.0488998	non-ENDO	secretory
sample104	TP63+/KRT5+	0	0	non-ENDO	secretory
sample104	VSMC	6	0.0733496	non-ENDO	secretory
sample105	B cell	0	0	ENDO	periovulatory
sample105	CD4 T_RM	3	0.0443328	ENDO	periovulatory
sample105	CD8 T_RM	1	0.0147776	ENDO	periovulatory
sample105	cDC1	2	0.0295552	ENDO	periovulatory
sample105	cDC2	5	0.073888	ENDO	periovulatory
sample105	ciliated	25	0.36944	ENDO	periovulatory
sample105	CTL	1	0.0147776	ENDO	periovulatory
sample105	DC3	0	0	ENDO	periovulatory
sample105	dS1-myofibroblast	97	1.43343	ENDO	periovulatory
sample105	dS2	585	8.64489	ENDO	periovulatory
sample105	dS3	1969	29.0971	ENDO	periovulatory
sample105	dS4	0	0	ENDO	periovulatory
sample105	EC-aPCV	0	0	ENDO	periovulatory
sample105	EC-artery	2	0.0295552	ENDO	periovulatory
sample105	EC-capillary	12	0.177331	ENDO	periovulatory
sample105	EC-HEV	62	0.916211	ENDO	periovulatory
sample105	EC-PCV	0	0	ENDO	periovulatory
sample105	EC-tip	148	2.18708	ENDO	periovulatory
sample105	eF1	30	0.443328	ENDO	periovulatory
sample105	eF2	1780	26.3041	ENDO	periovulatory
sample105	eF3	45	0.664992	ENDO	periovulatory
sample105	eF4-CXCL14	29	0.42855	ENDO	periovulatory
sample105	fib C7	537	7.93557	ENDO	periovulatory
sample105	fib C7 secretory	547	8.08335	ENDO	periovulatory
sample105	fib C7 secretory_late	0	0	ENDO	periovulatory
sample105	fib C7-SFRP2	0	0	ENDO	periovulatory
sample105	glandular	592	8.74834	ENDO	periovulatory
sample105	glandular early-secretory	15	0.221664	ENDO	periovulatory
sample105	granulocytes	0	0	ENDO	periovulatory
sample105	ILC	2	0.0295552	ENDO	periovulatory
sample105	LEC	5	0.073888	ENDO	periovulatory
sample105	lumenal	0	0	ENDO	periovulatory
sample105	lumenal 1	1	0.0147776	ENDO	periovulatory
sample105	lumenal 2	9	0.132998	ENDO	periovulatory
sample105	MΦ1-LYVE1	23	0.339885	ENDO	periovulatory
sample105	MΦ2-peritoneal	1	0.0147776	ENDO	periovulatory
sample105	MΦ3-APOE	9	0.132998	ENDO	periovulatory
sample105	MΦ4-infiltrated	1	0.0147776	ENDO	periovulatory
sample105	MΦ5-activated	2	0.0295552	ENDO	periovulatory
sample105	mast cells	0	0	ENDO	periovulatory
sample105	mDC	0	0	ENDO	periovulatory
sample105	mesothelial	18	0.265997	ENDO	periovulatory
sample105	mid-secretory	0	0	ENDO	periovulatory
sample105	monocytes-CD16-	0	0	ENDO	periovulatory
sample105	monocytes-CD16+	0	0	ENDO	periovulatory
sample105	MUC5B+	0	0	ENDO	periovulatory
sample105	NK1	1	0.0147776	ENDO	periovulatory
sample105	NK2	3	0.0443328	ENDO	periovulatory
sample105	NK3	5	0.073888	ENDO	periovulatory
sample105	pDC	0	0	ENDO	periovulatory
sample105	plasma	1	0.0147776	ENDO	periovulatory
sample105	pNK	0	0	ENDO	periovulatory
sample105	pre-cDC2	2	0.0295552	ENDO	periovulatory
sample105	Prv_VSMC secretory	60	0.886656	ENDO	periovulatory
sample105	Prv_VSMC secretory_late	0	0	ENDO	periovulatory
sample105	Prv-CCL19	5	0.073888	ENDO	periovulatory
sample105	Prv-MYH11	11	0.162554	ENDO	periovulatory
sample105	Prv-STEAP4	70	1.03443	ENDO	periovulatory
sample105	_EM	11	0.162554	ENDO	periovulatory
sample105	T_Reg	1	0.0147776	ENDO	periovulatory
sample105	T_N/T_CM	10	0.147776	ENDO	periovulatory
sample105	TP63+/KRT5+	0	0	ENDO	periovulatory
sample105	VSMC	29	0.42855	ENDO	periovulatory
sample106	B cell	1	0.0105664	ENDO	proliferative
sample106	CD4 T_RM	2	0.0211327	ENDO	proliferative
sample106	CD8 T_RM	1	0.0105664	ENDO	proliferative
sample106	cDC1	6	0.0633981	ENDO	proliferative
sample106	cDC2	8	0.0845309	ENDO	proliferative
sample106	ciliated	43	0.454353	ENDO	proliferative
sample106	CTL	0	0	ENDO	proliferative
sample106	DC3	1	0.0105664	ENDO	proliferative
sample106	dS1-myofibroblast	148	1.56382	ENDO	proliferative
sample106	dS2	804	8.49535	ENDO	proliferative
sample106	dS3	5	0.0528318	ENDO	proliferative
sample106	dS4	0	0	ENDO	proliferative
sample106	EC-aPCV	2	0.0211327	ENDO	proliferative
sample106	EC-artery	2	0.0211327	ENDO	proliferative
sample106	EC-capillary	4	0.0422654	ENDO	proliferative
sample106	EC-HEV	37	0.390955	ENDO	proliferative
sample106	EC-PCV	0	0	ENDO	proliferative
sample106	EC-tip	144	1.52156	ENDO	proliferative
sample106	eF1	77	0.813609	ENDO	proliferative
sample106	eF2	6884	72.7388	ENDO	proliferative
sample106	eF3	76	0.803043	ENDO	proliferative
sample106	eF4-CXCL14	219	2.31403	ENDO	proliferative
sample106	fib C7	587	6.20245	ENDO	proliferative
sample106	fib C7 secretory	1	0.0105664	ENDO	proliferative
sample106	fib C7 secretory_late	0	0	ENDO	proliferative
sample106	fib C7-SFRP2	0	0	ENDO	proliferative
sample106	glandular	81	0.855875	ENDO	proliferative
sample106	glandular early-secretory	0	0	ENDO	proliferative
sample106	granulocytes	0	0	ENDO	proliferative
sample106	ILC	7	0.0739645	ENDO	proliferative
sample106	LEC	1	0.0105664	ENDO	proliferative
sample106	lumenal	1	0.0105664	ENDO	proliferative
sample106	lumenal 1	0	0	ENDO	proliferative
sample106	lumenal 2	0	0	ENDO	proliferative
sample106	MΦ1-LYVE1	62	0.655114	ENDO	proliferative
sample106	MΦ2-peritoneal	0	0	ENDO	proliferative
sample106	MΦ3-APOE	23	0.243026	ENDO	proliferative
sample106	MΦ4-infiltrated	1	0.0105664	ENDO	proliferative
sample106	MΦ5-activated	5	0.0528318	ENDO	proliferative
sample106	mast cells	0	0	ENDO	proliferative
sample106	mDC	1	0.0105664	ENDO	proliferative
sample106	mesothelial	4	0.0422654	ENDO	proliferative
sample106	mid-secretory	0	0	ENDO	proliferative
sample106	monocytes-CD16-	2	0.0211327	ENDO	proliferative
sample106	monocytes-CD16+	0	0	ENDO	proliferative
sample106	MUC5B+	3	0.0316991	ENDO	proliferative
sample106	NK1	12	0.126796	ENDO	proliferative
sample106	NK2	2	0.0211327	ENDO	proliferative
sample106	NK3	4	0.0422654	ENDO	proliferative
sample106	pDC	0	0	ENDO	proliferative
sample106	plasma	2	0.0211327	ENDO	proliferative
sample106	pNK	1	0.0105664	ENDO	proliferative
sample106	pre-cDC2	7	0.0739645	ENDO	proliferative
sample106	Prv_VSMC secretory	0	0	ENDO	proliferative
sample106	Prv_VSMC secretory_late	0	0	ENDO	proliferative
sample106	Prv-CCL19	4	0.0422654	ENDO	proliferative
sample106	Prv-MYH11	26	0.274725	ENDO	proliferative
sample106	Prv-STEAP4	111	1.17287	ENDO	proliferative
sample106	_EM	33	0.34869	ENDO	proliferative
sample106	T_Reg	0	0	ENDO	proliferative
sample106	T_N/T_CM	13	0.137363	ENDO	proliferative
sample106	TP63+/KRT5+	1	0.0105664	ENDO	proliferative
sample106	VSMC	5	0.0528318	ENDO	proliferative
sample107	B cell	0	0	ENDO	periovulatory
sample107	CD4 T_RM	1	0.0108366	ENDO	periovulatory
sample107	CD8 T_RM	0	0	ENDO	periovulatory
sample107	cDC1	0	0	ENDO	periovulatory
sample107	cDC2	4	0.0433463	ENDO	periovulatory
sample107	ciliated	80	0.866927	ENDO	periovulatory
sample107	CTL	0	0	ENDO	periovulatory
sample107	DC3	1	0.0108366	ENDO	periovulatory
sample107	dS1-myofibroblast	165	1.78804	ENDO	periovulatory
sample107	dS2	1031	11.1725	ENDO	periovulatory
sample107	dS3	1	0.0108366	ENDO	periovulatory
sample107	dS4	0	0	ENDO	periovulatory
sample107	EC-aPCV	0	0	ENDO	periovulatory
sample107	EC-artery	1	0.0108366	ENDO	periovulatory
sample107	EC-capillary	0	0	ENDO	periovulatory
sample107	EC-HEV	36	0.390117	ENDO	periovulatory
sample107	EC-PCV	0	0	ENDO	periovulatory
sample107	EC-tip	114	1.23537	ENDO	periovulatory
sample107	eF1	107	1.15951	ENDO	periovulatory
sample107	eF2	6964	75.466	ENDO	periovulatory
sample107	eF3	61	0.661032	ENDO	periovulatory
sample107	eF4-CXCL14	57	0.617685	ENDO	periovulatory
sample107	fib C7	106	1.14868	ENDO	periovulatory
sample107	fib C7 secretory	0	0	ENDO	periovulatory
sample107	fib C7 secretory_late	0	0	ENDO	periovulatory
sample107	fib C7-SFRP2	0	0	ENDO	periovulatory
sample107	glandular	209	2.26485	ENDO	periovulatory
sample107	glandular early-secretory	3	0.0325098	ENDO	periovulatory
sample107	granulocytes	0	0	ENDO	periovulatory
sample107	ILC	1	0.0108366	ENDO	periovulatory
sample107	LEC	3	0.0325098	ENDO	periovulatory
sample107	lumenal	2	0.0216732	ENDO	periovulatory
sample107	lumenal 1	1	0.0108366	ENDO	periovulatory
sample107	lumenal 2	9	0.0975293	ENDO	periovulatory
sample107	MΦ1-LYVE1	51	0.552666	ENDO	periovulatory
sample107	MΦ2-peritoneal	1	0.0108366	ENDO	periovulatory
sample107	MΦ3-APOE	21	0.227568	ENDO	periovulatory
sample107	MΦ4-infiltrated	5	0.0541829	ENDO	periovulatory
sample107	MΦ5-activated	3	0.0325098	ENDO	periovulatory
sample107	mast cells	0	0	ENDO	periovulatory
sample107	mDC	2	0.0216732	ENDO	periovulatory
sample107	mesothelial	6	0.0650195	ENDO	periovulatory
sample107	mid-secretory	0	0	ENDO	periovulatory
sample107	monocytes-CD16-	1	0.0108366	ENDO	periovulatory
sample107	monocytes-CD16+	0	0	ENDO	periovulatory
sample107	MUC5B+	1	0.0108366	ENDO	periovulatory
sample107	NK1	1	0.0108366	ENDO	periovulatory
sample107	NK2	0	0	ENDO	periovulatory
sample107	NK3	1	0.0108366	ENDO	periovulatory
sample107	pDC	0	0	ENDO	periovulatory
sample107	plasma	0	0	ENDO	periovulatory
sample107	pNK	0	0	ENDO	periovulatory
sample107	pre-cDC2	11	0.119202	ENDO	periovulatory
sample107	Prv_VSMC secretory	0	0	ENDO	periovulatory
sample107	Prv_VSMC secretory_late	0	0	ENDO	periovulatory
sample107	Prv-CCL19	5	0.0541829	ENDO	periovulatory
sample107	Prv-MYH11	15	0.162549	ENDO	periovulatory
sample107	Prv-STEAP4	123	1.3329	ENDO	periovulatory
sample107	_EM	10	0.108366	ENDO	periovulatory
sample107	T_Reg	0	0	ENDO	periovulatory
sample107	T_N/T_CM	0	0	ENDO	periovulatory
sample107	TP63+/KRT5+	0	0	ENDO	periovulatory
sample107	VSMC	14	0.151712	ENDO	periovulatory
sample109	B cell	1	0.0100563	ENDO	periovulatory
sample109	CD4 T_RM	4	0.0402253	ENDO	periovulatory
sample109	CD8 T_RM	10	0.100563	ENDO	periovulatory
sample109	cDC1	1	0.0100563	ENDO	periovulatory
sample109	cDC2	18	0.181014	ENDO	periovulatory
sample109	ciliated	99	0.995575	ENDO	periovulatory
sample109	CTL	0	0	ENDO	periovulatory
sample109	DC3	3	0.0301689	ENDO	periovulatory
sample109	dS1-myofibroblast	248	2.49397	ENDO	periovulatory
sample109	dS2	1161	11.6754	ENDO	periovulatory
sample109	dS3	7	0.0703942	ENDO	periovulatory
sample109	dS4	20	0.201126	ENDO	periovulatory
sample109	EC-aPCV	0	0	ENDO	periovulatory
sample109	EC-artery	2	0.0201126	ENDO	periovulatory
sample109	EC-capillary	0	0	ENDO	periovulatory
sample109	EC-HEV	73	0.734111	ENDO	periovulatory
sample109	EC-PCV	1	0.0100563	ENDO	periovulatory
sample109	EC-tip	180	1.81014	ENDO	periovulatory
sample109	eF1	174	1.7498	ENDO	periovulatory
sample109	eF2	6818	68.564	ENDO	periovulatory
sample109	eF3	118	1.18665	ENDO	periovulatory
sample109	eF4-CXCL14	42	0.422365	ENDO	periovulatory
sample109	fib C7	277	2.7856	ENDO	periovulatory
sample109	fib C7 secretory	0	0	ENDO	periovulatory
sample109	fib C7 secretory_late	0	0	ENDO	periovulatory
sample109	fib C7-SFRP2	0	0	ENDO	periovulatory
sample109	glandular	156	1.56879	ENDO	periovulatory
sample109	glandular early-secretory	0	0	ENDO	periovulatory
sample109	granulocytes	0	0	ENDO	periovulatory
sample109	ILC	3	0.0301689	ENDO	periovulatory
sample109	LEC	5	0.0502816	ENDO	periovulatory
sample109	lumenal	1	0.0100563	ENDO	periovulatory
sample109	lumenal 1	1	0.0100563	ENDO	periovulatory
sample109	lumenal 2	0	0	ENDO	periovulatory
sample109	MΦ1-LYVE1	117	1.17659	ENDO	periovulatory
sample109	MΦ2-peritoneal	1	0.0100563	ENDO	periovulatory
sample109	MΦ3-APOE	22	0.221239	ENDO	periovulatory
sample109	MΦ4-infiltrated	49	0.492759	ENDO	periovulatory
sample109	MΦ5-activated	10	0.100563	ENDO	periovulatory
sample109	mast cells	0	0	ENDO	periovulatory
sample109	mDC	2	0.0201126	ENDO	periovulatory
sample109	mesothelial	10	0.100563	ENDO	periovulatory
sample109	mid-secretory	0	0	ENDO	periovulatory
sample109	monocytes-CD16-	3	0.0301689	ENDO	periovulatory
sample109	monocytes-CD16+	5	0.0502816	ENDO	periovulatory
sample109	MUC5B+	0	0	ENDO	periovulatory
sample109	NK1	6	0.0603379	ENDO	periovulatory
sample109	NK2	1	0.0100563	ENDO	periovulatory
sample109	NK3	1	0.0100563	ENDO	periovulatory
sample109	pDC	2	0.0201126	ENDO	periovulatory
sample109	plasma	1	0.0100563	ENDO	periovulatory
sample109	pNK	1	0.0100563	ENDO	periovulatory
sample109	pre-cDC2	9	0.0905068	ENDO	periovulatory
sample109	Prv_VSMC secretory	1	0.0100563	ENDO	periovulatory
sample109	Prv_VSMC secretory_late	0	0	ENDO	periovulatory
sample109	Prv-CCL19	8	0.0804505	ENDO	periovulatory
sample109	Prv-MYH11	43	0.432422	ENDO	periovulatory
sample109	Prv-STEAP4	157	1.57884	ENDO	periovulatory
sample109	_EM	35	0.351971	ENDO	periovulatory
sample109	T_Reg	3	0.0301689	ENDO	periovulatory
sample109	T_N/T_CM	5	0.0502816	ENDO	periovulatory
sample109	TP63+/KRT5+	1	0.0100563	ENDO	periovulatory
sample109	VSMC	28	0.281577	ENDO	periovulatory
sample110	B cell	2	0.0212337	non-ENDO	proliferative
sample110	CD4 T_RM	3	0.0318505	non-ENDO	proliferative
sample110	CD8 T_RM	6	0.063701	non-ENDO	proliferative
sample110	cDC1	2	0.0212337	non-ENDO	proliferative
sample110	cDC2	15	0.159253	non-ENDO	proliferative
sample110	ciliated	30	0.318505	non-ENDO	proliferative
sample110	CTL	0	0	non-ENDO	proliferative
sample110	DC3	0	0	non-ENDO	proliferative
sample110	dS1-myofibroblast	200	2.12337	non-ENDO	proliferative
sample110	dS2	627	6.65676	non-ENDO	proliferative
sample110	dS3	1	0.0106168	non-ENDO	proliferative
sample110	dS4	0	0	non-ENDO	proliferative
sample110	EC-aPCV	1	0.0106168	non-ENDO	proliferative
sample110	EC-artery	9	0.0955515	non-ENDO	proliferative
sample110	EC-capillary	6	0.063701	non-ENDO	proliferative
sample110	EC-HEV	93	0.987366	non-ENDO	proliferative
sample110	EC-PCV	2	0.0212337	non-ENDO	proliferative
sample110	EC-tip	148	1.57129	non-ENDO	proliferative
sample110	eF1	75	0.796263	non-ENDO	proliferative
sample110	eF2	6237	66.2172	non-ENDO	proliferative
sample110	eF3	63	0.668861	non-ENDO	proliferative
sample110	eF4-CXCL14	71	0.753796	non-ENDO	proliferative
sample110	fib C7	223	2.36755	non-ENDO	proliferative
sample110	fib C7 secretory	0	0	non-ENDO	proliferative
sample110	fib C7 secretory_late	0	0	non-ENDO	proliferative
sample110	fib C7-SFRP2	1	0.0106168	non-ENDO	proliferative
sample110	glandular	1350	14.3327	non-ENDO	proliferative
sample110	glandular early-secretory	2	0.0212337	non-ENDO	proliferative
sample110	granulocytes	0	0	non-ENDO	proliferative
sample110	ILC	0	0	non-ENDO	proliferative
sample110	LEC	6	0.063701	non-ENDO	proliferative
sample110	lumenal	22	0.23357	non-ENDO	proliferative
sample110	lumenal 1	3	0.0318505	non-ENDO	proliferative
sample110	lumenal 2	16	0.169869	non-ENDO	proliferative
sample110	MΦ1-LYVE1	16	0.169869	non-ENDO	proliferative
sample110	MΦ2-peritoneal	2	0.0212337	non-ENDO	proliferative
sample110	MΦ3-APOE	13	0.138019	non-ENDO	proliferative
sample110	MΦ4-infiltrated	3	0.0318505	non-ENDO	proliferative
sample110	MΦ5-activated	3	0.0318505	non-ENDO	proliferative
sample110	mast cells	1	0.0106168	non-ENDO	proliferative
sample110	mDC	2	0.0212337	non-ENDO	proliferative
sample110	mesothelial	19	0.20172	non-ENDO	proliferative
sample110	mid-secretory	0	0	non-ENDO	proliferative
sample110	monocytes-CD16-	2	0.0212337	non-ENDO	proliferative
sample110	monocytes-CD16+	3	0.0318505	non-ENDO	proliferative
sample110	MUC5B+	0	0	non-ENDO	proliferative
sample110	NK1	2	0.0212337	non-ENDO	proliferative
sample110	NK2	1	0.0106168	non-ENDO	proliferative
sample110	NK3	3	0.0318505	non-ENDO	proliferative
sample110	pDC	0	0	non-ENDO	proliferative
sample110	plasma	2	0.0212337	non-ENDO	proliferative
sample110	pNK	0	0	non-ENDO	proliferative
sample110	pre-cDC2	8	0.0849347	non-ENDO	proliferative
sample110	Prv_VSMC secretory	0	0	non-ENDO	proliferative
sample110	Prv_VSMC secretory_late	0	0	non-ENDO	proliferative
sample110	Prv-CCL19	4	0.0424674	non-ENDO	proliferative
sample110	Prv-MYH11	23	0.244187	non-ENDO	proliferative
sample110	Prv-STEAP4	57	0.60516	non-ENDO	proliferative
sample110	_EM	26	0.276038	non-ENDO	proliferative
sample110	T_Reg	3	0.0318505	non-ENDO	proliferative
sample110	T_N/T_CM	5	0.0530842	non-ENDO	proliferative
sample110	TP63+/KRT5+	2	0.0212337	non-ENDO	proliferative
sample110	VSMC	5	0.0530842	non-ENDO	proliferative
sample111	B cell	4	0.03848	ENDO	proliferative
sample111	CD4 T_RM	3	0.02886	ENDO	proliferative
sample111	CD8 T_RM	0	0	ENDO	proliferative
sample111	cDC1	15	0.1443	ENDO	proliferative
sample111	cDC2	13	0.12506	ENDO	proliferative
sample111	ciliated	70	0.673401	ENDO	proliferative
sample111	CTL	0	0	ENDO	proliferative
sample111	DC3	3	0.02886	ENDO	proliferative
sample111	dS1-myofibroblast	370	3.5594	ENDO	proliferative
sample111	dS2	1039	9.99519	ENDO	proliferative
sample111	dS3	1	0.00962001	ENDO	proliferative
sample111	dS4	0	0	ENDO	proliferative
sample111	EC-aPCV	2	0.01924	ENDO	proliferative
sample111	EC-artery	10	0.0962001	ENDO	proliferative
sample111	EC-capillary	1	0.00962001	ENDO	proliferative
sample111	EC-HEV	90	0.865801	ENDO	proliferative
sample111	EC-PCV	1	0.00962001	ENDO	proliferative
sample111	EC-tip	268	2.57816	ENDO	proliferative
sample111	eF1	172	1.65464	ENDO	proliferative
sample111	eF2	7451	71.6787	ENDO	proliferative
sample111	eF3	57	0.548341	ENDO	proliferative
sample111	eF4-CXCL14	60	0.577201	ENDO	proliferative
sample111	fib C7	84	0.808081	ENDO	proliferative
sample111	fib C7 secretory	0	0	ENDO	proliferative
sample111	fib C7 secretory_late	0	0	ENDO	proliferative
sample111	fib C7-SFRP2	2	0.01924	ENDO	proliferative
sample111	glandular	104	1.00048	ENDO	proliferative
sample111	glandular early-secretory	0	0	ENDO	proliferative
sample111	granulocytes	0	0	ENDO	proliferative
sample111	ILC	0	0	ENDO	proliferative
sample111	LEC	15	0.1443	ENDO	proliferative
sample111	lumenal	3	0.02886	ENDO	proliferative
sample111	lumenal 1	0	0	ENDO	proliferative
sample111	lumenal 2	1	0.00962001	ENDO	proliferative
sample111	MΦ1-LYVE1	86	0.827321	ENDO	proliferative
sample111	MΦ2-peritoneal	0	0	ENDO	proliferative
sample111	MΦ3-APOE	23	0.22126	ENDO	proliferative
sample111	MΦ4-infiltrated	18	0.17316	ENDO	proliferative
sample111	MΦ5-activated	11	0.10582	ENDO	proliferative
sample111	mast cells	0	0	ENDO	proliferative
sample111	mDC	3	0.02886	ENDO	proliferative
sample111	mesothelial	8	0.0769601	ENDO	proliferative
sample111	mid-secretory	0	0	ENDO	proliferative
sample111	monocytes-CD16-	2	0.01924	ENDO	proliferative
sample111	monocytes-CD16+	0	0	ENDO	proliferative
sample111	MUC5B+	9	0.0865801	ENDO	proliferative
sample111	NK1	1	0.00962001	ENDO	proliferative
sample111	NK2	3	0.02886	ENDO	proliferative
sample111	NK3	2	0.01924	ENDO	proliferative
sample111	pDC	0	0	ENDO	proliferative
sample111	plasma	4	0.03848	ENDO	proliferative
sample111	pNK	0	0	ENDO	proliferative
sample111	pre-cDC2	16	0.15392	ENDO	proliferative
sample111	Prv_VSMC secretory	0	0	ENDO	proliferative
sample111	Prv_VSMC secretory_late	0	0	ENDO	proliferative
sample111	Prv-CCL19	8	0.0769601	ENDO	proliferative
sample111	Prv-MYH11	80	0.769601	ENDO	proliferative
sample111	Prv-STEAP4	226	2.17412	ENDO	proliferative
sample111	_EM	7	0.0673401	ENDO	proliferative
sample111	T_Reg	4	0.03848	ENDO	proliferative
sample111	T_N/T_CM	6	0.0577201	ENDO	proliferative
sample111	TP63+/KRT5+	1	0.00962001	ENDO	proliferative
sample111	VSMC	38	0.36556	ENDO	proliferative
sample112	B cell	1	0.011029	non-ENDO	proliferative
sample112	CD4 T_RM	3	0.033087	non-ENDO	proliferative
sample112	CD8 T_RM	1	0.011029	non-ENDO	proliferative
sample112	cDC1	7	0.077203	non-ENDO	proliferative
sample112	cDC2	16	0.176464	non-ENDO	proliferative
sample112	ciliated	63	0.694827	non-ENDO	proliferative
sample112	CTL	0	0	non-ENDO	proliferative
sample112	DC3	2	0.022058	non-ENDO	proliferative
sample112	dS1-myofibroblast	146	1.61023	non-ENDO	proliferative
sample112	dS2	1156	12.7495	non-ENDO	proliferative
sample112	dS3	1	0.011029	non-ENDO	proliferative
sample112	dS4	0	0	non-ENDO	proliferative
sample112	EC-aPCV	0	0	non-ENDO	proliferative
sample112	EC-artery	12	0.132348	non-ENDO	proliferative
sample112	EC-capillary	0	0	non-ENDO	proliferative
sample112	EC-HEV	59	0.650711	non-ENDO	proliferative
sample112	EC-PCV	0	0	non-ENDO	proliferative
sample112	EC-tip	161	1.77567	non-ENDO	proliferative
sample112	eF1	116	1.27936	non-ENDO	proliferative
sample112	eF2	6168	68.0269	non-ENDO	proliferative
sample112	eF3	51	0.562479	non-ENDO	proliferative
sample112	eF4-CXCL14	157	1.73155	non-ENDO	proliferative
sample112	fib C7	258	2.84548	non-ENDO	proliferative
sample112	fib C7 secretory	0	0	non-ENDO	proliferative
sample112	fib C7 secretory_late	0	0	non-ENDO	proliferative
sample112	fib C7-SFRP2	0	0	non-ENDO	proliferative
sample112	glandular	252	2.77931	non-ENDO	proliferative
sample112	glandular early-secretory	0	0	non-ENDO	proliferative
sample112	granulocytes	0	0	non-ENDO	proliferative
sample112	ILC	1	0.011029	non-ENDO	proliferative
sample112	LEC	12	0.132348	non-ENDO	proliferative
sample112	lumenal	7	0.077203	non-ENDO	proliferative
sample112	lumenal 1	1	0.011029	non-ENDO	proliferative
sample112	lumenal 2	1	0.011029	non-ENDO	proliferative
sample112	MΦ1-LYVE1	52	0.573508	non-ENDO	proliferative
sample112	MΦ2-peritoneal	0	0	non-ENDO	proliferative
sample112	MΦ3-APOE	21	0.231609	non-ENDO	proliferative
sample112	MΦ4-infiltrated	4	0.044116	non-ENDO	proliferative
sample112	MΦ5-activated	8	0.0882321	non-ENDO	proliferative
sample112	mast cells	0	0	non-ENDO	proliferative
sample112	mDC	1	0.011029	non-ENDO	proliferative
sample112	mesothelial	3	0.033087	non-ENDO	proliferative
sample112	mid-secretory	0	0	non-ENDO	proliferative
sample112	monocytes-CD16-	0	0	non-ENDO	proliferative
sample112	monocytes-CD16+	0	0	non-ENDO	proliferative
sample112	MUC5B+	1	0.011029	non-ENDO	proliferative
sample112	NK1	1	0.011029	non-ENDO	proliferative
sample112	NK2	0	0	non-ENDO	proliferative
sample112	NK3	2	0.022058	non-ENDO	proliferative
sample112	pDC	1	0.011029	non-ENDO	proliferative
sample112	plasma	2	0.022058	non-ENDO	proliferative
sample112	pNK	0	0	non-ENDO	proliferative
sample112	pre-cDC2	3	0.033087	non-ENDO	proliferative
sample112	Prv_VSMC secretory	0	0	non-ENDO	proliferative
sample112	Prv_VSMC secretory_late	0	0	non-ENDO	proliferative
sample112	Prv-CCL19	14	0.154406	non-ENDO	proliferative
sample112	Prv-MYH11	40	0.44116	non-ENDO	proliferative
sample112	Prv-STEAP4	189	2.08448	non-ENDO	proliferative
sample112	_EM	7	0.077203	non-ENDO	proliferative
sample112	T_Reg	2	0.022058	non-ENDO	proliferative
sample112	T_N/T_CM	3	0.033087	non-ENDO	proliferative
sample112	TP63+/KRT5+	0	0	non-ENDO	proliferative
sample112	VSMC	61	0.672769	non-ENDO	proliferative
sample113	B cell	1	0.0137741	non-ENDO	secretory
sample113	CD4 T_RM	2	0.0275482	non-ENDO	secretory
sample113	CD8 T_RM	1	0.0137741	non-ENDO	secretory
sample113	cDC1	6	0.0826446	non-ENDO	secretory
sample113	cDC2	13	0.179063	non-ENDO	secretory
sample113	ciliated	64	0.881543	non-ENDO	secretory
sample113	CTL	0	0	non-ENDO	secretory
sample113	DC3	0	0	non-ENDO	secretory
sample113	dS1-myofibroblast	3	0.0413223	non-ENDO	secretory
sample113	dS2	2	0.0275482	non-ENDO	secretory
sample113	dS3	6099	84.0083	non-ENDO	secretory
sample113	dS4	0	0	non-ENDO	secretory
sample113	EC-aPCV	1	0.0137741	non-ENDO	secretory
sample113	EC-artery	4	0.0550964	non-ENDO	secretory
sample113	EC-capillary	3	0.0413223	non-ENDO	secretory
sample113	EC-HEV	51	0.702479	non-ENDO	secretory
sample113	EC-PCV	0	0	non-ENDO	secretory
sample113	EC-tip	157	2.16253	non-ENDO	secretory
sample113	eF1	4	0.0550964	non-ENDO	secretory
sample113	eF2	37	0.509642	non-ENDO	secretory
sample113	eF3	4	0.0550964	non-ENDO	secretory
sample113	eF4-CXCL14	3	0.0413223	non-ENDO	secretory
sample113	fib C7	2	0.0275482	non-ENDO	secretory
sample113	fib C7 secretory	216	2.97521	non-ENDO	secretory
sample113	fib C7 secretory_late	0	0	non-ENDO	secretory
sample113	fib C7-SFRP2	0	0	non-ENDO	secretory
sample113	glandular	19	0.261708	non-ENDO	secretory
sample113	glandular early-secretory	143	1.9697	non-ENDO	secretory
sample113	granulocytes	0	0	non-ENDO	secretory
sample113	ILC	2	0.0275482	non-ENDO	secretory
sample113	LEC	1	0.0137741	non-ENDO	secretory
sample113	lumenal	0	0	non-ENDO	secretory
sample113	lumenal 1	7	0.0964187	non-ENDO	secretory
sample113	lumenal 2	203	2.79614	non-ENDO	secretory
sample113	MΦ1-LYVE1	12	0.165289	non-ENDO	secretory
sample113	MΦ2-peritoneal	0	0	non-ENDO	secretory
sample113	MΦ3-APOE	6	0.0826446	non-ENDO	secretory
sample113	MΦ4-infiltrated	1	0.0137741	non-ENDO	secretory
sample113	MΦ5-activated	1	0.0137741	non-ENDO	secretory
sample113	mast cells	0	0	non-ENDO	secretory
sample113	mDC	4	0.0550964	non-ENDO	secretory
sample113	mesothelial	1	0.0137741	non-ENDO	secretory
sample113	mid-secretory	5	0.0688705	non-ENDO	secretory
sample113	monocytes-CD16-	1	0.0137741	non-ENDO	secretory
sample113	monocytes-CD16+	0	0	non-ENDO	secretory
sample113	MUC5B+	0	0	non-ENDO	secretory
sample113	NK1	0	0	non-ENDO	secretory
sample113	NK2	4	0.0550964	non-ENDO	secretory
sample113	NK3	4	0.0550964	non-ENDO	secretory
sample113	pDC	0	0	non-ENDO	secretory
sample113	plasma	0	0	non-ENDO	secretory
sample113	pNK	0	0	non-ENDO	secretory
sample113	pre-cDC2	4	0.0550964	non-ENDO	secretory
sample113	Prv_VSMC secretory	126	1.73554	non-ENDO	secretory
sample113	Prv_VSMC secretory_late	0	0	non-ENDO	secretory
sample113	Prv-CCL19	2	0.0275482	non-ENDO	secretory
sample113	Prv-MYH11	2	0.0275482	non-ENDO	secretory
sample113	Prv-STEAP4	13	0.179063	non-ENDO	secretory
sample113	_EM	20	0.275482	non-ENDO	secretory
sample113	T_Reg	4	0.0550964	non-ENDO	secretory
sample113	T_N/T_CM	1	0.0137741	non-ENDO	secretory
sample113	TP63+/KRT5+	0	0	non-ENDO	secretory
sample113	VSMC	1	0.0137741	non-ENDO	secretory
sample114	B cell	1	0.0104965	non-ENDO	proliferative
sample114	CD4 T_RM	4	0.0419859	non-ENDO	proliferative
sample114	CD8 T_RM	2	0.020993	non-ENDO	proliferative
sample114	cDC1	22	0.230923	non-ENDO	proliferative
sample114	cDC2	12	0.125958	non-ENDO	proliferative
sample114	ciliated	54	0.56681	non-ENDO	proliferative
sample114	CTL	0	0	non-ENDO	proliferative
sample114	DC3	0	0	non-ENDO	proliferative
sample114	dS1-myofibroblast	289	3.03348	non-ENDO	proliferative
sample114	dS2	1226	12.8687	non-ENDO	proliferative
sample114	dS3	8	0.0839719	non-ENDO	proliferative
sample114	dS4	1	0.0104965	non-ENDO	proliferative
sample114	EC-aPCV	0	0	non-ENDO	proliferative
sample114	EC-artery	2	0.020993	non-ENDO	proliferative
sample114	EC-capillary	0	0	non-ENDO	proliferative
sample114	EC-HEV	29	0.304398	non-ENDO	proliferative
sample114	EC-PCV	1	0.0104965	non-ENDO	proliferative
sample114	EC-tip	66	0.692768	non-ENDO	proliferative
sample114	eF1	190	1.99433	non-ENDO	proliferative
sample114	eF2	6679	70.106	non-ENDO	proliferative
sample114	eF3	88	0.923691	non-ENDO	proliferative
sample114	eF4-CXCL14	53	0.556314	non-ENDO	proliferative
sample114	fib C7	235	2.46667	non-ENDO	proliferative
sample114	fib C7 secretory	1	0.0104965	non-ENDO	proliferative
sample114	fib C7 secretory_late	0	0	non-ENDO	proliferative
sample114	fib C7-SFRP2	0	0	non-ENDO	proliferative
sample114	glandular	168	1.76341	non-ENDO	proliferative
sample114	glandular early-secretory	2	0.020993	non-ENDO	proliferative
sample114	granulocytes	0	0	non-ENDO	proliferative
sample114	ILC	0	0	non-ENDO	proliferative
sample114	LEC	4	0.0419859	non-ENDO	proliferative
sample114	lumenal	3	0.0314895	non-ENDO	proliferative
sample114	lumenal 1	1	0.0104965	non-ENDO	proliferative
sample114	lumenal 2	4	0.0419859	non-ENDO	proliferative
sample114	MΦ1-LYVE1	56	0.587803	non-ENDO	proliferative
sample114	MΦ2-peritoneal	0	0	non-ENDO	proliferative
sample114	MΦ3-APOE	8	0.0839719	non-ENDO	proliferative
sample114	MΦ4-infiltrated	12	0.125958	non-ENDO	proliferative
sample114	MΦ5-activated	13	0.136454	non-ENDO	proliferative
sample114	mast cells	3	0.0314895	non-ENDO	proliferative
sample114	mDC	1	0.0104965	non-ENDO	proliferative
sample114	mesothelial	4	0.0419859	non-ENDO	proliferative
sample114	mid-secretory	0	0	non-ENDO	proliferative
sample114	monocytes-CD16-	0	0	non-ENDO	proliferative
sample114	monocytes-CD16+	0	0	non-ENDO	proliferative
sample114	MUC5B+	0	0	non-ENDO	proliferative
sample114	NK1	9	0.0944684	non-ENDO	proliferative
sample114	NK2	0	0	non-ENDO	proliferative
sample114	NK3	3	0.0314895	non-ENDO	proliferative
sample114	pDC	1	0.0104965	non-ENDO	proliferative
sample114	plasma	1	0.0104965	non-ENDO	proliferative
sample114	pNK	1	0.0104965	non-ENDO	proliferative
sample114	pre-cDC2	12	0.125958	non-ENDO	proliferative
sample114	Prv_VSMC secretory	0	0	non-ENDO	proliferative
sample114	Prv_VSMC secretory_late	0	0	non-ENDO	proliferative
sample114	Prv-CCL19	11	0.115461	non-ENDO	proliferative
sample114	Prv-MYH11	15	0.157447	non-ENDO	proliferative
sample114	Prv-STEAP4	140	1.46951	non-ENDO	proliferative
sample114	_EM	25	0.262412	non-ENDO	proliferative
sample114	T_Reg	13	0.136454	non-ENDO	proliferative
sample114	T_N/T_CM	11	0.115461	non-ENDO	proliferative
sample114	TP63+/KRT5+	0	0	non-ENDO	proliferative
sample114	VSMC	43	0.451349	non-ENDO	proliferative
sample116	B cell	6	0.063118	non-ENDO	proliferative
sample116	CD4 T_RM	16	0.168315	non-ENDO	proliferative
sample116	CD8 T_RM	4	0.0420787	non-ENDO	proliferative
sample116	cDC1	4	0.0420787	non-ENDO	proliferative
sample116	cDC2	20	0.210393	non-ENDO	proliferative
sample116	ciliated	55	0.578582	non-ENDO	proliferative
sample116	CTL	3	0.031559	non-ENDO	proliferative
sample116	DC3	0	0	non-ENDO	proliferative
sample116	dS1-myofibroblast	144	1.51483	non-ENDO	proliferative
sample116	dS2	591	6.21713	non-ENDO	proliferative
sample116	dS3	1	0.0105197	non-ENDO	proliferative
sample116	dS4	0	0	non-ENDO	proliferative
sample116	EC-aPCV	0	0	non-ENDO	proliferative
sample116	EC-artery	6	0.063118	non-ENDO	proliferative
sample116	EC-capillary	0	0	non-ENDO	proliferative
sample116	EC-HEV	62	0.65222	non-ENDO	proliferative
sample116	EC-PCV	0	0	non-ENDO	proliferative
sample116	EC-tip	130	1.36756	non-ENDO	proliferative
sample116	eF1	132	1.3886	non-ENDO	proliferative
sample116	eF2	7210	75.8468	non-ENDO	proliferative
sample116	eF3	64	0.673259	non-ENDO	proliferative
sample116	eF4-CXCL14	100	1.05197	non-ENDO	proliferative
sample116	fib C7	229	2.409	non-ENDO	proliferative
sample116	fib C7 secretory	0	0	non-ENDO	proliferative
sample116	fib C7 secretory_late	0	0	non-ENDO	proliferative
sample116	fib C7-SFRP2	0	0	non-ENDO	proliferative
sample116	glandular	169	1.77782	non-ENDO	proliferative
sample116	glandular early-secretory	0	0	non-ENDO	proliferative
sample116	granulocytes	0	0	non-ENDO	proliferative
sample116	ILC	4	0.0420787	non-ENDO	proliferative
sample116	LEC	1	0.0105197	non-ENDO	proliferative
sample116	lumenal	7	0.0736377	non-ENDO	proliferative
sample116	lumenal 1	0	0	non-ENDO	proliferative
sample116	lumenal 2	3	0.031559	non-ENDO	proliferative
sample116	MΦ1-LYVE1	94	0.988849	non-ENDO	proliferative
sample116	MΦ2-peritoneal	0	0	non-ENDO	proliferative
sample116	MΦ3-APOE	29	0.30507	non-ENDO	proliferative
sample116	MΦ4-infiltrated	5	0.0525984	non-ENDO	proliferative
sample116	MΦ5-activated	4	0.0420787	non-ENDO	proliferative
sample116	mast cells	0	0	non-ENDO	proliferative
sample116	mDC	3	0.031559	non-ENDO	proliferative
sample116	mesothelial	12	0.126236	non-ENDO	proliferative
sample116	mid-secretory	0	0	non-ENDO	proliferative
sample116	monocytes-CD16-	2	0.0210393	non-ENDO	proliferative
sample116	monocytes-CD16+	0	0	non-ENDO	proliferative
sample116	MUC5B+	4	0.0420787	non-ENDO	proliferative
sample116	NK1	22	0.231433	non-ENDO	proliferative
sample116	NK2	8	0.0841574	non-ENDO	proliferative
sample116	NK3	12	0.126236	non-ENDO	proliferative
sample116	pDC	2	0.0210393	non-ENDO	proliferative
sample116	plasma	6	0.063118	non-ENDO	proliferative
sample116	pNK	2	0.0210393	non-ENDO	proliferative
sample116	pre-cDC2	15	0.157795	non-ENDO	proliferative
sample116	Prv_VSMC secretory	0	0	non-ENDO	proliferative
sample116	Prv_VSMC secretory_late	0	0	non-ENDO	proliferative
sample116	Prv-CCL19	9	0.094677	non-ENDO	proliferative
sample116	Prv-MYH11	26	0.273511	non-ENDO	proliferative
sample116	Prv-STEAP4	134	1.40964	non-ENDO	proliferative
sample116	_EM	96	1.00989	non-ENDO	proliferative
sample116	T_Reg	6	0.063118	non-ENDO	proliferative
sample116	T_N/T_CM	42	0.441826	non-ENDO	proliferative
sample116	TP63+/KRT5+	0	0	non-ENDO	proliferative
sample116	VSMC	12	0.126236	non-ENDO	proliferative
sample117	B cell	3	0.0311948	non-ENDO	secretory
sample117	CD4 T_RM	3	0.0311948	non-ENDO	secretory
sample117	CD8 T_RM	5	0.0519913	non-ENDO	secretory
sample117	cDC1	2	0.0207965	non-ENDO	secretory
sample117	cDC2	11	0.114381	non-ENDO	secretory
sample117	ciliated	182	1.89248	non-ENDO	secretory
sample117	CTL	0	0	non-ENDO	secretory
sample117	DC3	1	0.0103983	non-ENDO	secretory
sample117	dS1-myofibroblast	15	0.155974	non-ENDO	secretory
sample117	dS2	30	0.311948	non-ENDO	secretory
sample117	dS3	4951	51.4818	non-ENDO	secretory
sample117	dS4	0	0	non-ENDO	secretory
sample117	EC-aPCV	2	0.0207965	non-ENDO	secretory
sample117	EC-artery	29	0.301549	non-ENDO	secretory
sample117	EC-capillary	6	0.0623895	non-ENDO	secretory
sample117	EC-HEV	212	2.20443	non-ENDO	secretory
sample117	EC-PCV	1	0.0103983	non-ENDO	secretory
sample117	EC-tip	325	3.37943	non-ENDO	secretory
sample117	eF1	24	0.249558	non-ENDO	secretory
sample117	eF2	100	1.03983	non-ENDO	secretory
sample117	eF3	14	0.145576	non-ENDO	secretory
sample117	eF4-CXCL14	21	0.218363	non-ENDO	secretory
sample117	fib C7	24	0.249558	non-ENDO	secretory
sample117	fib C7 secretory	681	7.08121	non-ENDO	secretory
sample117	fib C7 secretory_late	0	0	non-ENDO	secretory
sample117	fib C7-SFRP2	0	0	non-ENDO	secretory
sample117	glandular	450	4.67921	non-ENDO	secretory
sample117	glandular early-secretory	152	1.58053	non-ENDO	secretory
sample117	granulocytes	0	0	non-ENDO	secretory
sample117	ILC	0	0	non-ENDO	secretory
sample117	LEC	4	0.041593	non-ENDO	secretory
sample117	lumenal	15	0.155974	non-ENDO	secretory
sample117	lumenal 1	16	0.166372	non-ENDO	secretory
sample117	lumenal 2	123	1.27899	non-ENDO	secretory
sample117	MΦ1-LYVE1	18	0.187169	non-ENDO	secretory
sample117	MΦ2-peritoneal	0	0	non-ENDO	secretory
sample117	MΦ3-APOE	13	0.135177	non-ENDO	secretory
sample117	MΦ4-infiltrated	4	0.041593	non-ENDO	secretory
sample117	MΦ5-activated	2	0.0207965	non-ENDO	secretory
sample117	mast cells	0	0	non-ENDO	secretory
sample117	mDC	3	0.0311948	non-ENDO	secretory
sample117	mesothelial	461	4.79359	non-ENDO	secretory
sample117	mid-secretory	1351	14.048	non-ENDO	secretory
sample117	monocytes-CD16-	3	0.0311948	non-ENDO	secretory
sample117	monocytes-CD16+	0	0	non-ENDO	secretory
sample117	MUC5B+	3	0.0311948	non-ENDO	secretory
sample117	NK1	8	0.083186	non-ENDO	secretory
sample117	NK2	3	0.0311948	non-ENDO	secretory
sample117	NK3	5	0.0519913	non-ENDO	secretory
sample117	pDC	0	0	non-ENDO	secretory
sample117	plasma	0	0	non-ENDO	secretory
sample117	pNK	1	0.0103983	non-ENDO	secretory
sample117	pre-cDC2	6	0.0623895	non-ENDO	secretory
sample117	Prv_VSMC secretory	188	1.95487	non-ENDO	secretory
sample117	Prv_VSMC secretory_late	0	0	non-ENDO	secretory
sample117	Prv-CCL19	5	0.0519913	non-ENDO	secretory
sample117	Prv-MYH11	3	0.0311948	non-ENDO	secretory
sample117	Prv-STEAP4	59	0.613497	non-ENDO	secretory
sample117	_EM	17	0.17677	non-ENDO	secretory
sample117	T_Reg	2	0.0207965	non-ENDO	secretory
sample117	T_N/T_CM	9	0.0935843	non-ENDO	secretory
sample117	TP63+/KRT5+	0	0	non-ENDO	secretory
sample117	VSMC	51	0.530311	non-ENDO	secretory
sample118	B cell	35	0.364697	non-ENDO	periovulatory
sample118	CD4 T_RM	29	0.302178	non-ENDO	periovulatory
sample118	CD8 T_RM	8	0.0833594	non-ENDO	periovulatory
sample118	cDC1	25	0.260498	non-ENDO	periovulatory
sample118	cDC2	62	0.646035	non-ENDO	periovulatory
sample118	ciliated	95	0.989893	non-ENDO	periovulatory
sample118	CTL	2	0.0208398	non-ENDO	periovulatory
sample118	DC3	2	0.0208398	non-ENDO	periovulatory
sample118	dS1-myofibroblast	345	3.59487	non-ENDO	periovulatory
sample118	dS2	1106	11.5244	non-ENDO	periovulatory
sample118	dS3	79	0.823174	non-ENDO	periovulatory
sample118	dS4	2	0.0208398	non-ENDO	periovulatory
sample118	EC-aPCV	3	0.0312598	non-ENDO	periovulatory
sample118	EC-artery	15	0.156299	non-ENDO	periovulatory
sample118	EC-capillary	3	0.0312598	non-ENDO	periovulatory
sample118	EC-HEV	131	1.36501	non-ENDO	periovulatory
sample118	EC-PCV	1	0.0104199	non-ENDO	periovulatory
sample118	EC-tip	256	2.6675	non-ENDO	periovulatory
sample118	eF1	341	3.55319	non-ENDO	periovulatory
sample118	eF2	5068	52.8082	non-ENDO	periovulatory
sample118	eF3	348	3.62613	non-ENDO	periovulatory
sample118	eF4-CXCL14	132	1.37543	non-ENDO	periovulatory
sample118	fib C7	280	2.91758	non-ENDO	periovulatory
sample118	fib C7 secretory	4	0.0416797	non-ENDO	periovulatory
sample118	fib C7 secretory_late	0	0	non-ENDO	periovulatory
sample118	fib C7-SFRP2	5	0.0520996	non-ENDO	periovulatory
sample118	glandular	215	2.24028	non-ENDO	periovulatory
sample118	glandular early-secretory	5	0.0520996	non-ENDO	periovulatory
sample118	granulocytes	0	0	non-ENDO	periovulatory
sample118	ILC	14	0.145879	non-ENDO	periovulatory
sample118	LEC	17	0.177139	non-ENDO	periovulatory
sample118	lumenal	9	0.0937793	non-ENDO	periovulatory
sample118	lumenal 1	5	0.0520996	non-ENDO	periovulatory
sample118	lumenal 2	3	0.0312598	non-ENDO	periovulatory
sample118	MΦ1-LYVE1	97	1.01073	non-ENDO	periovulatory
sample118	MΦ2-peritoneal	1	0.0104199	non-ENDO	periovulatory
sample118	MΦ3-APOE	46	0.479316	non-ENDO	periovulatory
sample118	MΦ4-infiltrated	55	0.573096	non-ENDO	periovulatory
sample118	MΦ5-activated	28	0.291758	non-ENDO	periovulatory
sample118	mast cells	3	0.0312598	non-ENDO	periovulatory
sample118	mDC	20	0.208398	non-ENDO	periovulatory
sample118	mesothelial	9	0.0937793	non-ENDO	periovulatory
sample118	mid-secretory	0	0	non-ENDO	periovulatory
sample118	monocytes-CD16-	2	0.0208398	non-ENDO	periovulatory
sample118	monocytes-CD16+	2	0.0208398	non-ENDO	periovulatory
sample118	MUC5B+	27	0.281338	non-ENDO	periovulatory
sample118	NK1	7	0.0729395	non-ENDO	periovulatory
sample118	NK2	9	0.0937793	non-ENDO	periovulatory
sample118	NK3	14	0.145879	non-ENDO	periovulatory
sample118	pDC	12	0.125039	non-ENDO	periovulatory
sample118	plasma	14	0.145879	non-ENDO	periovulatory
sample118	pNK	6	0.0625195	non-ENDO	periovulatory
sample118	pre-cDC2	103	1.07325	non-ENDO	periovulatory
sample118	Prv_VSMC secretory	0	0	non-ENDO	periovulatory
sample118	Prv_VSMC secretory_late	0	0	non-ENDO	periovulatory
sample118	Prv-CCL19	18	0.187559	non-ENDO	periovulatory
sample118	Prv-MYH11	34	0.354277	non-ENDO	periovulatory
sample118	Prv-STEAP4	201	2.0944	non-ENDO	periovulatory
sample118	_EM	97	1.01073	non-ENDO	periovulatory
sample118	T_Reg	52	0.541836	non-ENDO	periovulatory
sample118	T_N/T_CM	64	0.666875	non-ENDO	periovulatory
sample118	TP63+/KRT5+	4	0.0416797	non-ENDO	periovulatory
sample118	VSMC	27	0.281338	non-ENDO	periovulatory
sample120	B cell	4	0.0325468	ENDO	periovulatory
sample120	CD4 T_RM	10	0.081367	ENDO	periovulatory
sample120	CD8 T_RM	3	0.0244101	ENDO	periovulatory
sample120	cDC1	5	0.0406835	ENDO	periovulatory
sample120	cDC2	14	0.113914	ENDO	periovulatory
sample120	ciliated	261	2.12368	ENDO	periovulatory
sample120	CTL	0	0	ENDO	periovulatory
sample120	DC3	3	0.0244101	ENDO	periovulatory
sample120	dS1-myofibroblast	225	1.83076	ENDO	periovulatory
sample120	dS2	1305	10.6184	ENDO	periovulatory
sample120	dS3	4	0.0325468	ENDO	periovulatory
sample120	dS4	0	0	ENDO	periovulatory
sample120	EC-aPCV	0	0	ENDO	periovulatory
sample120	EC-artery	15	0.12205	ENDO	periovulatory
sample120	EC-capillary	6	0.0488202	ENDO	periovulatory
sample120	EC-HEV	138	1.12286	ENDO	periovulatory
sample120	EC-PCV	1	0.0081367	ENDO	periovulatory
sample120	EC-tip	351	2.85598	ENDO	periovulatory
sample120	eF1	53	0.431245	ENDO	periovulatory
sample120	eF2	7936	64.5728	ENDO	periovulatory
sample120	eF3	120	0.976404	ENDO	periovulatory
sample120	eF4-CXCL14	99	0.805533	ENDO	periovulatory
sample120	fib C7	822	6.68836	ENDO	periovulatory
sample120	fib C7 secretory	0	0	ENDO	periovulatory
sample120	fib C7 secretory_late	0	0	ENDO	periovulatory
sample120	fib C7-SFRP2	0	0	ENDO	periovulatory
sample120	glandular	176	1.43206	ENDO	periovulatory
sample120	glandular early-secretory	0	0	ENDO	periovulatory
sample120	granulocytes	0	0	ENDO	periovulatory
sample120	ILC	5	0.0406835	ENDO	periovulatory
sample120	LEC	24	0.195281	ENDO	periovulatory
sample120	lumenal	2	0.0162734	ENDO	periovulatory
sample120	lumenal 1	0	0	ENDO	periovulatory
sample120	lumenal 2	0	0	ENDO	periovulatory
sample120	MΦ1-LYVE1	279	2.27014	ENDO	periovulatory
sample120	MΦ2-peritoneal	0	0	ENDO	periovulatory
sample120	MΦ3-APOE	53	0.431245	ENDO	periovulatory
sample120	MΦ4-infiltrated	30	0.244101	ENDO	periovulatory
sample120	MΦ5-activated	16	0.130187	ENDO	periovulatory
sample120	mast cells	0	0	ENDO	periovulatory
sample120	mDC	3	0.0244101	ENDO	periovulatory
sample120	mesothelial	33	0.268511	ENDO	periovulatory
sample120	mid-secretory	0	0	ENDO	periovulatory
sample120	monocytes-CD16-	4	0.0325468	ENDO	periovulatory
sample120	monocytes-CD16+	3	0.0244101	ENDO	periovulatory
sample120	MUC5B+	16	0.130187	ENDO	periovulatory
sample120	NK1	4	0.0325468	ENDO	periovulatory
sample120	NK2	1	0.0081367	ENDO	periovulatory
sample120	NK3	7	0.0569569	ENDO	periovulatory
sample120	pDC	1	0.0081367	ENDO	periovulatory
sample120	plasma	2	0.0162734	ENDO	periovulatory
sample120	pNK	1	0.0081367	ENDO	periovulatory
sample120	pre-cDC2	20	0.162734	ENDO	periovulatory
sample120	Prv_VSMC secretory	0	0	ENDO	periovulatory
sample120	Prv_VSMC secretory_late	0	0	ENDO	periovulatory
sample120	Prv-CCL19	2	0.0162734	ENDO	periovulatory
sample120	Prv-MYH11	11	0.0895037	ENDO	periovulatory
sample120	Prv-STEAP4	96	0.781123	ENDO	periovulatory
sample120	_EM	61	0.496338	ENDO	periovulatory
sample120	T_Reg	1	0.0081367	ENDO	periovulatory
sample120	T_N/T_CM	28	0.227828	ENDO	periovulatory
sample120	TP63+/KRT5+	0	0	ENDO	periovulatory
sample120	VSMC	36	0.292921	ENDO	periovulatory
sample122	B cell	4	0.0379255	ENDO	periovulatory
sample122	CD4 T_RM	3	0.0284441	ENDO	periovulatory
sample122	CD8 T_RM	2	0.0189627	ENDO	periovulatory
sample122	cDC1	3	0.0284441	ENDO	periovulatory
sample122	cDC2	20	0.189627	ENDO	periovulatory
sample122	ciliated	54	0.511994	ENDO	periovulatory
sample122	CTL	3	0.0284441	ENDO	periovulatory
sample122	DC3	0	0	ENDO	periovulatory
sample122	dS1-myofibroblast	157	1.48857	ENDO	periovulatory
sample122	dS2	1104	10.4674	ENDO	periovulatory
sample122	dS3	1	0.00948137	ENDO	periovulatory
sample122	dS4	0	0	ENDO	periovulatory
sample122	EC-aPCV	0	0	ENDO	periovulatory
sample122	EC-artery	4	0.0379255	ENDO	periovulatory
sample122	EC-capillary	4	0.0379255	ENDO	periovulatory
sample122	EC-HEV	51	0.48355	ENDO	periovulatory
sample122	EC-PCV	1	0.00948137	ENDO	periovulatory
sample122	EC-tip	141	1.33687	ENDO	periovulatory
sample122	eF1	116	1.09984	ENDO	periovulatory
sample122	eF2	7520	71.2999	ENDO	periovulatory
sample122	eF3	93	0.881767	ENDO	periovulatory
sample122	eF4-CXCL14	257	2.43671	ENDO	periovulatory
sample122	fib C7	364	3.45122	ENDO	periovulatory
sample122	fib C7 secretory	0	0	ENDO	periovulatory
sample122	fib C7 secretory_late	0	0	ENDO	periovulatory
sample122	fib C7-SFRP2	0	0	ENDO	periovulatory
sample122	glandular	104	0.986062	ENDO	periovulatory
sample122	glandular early-secretory	0	0	ENDO	periovulatory
sample122	granulocytes	0	0	ENDO	periovulatory
sample122	ILC	5	0.0474068	ENDO	periovulatory
sample122	LEC	1	0.00948137	ENDO	periovulatory
sample122	lumenal	1	0.00948137	ENDO	periovulatory
sample122	lumenal 1	0	0	ENDO	periovulatory
sample122	lumenal 2	2	0.0189627	ENDO	periovulatory
sample122	MΦ1-LYVE1	136	1.28947	ENDO	periovulatory
sample122	MΦ2-peritoneal	0	0	ENDO	periovulatory
sample122	MΦ3-APOE	30	0.284441	ENDO	periovulatory
sample122	MΦ4-infiltrated	4	0.0379255	ENDO	periovulatory
sample122	MΦ5-activated	4	0.0379255	ENDO	periovulatory
sample122	mast cells	1	0.00948137	ENDO	periovulatory
sample122	mDC	4	0.0379255	ENDO	periovulatory
sample122	mesothelial	10	0.0948137	ENDO	periovulatory
sample122	mid-secretory	0	0	ENDO	periovulatory
sample122	monocytes-CD16-	0	0	ENDO	periovulatory
sample122	monocytes-CD16+	0	0	ENDO	periovulatory
sample122	MUC5B+	1	0.00948137	ENDO	periovulatory
sample122	NK1	10	0.0948137	ENDO	periovulatory
sample122	NK2	1	0.00948137	ENDO	periovulatory
sample122	NK3	6	0.0568882	ENDO	periovulatory
sample122	pDC	3	0.0284441	ENDO	periovulatory
sample122	plasma	1	0.00948137	ENDO	periovulatory
sample122	pNK	0	0	ENDO	periovulatory
sample122	pre-cDC2	14	0.132739	ENDO	periovulatory
sample122	Prv_VSMC secretory	0	0	ENDO	periovulatory
sample122	Prv_VSMC secretory_late	0	0	ENDO	periovulatory
sample122	Prv-CCL19	9	0.0853323	ENDO	periovulatory
sample122	Prv-MYH11	29	0.27496	ENDO	periovulatory
sample122	Prv-STEAP4	166	1.57391	ENDO	periovulatory
sample122	_EM	41	0.388736	ENDO	periovulatory
sample122	T_Reg	2	0.0189627	ENDO	periovulatory
sample122	T_N/T_CM	11	0.104295	ENDO	periovulatory
sample122	TP63+/KRT5+	0	0	ENDO	periovulatory
sample122	VSMC	49	0.464587	ENDO	periovulatory
sample123	B cell	0	0	non-ENDO	proliferative
sample123	CD4 T_RM	0	0	non-ENDO	proliferative
sample123	CD8 T_RM	0	0	non-ENDO	proliferative
sample123	cDC1	3	0.0408552	non-ENDO	proliferative
sample123	cDC2	15	0.204276	non-ENDO	proliferative
sample123	ciliated	48	0.653684	non-ENDO	proliferative
sample123	CTL	0	0	non-ENDO	proliferative
sample123	DC3	1	0.0136184	non-ENDO	proliferative
sample123	dS1-myofibroblast	124	1.68868	non-ENDO	proliferative
sample123	dS2	725	9.87335	non-ENDO	proliferative
sample123	dS3	0	0	non-ENDO	proliferative
sample123	dS4	0	0	non-ENDO	proliferative
sample123	EC-aPCV	2	0.0272368	non-ENDO	proliferative
sample123	EC-artery	3	0.0408552	non-ENDO	proliferative
sample123	EC-capillary	3	0.0408552	non-ENDO	proliferative
sample123	EC-HEV	26	0.354079	non-ENDO	proliferative
sample123	EC-PCV	2	0.0272368	non-ENDO	proliferative
sample123	EC-tip	113	1.53888	non-ENDO	proliferative
sample123	eF1	53	0.721776	non-ENDO	proliferative
sample123	eF2	5655	77.0121	non-ENDO	proliferative
sample123	eF3	63	0.85796	non-ENDO	proliferative
sample123	eF4-CXCL14	24	0.326842	non-ENDO	proliferative
sample123	fib C7	249	3.39098	non-ENDO	proliferative
sample123	fib C7 secretory	0	0	non-ENDO	proliferative
sample123	fib C7 secretory_late	0	0	non-ENDO	proliferative
sample123	fib C7-SFRP2	0	0	non-ENDO	proliferative
sample123	glandular	53	0.721776	non-ENDO	proliferative
sample123	glandular early-secretory	0	0	non-ENDO	proliferative
sample123	granulocytes	0	0	non-ENDO	proliferative
sample123	ILC	0	0	non-ENDO	proliferative
sample123	LEC	8	0.108947	non-ENDO	proliferative
sample123	lumenal	0	0	non-ENDO	proliferative
sample123	lumenal 1	0	0	non-ENDO	proliferative
sample123	lumenal 2	0	0	non-ENDO	proliferative
sample123	MΦ1-LYVE1	46	0.626447	non-ENDO	proliferative
sample123	MΦ2-peritoneal	0	0	non-ENDO	proliferative
sample123	MΦ3-APOE	7	0.0953289	non-ENDO	proliferative
sample123	MΦ4-infiltrated	1	0.0136184	non-ENDO	proliferative
sample123	MΦ5-activated	0	0	non-ENDO	proliferative
sample123	mast cells	0	0	non-ENDO	proliferative
sample123	mDC	0	0	non-ENDO	proliferative
sample123	mesothelial	1	0.0136184	non-ENDO	proliferative
sample123	mid-secretory	1	0.0136184	non-ENDO	proliferative
sample123	monocytes-CD16-	0	0	non-ENDO	proliferative
sample123	monocytes-CD16+	0	0	non-ENDO	proliferative
sample123	MUC5B+	0	0	non-ENDO	proliferative
sample123	NK1	0	0	non-ENDO	proliferative
sample123	NK2	0	0	non-ENDO	proliferative
sample123	NK3	0	0	non-ENDO	proliferative
sample123	pDC	0	0	non-ENDO	proliferative
sample123	plasma	0	0	non-ENDO	proliferative
sample123	pNK	0	0	non-ENDO	proliferative
sample123	pre-cDC2	2	0.0272368	non-ENDO	proliferative
sample123	Prv_VSMC secretory	0	0	non-ENDO	proliferative
sample123	Prv_VSMC secretory_late	0	0	non-ENDO	proliferative
sample123	Prv-CCL19	2	0.0272368	non-ENDO	proliferative
sample123	Prv-MYH11	11	0.149803	non-ENDO	proliferative
sample123	Prv-STEAP4	82	1.11671	non-ENDO	proliferative
sample123	_EM	5	0.0680921	non-ENDO	proliferative
sample123	T_Reg	0	0	non-ENDO	proliferative
sample123	T_N/T_CM	1	0.0136184	non-ENDO	proliferative
sample123	TP63+/KRT5+	0	0	non-ENDO	proliferative
sample123	VSMC	14	0.190658	non-ENDO	proliferative
sample124	B cell	1	0.0110254	non-ENDO	periovulatory
sample124	CD4 T_RM	1	0.0110254	non-ENDO	periovulatory
sample124	CD8 T_RM	0	0	non-ENDO	periovulatory
sample124	cDC1	2	0.0220507	non-ENDO	periovulatory
sample124	cDC2	17	0.187431	non-ENDO	periovulatory
sample124	ciliated	18	0.198456	non-ENDO	periovulatory
sample124	CTL	0	0	non-ENDO	periovulatory
sample124	DC3	1	0.0110254	non-ENDO	periovulatory
sample124	dS1-myofibroblast	156	1.71996	non-ENDO	periovulatory
sample124	dS2	927	10.2205	non-ENDO	periovulatory
sample124	dS3	1	0.0110254	non-ENDO	periovulatory
sample124	dS4	0	0	non-ENDO	periovulatory
sample124	EC-aPCV	0	0	non-ENDO	periovulatory
sample124	EC-artery	6	0.0661521	non-ENDO	periovulatory
sample124	EC-capillary	3	0.0330761	non-ENDO	periovulatory
sample124	EC-HEV	44	0.485116	non-ENDO	periovulatory
sample124	EC-PCV	0	0	non-ENDO	periovulatory
sample124	EC-tip	99	1.09151	non-ENDO	periovulatory
sample124	eF1	116	1.27894	non-ENDO	periovulatory
sample124	eF2	6954	76.6703	non-ENDO	periovulatory
sample124	eF3	69	0.76075	non-ENDO	periovulatory
sample124	eF4-CXCL14	21	0.231533	non-ENDO	periovulatory
sample124	fib C7	229	2.52481	non-ENDO	periovulatory
sample124	fib C7 secretory	0	0	non-ENDO	periovulatory
sample124	fib C7 secretory_late	0	0	non-ENDO	periovulatory
sample124	fib C7-SFRP2	0	0	non-ENDO	periovulatory
sample124	glandular	99	1.09151	non-ENDO	periovulatory
sample124	glandular early-secretory	0	0	non-ENDO	periovulatory
sample124	granulocytes	0	0	non-ENDO	periovulatory
sample124	ILC	0	0	non-ENDO	periovulatory
sample124	LEC	6	0.0661521	non-ENDO	periovulatory
sample124	lumenal	1	0.0110254	non-ENDO	periovulatory
sample124	lumenal 1	0	0	non-ENDO	periovulatory
sample124	lumenal 2	0	0	non-ENDO	periovulatory
sample124	MΦ1-LYVE1	55	0.606395	non-ENDO	periovulatory
sample124	MΦ2-peritoneal	0	0	non-ENDO	periovulatory
sample124	MΦ3-APOE	36	0.396913	non-ENDO	periovulatory
sample124	MΦ4-infiltrated	7	0.0771775	non-ENDO	periovulatory
sample124	MΦ5-activated	5	0.0551268	non-ENDO	periovulatory
sample124	mast cells	2	0.0220507	non-ENDO	periovulatory
sample124	mDC	0	0	non-ENDO	periovulatory
sample124	mesothelial	1	0.0110254	non-ENDO	periovulatory
sample124	mid-secretory	0	0	non-ENDO	periovulatory
sample124	monocytes-CD16-	1	0.0110254	non-ENDO	periovulatory
sample124	monocytes-CD16+	0	0	non-ENDO	periovulatory
sample124	MUC5B+	0	0	non-ENDO	periovulatory
sample124	NK1	0	0	non-ENDO	periovulatory
sample124	NK2	0	0	non-ENDO	periovulatory
sample124	NK3	0	0	non-ENDO	periovulatory
sample124	pDC	0	0	non-ENDO	periovulatory
sample124	plasma	0	0	non-ENDO	periovulatory
sample124	pNK	0	0	non-ENDO	periovulatory
sample124	pre-cDC2	12	0.132304	non-ENDO	periovulatory
sample124	Prv_VSMC secretory	0	0	non-ENDO	periovulatory
sample124	Prv_VSMC secretory_late	0	0	non-ENDO	periovulatory
sample124	Prv-CCL19	6	0.0661521	non-ENDO	periovulatory
sample124	Prv-MYH11	29	0.319735	non-ENDO	periovulatory
sample124	Prv-STEAP4	127	1.40022	non-ENDO	periovulatory
sample124	_EM	0	0	non-ENDO	periovulatory
sample124	T_Reg	0	0	non-ENDO	periovulatory
sample124	T_N/T_CM	3	0.0330761	non-ENDO	periovulatory
sample124	TP63+/KRT5+	0	0	non-ENDO	periovulatory
sample124	VSMC	15	0.16538	non-ENDO	periovulatory
sample125	B cell	0	0	ENDO	proliferative
sample125	CD4 T_RM	1	0.0136073	ENDO	proliferative
sample125	CD8 T_RM	2	0.0272146	ENDO	proliferative
sample125	cDC1	6	0.0816438	ENDO	proliferative
sample125	cDC2	21	0.285753	ENDO	proliferative
sample125	ciliated	148	2.01388	ENDO	proliferative
sample125	CTL	0	0	ENDO	proliferative
sample125	DC3	1	0.0136073	ENDO	proliferative
sample125	dS1-myofibroblast	139	1.89141	ENDO	proliferative
sample125	dS2	414	5.63342	ENDO	proliferative
sample125	dS3	0	0	ENDO	proliferative
sample125	dS4	0	0	ENDO	proliferative
sample125	EC-aPCV	0	0	ENDO	proliferative
sample125	EC-artery	5	0.0680365	ENDO	proliferative
sample125	EC-capillary	3	0.0408219	ENDO	proliferative
sample125	EC-HEV	80	1.08858	ENDO	proliferative
sample125	EC-PCV	0	0	ENDO	proliferative
sample125	EC-tip	163	2.21799	ENDO	proliferative
sample125	eF1	96	1.3063	ENDO	proliferative
sample125	eF2	5148	70.0503	ENDO	proliferative
sample125	eF3	45	0.612328	ENDO	proliferative
sample125	eF4-CXCL14	181	2.46292	ENDO	proliferative
sample125	fib C7	210	2.85753	ENDO	proliferative
sample125	fib C7 secretory	0	0	ENDO	proliferative
sample125	fib C7 secretory_late	0	0	ENDO	proliferative
sample125	fib C7-SFRP2	2	0.0272146	ENDO	proliferative
sample125	glandular	406	5.52456	ENDO	proliferative
sample125	glandular early-secretory	0	0	ENDO	proliferative
sample125	granulocytes	0	0	ENDO	proliferative
sample125	ILC	0	0	ENDO	proliferative
sample125	LEC	9	0.122466	ENDO	proliferative
sample125	lumenal	6	0.0816438	ENDO	proliferative
sample125	lumenal 1	2	0.0272146	ENDO	proliferative
sample125	lumenal 2	3	0.0408219	ENDO	proliferative
sample125	MΦ1-LYVE1	49	0.666757	ENDO	proliferative
sample125	MΦ2-peritoneal	1	0.0136073	ENDO	proliferative
sample125	MΦ3-APOE	15	0.204109	ENDO	proliferative
sample125	MΦ4-infiltrated	9	0.122466	ENDO	proliferative
sample125	MΦ5-activated	7	0.0952511	ENDO	proliferative
sample125	mast cells	0	0	ENDO	proliferative
sample125	mDC	4	0.0544292	ENDO	proliferative
sample125	mesothelial	12	0.163288	ENDO	proliferative
sample125	mid-secretory	1	0.0136073	ENDO	proliferative
sample125	monocytes-CD16-	0	0	ENDO	proliferative
sample125	monocytes-CD16+	0	0	ENDO	proliferative
sample125	MUC5B+	2	0.0272146	ENDO	proliferative
sample125	NK1	6	0.0816438	ENDO	proliferative
sample125	NK2	1	0.0136073	ENDO	proliferative
sample125	NK3	1	0.0136073	ENDO	proliferative
sample125	pDC	0	0	ENDO	proliferative
sample125	plasma	0	0	ENDO	proliferative
sample125	pNK	0	0	ENDO	proliferative
sample125	pre-cDC2	9	0.122466	ENDO	proliferative
sample125	Prv_VSMC secretory	0	0	ENDO	proliferative
sample125	Prv_VSMC secretory_late	0	0	ENDO	proliferative
sample125	Prv-CCL19	2	0.0272146	ENDO	proliferative
sample125	Prv-MYH11	28	0.381004	ENDO	proliferative
sample125	Prv-STEAP4	75	1.02055	ENDO	proliferative
sample125	_EM	10	0.136073	ENDO	proliferative
sample125	T_Reg	6	0.0816438	ENDO	proliferative
sample125	T_N/T_CM	5	0.0680365	ENDO	proliferative
sample125	TP63+/KRT5+	5	0.0680365	ENDO	proliferative
sample125	VSMC	10	0.136073	ENDO	proliferative
sample126	B cell	7	0.0838424	ENDO	proliferative
sample126	CD4 T_RM	3	0.0359324	ENDO	proliferative
sample126	CD8 T_RM	1	0.0119775	ENDO	proliferative
sample126	cDC1	15	0.179662	ENDO	proliferative
sample126	cDC2	27	0.323392	ENDO	proliferative
sample126	ciliated	30	0.359324	ENDO	proliferative
sample126	CTL	0	0	ENDO	proliferative
sample126	DC3	1	0.0119775	ENDO	proliferative
sample126	dS1-myofibroblast	212	2.53923	ENDO	proliferative
sample126	dS2	1155	13.834	ENDO	proliferative
sample126	dS3	6	0.0718649	ENDO	proliferative
sample126	dS4	0	0	ENDO	proliferative
sample126	EC-aPCV	0	0	ENDO	proliferative
sample126	EC-artery	3	0.0359324	ENDO	proliferative
sample126	EC-capillary	1	0.0119775	ENDO	proliferative
sample126	EC-HEV	39	0.467122	ENDO	proliferative
sample126	EC-PCV	0	0	ENDO	proliferative
sample126	EC-tip	79	0.946221	ENDO	proliferative
sample126	eF1	196	2.34759	ENDO	proliferative
sample126	eF2	5595	67.014	ENDO	proliferative
sample126	eF3	85	1.01809	ENDO	proliferative
sample126	eF4-CXCL14	84	1.00611	ENDO	proliferative
sample126	fib C7	307	3.67709	ENDO	proliferative
sample126	fib C7 secretory	0	0	ENDO	proliferative
sample126	fib C7 secretory_late	0	0	ENDO	proliferative
sample126	fib C7-SFRP2	0	0	ENDO	proliferative
sample126	glandular	109	1.30555	ENDO	proliferative
sample126	glandular early-secretory	0	0	ENDO	proliferative
sample126	granulocytes	0	0	ENDO	proliferative
sample126	ILC	0	0	ENDO	proliferative
sample126	LEC	12	0.14373	ENDO	proliferative
sample126	lumenal	4	0.0479099	ENDO	proliferative
sample126	lumenal 1	0	0	ENDO	proliferative
sample126	lumenal 2	1	0.0119775	ENDO	proliferative
sample126	MΦ1-LYVE1	47	0.562942	ENDO	proliferative
sample126	MΦ2-peritoneal	0	0	ENDO	proliferative
sample126	MΦ3-APOE	4	0.0479099	ENDO	proliferative
sample126	MΦ4-infiltrated	22	0.263505	ENDO	proliferative
sample126	MΦ5-activated	5	0.0598874	ENDO	proliferative
sample126	mast cells	0	0	ENDO	proliferative
sample126	mDC	5	0.0598874	ENDO	proliferative
sample126	mesothelial	8	0.0958199	ENDO	proliferative
sample126	mid-secretory	0	0	ENDO	proliferative
sample126	monocytes-CD16-	4	0.0479099	ENDO	proliferative
sample126	monocytes-CD16+	2	0.023955	ENDO	proliferative
sample126	MUC5B+	1	0.0119775	ENDO	proliferative
sample126	NK1	5	0.0598874	ENDO	proliferative
sample126	NK2	1	0.0119775	ENDO	proliferative
sample126	NK3	1	0.0119775	ENDO	proliferative
sample126	pDC	3	0.0359324	ENDO	proliferative
sample126	plasma	6	0.0718649	ENDO	proliferative
sample126	pNK	0	0	ENDO	proliferative
sample126	pre-cDC2	15	0.179662	ENDO	proliferative
sample126	Prv_VSMC secretory	0	0	ENDO	proliferative
sample126	Prv_VSMC secretory_late	0	0	ENDO	proliferative
sample126	Prv-CCL19	10	0.119775	ENDO	proliferative
sample126	Prv-MYH11	40	0.479099	ENDO	proliferative
sample126	Prv-STEAP4	102	1.2217	ENDO	proliferative
sample126	_EM	9	0.107797	ENDO	proliferative
sample126	T_Reg	8	0.0958199	ENDO	proliferative
sample126	T_N/T_CM	9	0.107797	ENDO	proliferative
sample126	TP63+/KRT5+	0	0	ENDO	proliferative
sample126	VSMC	70	0.838424	ENDO	proliferative
sample127	B cell	0	0	ENDO	secretory
sample127	CD4 T_RM	2	0.0347705	ENDO	secretory
sample127	CD8 T_RM	1	0.0173853	ENDO	secretory
sample127	cDC1	1	0.0173853	ENDO	secretory
sample127	cDC2	4	0.069541	ENDO	secretory
sample127	ciliated	30	0.521558	ENDO	secretory
sample127	CTL	0	0	ENDO	secretory
sample127	DC3	0	0	ENDO	secretory
sample127	dS1-myofibroblast	7	0.121697	ENDO	secretory
sample127	dS2	10	0.173853	ENDO	secretory
sample127	dS3	3786	65.8206	ENDO	secretory
sample127	dS4	0	0	ENDO	secretory
sample127	EC-aPCV	1	0.0173853	ENDO	secretory
sample127	EC-artery	4	0.069541	ENDO	secretory
sample127	EC-capillary	1	0.0173853	ENDO	secretory
sample127	EC-HEV	44	0.764951	ENDO	secretory
sample127	EC-PCV	0	0	ENDO	secretory
sample127	EC-tip	142	2.46871	ENDO	secretory
sample127	eF1	12	0.208623	ENDO	secretory
sample127	eF2	42	0.730181	ENDO	secretory
sample127	eF3	1	0.0173853	ENDO	secretory
sample127	eF4-CXCL14	20	0.347705	ENDO	secretory
sample127	fib C7	5	0.0869263	ENDO	secretory
sample127	fib C7 secretory	358	6.22392	ENDO	secretory
sample127	fib C7 secretory_late	0	0	ENDO	secretory
sample127	fib C7-SFRP2	0	0	ENDO	secretory
sample127	glandular	100	1.73853	ENDO	secretory
sample127	glandular early-secretory	487	8.46662	ENDO	secretory
sample127	granulocytes	0	0	ENDO	secretory
sample127	ILC	3	0.0521558	ENDO	secretory
sample127	LEC	1	0.0173853	ENDO	secretory
sample127	lumenal	4	0.069541	ENDO	secretory
sample127	lumenal 1	17	0.295549	ENDO	secretory
sample127	lumenal 2	325	5.65021	ENDO	secretory
sample127	MΦ1-LYVE1	8	0.139082	ENDO	secretory
sample127	MΦ2-peritoneal	0	0	ENDO	secretory
sample127	MΦ3-APOE	6	0.104312	ENDO	secretory
sample127	MΦ4-infiltrated	2	0.0347705	ENDO	secretory
sample127	MΦ5-activated	2	0.0347705	ENDO	secretory
sample127	mast cells	0	0	ENDO	secretory
sample127	mDC	1	0.0173853	ENDO	secretory
sample127	mesothelial	44	0.764951	ENDO	secretory
sample127	mid-secretory	113	1.96453	ENDO	secretory
sample127	monocytes-CD16-	1	0.0173853	ENDO	secretory
sample127	monocytes-CD16+	1	0.0173853	ENDO	secretory
sample127	MUC5B+	0	0	ENDO	secretory
sample127	NK1	7	0.121697	ENDO	secretory
sample127	NK2	3	0.0521558	ENDO	secretory
sample127	NK3	1	0.0173853	ENDO	secretory
sample127	pDC	0	0	ENDO	secretory
sample127	plasma	0	0	ENDO	secretory
sample127	pNK	0	0	ENDO	secretory
sample127	pre-cDC2	1	0.0173853	ENDO	secretory
sample127	Prv_VSMC secretory	125	2.17316	ENDO	secretory
sample127	Prv_VSMC secretory_late	0	0	ENDO	secretory
sample127	Prv-CCL19	1	0.0173853	ENDO	secretory
sample127	Prv-MYH11	1	0.0173853	ENDO	secretory
sample127	Prv-STEAP4	8	0.139082	ENDO	secretory
sample127	_EM	11	0.191238	ENDO	secretory
sample127	T_Reg	1	0.0173853	ENDO	secretory
sample127	T_N/T_CM	4	0.069541	ENDO	secretory
sample127	TP63+/KRT5+	1	0.0173853	ENDO	secretory
sample127	VSMC	2	0.0347705	ENDO	secretory
sample128	B cell	0	0	ENDO	secretory
sample128	CD4 T_RM	1	0.0138523	ENDO	secretory
sample128	CD8 T_RM	3	0.041557	ENDO	secretory
sample128	cDC1	4	0.0554093	ENDO	secretory
sample128	cDC2	6	0.083114	ENDO	secretory
sample128	ciliated	250	3.46308	ENDO	secretory
sample128	CTL	1	0.0138523	ENDO	secretory
sample128	DC3	0	0	ENDO	secretory
sample128	dS1-myofibroblast	7	0.0969663	ENDO	secretory
sample128	dS2	11	0.152376	ENDO	secretory
sample128	dS3	5314	73.6113	ENDO	secretory
sample128	dS4	0	0	ENDO	secretory
sample128	EC-aPCV	2	0.0277047	ENDO	secretory
sample128	EC-artery	7	0.0969663	ENDO	secretory
sample128	EC-capillary	4	0.0554093	ENDO	secretory
sample128	EC-HEV	179	2.47957	ENDO	secretory
sample128	EC-PCV	5	0.0692617	ENDO	secretory
sample128	EC-tip	165	2.28564	ENDO	secretory
sample128	eF1	4	0.0554093	ENDO	secretory
sample128	eF2	73	1.01122	ENDO	secretory
sample128	eF3	4	0.0554093	ENDO	secretory
sample128	eF4-CXCL14	197	2.72891	ENDO	secretory
sample128	fib C7	14	0.193933	ENDO	secretory
sample128	fib C7 secretory	279	3.8648	ENDO	secretory
sample128	fib C7 secretory_late	0	0	ENDO	secretory
sample128	fib C7-SFRP2	1	0.0138523	ENDO	secretory
sample128	glandular	61	0.844992	ENDO	secretory
sample128	glandular early-secretory	35	0.484832	ENDO	secretory
sample128	granulocytes	0	0	ENDO	secretory
sample128	ILC	4	0.0554093	ENDO	secretory
sample128	LEC	11	0.152376	ENDO	secretory
sample128	lumenal	5	0.0692617	ENDO	secretory
sample128	lumenal 1	23	0.318604	ENDO	secretory
sample128	lumenal 2	65	0.900402	ENDO	secretory
sample128	MΦ1-LYVE1	6	0.083114	ENDO	secretory
sample128	MΦ2-peritoneal	0	0	ENDO	secretory
sample128	MΦ3-APOE	5	0.0692617	ENDO	secretory
sample128	MΦ4-infiltrated	1	0.0138523	ENDO	secretory
sample128	MΦ5-activated	1	0.0138523	ENDO	secretory
sample128	mast cells	2	0.0277047	ENDO	secretory
sample128	mDC	2	0.0277047	ENDO	secretory
sample128	mesothelial	3	0.041557	ENDO	secretory
sample128	mid-secretory	237	3.283	ENDO	secretory
sample128	monocytes-CD16-	1	0.0138523	ENDO	secretory
sample128	monocytes-CD16+	0	0	ENDO	secretory
sample128	MUC5B+	0	0	ENDO	secretory
sample128	NK1	6	0.083114	ENDO	secretory
sample128	NK2	3	0.041557	ENDO	secretory
sample128	NK3	4	0.0554093	ENDO	secretory
sample128	pDC	0	0	ENDO	secretory
sample128	plasma	0	0	ENDO	secretory
sample128	pNK	3	0.041557	ENDO	secretory
sample128	pre-cDC2	8	0.110819	ENDO	secretory
sample128	Prv_VSMC secretory	159	2.20252	ENDO	secretory
sample128	Prv_VSMC secretory_late	0	0	ENDO	secretory
sample128	Prv-CCL19	3	0.041557	ENDO	secretory
sample128	Prv-MYH11	7	0.0969663	ENDO	secretory
sample128	Prv-STEAP4	9	0.124671	ENDO	secretory
sample128	_EM	5	0.0692617	ENDO	secretory
sample128	T_Reg	4	0.0554093	ENDO	secretory
sample128	T_N/T_CM	4	0.0554093	ENDO	secretory
sample128	TP63+/KRT5+	0	0	ENDO	secretory
sample128	VSMC	11	0.152376	ENDO	secretory
sample129	B cell	1	0.0149993	ENDO	periovulatory
sample129	CD4 T_RM	0	0	ENDO	periovulatory
sample129	CD8 T_RM	0	0	ENDO	periovulatory
sample129	cDC1	3	0.0449978	ENDO	periovulatory
sample129	cDC2	16	0.239988	ENDO	periovulatory
sample129	ciliated	210	3.14984	ENDO	periovulatory
sample129	CTL	0	0	ENDO	periovulatory
sample129	DC3	1	0.0149993	ENDO	periovulatory
sample129	dS1-myofibroblast	93	1.39493	ENDO	periovulatory
sample129	dS2	585	8.77456	ENDO	periovulatory
sample129	dS3	3	0.0449978	ENDO	periovulatory
sample129	dS4	0	0	ENDO	periovulatory
sample129	EC-aPCV	5	0.0749963	ENDO	periovulatory
sample129	EC-artery	28	0.419979	ENDO	periovulatory
sample129	EC-capillary	9	0.134993	ENDO	periovulatory
sample129	EC-HEV	241	3.61482	ENDO	periovulatory
sample129	EC-PCV	6	0.0899955	ENDO	periovulatory
sample129	EC-tip	613	9.19454	ENDO	periovulatory
sample129	eF1	73	1.09495	ENDO	periovulatory
sample129	eF2	3519	52.7824	ENDO	periovulatory
sample129	eF3	92	1.37993	ENDO	periovulatory
sample129	eF4-CXCL14	65	0.974951	ENDO	periovulatory
sample129	fib C7	390	5.84971	ENDO	periovulatory
sample129	fib C7 secretory	0	0	ENDO	periovulatory
sample129	fib C7 secretory_late	0	0	ENDO	periovulatory
sample129	fib C7-SFRP2	1	0.0149993	ENDO	periovulatory
sample129	glandular	429	6.43468	ENDO	periovulatory
sample129	glandular early-secretory	0	0	ENDO	periovulatory
sample129	granulocytes	2	0.0299985	ENDO	periovulatory
sample129	ILC	0	0	ENDO	periovulatory
sample129	LEC	26	0.389981	ENDO	periovulatory
sample129	lumenal	4	0.059997	ENDO	periovulatory
sample129	lumenal 1	2	0.0299985	ENDO	periovulatory
sample129	lumenal 2	0	0	ENDO	periovulatory
sample129	MΦ1-LYVE1	13	0.19499	ENDO	periovulatory
sample129	MΦ2-peritoneal	0	0	ENDO	periovulatory
sample129	MΦ3-APOE	8	0.119994	ENDO	periovulatory
sample129	MΦ4-infiltrated	24	0.359982	ENDO	periovulatory
sample129	MΦ5-activated	4	0.059997	ENDO	periovulatory
sample129	mast cells	1	0.0149993	ENDO	periovulatory
sample129	mDC	2	0.0299985	ENDO	periovulatory
sample129	mesothelial	46	0.689966	ENDO	periovulatory
sample129	mid-secretory	0	0	ENDO	periovulatory
sample129	monocytes-CD16-	0	0	ENDO	periovulatory
sample129	monocytes-CD16+	0	0	ENDO	periovulatory
sample129	MUC5B+	0	0	ENDO	periovulatory
sample129	NK1	0	0	ENDO	periovulatory
sample129	NK2	0	0	ENDO	periovulatory
sample129	NK3	1	0.0149993	ENDO	periovulatory
sample129	pDC	0	0	ENDO	periovulatory
sample129	plasma	0	0	ENDO	periovulatory
sample129	pNK	0	0	ENDO	periovulatory
sample129	pre-cDC2	7	0.104995	ENDO	periovulatory
sample129	Prv_VSMC secretory	1	0.0149993	ENDO	periovulatory
sample129	Prv_VSMC secretory_late	0	0	ENDO	periovulatory
sample129	Prv-CCL19	2	0.0299985	ENDO	periovulatory
sample129	Prv-MYH11	18	0.269987	ENDO	periovulatory
sample129	Prv-STEAP4	100	1.49993	ENDO	periovulatory
sample129	_EM	2	0.0299985	ENDO	periovulatory
sample129	T_Reg	0	0	ENDO	periovulatory
sample129	T_N/T_CM	2	0.0299985	ENDO	periovulatory
sample129	TP63+/KRT5+	2	0.0299985	ENDO	periovulatory
sample129	VSMC	17	0.254987	ENDO	periovulatory
sample130	B cell	1	0.0117564	ENDO	proliferative
sample130	CD4 T_RM	2	0.0235128	ENDO	proliferative
sample130	CD8 T_RM	2	0.0235128	ENDO	proliferative
sample130	cDC1	2	0.0235128	ENDO	proliferative
sample130	cDC2	7	0.0822949	ENDO	proliferative
sample130	ciliated	8	0.0940513	ENDO	proliferative
sample130	CTL	0	0	ENDO	proliferative
sample130	DC3	1	0.0117564	ENDO	proliferative
sample130	dS1-myofibroblast	159	1.86927	ENDO	proliferative
sample130	dS2	929	10.9217	ENDO	proliferative
sample130	dS3	0	0	ENDO	proliferative
sample130	dS4	0	0	ENDO	proliferative
sample130	EC-aPCV	0	0	ENDO	proliferative
sample130	EC-artery	6	0.0705384	ENDO	proliferative
sample130	EC-capillary	2	0.0235128	ENDO	proliferative
sample130	EC-HEV	43	0.505526	ENDO	proliferative
sample130	EC-PCV	0	0	ENDO	proliferative
sample130	EC-tip	89	1.04632	ENDO	proliferative
sample130	eF1	69	0.811192	ENDO	proliferative
sample130	eF2	6240	73.36	ENDO	proliferative
sample130	eF3	87	1.02281	ENDO	proliferative
sample130	eF4-CXCL14	125	1.46955	ENDO	proliferative
sample130	fib C7	460	5.40795	ENDO	proliferative
sample130	fib C7 secretory	0	0	ENDO	proliferative
sample130	fib C7 secretory_late	0	0	ENDO	proliferative
sample130	fib C7-SFRP2	0	0	ENDO	proliferative
sample130	glandular	68	0.799436	ENDO	proliferative
sample130	glandular early-secretory	15	0.176346	ENDO	proliferative
sample130	granulocytes	0	0	ENDO	proliferative
sample130	ILC	1	0.0117564	ENDO	proliferative
sample130	LEC	4	0.0470256	ENDO	proliferative
sample130	lumenal	0	0	ENDO	proliferative
sample130	lumenal 1	0	0	ENDO	proliferative
sample130	lumenal 2	0	0	ENDO	proliferative
sample130	MΦ1-LYVE1	42	0.493769	ENDO	proliferative
sample130	MΦ2-peritoneal	1	0.0117564	ENDO	proliferative
sample130	MΦ3-APOE	27	0.317423	ENDO	proliferative
sample130	MΦ4-infiltrated	6	0.0705384	ENDO	proliferative
sample130	MΦ5-activated	6	0.0705384	ENDO	proliferative
sample130	mast cells	0	0	ENDO	proliferative
sample130	mDC	0	0	ENDO	proliferative
sample130	mesothelial	6	0.0705384	ENDO	proliferative
sample130	mid-secretory	1	0.0117564	ENDO	proliferative
sample130	monocytes-CD16-	1	0.0117564	ENDO	proliferative
sample130	monocytes-CD16+	0	0	ENDO	proliferative
sample130	MUC5B+	0	0	ENDO	proliferative
sample130	NK1	0	0	ENDO	proliferative
sample130	NK2	0	0	ENDO	proliferative
sample130	NK3	1	0.0117564	ENDO	proliferative
sample130	pDC	1	0.0117564	ENDO	proliferative
sample130	plasma	0	0	ENDO	proliferative
sample130	pNK	0	0	ENDO	proliferative
sample130	pre-cDC2	4	0.0470256	ENDO	proliferative
sample130	Prv_VSMC secretory	0	0	ENDO	proliferative
sample130	Prv_VSMC secretory_late	0	0	ENDO	proliferative
sample130	Prv-CCL19	1	0.0117564	ENDO	proliferative
sample130	Prv-MYH11	15	0.176346	ENDO	proliferative
sample130	Prv-STEAP4	55	0.646602	ENDO	proliferative
sample130	_EM	5	0.058782	ENDO	proliferative
sample130	T_Reg	1	0.0117564	ENDO	proliferative
sample130	T_N/T_CM	5	0.058782	ENDO	proliferative
sample130	TP63+/KRT5+	0	0	ENDO	proliferative
sample130	VSMC	8	0.0940513	ENDO	proliferative
sample131	B cell	0	0	non-ENDO	secretory
sample131	CD4 T_RM	3	0.0437445	non-ENDO	secretory
sample131	CD8 T_RM	0	0	non-ENDO	secretory
sample131	cDC1	10	0.145815	non-ENDO	secretory
sample131	cDC2	9	0.131234	non-ENDO	secretory
sample131	ciliated	40	0.58326	non-ENDO	secretory
sample131	CTL	0	0	non-ENDO	secretory
sample131	DC3	1	0.0145815	non-ENDO	secretory
sample131	dS1-myofibroblast	11	0.160397	non-ENDO	secretory
sample131	dS2	9	0.131234	non-ENDO	secretory
sample131	dS3	191	2.78507	non-ENDO	secretory
sample131	dS4	5707	83.2167	non-ENDO	secretory
sample131	EC-aPCV	2	0.029163	non-ENDO	secretory
sample131	EC-artery	3	0.0437445	non-ENDO	secretory
sample131	EC-capillary	1	0.0145815	non-ENDO	secretory
sample131	EC-HEV	42	0.612423	non-ENDO	secretory
sample131	EC-PCV	3	0.0437445	non-ENDO	secretory
sample131	EC-tip	103	1.5019	non-ENDO	secretory
sample131	eF1	8	0.116652	non-ENDO	secretory
sample131	eF2	17	0.247886	non-ENDO	secretory
sample131	eF3	46	0.670749	non-ENDO	secretory
sample131	eF4-CXCL14	4	0.058326	non-ENDO	secretory
sample131	fib C7	3	0.0437445	non-ENDO	secretory
sample131	fib C7 secretory	0	0	non-ENDO	secretory
sample131	fib C7 secretory_late	58	0.845728	non-ENDO	secretory
sample131	fib C7-SFRP2	0	0	non-ENDO	secretory
sample131	glandular	28	0.408282	non-ENDO	secretory
sample131	glandular early-secretory	4	0.058326	non-ENDO	secretory
sample131	granulocytes	0	0	non-ENDO	secretory
sample131	ILC	6	0.0874891	non-ENDO	secretory
sample131	LEC	54	0.787402	non-ENDO	secretory
sample131	lumenal	2	0.029163	non-ENDO	secretory
sample131	lumenal 1	2	0.029163	non-ENDO	secretory
sample131	lumenal 2	0	0	non-ENDO	secretory
sample131	MΦ1-LYVE1	64	0.933217	non-ENDO	secretory
sample131	MΦ2-peritoneal	1	0.0145815	non-ENDO	secretory
sample131	MΦ3-APOE	44	0.641586	non-ENDO	secretory
sample131	MΦ4-infiltrated	13	0.18956	non-ENDO	secretory
sample131	MΦ5-activated	8	0.116652	non-ENDO	secretory
sample131	mast cells	0	0	non-ENDO	secretory
sample131	mDC	3	0.0437445	non-ENDO	secretory
sample131	mesothelial	0	0	non-ENDO	secretory
sample131	mid-secretory	210	3.06212	non-ENDO	secretory
sample131	monocytes-CD16-	0	0	non-ENDO	secretory
sample131	monocytes-CD16+	0	0	non-ENDO	secretory
sample131	MUC5B+	0	0	non-ENDO	secretory
sample131	NK1	45	0.656168	non-ENDO	secretory
sample131	NK2	1	0.0145815	non-ENDO	secretory
sample131	NK3	2	0.029163	non-ENDO	secretory
sample131	pDC	0	0	non-ENDO	secretory
sample131	plasma	1	0.0145815	non-ENDO	secretory
sample131	pNK	0	0	non-ENDO	secretory
sample131	pre-cDC2	13	0.18956	non-ENDO	secretory
sample131	Prv_VSMC secretory	0	0	non-ENDO	secretory
sample131	Prv_VSMC secretory_late	79	1.15194	non-ENDO	secretory
sample131	Prv-CCL19	0	0	non-ENDO	secretory
sample131	Prv-MYH11	0	0	non-ENDO	secretory
sample131	Prv-STEAP4	0	0	non-ENDO	secretory
sample131	_EM	5	0.0729076	non-ENDO	secretory
sample131	T_Reg	1	0.0145815	non-ENDO	secretory
sample131	T_N/T_CM	1	0.0145815	non-ENDO	secretory
sample131	TP63+/KRT5+	0	0	non-ENDO	secretory
sample131	VSMC	0	0	non-ENDO	secretory
sample132	B cell	1	0.0142796	ENDO	secretory
sample132	CD4 T_RM	5	0.071398	ENDO	secretory
sample132	CD8 T_RM	6	0.0856776	ENDO	secretory
sample132	cDC1	6	0.0856776	ENDO	secretory
sample132	cDC2	13	0.185635	ENDO	secretory
sample132	ciliated	22	0.314151	ENDO	secretory
sample132	CTL	1	0.0142796	ENDO	secretory
sample132	DC3	0	0	ENDO	secretory
sample132	dS1-myofibroblast	16	0.228474	ENDO	secretory
sample132	dS2	60	0.856776	ENDO	secretory
sample132	dS3	5277	75.3534	ENDO	secretory
sample132	dS4	0	0	ENDO	secretory
sample132	EC-aPCV	2	0.0285592	ENDO	secretory
sample132	EC-artery	1	0.0142796	ENDO	secretory
sample132	EC-capillary	4	0.0571184	ENDO	secretory
sample132	EC-HEV	73	1.04241	ENDO	secretory
sample132	EC-PCV	1	0.0142796	ENDO	secretory
sample132	EC-tip	110	1.57076	ENDO	secretory
sample132	eF1	14	0.199914	ENDO	secretory
sample132	eF2	228	3.25575	ENDO	secretory
sample132	eF3	14	0.199914	ENDO	secretory
sample132	eF4-CXCL14	22	0.314151	ENDO	secretory
sample132	fib C7	40	0.571184	ENDO	secretory
sample132	fib C7 secretory	392	5.5976	ENDO	secretory
sample132	fib C7 secretory_late	0	0	ENDO	secretory
sample132	fib C7-SFRP2	0	0	ENDO	secretory
sample132	glandular	51	0.728259	ENDO	secretory
sample132	glandular early-secretory	134	1.91347	ENDO	secretory
sample132	granulocytes	0	0	ENDO	secretory
sample132	ILC	2	0.0285592	ENDO	secretory
sample132	LEC	6	0.0856776	ENDO	secretory
sample132	lumenal	2	0.0285592	ENDO	secretory
sample132	lumenal 1	9	0.128516	ENDO	secretory
sample132	lumenal 2	81	1.15665	ENDO	secretory
sample132	MΦ1-LYVE1	38	0.542625	ENDO	secretory
sample132	MΦ2-peritoneal	0	0	ENDO	secretory
sample132	MΦ3-APOE	15	0.214194	ENDO	secretory
sample132	MΦ4-infiltrated	0	0	ENDO	secretory
sample132	MΦ5-activated	3	0.0428388	ENDO	secretory
sample132	mast cells	3	0.0428388	ENDO	secretory
sample132	mDC	5	0.071398	ENDO	secretory
sample132	mesothelial	16	0.228474	ENDO	secretory
sample132	mid-secretory	105	1.49936	ENDO	secretory
sample132	monocytes-CD16-	1	0.0142796	ENDO	secretory
sample132	monocytes-CD16+	2	0.0285592	ENDO	secretory
sample132	MUC5B+	0	0	ENDO	secretory
sample132	NK1	5	0.071398	ENDO	secretory
sample132	NK2	2	0.0285592	ENDO	secretory
sample132	NK3	6	0.0856776	ENDO	secretory
sample132	pDC	0	0	ENDO	secretory
sample132	plasma	3	0.0428388	ENDO	secretory
sample132	pNK	0	0	ENDO	secretory
sample132	pre-cDC2	8	0.114237	ENDO	secretory
sample132	Prv_VSMC secretory	133	1.89919	ENDO	secretory
sample132	Prv_VSMC secretory_late	0	0	ENDO	secretory
sample132	Prv-CCL19	1	0.0142796	ENDO	secretory
sample132	Prv-MYH11	7	0.0999572	ENDO	secretory
sample132	Prv-STEAP4	10	0.142796	ENDO	secretory
sample132	_EM	29	0.414108	ENDO	secretory
sample132	T_Reg	0	0	ENDO	secretory
sample132	T_N/T_CM	8	0.114237	ENDO	secretory
sample132	TP63+/KRT5+	0	0	ENDO	secretory
sample132	VSMC	10	0.142796	ENDO	secretory
sample133	B cell	0	0	non-ENDO	secretory
sample133	CD4 T_RM	5	0.08088	non-ENDO	secretory
sample133	CD8 T_RM	3	0.048528	non-ENDO	secretory
sample133	cDC1	0	0	non-ENDO	secretory
sample133	cDC2	7	0.113232	non-ENDO	secretory
sample133	ciliated	27	0.436752	non-ENDO	secretory
sample133	CTL	0	0	non-ENDO	secretory
sample133	DC3	1	0.016176	non-ENDO	secretory
sample133	dS1-myofibroblast	17	0.274992	non-ENDO	secretory
sample133	dS2	57	0.922032	non-ENDO	secretory
sample133	dS3	4586	74.1831	non-ENDO	secretory
sample133	dS4	0	0	non-ENDO	secretory
sample133	EC-aPCV	1	0.016176	non-ENDO	secretory
sample133	EC-artery	4	0.064704	non-ENDO	secretory
sample133	EC-capillary	4	0.064704	non-ENDO	secretory
sample133	EC-HEV	66	1.06762	non-ENDO	secretory
sample133	EC-PCV	1	0.016176	non-ENDO	secretory
sample133	EC-tip	134	2.16758	non-ENDO	secretory
sample133	eF1	5	0.08088	non-ENDO	secretory
sample133	eF2	138	2.23229	non-ENDO	secretory
sample133	eF3	5	0.08088	non-ENDO	secretory
sample133	eF4-CXCL14	11	0.177936	non-ENDO	secretory
sample133	fib C7	20	0.32352	non-ENDO	secretory
sample133	fib C7 secretory	430	6.95568	non-ENDO	secretory
sample133	fib C7 secretory_late	0	0	non-ENDO	secretory
sample133	fib C7-SFRP2	0	0	non-ENDO	secretory
sample133	glandular	108	1.74701	non-ENDO	secretory
sample133	glandular early-secretory	171	2.7661	non-ENDO	secretory
sample133	granulocytes	0	0	non-ENDO	secretory
sample133	ILC	7	0.113232	non-ENDO	secretory
sample133	LEC	3	0.048528	non-ENDO	secretory
sample133	lumenal	3	0.048528	non-ENDO	secretory
sample133	lumenal 1	4	0.064704	non-ENDO	secretory
sample133	lumenal 2	94	1.52054	non-ENDO	secretory
sample133	MΦ1-LYVE1	8	0.129408	non-ENDO	secretory
sample133	MΦ2-peritoneal	0	0	non-ENDO	secretory
sample133	MΦ3-APOE	3	0.048528	non-ENDO	secretory
sample133	MΦ4-infiltrated	5	0.08088	non-ENDO	secretory
sample133	MΦ5-activated	0	0	non-ENDO	secretory
sample133	mast cells	0	0	non-ENDO	secretory
sample133	mDC	1	0.016176	non-ENDO	secretory
sample133	mesothelial	131	2.11906	non-ENDO	secretory
sample133	mid-secretory	20	0.32352	non-ENDO	secretory
sample133	monocytes-CD16-	0	0	non-ENDO	secretory
sample133	monocytes-CD16+	0	0	non-ENDO	secretory
sample133	MUC5B+	0	0	non-ENDO	secretory
sample133	NK1	1	0.016176	non-ENDO	secretory
sample133	NK2	6	0.097056	non-ENDO	secretory
sample133	NK3	6	0.097056	non-ENDO	secretory
sample133	pDC	0	0	non-ENDO	secretory
sample133	plasma	0	0	non-ENDO	secretory
sample133	pNK	0	0	non-ENDO	secretory
sample133	pre-cDC2	5	0.08088	non-ENDO	secretory
sample133	Prv_VSMC secretory	54	0.873504	non-ENDO	secretory
sample133	Prv_VSMC secretory_late	0	0	non-ENDO	secretory
sample133	Prv-CCL19	0	0	non-ENDO	secretory
sample133	Prv-MYH11	2	0.032352	non-ENDO	secretory
sample133	Prv-STEAP4	6	0.097056	non-ENDO	secretory
sample133	_EM	14	0.226464	non-ENDO	secretory
sample133	T_Reg	0	0	non-ENDO	secretory
sample133	T_N/T_CM	5	0.08088	non-ENDO	secretory
sample133	TP63+/KRT5+	0	0	non-ENDO	secretory
sample133	VSMC	3	0.048528	non-ENDO	secretory
sample134	B cell	0	0	ENDO	proliferative
sample134	CD4 T_RM	0	0	ENDO	proliferative
sample134	CD8 T_RM	0	0	ENDO	proliferative
sample134	cDC1	4	0.0511574	ENDO	proliferative
sample134	cDC2	1	0.0127894	ENDO	proliferative
sample134	ciliated	39	0.498785	ENDO	proliferative
sample134	CTL	0	0	ENDO	proliferative
sample134	DC3	0	0	ENDO	proliferative
sample134	dS1-myofibroblast	176	2.25093	ENDO	proliferative
sample134	dS2	619	7.91661	ENDO	proliferative
sample134	dS3	0	0	ENDO	proliferative
sample134	dS4	0	0	ENDO	proliferative
sample134	EC-aPCV	1	0.0127894	ENDO	proliferative
sample134	EC-artery	4	0.0511574	ENDO	proliferative
sample134	EC-capillary	1	0.0127894	ENDO	proliferative
sample134	EC-HEV	47	0.6011	ENDO	proliferative
sample134	EC-PCV	2	0.0255787	ENDO	proliferative
sample134	EC-tip	153	1.95677	ENDO	proliferative
sample134	eF1	155	1.98235	ENDO	proliferative
sample134	eF2	5761	73.6795	ENDO	proliferative
sample134	eF3	79	1.01036	ENDO	proliferative
sample134	eF4-CXCL14	185	2.36603	ENDO	proliferative
sample134	fib C7	317	4.05423	ENDO	proliferative
sample134	fib C7 secretory	0	0	ENDO	proliferative
sample134	fib C7 secretory_late	0	0	ENDO	proliferative
sample134	fib C7-SFRP2	2	0.0255787	ENDO	proliferative
sample134	glandular	30	0.383681	ENDO	proliferative
sample134	glandular early-secretory	3	0.0383681	ENDO	proliferative
sample134	granulocytes	0	0	ENDO	proliferative
sample134	ILC	0	0	ENDO	proliferative
sample134	LEC	3	0.0383681	ENDO	proliferative
sample134	lumenal	0	0	ENDO	proliferative
sample134	lumenal 1	0	0	ENDO	proliferative
sample134	lumenal 2	0	0	ENDO	proliferative
sample134	MΦ1-LYVE1	17	0.217419	ENDO	proliferative
sample134	MΦ2-peritoneal	0	0	ENDO	proliferative
sample134	MΦ3-APOE	4	0.0511574	ENDO	proliferative
sample134	MΦ4-infiltrated	3	0.0383681	ENDO	proliferative
sample134	MΦ5-activated	3	0.0383681	ENDO	proliferative
sample134	mast cells	1	0.0127894	ENDO	proliferative
sample134	mDC	0	0	ENDO	proliferative
sample134	mesothelial	11	0.140683	ENDO	proliferative
sample134	mid-secretory	1	0.0127894	ENDO	proliferative
sample134	monocytes-CD16-	2	0.0255787	ENDO	proliferative
sample134	monocytes-CD16+	1	0.0127894	ENDO	proliferative
sample134	MUC5B+	0	0	ENDO	proliferative
sample134	NK1	0	0	ENDO	proliferative
sample134	NK2	0	0	ENDO	proliferative
sample134	NK3	0	0	ENDO	proliferative
sample134	pDC	0	0	ENDO	proliferative
sample134	plasma	2	0.0255787	ENDO	proliferative
sample134	pNK	0	0	ENDO	proliferative
sample134	pre-cDC2	0	0	ENDO	proliferative
sample134	Prv_VSMC secretory	0	0	ENDO	proliferative
sample134	Prv_VSMC secretory_late	0	0	ENDO	proliferative
sample134	Prv-CCL19	7	0.0895255	ENDO	proliferative
sample134	Prv-MYH11	37	0.473206	ENDO	proliferative
sample134	Prv-STEAP4	112	1.43241	ENDO	proliferative
sample134	_EM	2	0.0255787	ENDO	proliferative
sample134	T_Reg	1	0.0127894	ENDO	proliferative
sample134	T_N/T_CM	1	0.0127894	ENDO	proliferative
sample134	TP63+/KRT5+	1	0.0127894	ENDO	proliferative
sample134	VSMC	31	0.39647	ENDO	proliferative
sample135	B cell	0	0	ENDO	proliferative
sample135	CD4 T_RM	2	0.0232558	ENDO	proliferative
sample135	CD8 T_RM	0	0	ENDO	proliferative
sample135	cDC1	5	0.0581395	ENDO	proliferative
sample135	cDC2	18	0.209302	ENDO	proliferative
sample135	ciliated	23	0.267442	ENDO	proliferative
sample135	CTL	1	0.0116279	ENDO	proliferative
sample135	DC3	0	0	ENDO	proliferative
sample135	dS1-myofibroblast	154	1.7907	ENDO	proliferative
sample135	dS2	591	6.87209	ENDO	proliferative
sample135	dS3	1	0.0116279	ENDO	proliferative
sample135	dS4	0	0	ENDO	proliferative
sample135	EC-aPCV	0	0	ENDO	proliferative
sample135	EC-artery	1	0.0116279	ENDO	proliferative
sample135	EC-capillary	1	0.0116279	ENDO	proliferative
sample135	EC-HEV	65	0.755814	ENDO	proliferative
sample135	EC-PCV	1	0.0116279	ENDO	proliferative
sample135	EC-tip	176	2.04651	ENDO	proliferative
sample135	eF1	146	1.69767	ENDO	proliferative
sample135	eF2	6367	74.0349	ENDO	proliferative
sample135	eF3	51	0.593023	ENDO	proliferative
sample135	eF4-CXCL14	240	2.7907	ENDO	proliferative
sample135	fib C7	237	2.75581	ENDO	proliferative
sample135	fib C7 secretory	0	0	ENDO	proliferative
sample135	fib C7 secretory_late	0	0	ENDO	proliferative
sample135	fib C7-SFRP2	0	0	ENDO	proliferative
sample135	glandular	182	2.11628	ENDO	proliferative
sample135	glandular early-secretory	0	0	ENDO	proliferative
sample135	granulocytes	0	0	ENDO	proliferative
sample135	ILC	3	0.0348837	ENDO	proliferative
sample135	LEC	4	0.0465116	ENDO	proliferative
sample135	lumenal	13	0.151163	ENDO	proliferative
sample135	lumenal 1	2	0.0232558	ENDO	proliferative
sample135	lumenal 2	0	0	ENDO	proliferative
sample135	MΦ1-LYVE1	58	0.674419	ENDO	proliferative
sample135	MΦ2-peritoneal	0	0	ENDO	proliferative
sample135	MΦ3-APOE	16	0.186047	ENDO	proliferative
sample135	MΦ4-infiltrated	12	0.139535	ENDO	proliferative
sample135	MΦ5-activated	11	0.127907	ENDO	proliferative
sample135	mast cells	0	0	ENDO	proliferative
sample135	mDC	5	0.0581395	ENDO	proliferative
sample135	mesothelial	26	0.302326	ENDO	proliferative
sample135	mid-secretory	0	0	ENDO	proliferative
sample135	monocytes-CD16-	0	0	ENDO	proliferative
sample135	monocytes-CD16+	0	0	ENDO	proliferative
sample135	MUC5B+	3	0.0348837	ENDO	proliferative
[truncated: 1,403 more rows]

## Sheet: cell type annotation
Annotation main	Annotation refined	Annotation united
mesenchymal	eF2	eF2
endothelial	EC-tip	Endothelial1
mesenchymal	eF3	eF
epithelial	glandular early-secretory	Epithelial2
epithelial	ciliated	ciliated
mesenchymal	dS1-myofibroblast	dS1-myofibroblast
epithelial	glandular	Epithelial1
mesenchymal	Prv-STEAP4	Prv
endothelial	EC-artery	Endothelial1
mesenchymal	dS2	dS2
endothelial	EC-HEV	EC-HEV
myeloid	MΦ1-LYVE1	macrophage
mesenchymal	eF1	eF
endothelial	LEC	LEC
mesenchymal	VSMC	Prv
mesenchymal	Prv-MYH11	Prv
myeloid	cDC2	DC
mesenchymal	eF4-CXCL14	eF4-CXCL14
mesenchymal	fib C7	C7
myeloid	pre-cDC2	DC
myeloid	MΦ3-APOE	macrophage
myeloid	cDC1	DC
lymphocyte	_EM	Tcell
myeloid	MΦ4-infiltrated	macrophage
mesenchymal	Prv-CCL19	Prv
endothelial	EC-capillary	Endothelial1
epithelial	mid-secretory	Epithelial2
endothelial	EC-aPCV	Endothelial1
lymphocyte	T_N/T_CM	Tcell
myeloid	DC3	DC
endothelial	EC-PCV	Endothelial1
epithelial	mesothelial	mesothelial
epithelial	lumenal	Epithelial1
myeloid	MΦ5-activated	MΦ5-activated
lymphocyte	B cell	B cell
myeloid	monocytes-CD16-	monocyte
lymphocyte	CD4 T_RM	Tcell
myeloid	mast cells	mast cells
epithelial	lumenal 1	Epithelial2
epithelial	lumenal 2	Epithelial2
epithelial	MUC5B+	MUC5B+
lymphocyte	T_Reg	Tcell
epithelial	TP63+/KRT5+	Epithelial1
myeloid	mDC	DC
mesenchymal	fib C7-SFRP2	C7
lymphocyte	NK1	NK
myeloid	MΦ2-peritoneal	macrophage
lymphocyte	CD8 T_RM	Tcell
lymphocyte	NK2	NK
lymphocyte	NK3	NK
lymphocyte	plasma	plasma
myeloid	pDC	pDC
myeloid	monocytes-CD16+	monocyte
lymphocyte	ILC	Tcell
lymphocyte	CTL	Tcell
lymphocyte	pNK	NK
myeloid	granulocytes	granulocytes
mesenchymal	dS3	dS3
mesenchymal	dS4	dS4
mesenchymal	Prv_VSMC secretory	Prv_VSMC secretory
mesenchymal	fib C7 secretory	fib C7 secretory
mesenchymal	fib C7 secretory_late	fib C7 secretory_late
mesenchymal	Prv_VSMC secretory_late	Prv_VSMC secretory_late

## Sheet: Proliferative vs secretory freq
Annotation refined	p.value (t-test; two-sided; proliferative vs secretory; cell type total percentage)
eF2	2.44087e-19
dS2	2.70888e-14
dS1-myofibroblast	1.13434e-10
fib C7	2.1215e-09
Prv-STEAP4	2.60877e-08
Prv-MYH11	7.98116e-08
dS3	3.73237e-06
Prv_VSMC secretory	4.0906e-05
fib C7 secretory	0.000124836
eF4-CXCL14	0.000756154
Prv-CCL19	0.00231917
mid-secretory	0.00285636
plasma	0.00308017
pDC	0.00374617
eF1	0.00500579
lumenal 1	0.00606783
glandular	0.00854449
T_Reg	0.0091907
TP63+/KRT5+	0.00984558
MUC5B+	0.016489
eF3	0.0170374
fib C7-SFRP2	0.0207421
lumenal 2	0.0237545
glandular early-secretory	0.0269104
cDC2	0.0273604
EC-artery	0.0558632
VSMC	0.0743923
NK2	0.105719
lumenal	0.121388
DC3	0.121743
NK1	0.135828
MΦ5-activated	0.144171
monocytes-CD16+	0.16216
mesothelial	0.163579
T_N/T_CM	0.165444
CD8 T_RM	0.166575
MΦ1-LYVE1	0.166912
dS4	0.17206
EC-HEV	0.179331
fib C7 secretory_late	0.184202
MΦ3-APOE	0.217024
pre-cDC2	0.229883
Prv_VSMC secretory_late	0.250305
mDC	0.259465
NK3	0.260445
MΦ4-infiltrated	0.26604
mast cells	0.272969
CD4 T_RM	0.310741
monocytes-CD16-	0.311807
cDC1	0.348362
ciliated	0.421
CTL	0.429653
ILC	0.490927
EC-PCV	0.509108
LEC	0.544888
EC-tip	0.564646
EC-capillary	0.623637
MΦ2-peritoneal	0.638163
pNK	0.732392
EC-aPCV	0.78772
B cell	0.835728
_EM	0.974067
granulocytes	NA
