# Supplementary material for: Endometriosis-related alterations in the endometrium revealed by integrated single-cell and AI-powered approaches
Source: Nat Commun. 2026 May 20;17:6688. doi: 10.1038/s41467-026-73020-4 (PMC13385355; doi:10.1038/s41467-026-73020-4)
Supplement: Supplementary file 6 — Supplementary Data 4 [file 41467_2026_73020_MOESM6_ESM.xlsx]

## Sheet: DEGs_prolif_muscat_005
gene	cluster_id	logFC	AveExpr	t	p_val	p_adj.loc	p_adj.glb	stage	AnnotationMain	Fig3_Sup5_LigandReceptor
LDHB	ciliated	-0.50904	19.7734	-4.65049	3.93804e-06	0.0125584	0.0123305	mild-ENDO	epithelial	FALSE
EAPP	ciliated	-0.360815	19.084	-4.59797	5.03649e-06	0.0128491	0.0146352	mild-ENDO	epithelial	FALSE
SSU72	dS1-myofibroblast	0.254512	19.2434	4.93379	8.68335e-07	0.00311407	0.00419477	severe-ENDO	mesenchymal	FALSE
CAVIN3	dS1-myofibroblast	0.258849	19.3842	4.71978	2.51285e-06	0.00533443	0.00861484	severe-ENDO	mesenchymal	FALSE
SSU72	dS1-myofibroblast	0.250202	19.1821	4.84499	1.34102e-06	0.00982835	0.0145723	all-ENDO	mesenchymal	FALSE
XRN2	dS2	-0.107768	18.9757	-4.91327	9.11825e-07	0.0147953	0.0794401	mild-ENDO	mesenchymal	FALSE
SPEN	EC-tip	0.32097	18.8241	6.57294	6.09492e-11	2.90606e-07	8.41267e-07	mild-ENDO	endothelial	FALSE
PEF1	EC-tip	-0.199246	18.8825	-5.01814	5.62072e-07	0.00089332	0.00282114	mild-ENDO	endothelial	FALSE
PTPN14	EC-tip	0.361739	18.8828	5.9647	5.49581e-06	0.00604708	0.0151715	mild-ENDO	endothelial	FALSE
PTRHD1	EC-tip	-0.287939	19.0757	-6.69016	2.79611e-11	2.90606e-07	8.41267e-07	mild-ENDO	endothelial	FALSE
ARHGAP31	EC-tip	0.268371	18.8863	5.42618	6.36657e-08	0.000151779	0.00050215	mild-ENDO	endothelial	FALSE
SKIL	EC-tip	0.268002	18.7384	5.43117	6.19338e-08	0.000151779	0.00050215	mild-ENDO	endothelial	FALSE
AIMP1	EC-tip	-0.171032	18.9169	-4.07617	4.73517e-05	0.0338659	0.0816979	mild-ENDO	endothelial	FALSE
PREX2	EC-tip	0.355551	19.0136	6.17406	7.85663e-10	2.80953e-06	8.67544e-06	mild-ENDO	endothelial	FALSE
MRPS16	EC-tip	-0.210278	18.9851	-4.95888	7.61285e-07	0.00108894	0.00350261	mild-ENDO	endothelial	FALSE
ARCN1	EC-tip	0.240736	18.7978	5.14421	2.91576e-07	0.000595815	0.00201228	mild-ENDO	endothelial	FALSE
ZCRB1	EC-tip	-0.171955	18.9094	-4.18403	2.97235e-05	0.0236202	0.0565883	mild-ENDO	endothelial	FALSE
CAND1	EC-tip	0.318599	18.8082	6.60809	4.83134e-11	2.90606e-07	8.41267e-07	mild-ENDO	endothelial	FALSE
MYCBP2	EC-tip	0.23049	18.9128	4.62163	4.02e-06	0.00479184	0.0123305	mild-ENDO	endothelial	FALSE
TP53BP1	EC-tip	0.200938	18.6026	4.80172	1.67515e-06	0.0021783	0.00616578	mild-ENDO	endothelial	FALSE
SMG1	EC-tip	0.228759	18.8615	4.52261	6.42148e-06	0.00656092	0.0161153	mild-ENDO	endothelial	FALSE
EPN2	EC-tip	0.203378	18.784	4.47629	7.96923e-06	0.00721327	0.0171335	mild-ENDO	endothelial	FALSE
TAOK1	EC-tip	0.28895	18.9076	5.24222	4.08232e-05	0.0307334	0.072706	mild-ENDO	endothelial	FALSE
MRPL54	EC-tip	-0.211701	18.9666	-5.08069	4.06621e-07	0.000727038	0.00224499	mild-ENDO	endothelial	FALSE
SAFB	EC-tip	0.204148	18.7957	4.47362	8.06854e-06	0.00721327	0.0171335	mild-ENDO	endothelial	FALSE
ACSL4	EC-tip	0.191985	18.7484	4.25931	2.13384e-05	0.0179544	0.0420755	mild-ENDO	endothelial	FALSE
EIF3I	EC-tip	0.228656	19.8447	3.95281	7.91467e-05	0.0189355	0.040141	severe-ENDO	endothelial	FALSE
JAK1	EC-tip	0.221143	20.2478	3.75842	0.000174473	0.0305246	0.0579483	severe-ENDO	endothelial	FALSE
NFE2L2	EC-tip	0.198242	19.2887	3.71426	0.00020777	0.0332565	0.0617505	severe-ENDO	endothelial	FALSE
SELENOK	EC-tip	0.236529	19.2081	4.44403	0.000171551	0.0303666	0.0578111	severe-ENDO	endothelial	FALSE
STAG1	EC-tip	-0.141946	18.5815	-3.57479	0.000356419	0.0443906	0.0785123	severe-ENDO	endothelial	FALSE
CAST	EC-tip	0.243204	19.5685	4.35845	1.35697e-05	0.00817719	0.0163869	severe-ENDO	endothelial	FALSE
EPB41L2	EC-tip	-0.163929	18.7139	-3.61977	0.000300076	0.0414214	0.074205	severe-ENDO	endothelial	FALSE
SMIM19	EC-tip	-0.141998	18.6011	-3.66735	0.000249629	0.0361147	0.0662588	severe-ENDO	endothelial	FALSE
FRG1HP	EC-tip	-0.199799	18.591	-4.42883	0.000335409	0.0435049	0.076706	severe-ENDO	endothelial	FALSE
SLC3A2	EC-tip	0.193824	19.2558	3.55876	0.000378791	0.0459621	0.0806204	severe-ENDO	endothelial	FALSE
IKBIP	EC-tip	0.213089	19.1078	4.22522	2.46313e-05	0.0123703	0.0249355	severe-ENDO	endothelial	FALSE
FBXO21	EC-tip	-0.194505	18.8515	-4.02736	0.000408412	0.0487695	0.0845683	severe-ENDO	endothelial	FALSE
TPP2	EC-tip	-0.165681	18.6172	-4.01448	6.11373e-05	0.0176898	0.0362323	severe-ENDO	endothelial	FALSE
PRKAR1A	EC-tip	0.208565	19.637	3.69705	0.000222294	0.0343045	0.0633364	severe-ENDO	endothelial	FALSE
TGFB1	EC-tip	0.230783	19.4059	4.23271	2.38309e-05	0.0123703	0.0249355	severe-ENDO	endothelial	TRUE
SELENOK	EC-tip	0.234546	19.1689	4.55532	5.42156e-06	0.00924737	0.0253097	all-ENDO	endothelial	FALSE
CAST	EC-tip	0.241201	19.5489	4.31382	1.65206e-05	0.0195083	0.0482022	all-ENDO	endothelial	FALSE
FBXO21	EC-tip	-0.195611	18.8406	-4.14059	3.55165e-05	0.0218085	0.0565237	all-ENDO	endothelial	FALSE
TPP2	EC-tip	-0.166915	18.6171	-4.05633	5.10142e-05	0.0252619	0.0637906	all-ENDO	endothelial	FALSE
PRMT1	eF	-0.252712	19.3559	-4.98324	6.87126e-07	0.00923841	0.0156166	mild-ENDO	mesenchymal	FALSE
SRM	eF	0.315305	18.7308	2.83427	0.017864	0.0379198	0.0992114	severe-ENDO	mesenchymal	FALSE
SH3BGRL3	eF	0.447105	20.4433	2.74018	0.0202105	0.0412991	0.0992114	severe-ENDO	mesenchymal	FALSE
JAK1	eF	0.261158	19.6706	2.58289	0.023817	0.0465032	0.100617	severe-ENDO	mesenchymal	FALSE
ENSG00000285641.1	eF	0.31354	19.513	4.66927	0.00109388	0.0215645	0.093086	severe-ENDO	mesenchymal	FALSE
MRPL24	eF	-0.142418	18.5742	-2.70447	0.0194838	0.0402312	0.0992114	severe-ENDO	mesenchymal	FALSE
TAGLN2	eF	0.365677	19.57	2.94846	0.0165692	0.0360614	0.0992114	severe-ENDO	mesenchymal	FALSE
COPA	eF	0.165899	19.0102	3.31	0.000943378	0.0215645	0.0898103	severe-ENDO	mesenchymal	FALSE
ATP2B4	eF	-0.174279	18.7026	-3.09528	0.0104329	0.0273012	0.0992114	severe-ENDO	mesenchymal	FALSE
RNF187	eF	0.139389	18.8004	3.39312	0.000699474	0.0215645	0.0801616	severe-ENDO	mesenchymal	FALSE
TMEM18	eF	-0.0924189	18.6386	-2.28426	0.0224222	0.0444077	0.0995976	severe-ENDO	mesenchymal	FALSE
XPO1	eF	-0.217707	18.6359	-4.4849	7.55347e-06	0.00109322	0.00310166	severe-ENDO	mesenchymal	FALSE
PCBP1	eF	0.521926	20.2764	2.61882	0.0254358	0.048803	0.101957	severe-ENDO	mesenchymal	FALSE
TMSB10	eF	0.655021	23.6069	3.1033	0.0120548	0.0295713	0.0992114	severe-ENDO	mesenchymal	FALSE
ACTR3	eF	0.206711	19.2808	3.02774	0.0166922	0.0362322	0.0992114	severe-ENDO	mesenchymal	FALSE
SSB	eF	0.231616	19.4706	3.08883	0.0158129	0.0350642	0.0992114	severe-ENDO	mesenchymal	FALSE
COL5A2	eF	0.457718	20.2911	3.0716	0.0125769	0.0303245	0.0992114	severe-ENDO	mesenchymal	FALSE
SF3B1	eF	0.249011	19.7523	3.22223	0.0170009	0.036672	0.0992114	severe-ENDO	mesenchymal	FALSE
BZW1	eF	0.180966	19.3028	3.44764	0.000572854	0.0215645	0.0736678	severe-ENDO	mesenchymal	FALSE
UQCRC1	eF	0.238648	19.4171	3.74213	0.0056308	0.0218833	0.0992114	severe-ENDO	mesenchymal	FALSE
RHOA	eF	0.377457	20.6378	4.29043	0.00724762	0.0235775	0.0992114	severe-ENDO	mesenchymal	FALSE
ARF4	eF	0.388147	20.5017	2.97423	0.0132647	0.0313389	0.0992114	severe-ENDO	mesenchymal	FALSE
THOC7	eF	-0.102643	18.5788	-2.68288	0.007337	0.023689	0.0992114	severe-ENDO	mesenchymal	FALSE
RPN1	eF	0.282706	19.6322	3.17118	0.0108848	0.0278969	0.0992114	severe-ENDO	mesenchymal	FALSE
SEC31A	eF	0.236809	19.9485	3.28846	0.00816221	0.0245536	0.0992114	severe-ENDO	mesenchymal	FALSE
CFAP97	eF	-0.0989708	18.551	-2.52752	0.0115353	0.0288038	0.0992114	severe-ENDO	mesenchymal	FALSE
GPX8	eF	0.212963	19.0664	2.80655	0.0174624	0.0373114	0.0992114	severe-ENDO	mesenchymal	FALSE
PIK3R1	eF	-0.312524	19.0465	-3.48547	0.00825971	0.0246509	0.0992114	severe-ENDO	mesenchymal	FALSE
SNX2	eF	-0.100848	18.5537	-2.59596	0.00947628	0.0260701	0.0992114	severe-ENDO	mesenchymal	FALSE
SKP1	eF	0.231537	20.6316	3.18937	0.0137354	0.0320586	0.0992114	severe-ENDO	mesenchymal	FALSE
MARCKS	eF	0.459629	20.3647	3.26449	0.0087207	0.0251175	0.0992114	severe-ENDO	mesenchymal	FALSE
ESR1	eF	-0.282002	19.2693	-3.50278	0.0119699	0.0294205	0.0992114	severe-ENDO	mesenchymal	FALSE
ACTB	eF	0.415916	24.1864	2.72804	0.0220532	0.0439545	0.0994099	severe-ENDO	mesenchymal	FALSE
GNB2	eF	0.283036	19.4885	3.72297	0.00566258	0.0219095	0.0992114	severe-ENDO	mesenchymal	FALSE
TRIP6	eF	-0.101303	18.6734	-2.3708	0.0178089	0.0378509	0.0992114	severe-ENDO	mesenchymal	FALSE
ZNHIT1	eF	0.135506	19.2504	2.59377	0.00953663	0.0261142	0.0992114	severe-ENDO	mesenchymal	FALSE
CALD1	eF	0.438695	21.6286	2.59175	0.024988	0.0481263	0.101542	severe-ENDO	mesenchymal	FALSE
TCIM	eF	0.312311	19.0915	3.71106	0.00719828	0.0235482	0.0992114	severe-ENDO	mesenchymal	FALSE
DNAJA1	eF	0.266301	19.7773	2.76632	0.020307	0.0414512	0.0992114	severe-ENDO	mesenchymal	FALSE
RSU1	eF	0.139057	18.8908	2.98551	0.0028527	0.0215645	0.0992114	severe-ENDO	mesenchymal	FALSE
ITGB1	eF	0.269274	20.9519	2.74362	0.0194498	0.040194	0.0992114	severe-ENDO	mesenchymal	FALSE
CXCL12	eF	-0.277895	18.5325	-3.03388	0.010903	0.0279151	0.0992114	severe-ENDO	mesenchymal	FALSE
SAR1A	eF	0.114115	18.7571	2.67988	0.00740294	0.0237156	0.0992114	severe-ENDO	mesenchymal	FALSE
NOLC1	eF	-0.111698	18.6661	-2.47886	0.013232	0.0312862	0.0992114	severe-ENDO	mesenchymal	FALSE
CD151	eF	0.227654	19.6027	3.12179	0.0227214	0.0448468	0.0997482	severe-ENDO	mesenchymal	FALSE
CAVIN3	eF	0.26223	19.1171	3.35357	0.00911603	0.0256318	0.0992114	severe-ENDO	mesenchymal	FALSE
RCN1	eF	0.349032	20.1737	4.02731	0.00338601	0.0215645	0.0992114	severe-ENDO	mesenchymal	FALSE
ENSG00000286264.2	eF	-0.0903963	18.7233	-2.2571	0.0240695	0.0468626	0.100746	severe-ENDO	mesenchymal	FALSE
CFL1	eF	0.452881	21.8797	3.01597	0.0145422	0.0332507	0.0992114	severe-ENDO	mesenchymal	FALSE
SF3B2	eF	0.256533	19.5933	3.65315	0.0109421	0.0279489	0.0992114	severe-ENDO	mesenchymal	FALSE
PPP1CA	eF	0.172712	19.2103	3.39194	0.00070248	0.0215645	0.0803566	severe-ENDO	mesenchymal	FALSE
NDUFC2	eF	0.102815	19.3119	2.27286	0.0231012	0.0454712	0.100033	severe-ENDO	mesenchymal	FALSE
MGP	eF	0.789744	20.6009	3.26565	0.00883092	0.0252705	0.0992114	severe-ENDO	mesenchymal	FALSE
BICD1	eF	-0.174246	18.5334	-3.73342	0.000192211	0.0157237	0.0378593	severe-ENDO	mesenchymal	FALSE
SARNP	eF	-0.129177	18.5604	-4.06431	4.9342e-05	0.00519368	0.0134316	severe-ENDO	mesenchymal	FALSE
IKBIP	eF	0.177482	18.8874	3.25366	0.0153501	0.0344029	0.0992114	severe-ENDO	mesenchymal	FALSE
ARPC3	eF	0.256564	20.0079	2.86952	0.0204535	0.0416768	0.0992114	severe-ENDO	mesenchymal	FALSE
ATXN2	eF	-0.16118	18.6071	-2.69603	0.0190978	0.0397265	0.0992114	severe-ENDO	mesenchymal	FALSE
FBXO21	eF	-0.0966429	18.5334	-2.33912	0.0193912	0.0401369	0.0992114	severe-ENDO	mesenchymal	FALSE
DYNLL1	eF	0.351263	20.4942	3.01975	0.013955	0.0323668	0.0992114	severe-ENDO	mesenchymal	FALSE
UBC	eF	0.329812	21.2719	3.08966	0.0120047	0.0294908	0.0992114	severe-ENDO	mesenchymal	FALSE
MICU2	eF	-0.195079	18.5452	-3.13378	0.00840329	0.0248344	0.0992114	severe-ENDO	mesenchymal	FALSE
ALG5	eF	-0.102824	18.5633	-2.63359	0.00848976	0.024888	0.0992114	severe-ENDO	mesenchymal	FALSE
COL4A2	eF	0.457384	20.8554	2.83356	0.0171543	0.0368813	0.0992114	severe-ENDO	mesenchymal	FALSE
RTRAF	eF	0.136604	19.4076	2.5622	0.010447	0.0273167	0.0992114	severe-ENDO	mesenchymal	FALSE
DIO2	eF	0.611135	20.2209	2.75849	0.0206195	0.0418788	0.0992114	severe-ENDO	mesenchymal	FALSE
KATNBL1	eF	-0.116199	18.6152	-2.66922	0.00764141	0.0239772	0.0992114	severe-ENDO	mesenchymal	FALSE
SRP14	eF	0.27971	20.9563	2.95626	0.0176112	0.037542	0.0992114	severe-ENDO	mesenchymal	FALSE
B2M	eF	0.433855	22.7534	2.80827	0.0194793	0.0402312	0.0992114	severe-ENDO	mesenchymal	FALSE
EID1	eF	0.379028	20.5357	3.67131	0.00838185	0.0248015	0.0992114	severe-ENDO	mesenchymal	FALSE
ANXA2	eF	0.56174	20.6391	3.34504	0.00700381	0.0233638	0.0992114	severe-ENDO	mesenchymal	FALSE
SNX1	eF	-0.106718	18.6005	-2.54881	0.0108559	0.0278556	0.0992114	severe-ENDO	mesenchymal	FALSE
PKM	eF	0.30806	19.7968	2.99383	0.0120894	0.0296223	0.0992114	severe-ENDO	mesenchymal	FALSE
MORF4L1	eF	0.2939	20.4424	5.00753	0.00887138	0.0253477	0.0992114	severe-ENDO	mesenchymal	FALSE
MESD	eF	0.118449	19.1883	2.31824	0.0204993	0.0417362	0.0992114	severe-ENDO	mesenchymal	FALSE
MFGE8	eF	0.302223	19.7757	2.7618	0.0199912	0.0409803	0.0992114	severe-ENDO	mesenchymal	FALSE
RBBP6	eF	-0.12122	18.7498	-2.61466	0.00897389	0.0254894	0.0992114	severe-ENDO	mesenchymal	FALSE
ALDOA	eF	0.48564	20.5384	3.30447	0.0072713	0.0235775	0.0992114	severe-ENDO	mesenchymal	FALSE
VKORC1	eF	0.209872	19.4017	2.76813	0.0228026	0.0449835	0.0998386	severe-ENDO	mesenchymal	FALSE
TGFB1I1	eF	0.352425	19.5626	3.80362	0.00471638	0.0215645	0.0992114	severe-ENDO	mesenchymal	FALSE
PSMB6	eF	0.206593	19.4578	2.89008	0.0241694	0.0469953	0.100797	severe-ENDO	mesenchymal	FALSE
GABARAP	eF	0.409452	21.2034	2.98568	0.0150237	0.0339388	0.0992114	severe-ENDO	mesenchymal	FALSE
ELP5	eF	-0.219403	18.5708	-3.88976	0.00350822	0.0215645	0.0992114	severe-ENDO	mesenchymal	FALSE
EIF1	eF	0.311318	21.427	2.89717	0.0154657	0.0345317	0.0992114	severe-ENDO	mesenchymal	FALSE
RAB5C	eF	0.0984151	18.8841	2.42074	0.0155448	0.0346287	0.0992114	severe-ENDO	mesenchymal	FALSE
GRN	eF	0.182789	19.3419	3.42021	0.000633618	0.0215645	0.0768028	severe-ENDO	mesenchymal	FALSE
MCRIP1	eF	0.137379	18.908	3.04136	0.00237436	0.0215645	0.0992114	severe-ENDO	mesenchymal	FALSE
ENSG00000167774.2	eF	-0.0983306	18.5359	-2.92261	0.0254963	0.0488942	0.102025	severe-ENDO	mesenchymal	FALSE
NDUFA7	eF	-0.0993081	18.567	-3.29484	0.000995583	0.0215645	0.0910651	severe-ENDO	mesenchymal	FALSE
PRKCSH	eF	0.220166	19.175	3.21258	0.0139304	0.0323501	0.0992114	severe-ENDO	mesenchymal	FALSE
WDR83OS	eF	-0.201066	18.7442	-3.41703	0.010238	0.0270308	0.0992114	severe-ENDO	mesenchymal	FALSE
CALR	eF	0.399141	21.2351	2.64397	0.0243427	0.047199	0.10094	severe-ENDO	mesenchymal	FALSE
TPM4	eF	0.541516	21.5683	4.50957	0.00130517	0.0215645	0.0961045	severe-ENDO	mesenchymal	FALSE
FKBP8	eF	0.189875	19.0737	3.90971	9.43389e-05	0.00916122	0.0224073	severe-ENDO	mesenchymal	FALSE
NAPA	eF	0.111511	18.8227	2.54945	0.010836	0.0278338	0.0992114	severe-ENDO	mesenchymal	FALSE
KDELR1	eF	0.350116	20.3117	2.92123	0.0148244	0.0336557	0.0992114	severe-ENDO	mesenchymal	FALSE
PTOV1	eF	0.310511	19.3234	3.44976	0.00673151	0.0229853	0.0992114	severe-ENDO	mesenchymal	FALSE
CSNK2A1	eF	-0.104415	18.7036	-2.41841	0.0156446	0.0347833	0.0992114	severe-ENDO	mesenchymal	FALSE
DSTN	eF	0.310734	19.9617	4.9882	0.00179739	0.0215645	0.0992114	severe-ENDO	mesenchymal	FALSE
MAPRE1	eF	-0.124577	18.5498	-3.20479	0.0149106	0.0337937	0.0992114	severe-ENDO	mesenchymal	FALSE
RALY	eF	0.242324	19.2772	2.72653	0.0190146	0.0396189	0.0992114	severe-ENDO	mesenchymal	FALSE
TOP1	eF	0.157178	19.3686	2.93494	0.00336004	0.0215645	0.0992114	severe-ENDO	mesenchymal	FALSE
YWHAB	eF	0.286116	20.3265	3.61511	0.0144694	0.0331269	0.0992114	severe-ENDO	mesenchymal	FALSE
XBP1	eF	0.271029	19.3066	2.78716	0.0183832	0.0386891	0.0992114	severe-ENDO	mesenchymal	FALSE
MYH9	eF	0.342244	20.2069	3.53998	0.00433332	0.0215645	0.0992114	severe-ENDO	mesenchymal	FALSE
PGK1	eF	0.264931	19.4871	2.9637	0.0155269	0.0346034	0.0992114	severe-ENDO	mesenchymal	FALSE
MORF4L2	eF	0.26532	19.5194	4.57679	0.00332124	0.0215645	0.0992114	severe-ENDO	mesenchymal	FALSE
ARHGAP4	eF	-0.140563	18.5535	-4.40407	1.09748e-05	0.00143645	0.00412866	severe-ENDO	mesenchymal	FALSE
SRM	eF	0.30523	18.7008	3.01201	0.00993246	0.0219931	0.0962092	all-ENDO	mesenchymal	FALSE
CDC42	eF	0.230418	19.7311	2.54303	0.02442	0.0434102	0.0972055	all-ENDO	mesenchymal	FALSE
SH3BGRL3	eF	0.445254	20.3639	2.46675	0.0278045	0.0481428	0.100199	all-ENDO	mesenchymal	FALSE
MIER1	eF	-0.12239	18.5384	-2.75188	0.0290361	0.049827	0.101632	all-ENDO	mesenchymal	FALSE
CCN1	eF	0.956208	19.8583	2.64132	0.0200802	0.0372031	0.0962092	all-ENDO	mesenchymal	FALSE
SH3GLB1	eF	0.156086	18.8848	2.53647	0.022722	0.0409342	0.0963268	all-ENDO	mesenchymal	FALSE
ENSG00000285641.1	eF	0.295224	19.4445	3.35464	0.00507927	0.0145076	0.0794253	all-ENDO	mesenchymal	FALSE
MRPL24	eF	-0.14319	18.5613	-2.57549	0.0218468	0.0397117	0.0962326	all-ENDO	mesenchymal	FALSE
TAGLN2	eF	0.360422	19.4954	3.13224	0.00897212	0.0205187	0.0942868	all-ENDO	mesenchymal	FALSE
COPA	eF	0.162072	18.9954	3.24504	0.00118476	0.011518	0.069054	all-ENDO	mesenchymal	FALSE
EPHX1	eF	-0.135136	18.6775	-2.57521	0.0252558	0.0445565	0.0977814	all-ENDO	mesenchymal	FALSE
RNF187	eF	0.13491	18.7747	3.33026	0.000876142	0.011518	0.069054	all-ENDO	mesenchymal	FALSE
ODC1	eF	-0.148229	18.5374	-2.77729	0.0200739	0.0371959	0.0962092	all-ENDO	mesenchymal	FALSE
CFAP36	eF	-0.118545	18.5542	-2.79556	0.0233535	0.0418671	0.0966838	all-ENDO	mesenchymal	FALSE
XPO1	eF	-0.20159	18.6336	-3.07689	0.0135488	0.0274831	0.0962092	all-ENDO	mesenchymal	FALSE
PCBP1	eF	0.516953	20.1972	2.91728	0.0118464	0.0248313	0.0962092	all-ENDO	mesenchymal	FALSE
TMSB10	eF	0.652532	23.4949	2.84983	0.013891	0.0279901	0.0962092	all-ENDO	mesenchymal	FALSE
CHMP3	eF	-0.0907318	18.6567	-2.3025	0.0213624	0.0390014	0.0962092	all-ENDO	mesenchymal	FALSE
ACTR3	eF	0.202584	19.2502	2.99879	0.0141624	0.0284157	0.0962092	all-ENDO	mesenchymal	FALSE
RND3	eF	0.265641	18.8912	2.66936	0.0188349	0.035364	0.0962092	all-ENDO	mesenchymal	FALSE
SSB	eF	0.228525	19.4413	2.83455	0.0164105	0.0317847	0.0962092	all-ENDO	mesenchymal	FALSE
COL5A2	eF	0.454947	20.272	2.74431	0.0168597	0.0324254	0.0962092	all-ENDO	mesenchymal	FALSE
SF3B1	eF	0.241884	19.7152	2.56016	0.0265398	0.0463123	0.0989582	all-ENDO	mesenchymal	FALSE
BZW1	eF	0.178263	19.264	3.40211	0.000675749	0.011518	0.069054	all-ENDO	mesenchymal	FALSE
ARPC2	eF	0.271001	20.1189	2.74761	0.0184603	0.0348604	0.0962092	all-ENDO	mesenchymal	FALSE
HDLBP	eF	0.290297	20.1118	2.68263	0.019093	0.0357265	0.0962092	all-ENDO	mesenchymal	FALSE
UQCRC1	eF	0.225503	19.3649	2.80268	0.0139825	0.028133	0.0962092	all-ENDO	mesenchymal	FALSE
RHOA	eF	0.373659	20.5517	4.06687	0.0024141	0.0115383	0.0692187	all-ENDO	mesenchymal	FALSE
ARF4	eF	0.385608	20.4481	3.12193	0.00761273	0.0184396	0.0905359	all-ENDO	mesenchymal	FALSE
ARL6IP5	eF	-0.18514	18.7263	-2.77866	0.0181849	0.0344418	0.0962092	all-ENDO	mesenchymal	FALSE
IFT57	eF	-0.175764	18.635	-2.6896	0.0154905	0.0304238	0.0962092	all-ENDO	mesenchymal	FALSE
RPN1	eF	0.281731	19.562	3.63273	0.00340541	0.0122003	0.0715138	all-ENDO	mesenchymal	FALSE
SEC31A	eF	0.230055	19.9229	2.98842	0.0101925	0.0223662	0.0962092	all-ENDO	mesenchymal	FALSE
CFAP97	eF	-0.102226	18.5371	-2.6308	0.00855364	0.0198566	0.093122	all-ENDO	mesenchymal	FALSE
MED10	eF	-0.163423	18.6113	-2.72419	0.0188919	0.0354441	0.0962092	all-ENDO	mesenchymal	FALSE
SUB1	eF	0.234556	19.7635	2.82984	0.0186311	0.0350625	0.0962092	all-ENDO	mesenchymal	FALSE
GPX8	eF	0.208331	19.04	2.46908	0.0282074	0.0487159	0.100691	all-ENDO	mesenchymal	FALSE
PIK3R1	eF	-0.314216	19.0676	-3.17191	0.00937986	0.0211652	0.0953304	all-ENDO	mesenchymal	FALSE
SNX3	eF	0.237345	19.392	2.60299	0.0238859	0.0426633	0.0967946	all-ENDO	mesenchymal	FALSE
MARCKS	eF	0.452592	20.2868	2.76874	0.0159169	0.0310435	0.0962092	all-ENDO	mesenchymal	FALSE
CITED2	eF	0.171871	18.5398	2.84153	0.020756	0.0381659	0.0962092	all-ENDO	mesenchymal	FALSE
ACTB	eF	0.413938	24.0815	2.47694	0.0277941	0.0481302	0.10019	all-ENDO	mesenchymal	FALSE
RAC1	eF	0.271662	20.3453	2.50288	0.0286729	0.0493358	0.101249	all-ENDO	mesenchymal	FALSE
TMEM106B	eF	-0.206895	18.7118	-2.48019	0.0282903	0.0488356	0.100809	all-ENDO	mesenchymal	FALSE
TAX1BP1	eF	0.164227	19.1751	2.67844	0.0265269	0.0463056	0.0989572	all-ENDO	mesenchymal	FALSE
GNB2	eF	0.274509	19.431	2.75246	0.0168648	0.032428	0.0962092	all-ENDO	mesenchymal	FALSE
ZNHIT1	eF	0.131947	19.1957	2.53264	0.0113616	0.0240654	0.0962092	all-ENDO	mesenchymal	FALSE
WDR86	eF	-0.254632	18.5923	-2.68652	0.0168531	0.0324178	0.0962092	all-ENDO	mesenchymal	FALSE
TCIM	eF	0.315519	19.0516	3.0934	0.00933325	0.0211015	0.0952472	all-ENDO	mesenchymal	FALSE
DNAJA1	eF	0.256828	19.739	2.99112	0.0110727	0.0236385	0.0962092	all-ENDO	mesenchymal	FALSE
ITGB1	eF	0.265777	20.9153	2.75842	0.0158794	0.030986	0.0962092	all-ENDO	mesenchymal	FALSE
SAR1A	eF	0.110113	18.7373	2.58323	0.00982587	0.0218514	0.0962092	all-ENDO	mesenchymal	FALSE
PGAM1	eF	0.271946	19.4794	2.4696	0.0283691	0.0489278	0.10088	all-ENDO	mesenchymal	FALSE
CD151	eF	0.226054	19.5271	3.60961	0.0115361	0.0243089	0.0962092	all-ENDO	mesenchymal	FALSE
CAVIN3	eF	0.254089	19.082	2.58499	0.0234173	0.0419669	0.0966953	all-ENDO	mesenchymal	FALSE
RCN1	eF	0.344637	20.1014	3.71571	0.00269136	0.0116667	0.0695948	all-ENDO	mesenchymal	FALSE
RNASEH2C	eF	-0.121201	18.6896	-2.54836	0.0268973	0.0468247	0.0993556	all-ENDO	mesenchymal	FALSE
CFL1	eF	0.449517	21.787	2.82813	0.0148174	0.0294359	0.0962092	all-ENDO	mesenchymal	FALSE
SF3B2	eF	0.251653	19.5317	3.40201	0.00624538	0.016281	0.0850725	all-ENDO	mesenchymal	FALSE
PPP1CA	eF	0.170821	19.1504	2.82187	0.0181972	0.0344607	0.0962092	all-ENDO	mesenchymal	FALSE
GSTP1	eF	0.343828	21.3188	2.49907	0.0266509	0.0464693	0.0990552	all-ENDO	mesenchymal	FALSE
TPI1	eF	0.323754	20.6048	2.68533	0.0218825	0.039753	0.0962326	all-ENDO	mesenchymal	FALSE
MGP	eF	0.788487	20.4898	3.08209	0.00863864	0.0199897	0.0934213	all-ENDO	mesenchymal	FALSE
ENSG00000285854.1	eF	-0.215123	19.0634	-3.14609	0.0140803	0.0282965	0.0962092	all-ENDO	mesenchymal	FALSE
MRPS35	eF	-0.0942089	18.5588	-2.41118	0.0159492	0.0310944	0.0962092	all-ENDO	mesenchymal	FALSE
SARNP	eF	-0.124202	18.5377	-2.9958	0.0126582	0.0261152	0.0962092	all-ENDO	mesenchymal	FALSE
IKBIP	eF	0.162019	18.8701	2.64324	0.0272618	0.0473737	0.0996978	all-ENDO	mesenchymal	FALSE
CKAP4	eF	0.251097	19.2704	2.67955	0.0184864	0.0348978	0.0962092	all-ENDO	mesenchymal	FALSE
ATXN2	eF	-0.173408	18.6065	-2.6372	0.0216558	0.0394245	0.0962326	all-ENDO	mesenchymal	FALSE
DYNLL1	eF	0.352086	20.4329	2.79843	0.015309	0.0301789	0.0962092	all-ENDO	mesenchymal	FALSE
COL4A2	eF	0.459035	20.8309	2.59273	0.0219723	0.0398504	0.0962326	all-ENDO	mesenchymal	FALSE
RTRAF	eF	0.131655	19.3557	2.468	0.013632	0.0275974	0.0962092	all-ENDO	mesenchymal	FALSE
DIO2	eF	0.608061	20.1719	2.87011	0.0132202	0.0269801	0.0962092	all-ENDO	mesenchymal	FALSE
KATNBL1	eF	-0.118988	18.6049	-2.76257	0.00576315	0.0155087	0.0827876	all-ENDO	mesenchymal	FALSE
SRP14	eF	0.279473	20.8873	2.59891	0.0231978	0.041656	0.0965836	all-ENDO	mesenchymal	FALSE
EID1	eF	0.383323	20.4629	2.70988	0.0187268	0.0352168	0.0962092	all-ENDO	mesenchymal	FALSE
ANXA2	eF	0.558197	20.5473	3.3036	0.00536819	0.0149258	0.0808797	all-ENDO	mesenchymal	FALSE
SPG21	eF	0.122193	18.9044	2.57691	0.0281562	0.0486587	0.100637	all-ENDO	mesenchymal	FALSE
PKM	eF	0.299327	19.7546	3.23464	0.00577362	0.0155251	0.0828605	all-ENDO	mesenchymal	FALSE
MORF4L1	eF	0.281753	20.3885	3.15164	0.00789966	0.018889	0.0912996	all-ENDO	mesenchymal	FALSE
MFGE8	eF	0.298782	19.694	2.78419	0.0153441	0.030225	0.0962092	all-ENDO	mesenchymal	FALSE
RBBP6	eF	-0.123678	18.7237	-2.66976	0.00762373	0.0184576	0.0905412	all-ENDO	mesenchymal	FALSE
ALDOA	eF	0.480685	20.4411	3.18364	0.00671279	0.0170006	0.0869699	all-ENDO	mesenchymal	FALSE
TGFB1I1	eF	0.348563	19.5089	3.09341	0.00945097	0.0212757	0.0955502	all-ENDO	mesenchymal	FALSE
PSMB6	eF	0.203094	19.3954	2.80089	0.019717	0.0366802	0.0962092	all-ENDO	mesenchymal	FALSE
ELP5	eF	-0.220199	18.542	-3.98369	0.00159499	0.011518	0.069054	all-ENDO	mesenchymal	FALSE
RAB5C	eF	0.0940705	18.8427	2.32146	0.0203161	0.0375372	0.0962092	all-ENDO	mesenchymal	FALSE
GRN	eF	0.178759	19.3108	3.34939	0.000817972	0.011518	0.069054	all-ENDO	mesenchymal	FALSE
NDUFA7	eF	-0.108438	18.5467	-2.67869	0.0228783	0.0411735	0.0964193	all-ENDO	mesenchymal	FALSE
PRKCSH	eF	0.21887	19.14	2.99079	0.012594	0.026009	0.0962092	all-ENDO	mesenchymal	FALSE
WDR83OS	eF	-0.203518	18.7242	-3.04357	0.0100075	0.0221051	0.0962092	all-ENDO	mesenchymal	FALSE
CALR	eF	0.394866	21.1752	2.81524	0.0144965	0.0289554	0.0962092	all-ENDO	mesenchymal	FALSE
TPM4	eF	0.538804	21.4986	4.95469	0.000325076	0.011518	0.069054	all-ENDO	mesenchymal	FALSE
ISYNA1	eF	-0.19964	18.6862	-3.14847	0.00908848	0.0207049	0.0945528	all-ENDO	mesenchymal	FALSE
FKBP8	eF	0.185558	19.0491	3.83362	0.000128366	0.011518	0.0570772	all-ENDO	mesenchymal	FALSE
PSMD8	eF	0.212119	19.5144	2.73779	0.0208932	0.0383359	0.0962092	all-ENDO	mesenchymal	FALSE
NAPA	eF	0.10764	18.7964	2.47867	0.0132316	0.026989	0.0962092	all-ENDO	mesenchymal	FALSE
KDELR1	eF	0.34351	20.2374	2.61384	0.0208933	0.0383359	0.0962092	all-ENDO	mesenchymal	FALSE
PTOV1	eF	0.316818	19.2635	4.02856	0.00167024	0.011518	0.069054	all-ENDO	mesenchymal	FALSE
CSNK2A1	eF	-0.107734	18.693	-2.50922	0.0121421	0.0253064	0.0962092	all-ENDO	mesenchymal	FALSE
DSTN	eF	0.28691	19.9124	3.18697	0.00810016	0.0191798	0.0918481	all-ENDO	mesenchymal	FALSE
RALY	eF	0.239067	19.2277	2.66634	0.0182602	0.034563	0.0962092	all-ENDO	mesenchymal	FALSE
TOP1	eF	0.154248	19.3421	2.88162	0.00397912	0.0129372	0.0741423	all-ENDO	mesenchymal	FALSE
YWHAB	eF	0.28388	20.2565	3.10743	0.0115314	0.0243066	0.0962092	all-ENDO	mesenchymal	FALSE
MIF	eF	0.433168	21.6397	2.60734	0.0248174	0.0439896	0.0974811	all-ENDO	mesenchymal	FALSE
XBP1	eF	0.267384	19.2594	2.84726	0.0133801	0.0272342	0.0962092	all-ENDO	mesenchymal	FALSE
MYH9	eF	0.357241	20.1723	2.94181	0.010823	0.0233113	0.0962092	all-ENDO	mesenchymal	FALSE
ATP6AP2	eF	0.212956	19.2497	3.07308	0.0138287	0.0278953	0.0962092	all-ENDO	mesenchymal	FALSE
PGK1	eF	0.26367	19.3998	3.24455	0.00713194	0.0176301	0.0887889	all-ENDO	mesenchymal	FALSE
MORF4L2	eF	0.274795	19.4723	3.16518	0.00770447	0.0185713	0.0907195	all-ENDO	mesenchymal	FALSE
ARHGAP4	eF	-0.140902	18.5359	-3.58373	0.00577427	0.0155251	0.0828605	all-ENDO	mesenchymal	FALSE
FLNA	eF	0.369055	20.183	2.67893	0.0180588	0.0342619	0.0962092	all-ENDO	mesenchymal	FALSE
FAAP20	eF1	0.221894	19.0711	3.94428	8.23602e-05	0.0367284	0.0994667	severe-ENDO	mesenchymal	FALSE
GNB2	eF1	0.281017	19.52	4.34623	1.4433e-05	0.0113874	0.0289417	severe-ENDO	mesenchymal	FALSE
ISYNA1	eF1	-0.233024	18.7694	-3.90278	9.77395e-05	0.0383742	0.104298	severe-ENDO	mesenchymal	FALSE
REV3L	eF4-CXCL14	-0.420458	19.1794	-5.83834	6.25264e-09	8.3085e-05	0.000271926	severe-ENDO	mesenchymal	FALSE
SPEN	endothelial	0.29023	18.7391	6.03964	1.39399e-06	0.00706615	0.0154751	mild-ENDO	endothelial	FALSE
IARS2	endothelial	0.16712	18.7902	4.60604	4.24811e-06	0.0129202	0.0269482	mild-ENDO	endothelial	FALSE
PTRHD1	endothelial	-0.237933	18.982	-6.44342	7.78749e-06	0.0148511	0.0346926	mild-ENDO	endothelial	FALSE
PSMA2	endothelial	-0.148154	18.9781	-4.76085	2.00477e-06	0.00762162	0.0178043	mild-ENDO	endothelial	FALSE
PSMA1	endothelial	-0.157702	19.0686	-4.47686	7.81276e-06	0.0148511	0.0346926	mild-ENDO	endothelial	FALSE
COA4	endothelial	-0.174617	18.9368	-5.06262	4.34551e-07	0.00660821	0.0154751	mild-ENDO	endothelial	FALSE
POLR1D	endothelial	-0.165633	19.0457	-4.49598	7.14637e-06	0.0148511	0.0346926	mild-ENDO	endothelial	FALSE
ACSL4	endothelial	0.156162	18.6845	4.35677	1.3573e-05	0.0229338	0.0547917	mild-ENDO	endothelial	FALSE
LAMP2	endothelial	0.194835	18.8664	4.89338	1.03526e-06	0.00706615	0.0154751	mild-ENDO	endothelial	FALSE
INO80E	endothelial	-0.185568	18.7549	-5.15891	2.59392e-07	0.00204401	0.000220724	severe-ENDO	endothelial	FALSE
INO80E	endothelial	-0.186468	18.7321	-5.1682	2.45473e-07	0.00392192	0.00145213	all-ENDO	endothelial	FALSE
SPEN	Endothelial1	0.311193	18.8107	6.61064	4.68265e-11	6.01947e-07	4.75222e-06	mild-ENDO	endothelial	FALSE
PEF1	Endothelial1	-0.189997	18.8632	-4.93988	8.34583e-07	0.0024026	0.0157878	mild-ENDO	endothelial	FALSE
PTRHD1	Endothelial1	-0.269263	19.0425	-6.5227	8.36386e-11	6.01947e-07	4.75222e-06	mild-ENDO	endothelial	FALSE
TRIP12	Endothelial1	0.37404	18.9624	6.18045	5.6557e-05	0.0466253	0.228473	mild-ENDO	endothelial	FALSE
AIMP1	Endothelial1	-0.170212	18.8895	-4.25696	2.15051e-05	0.0238111	0.12862	mild-ENDO	endothelial	FALSE
AP1S1	Endothelial1	-0.150997	18.7708	-4.17429	3.09375e-05	0.0318081	0.159802	mild-ENDO	endothelial	FALSE
PREX2	Endothelial1	0.35899	19.0073	6.11624	4.09613e-05	0.0393065	0.202379	mild-ENDO	endothelial	FALSE
MRPS16	Endothelial1	-0.191206	18.9578	-4.69562	2.80504e-06	0.00504698	0.0289779	mild-ENDO	endothelial	FALSE
TXNRD1	Endothelial1	0.183583	18.6796	4.56856	5.15502e-06	0.00824459	0.0450616	mild-ENDO	endothelial	FALSE
MYCBP2	Endothelial1	0.231974	18.8969	4.79701	1.70748e-06	0.00409624	0.0242541	mild-ENDO	endothelial	FALSE
TP53BP1	Endothelial1	0.208178	18.5878	4.75084	5.56875e-05	0.0466253	0.228473	mild-ENDO	endothelial	FALSE
SMG1	Endothelial1	0.234053	18.8504	4.75032	2.14858e-06	0.0044181	0.0271287	mild-ENDO	endothelial	FALSE
EPN2	Endothelial1	0.194665	18.7659	4.47496	7.99285e-06	0.0111689	0.0627849	mild-ENDO	endothelial	FALSE
KIAA0100	Endothelial1	0.22352	18.6603	5.40373	7.15899e-08	0.000343488	0.00271175	mild-ENDO	endothelial	FALSE
MRPL54	Endothelial1	-0.206536	18.942	-5.15777	2.69978e-07	0.000971515	0.00766987	mild-ENDO	endothelial	FALSE
SAFB	Endothelial1	0.186729	18.7736	4.26677	2.05876e-05	0.0238111	0.12862	mild-ENDO	endothelial	FALSE
ACSL4	Endothelial1	0.192466	18.7306	4.4608	8.53533e-06	0.0111689	0.0627849	mild-ENDO	endothelial	FALSE
LAMP2	Endothelial1	0.191058	18.8914	4.02663	5.83059e-05	0.0466253	0.228473	mild-ENDO	endothelial	FALSE
EIF3I	Endothelial1	0.221783	19.7939	3.92604	8.83093e-05	0.0218869	0.0213095	severe-ENDO	endothelial	FALSE
JAK1	Endothelial1	0.241623	20.1902	4.17648	3.04546e-05	0.011807	0.00908649	severe-ENDO	endothelial	FALSE
NFE2L2	Endothelial1	0.20516	19.2673	3.96312	7.57117e-05	0.0202927	0.0189883	severe-ENDO	endothelial	FALSE
SELENOK	Endothelial1	0.217336	19.18	4.1545	0.000326697	0.0479579	0.0551945	severe-ENDO	endothelial	FALSE
CAST	Endothelial1	0.248926	19.547	4.57079	5.05651e-06	0.00546103	0.00225191	severe-ENDO	endothelial	FALSE
UBE2B	Endothelial1	0.201	19.2672	3.90099	9.79142e-05	0.0227763	0.0231205	severe-ENDO	endothelial	FALSE
EPB41L2	Endothelial1	-0.18023	18.7123	-4.05408	5.16198e-05	0.0156858	0.0138378	severe-ENDO	endothelial	FALSE
FRG1HP	Endothelial1	-0.204795	18.5774	-4.78168	8.16796e-05	0.0205833	0.0199884	severe-ENDO	endothelial	FALSE
HTRA1	Endothelial1	0.540434	20.6348	5.93797	0.000297948	0.0446341	0.0520411	severe-ENDO	endothelial	FALSE
TPP2	Endothelial1	-0.162168	18.6051	-4.05294	5.1871e-05	0.0156858	0.0138706	severe-ENDO	endothelial	FALSE
JAK1	Endothelial1	0.240471	20.1614	4.09997	4.2267e-05	0.0296965	0.0330084	all-ENDO	endothelial	FALSE
NFE2L2	Endothelial1	0.204122	19.264	3.92765	8.74497e-05	0.0438415	0.0471107	all-ENDO	endothelial	FALSE
CAST	Endothelial1	0.247065	19.5294	4.52401	6.27131e-06	0.016111	0.00806281	all-ENDO	endothelial	FALSE
UBE2B	Endothelial1	0.200675	19.2371	3.90472	9.61296e-05	0.0449013	0.0494362	all-ENDO	endothelial	FALSE
EPB41L2	Endothelial1	-0.181855	18.7039	-4.08897	4.43117e-05	0.0296965	0.0339697	all-ENDO	endothelial	FALSE
FBXO21	Endothelial1	-0.181897	18.8232	-3.99121	6.70968e-05	0.0383048	0.0437712	all-ENDO	endothelial	FALSE
TPP2	Endothelial1	-0.16359	18.6045	-4.09711	4.27902e-05	0.0296965	0.0330084	all-ENDO	endothelial	FALSE
SCAMP2	epithelial	0.200413	18.5408	5.57761	1.20458e-06	0.0197949	0.0154751	mild-ENDO	epithelial	FALSE
HERC2	epithelial	-0.150376	18.578	-4.58359	4.66e-06	0.0263119	0.0025658	severe-ENDO	epithelial	FALSE
AFG3L2	epithelial	-0.169753	18.6906	-5.04432	4.68057e-07	0.00792842	0.000353315	severe-ENDO	epithelial	FALSE
HES4	epithelial	0.165755	18.5622	3.14747	0.00692893	0.0495039	0.138957	all-ENDO	epithelial	FALSE
TARDBP	epithelial	-0.114658	18.5607	-2.71739	0.0167969	0.0495919	0.139144	all-ENDO	epithelial	FALSE
PRDM2	epithelial	-0.16577	18.5667	-2.66687	0.0181188	0.0499341	0.139662	all-ENDO	epithelial	FALSE
USP48	epithelial	-0.125909	18.7048	-2.90546	0.010792	0.0495039	0.138957	all-ENDO	epithelial	FALSE
PHACTR4	epithelial	-0.176655	18.777	-3.78593	0.000922155	0.0495039	0.138957	all-ENDO	epithelial	FALSE
PUM1	epithelial	-0.130613	18.979	-2.98397	0.00478453	0.0495039	0.138957	all-ENDO	epithelial	FALSE
ZCCHC17	epithelial	-0.147156	18.5855	-2.85799	0.0105347	0.0495039	0.138957	all-ENDO	epithelial	FALSE
ATP6V0B	epithelial	0.219689	19.322	2.64691	0.0175831	0.0498768	0.139608	all-ENDO	epithelial	FALSE
NRDC	epithelial	-0.155306	19.0108	-2.61968	0.0178706	0.0498768	0.139608	all-ENDO	epithelial	FALSE
SCP2	epithelial	0.166734	19.1714	2.90251	0.00973464	0.0495039	0.138957	all-ENDO	epithelial	FALSE
TMEM59	epithelial	0.264337	19.6412	2.78721	0.0136975	0.0495039	0.138957	all-ENDO	epithelial	FALSE
GNAI3	epithelial	-0.0830062	18.6348	-2.43009	0.0151212	0.0495039	0.138957	all-ENDO	epithelial	FALSE
PSMD4	epithelial	0.101919	19.0137	2.58754	0.00968725	0.0495039	0.138957	all-ENDO	epithelial	FALSE
UBAP2L	epithelial	-0.0890796	18.6053	-2.60613	0.0166051	0.0495039	0.138957	all-ENDO	epithelial	FALSE
HDGF	epithelial	0.184792	18.9356	2.71676	0.0181194	0.0499341	0.139662	all-ENDO	epithelial	FALSE
IFI16	epithelial	-0.169955	18.685	-3.39193	0.00389282	0.0495039	0.138957	all-ENDO	epithelial	FALSE
TAGLN2	epithelial	0.540642	19.9144	3.25634	0.0056673	0.0495039	0.138957	all-ENDO	epithelial	FALSE
DCAF6	epithelial	-0.152131	18.5629	-3.28619	0.00784591	0.0495039	0.138957	all-ENDO	epithelial	FALSE
RC3H1	epithelial	-0.0890546	18.6978	-2.59377	0.00951372	0.0495039	0.138957	all-ENDO	epithelial	FALSE
XPR1	epithelial	-0.270952	18.8494	-2.80548	0.0158562	0.0495039	0.138957	all-ENDO	epithelial	FALSE
PCBP1	epithelial	0.458149	20.0544	3.65566	0.00277603	0.0495039	0.138957	all-ENDO	epithelial	FALSE
DCTN1	epithelial	-0.11165	18.5453	-2.94224	0.0109476	0.0495039	0.138957	all-ENDO	epithelial	FALSE
POLE4	epithelial	-0.142316	18.6185	-2.82249	0.0120683	0.0495039	0.138957	all-ENDO	epithelial	FALSE
ATIC	epithelial	-0.136056	18.6055	-3.11014	0.0060555	0.0495039	0.138957	all-ENDO	epithelial	FALSE
MFF	epithelial	-0.135593	18.8052	-2.82546	0.0109362	0.0495039	0.138957	all-ENDO	epithelial	FALSE
TADA3	epithelial	-0.103849	18.6827	-2.97502	0.006687	0.0495039	0.138957	all-ENDO	epithelial	FALSE
UBE2E1	epithelial	-0.0781055	18.5416	-2.63276	0.00848893	0.0495039	0.138957	all-ENDO	epithelial	FALSE
RHOA	epithelial	0.323306	19.959	3.27502	0.00490199	0.0495039	0.138957	all-ENDO	epithelial	FALSE
MANF	epithelial	0.183083	18.8973	3.71052	0.00297092	0.0495039	0.138957	all-ENDO	epithelial	FALSE
SUCLG2	epithelial	-0.116127	18.5577	-2.6093	0.0168373	0.0496433	0.139331	all-ENDO	epithelial	FALSE
TFDP2	epithelial	-0.201471	18.8564	-2.97684	0.00839175	0.0495039	0.138957	all-ENDO	epithelial	FALSE
SERP1	epithelial	0.157244	19.9163	2.6456	0.0174392	0.0498695	0.139608	all-ENDO	epithelial	FALSE
MBNL1	epithelial	-0.12865	18.7035	-3.06724	0.00471333	0.0495039	0.138957	all-ENDO	epithelial	FALSE
NDUFB5	epithelial	0.0965161	18.8251	2.66719	0.00766734	0.0495039	0.138957	all-ENDO	epithelial	FALSE
DNAJC19	epithelial	-0.107063	18.7582	-3.15349	0.00162044	0.0495039	0.138957	all-ENDO	epithelial	FALSE
MED28	epithelial	-0.16582	18.5737	-2.80722	0.0133288	0.0495039	0.138957	all-ENDO	epithelial	FALSE
GRSF1	epithelial	-0.0976284	18.7724	-2.55706	0.0168007	0.0495919	0.139144	all-ENDO	epithelial	FALSE
CXCL3	epithelial	0.289621	18.6143	3.75648	0.0022716	0.0495039	0.138957	all-ENDO	epithelial	TRUE
CXCL2	epithelial	0.659395	19.1326	3.19769	0.00687947	0.0495039	0.138957	all-ENDO	epithelial	TRUE
METAP1	epithelial	-0.179679	18.689	-2.93511	0.00887422	0.0495039	0.138957	all-ENDO	epithelial	FALSE
PLA2G12A	epithelial	-0.154294	18.5924	-2.79035	0.0123738	0.0495039	0.138957	all-ENDO	epithelial	FALSE
SORBS2	epithelial	-0.28586	19.124	-5.33135	0.000103856	0.0495039	0.0946422	all-ENDO	epithelial	FALSE
MED10	epithelial	-0.137038	18.5336	-3.80788	0.000943006	0.0495039	0.138957	all-ENDO	epithelial	FALSE
SKP1	epithelial	0.273791	20.5105	2.7065	0.0152058	0.0495039	0.138957	all-ENDO	epithelial	FALSE
BRD8	epithelial	-0.175612	18.5755	-3.13301	0.005986	0.0495039	0.138957	all-ENDO	epithelial	FALSE
ETF1	epithelial	-0.181335	18.7987	-3.53186	0.00401167	0.0495039	0.138957	all-ENDO	epithelial	FALSE
ENSG00000230551.4	epithelial	-0.177501	18.5505	-3.03857	0.0069198	0.0495039	0.138957	all-ENDO	epithelial	FALSE
TTC1	epithelial	-0.110342	18.6526	-3.41422	0.000643456	0.0495039	0.138957	all-ENDO	epithelial	FALSE
CCNG1	epithelial	-0.152569	18.5332	-2.79861	0.0130521	0.0495039	0.138957	all-ENDO	epithelial	FALSE
MSX2	epithelial	-0.179324	18.6921	-2.63628	0.018228	0.0499541	0.139677	all-ENDO	epithelial	FALSE
TRIM27	epithelial	-0.167769	18.6301	-4.39379	0.000201474	0.0495039	0.125766	all-ENDO	epithelial	FALSE
EHMT2	epithelial	-0.141648	18.5404	-2.97405	0.00776566	0.0495039	0.138957	all-ENDO	epithelial	FALSE
RING1	epithelial	-0.133441	18.558	-3.14389	0.00627918	0.0495039	0.138957	all-ENDO	epithelial	FALSE
CDKN1A	epithelial	0.45285	18.9754	3.07263	0.00833505	0.0495039	0.138957	all-ENDO	epithelial	FALSE
SMAP1	epithelial	-0.1266	18.6344	-2.97652	0.00666674	0.0495039	0.138957	all-ENDO	epithelial	FALSE
SENP6	epithelial	-0.154732	18.9372	-2.93633	0.0143432	0.0495039	0.138957	all-ENDO	epithelial	FALSE
ATG5	epithelial	-0.126728	18.5452	-3.2368	0.00523479	0.0495039	0.138957	all-ENDO	epithelial	FALSE
AMD1	epithelial	-0.133545	18.8176	-3.05974	0.00574658	0.0495039	0.138957	all-ENDO	epithelial	FALSE
PHF14	epithelial	-0.127014	18.9497	-2.96246	0.010804	0.0495039	0.138957	all-ENDO	epithelial	FALSE
AGR2	epithelial	0.472553	19.6235	4.11831	0.000947587	0.0495039	0.138957	all-ENDO	epithelial	FALSE
MRPS24	epithelial	0.149188	19.0815	2.92013	0.0109615	0.0495039	0.138957	all-ENDO	epithelial	FALSE
ABHD11	epithelial	-0.16154	18.97	-2.79613	0.0128376	0.0495039	0.138957	all-ENDO	epithelial	FALSE
SLC25A13	epithelial	-0.169261	18.8312	-3.05118	0.00870713	0.0495039	0.138957	all-ENDO	epithelial	FALSE
ENSG00000284292.1	epithelial	0.167298	18.9085	2.75473	0.0172465	0.0498141	0.139608	all-ENDO	epithelial	FALSE
TRIP6	epithelial	-0.148917	18.5696	-3.32136	0.00404358	0.0495039	0.138957	all-ENDO	epithelial	FALSE
CUX1	epithelial	-0.14888	18.9703	-3.02102	0.00500652	0.0495039	0.138957	all-ENDO	epithelial	FALSE
SRPK2	epithelial	-0.187978	18.8915	-2.71005	0.0138586	0.0495039	0.138957	all-ENDO	epithelial	FALSE
LUC7L2	epithelial	-0.171325	18.8482	-3.26119	0.00500959	0.0495039	0.138957	all-ENDO	epithelial	FALSE
BRAF	epithelial	-0.138743	18.5525	-2.86767	0.0142818	0.0495039	0.138957	all-ENDO	epithelial	FALSE
DEFB1	epithelial	0.411769	18.5363	2.92027	0.0118001	0.0495039	0.138957	all-ENDO	epithelial	FALSE
INTS10	epithelial	-0.140305	18.7416	-3.12408	0.00741152	0.0495039	0.138957	all-ENDO	epithelial	FALSE
DOCK5	epithelial	-0.313794	18.6363	-2.68948	0.0180145	0.0498777	0.139608	all-ENDO	epithelial	FALSE
RAB11FIP1	epithelial	0.346904	19.221	2.72739	0.015612	0.0495039	0.138957	all-ENDO	epithelial	FALSE
CEBPD	epithelial	0.406738	20.3775	2.77959	0.0148244	0.0495039	0.138957	all-ENDO	epithelial	FALSE
YWHAZ	epithelial	0.277545	20.0648	2.91369	0.0109853	0.0495039	0.138957	all-ENDO	epithelial	FALSE
OXR1	epithelial	-0.267651	19.1004	-3.14821	0.00703968	0.0495039	0.138957	all-ENDO	epithelial	FALSE
ENY2	epithelial	0.218024	19.448	2.7573	0.0130469	0.0495039	0.138957	all-ENDO	epithelial	FALSE
TATDN1	epithelial	-0.128012	18.546	-2.88827	0.00974205	0.0495039	0.138957	all-ENDO	epithelial	FALSE
EBLN3P	epithelial	-0.159848	18.5357	-3.57096	0.00204686	0.0495039	0.138957	all-ENDO	epithelial	FALSE
CBWD5	epithelial	-0.174164	18.8037	-3.81625	0.00217956	0.0495039	0.138957	all-ENDO	epithelial	FALSE
UBQLN1	epithelial	-0.0983115	18.5495	-2.68808	0.0139428	0.0495039	0.138957	all-ENDO	epithelial	FALSE
SURF4	epithelial	-0.10921	18.5474	-3.15402	0.00497103	0.0495039	0.138957	all-ENDO	epithelial	FALSE
TRDMT1	epithelial	-0.245955	18.5883	-3.78552	0.00183657	0.0495039	0.138957	all-ENDO	epithelial	FALSE
WAC	epithelial	-0.149857	18.6794	-2.76951	0.0125252	0.0495039	0.138957	all-ENDO	epithelial	FALSE
EPC1	epithelial	-0.176211	18.9592	-2.85746	0.009988	0.0495039	0.138957	all-ENDO	epithelial	FALSE
RRP12	epithelial	-0.198237	18.5332	-2.65531	0.0170712	0.0497433	0.139608	all-ENDO	epithelial	FALSE
SMNDC1	epithelial	-0.160144	18.5871	-2.96905	0.00881784	0.0495039	0.138957	all-ENDO	epithelial	FALSE
FAM204A	epithelial	-0.0931326	18.7727	-2.566	0.0172968	0.0498695	0.139608	all-ENDO	epithelial	FALSE
CTBP2	epithelial	-0.114858	18.7462	-2.71997	0.0150697	0.0495039	0.138957	all-ENDO	epithelial	FALSE
MTG1	epithelial	-0.163008	18.7526	-3.87129	0.00126354	0.0495039	0.138957	all-ENDO	epithelial	FALSE
TALDO1	epithelial	0.305912	19.4776	3.64593	0.00282411	0.0495039	0.138957	all-ENDO	epithelial	FALSE
MRPL23	epithelial	0.24916	19.3942	2.86983	0.0132294	0.0495039	0.138957	all-ENDO	epithelial	FALSE
CTR9	epithelial	-0.125169	18.562	-2.7703	0.0131111	0.0495039	0.138957	all-ENDO	epithelial	FALSE
PARVA	epithelial	-0.120918	18.6397	-3.41149	0.00358023	0.0495039	0.138957	all-ENDO	epithelial	FALSE
PIK3C2A	epithelial	-0.142283	18.6389	-2.82864	0.0119919	0.0495039	0.138957	all-ENDO	epithelial	FALSE
OTUB1	epithelial	0.141469	18.9995	3.33648	0.00358426	0.0495039	0.138957	all-ENDO	epithelial	FALSE
MACROD1	epithelial	-0.157142	18.5664	-3.13421	0.00606061	0.0495039	0.138957	all-ENDO	epithelial	FALSE
RELA	epithelial	-0.134504	18.5942	-3.37414	0.00253114	0.0495039	0.138957	all-ENDO	epithelial	FALSE
MRPL11	epithelial	-0.13326	18.8549	-2.71438	0.0148579	0.0495039	0.138957	all-ENDO	epithelial	FALSE
CDK2AP2	epithelial	0.285547	19.1047	2.8925	0.0118682	0.0495039	0.138957	all-ENDO	epithelial	FALSE
NDUFV1	epithelial	-0.123535	19.0195	-2.97139	0.00477531	0.0495039	0.138957	all-ENDO	epithelial	FALSE
CREBZF	epithelial	-0.192235	18.5552	-3.16059	0.00741297	0.0495039	0.138957	all-ENDO	epithelial	FALSE
HIKESHI	epithelial	-0.149733	18.6214	-3.66077	0.00209765	0.0495039	0.138957	all-ENDO	epithelial	FALSE
LTBR	epithelial	-0.151999	18.8778	-2.90886	0.0117856	0.0495039	0.138957	all-ENDO	epithelial	FALSE
STRAP	epithelial	-0.17716	18.9223	-3.00358	0.00828981	0.0495039	0.138957	all-ENDO	epithelial	FALSE
SMARCD1	epithelial	-0.131271	18.5673	-2.99044	0.00966639	0.0495039	0.138957	all-ENDO	epithelial	FALSE
KRT8	epithelial	0.384124	20.4737	3.0096	0.0086423	0.0495039	0.138957	all-ENDO	epithelial	FALSE
CBX5	epithelial	-0.170364	18.9303	-2.93058	0.0108972	0.0495039	0.138957	all-ENDO	epithelial	FALSE
SMARCC2	epithelial	-0.131297	18.7499	-2.63542	0.0166499	0.0495039	0.138957	all-ENDO	epithelial	FALSE
PPM1H	epithelial	-0.222722	18.6689	-3.09955	0.00740947	0.0495039	0.138957	all-ENDO	epithelial	FALSE
OSBPL8	epithelial	-0.131508	18.5714	-3.18027	0.00409591	0.0495039	0.138957	all-ENDO	epithelial	FALSE
NUDT4	epithelial	-0.145725	18.7094	-2.6809	0.0174831	0.0498695	0.139608	all-ENDO	epithelial	FALSE
TDG	epithelial	-0.119892	18.5371	-3.73145	0.00344549	0.0495039	0.138957	all-ENDO	epithelial	FALSE
ZMYM2	epithelial	-0.186254	18.7951	-2.75048	0.0174365	0.0498695	0.139608	all-ENDO	epithelial	FALSE
MICU2	epithelial	-0.12767	18.608	-2.97123	0.01017	0.0495039	0.138957	all-ENDO	epithelial	FALSE
VPS36	epithelial	-0.138913	18.7518	-3.61351	0.00136437	0.0495039	0.138957	all-ENDO	epithelial	FALSE
CUL4A	epithelial	-0.140679	18.5518	-3.16292	0.00515565	0.0495039	0.138957	all-ENDO	epithelial	FALSE
CHD8	epithelial	-0.139906	18.573	-2.81165	0.0108959	0.0495039	0.138957	all-ENDO	epithelial	FALSE
NFKBIA	epithelial	0.579368	22.0028	2.97965	0.00993293	0.0495039	0.138957	all-ENDO	epithelial	FALSE
KLHDC2	epithelial	-0.154003	18.5618	-3.89091	0.000798898	0.0495039	0.138957	all-ENDO	epithelial	FALSE
MAPK1IP1L	epithelial	-0.136171	18.8214	-3.09854	0.00602122	0.0495039	0.138957	all-ENDO	epithelial	FALSE
DAAM1	epithelial	-0.144153	18.748	-2.83893	0.0105404	0.0495039	0.138957	all-ENDO	epithelial	FALSE
PPP2R5E	epithelial	-0.111923	18.5981	-3.03668	0.0058137	0.0495039	0.138957	all-ENDO	epithelial	FALSE
TNFAIP2	epithelial	0.342779	18.699	3.02044	0.0108594	0.0495039	0.138957	all-ENDO	epithelial	FALSE
NUDT14	epithelial	0.153462	18.6277	3.43647	0.00301832	0.0495039	0.138957	all-ENDO	epithelial	FALSE
HERC2	epithelial	-0.152615	18.5773	-4.64534	3.46019e-06	0.029441	0.0107206	all-ENDO	epithelial	FALSE
EIF2AK4	epithelial	-0.143139	18.6607	-3.38088	0.00319794	0.0495039	0.138957	all-ENDO	epithelial	FALSE
HEXA	epithelial	-0.100254	18.6542	-2.86225	0.00891145	0.0495039	0.138957	all-ENDO	epithelial	FALSE
IDH2	epithelial	0.287132	19.0325	3.67929	0.00232233	0.0495039	0.138957	all-ENDO	epithelial	FALSE
NMRAL1	epithelial	-0.112901	18.5898	-2.57274	0.0178886	0.0498768	0.139608	all-ENDO	epithelial	FALSE
QPRT	epithelial	0.183038	19.0537	2.69023	0.0164976	0.0495039	0.138957	all-ENDO	epithelial	FALSE
PPP4C	epithelial	0.139292	19.0451	2.73898	0.0120781	0.0495039	0.138957	all-ENDO	epithelial	FALSE
LONP2	epithelial	-0.208604	19.0502	-2.90827	0.0130501	0.0495039	0.138957	all-ENDO	epithelial	FALSE
SF3B3	epithelial	-0.160544	18.5381	-3.83336	0.00149452	0.0495039	0.138957	all-ENDO	epithelial	FALSE
MBTPS1	epithelial	-0.197806	18.7907	-3.51295	0.00406261	0.0495039	0.138957	all-ENDO	epithelial	FALSE
RNASEK-C17orf49	epithelial	0.309445	19.8478	2.7139	0.0176069	0.0498768	0.139608	all-ENDO	epithelial	FALSE
CLDN7	epithelial	0.290163	19.6023	3.32237	0.00391446	0.0495039	0.138957	all-ENDO	epithelial	FALSE
ALDH3A2	epithelial	-0.109026	18.6697	-3.13993	0.00169723	0.0495039	0.138957	all-ENDO	epithelial	FALSE
NSRP1	epithelial	-0.126147	18.5953	-3.98104	6.93416e-05	0.0495039	0.0785593	all-ENDO	epithelial	FALSE
STAT3	epithelial	-0.267374	19.914	-3.18281	0.00474264	0.0495039	0.138957	all-ENDO	epithelial	FALSE
SRSF1	epithelial	-0.16857	18.8879	-3.45636	0.00605402	0.0495039	0.138957	all-ENDO	epithelial	FALSE
DCAF7	epithelial	-0.0936969	18.6191	-2.63616	0.0135138	0.0495039	0.138957	all-ENDO	epithelial	FALSE
EXOC7	epithelial	-0.164081	18.5517	-3.20547	0.00502354	0.0495039	0.138957	all-ENDO	epithelial	FALSE
CCDC57	epithelial	-0.130194	18.5553	-3.02755	0.00874179	0.0495039	0.138957	all-ENDO	epithelial	FALSE
USP14	epithelial	-0.164542	18.6843	-3.06476	0.00761282	0.0495039	0.138957	all-ENDO	epithelial	FALSE
AFG3L2	epithelial	-0.171325	18.6776	-5.10766	3.35209e-07	0.00570425	0.00162917	all-ENDO	epithelial	FALSE
POLR2E	epithelial	0.160522	19.1271	2.72828	0.017504	0.0498695	0.139608	all-ENDO	epithelial	FALSE
HOOK2	epithelial	-0.185787	19.0131	-2.63422	0.0174547	0.0498695	0.139608	all-ENDO	epithelial	FALSE
CCDC124	epithelial	0.141309	19.0697	2.89539	0.0100379	0.0495039	0.138957	all-ENDO	epithelial	FALSE
NDUFA13	epithelial	0.286103	19.9288	2.95775	0.00996384	0.0495039	0.138957	all-ENDO	epithelial	FALSE
ECH1	epithelial	-0.108601	18.935	-2.6646	0.0125437	0.0495039	0.138957	all-ENDO	epithelial	FALSE
LTBP4	epithelial	-0.23016	18.608	-3.15439	0.00607216	0.0495039	0.138957	all-ENDO	epithelial	FALSE
TOMM40	epithelial	-0.0955737	18.5465	-3.07352	0.00212405	0.0495039	0.138957	all-ENDO	epithelial	FALSE
CYTH2	epithelial	0.100941	18.6765	2.77262	0.0110721	0.0495039	0.138957	all-ENDO	epithelial	FALSE
NUCB1	epithelial	-0.157031	18.9169	-2.88823	0.00879847	0.0495039	0.138957	all-ENDO	epithelial	FALSE
PTOV1	epithelial	0.239527	19.2806	3.02705	0.00898179	0.0495039	0.138957	all-ENDO	epithelial	FALSE
PNKP	epithelial	-0.13469	18.6119	-3.97864	7.00436e-05	0.0495039	0.0785593	all-ENDO	epithelial	FALSE
CLEC11A	epithelial	-0.123966	18.5328	-3.76305	0.00430756	0.0495039	0.138957	all-ENDO	epithelial	FALSE
ZNF580	epithelial	-0.117946	18.544	-3.94081	0.000659959	0.0495039	0.138957	all-ENDO	epithelial	FALSE
U2AF2	epithelial	-0.118619	18.7744	-3.11414	0.0100085	0.0495039	0.138957	all-ENDO	epithelial	FALSE
PHF20	epithelial	-0.1073	18.5351	-2.71645	0.0144334	0.0495039	0.138957	all-ENDO	epithelial	FALSE
SLPI	epithelial	1.0896	19.6828	3.41171	0.00456287	0.0495039	0.138957	all-ENDO	epithelial	FALSE
ZMYND8	epithelial	-0.193375	19.1752	-3.47389	0.00469995	0.0495039	0.138957	all-ENDO	epithelial	FALSE
ADAMTS1	epithelial	-0.213965	18.6262	-2.64361	0.017497	0.0498695	0.139608	all-ENDO	epithelial	FALSE
GART	epithelial	-0.120413	18.5392	-3.19702	0.00615886	0.0495039	0.138957	all-ENDO	epithelial	FALSE
CSTB	epithelial	0.465755	20.1156	3.31519	0.00494675	0.0495039	0.138957	all-ENDO	epithelial	FALSE
SDF2L1	epithelial	0.194023	18.8845	2.67921	0.0167388	0.0495149	0.138974	all-ENDO	epithelial	FALSE
DDX17	epithelial	-0.218817	20.2866	-3.38689	0.00434279	0.0495039	0.138957	all-ENDO	epithelial	FALSE
ATF4	epithelial	-0.173629	18.832	-2.71668	0.0152922	0.0495039	0.138957	all-ENDO	epithelial	FALSE
CD99	epithelial	0.263055	20.0297	3.28608	0.00464803	0.0495039	0.138957	all-ENDO	epithelial	FALSE
JPX	epithelial	-0.222396	18.9366	-4.63853	0.000675035	0.0495039	0.138957	all-ENDO	epithelial	FALSE
TSPAN6	epithelial	0.16658	18.9439	3.08204	0.00525902	0.0495039	0.138957	all-ENDO	epithelial	FALSE
STAG2	epithelial	-0.120673	18.6295	-2.90447	0.00962597	0.0495039	0.138957	all-ENDO	epithelial	FALSE
BCAP31	epithelial	0.249307	19.3849	2.68915	0.0176631	0.0498768	0.139608	all-ENDO	epithelial	FALSE
MGMT	Epithelial1	-0.266642	18.7749	-5.14796	2.78405e-07	0.00427045	0.000648336	all-ENDO	epithelial	FALSE
COA3	Epithelial2	-0.537708	19.389	-4.91713	9.72523e-07	0.0136173	0.0157878	mild-ENDO	epithelial	FALSE
CXCL3	Epithelial2	0.821418	18.7265	6.35889	4.80188e-07	0.00234508	0.000290838	severe-ENDO	epithelial	TRUE
TPM1	Epithelial2	0.42673	19.0141	4.54183	5.9343e-06	0.00966038	0.00256733	severe-ENDO	epithelial	FALSE
CXCL3	Epithelial2	0.82121	18.7198	6.40748	2.20969e-07	0.00108702	0.000534763	all-ENDO	epithelial	TRUE
ADH5	glandular	-0.265713	19.2314	-4.93684	8.48773e-07	0.0121094	0.00360474	mild-ENDO	epithelial	FALSE
MGMT	glandular	-0.273397	18.7645	-5.25514	1.57275e-07	0.00240284	0.00220263	all-ENDO	epithelial	FALSE
CCNI	glandular-early-secretory	-0.671866	19.8767	-4.86567	5.84143e-06	0.0405512	0.0153577	mild-ENDO	epithelial	FALSE
COA3	glandular-early-secretory	-0.55356	19.3799	-5.0984	3.88474e-07	0.00539358	0.00224499	mild-ENDO	epithelial	FALSE
EFHD2	macrophage	0.163473	18.8365	3.30098	0.000982247	0.0436935	0.0906894	severe-ENDO	myeloid	FALSE
CSF3R	macrophage	-0.208631	18.6346	-4.06129	5.08901e-05	0.003373	0.013791	severe-ENDO	myeloid	FALSE
DAP3	macrophage	-0.151607	18.5894	-3.76	0.000175327	0.00960386	0.0352795	severe-ENDO	myeloid	FALSE
MIA3	macrophage	-0.167741	18.5903	-3.8706	0.000112431	0.00652919	0.0253159	severe-ENDO	myeloid	FALSE
HADHB	macrophage	-0.156143	18.7558	-3.47502	0.000522885	0.0248436	0.0709469	severe-ENDO	myeloid	FALSE
MERTK	macrophage	-0.257586	18.8833	-4.37203	1.30112e-05	0.00107128	0.00477609	severe-ENDO	myeloid	FALSE
HNMT	macrophage	-0.243531	19.1756	-4.31821	1.6584e-05	0.00130158	0.00579275	severe-ENDO	myeloid	FALSE
TBC1D5	macrophage	-0.187474	18.5362	-4.50677	7.00452e-06	0.000634884	0.00291422	severe-ENDO	myeloid	FALSE
SMARCC1	macrophage	-0.173728	18.5633	-4.02034	6.05066e-05	0.00385613	0.0156948	severe-ENDO	myeloid	FALSE
PBRM1	macrophage	-0.153258	18.7191	-3.36387	0.000784647	0.0354992	0.0834488	severe-ENDO	myeloid	FALSE
PARP14	macrophage	-0.214708	19.128	-3.42698	0.000624032	0.0293339	0.0766655	severe-ENDO	myeloid	FALSE
PHF3	macrophage	-0.262653	18.9052	-4.82206	1.53998e-06	0.000167328	0.000813936	severe-ENDO	myeloid	FALSE
PSMC2	macrophage	-0.167602	18.5492	-4.61978	4.11329e-06	0.000397998	0.00188024	severe-ENDO	myeloid	FALSE
CREB3L2	macrophage	-0.150964	18.5497	-3.6709	0.000248722	0.0129806	0.0457887	severe-ENDO	myeloid	FALSE
ZNF706	macrophage	0.20351	19.3954	3.54791	0.000398225	0.0197711	0.062648	severe-ENDO	myeloid	FALSE
WAC	macrophage	-0.152488	18.6277	-3.48336	0.000506975	0.0243495	0.0699458	severe-ENDO	myeloid	FALSE
PPA1	macrophage	-0.184082	18.6491	-4.25985	2.15099e-05	0.00160975	0.00698553	severe-ENDO	myeloid	FALSE
TNKS2	macrophage	-0.188748	18.5471	-4.62839	3.94791e-06	0.000384805	0.00181837	severe-ENDO	myeloid	FALSE
SHTN1	macrophage	-0.186259	18.702	-3.83777	0.000128431	0.00730679	0.0277812	severe-ENDO	myeloid	FALSE
ILK	macrophage	-0.159372	18.747	-3.36547	0.000780148	0.0354992	0.0832281	severe-ENDO	myeloid	FALSE
UNC93B1	macrophage	-0.182137	18.7629	-4.42496	1.02223e-05	0.00085764	0.00391861	severe-ENDO	myeloid	FALSE
FCHSD2	macrophage	-0.313468	18.7062	-6.57107	6.51719e-11	3.08543e-08	1.64471e-07	severe-ENDO	myeloid	FALSE
POMP	macrophage	0.250699	19.7346	3.97477	7.32214e-05	0.00452008	0.0184628	severe-ENDO	myeloid	FALSE
HECTD1	macrophage	-0.185184	18.673	-3.78257	0.000160278	0.00888972	0.0329631	severe-ENDO	myeloid	FALSE
PHKB	macrophage	-0.209368	18.5393	-4.81582	1.58833e-06	0.000171178	0.000829322	severe-ENDO	myeloid	FALSE
CHD9	macrophage	-0.22849	18.7282	-4.64765	3.60074e-06	0.000353566	0.00169061	severe-ENDO	myeloid	FALSE
ZFHX3	macrophage	-0.206135	18.8837	-3.7966	0.000151545	0.00844068	0.0316507	severe-ENDO	myeloid	FALSE
COTL1	macrophage	0.426918	20.2504	6.01393	2.18666e-09	7.35942e-07	3.27014e-06	severe-ENDO	myeloid	FALSE
CYBC1	macrophage	-0.141552	18.5412	-3.60133	0.000325155	0.0165779	0.0550107	severe-ENDO	myeloid	FALSE
PIN1	macrophage	-0.179328	18.5993	-4.43936	9.56845e-06	0.000818318	0.00375105	severe-ENDO	myeloid	FALSE
GCC2	macrophage	-0.194423	18.6717	-3.92316	9.02633e-05	0.0226344	0.047407	all-ENDO	myeloid	FALSE
HNMT	macrophage	-0.245114	19.1638	-4.34084	1.4882e-05	0.00530309	0.0155661	all-ENDO	myeloid	FALSE
SMARCC1	macrophage	-0.175707	18.5456	-4.04345	5.46096e-05	0.0150912	0.0380798	all-ENDO	myeloid	FALSE
PHF3	macrophage	-0.263431	18.8792	-4.8535	1.30425e-06	0.000654107	0.00233299	all-ENDO	myeloid	FALSE
PSMC2	macrophage	-0.169659	18.5377	-4.66114	3.34613e-06	0.00146161	0.00509868	all-ENDO	myeloid	FALSE
CREB3L2	macrophage	-0.153418	18.5393	-3.77233	0.0001663	0.0375311	0.0623926	all-ENDO	myeloid	FALSE
SHTN1	macrophage	-0.187594	18.6864	-3.90806	9.60482e-05	0.0236471	0.0494362	all-ENDO	myeloid	FALSE
UNC93B1	macrophage	-0.184433	18.7656	-4.49396	7.37913e-06	0.00293885	0.00929349	all-ENDO	myeloid	FALSE
IL6ST	M-Phi-1-LYVE1	-0.298037	18.9953	-3.58573	0.000354537	0.0320483	0.0785123	severe-ENDO	myeloid	FALSE
GM2A	M-Phi-1-LYVE1	0.315126	19.1189	3.76203	0.000179631	0.0240391	0.0586316	severe-ENDO	myeloid	FALSE
LAMP1	M-Phi-1-LYVE1	0.442197	19.9587	4.74981	2.37449e-06	0.00281029	0.00616647	severe-ENDO	myeloid	FALSE
PLA2G15	M-Phi-1-LYVE1	-0.220516	18.6927	-3.43848	0.000612279	0.0468132	0.106954	severe-ENDO	myeloid	FALSE
PMP22	M-Phi-1-LYVE1	0.369844	19.6324	3.86917	0.000117222	0.0205523	0.049744	severe-ENDO	myeloid	FALSE
JPT1	M-Phi-1-LYVE1	0.32905	19.0936	4.15307	3.59807e-05	0.0114234	0.0277925	severe-ENDO	myeloid	FALSE
EMILIN2	M-Phi-1-LYVE1	0.275088	18.9499	3.47512	0.000535434	0.042213	0.0981571	severe-ENDO	myeloid	FALSE
MX1	M-Phi-1-LYVE1	0.352128	18.7697	4.46871	8.88968e-06	0.00547561	0.0142531	severe-ENDO	myeloid	FALSE
CLNS1A	M-Phi-1-LYVE1	-0.281538	18.6744	-4.25182	2.31143e-05	0.0368774	0.0489508	all-ENDO	myeloid	FALSE
EFHD2	myeloid	0.164384	18.8944	3.71083	0.000211003	0.0227142	0.0533792	severe-ENDO	myeloid	FALSE
TUT4	myeloid	-0.168521	18.7325	-3.92157	9.02988e-05	0.0106116	0.029553	severe-ENDO	myeloid	FALSE
TAGLN2	myeloid	0.499014	20.194	4.9572	0.000492764	0.045418	0.089387	severe-ENDO	myeloid	FALSE
HADHB	myeloid	-0.137084	18.703	-3.55195	0.000389323	0.0378636	0.0772139	severe-ENDO	myeloid	FALSE
MAT2A	myeloid	-0.178056	18.7826	-3.81946	0.000136938	0.0153262	0.0398065	severe-ENDO	myeloid	FALSE
MFF	myeloid	-0.165287	18.7178	-4.08513	4.54135e-05	0.00582201	0.0170032	severe-ENDO	myeloid	FALSE
PHF3	myeloid	-0.210457	18.8315	-4.57336	5.02918e-06	0.000875574	0.00273687	severe-ENDO	myeloid	FALSE
BUD31	myeloid	-0.137975	18.6762	-3.4983	0.00047626	0.0441857	0.0874096	severe-ENDO	myeloid	FALSE
SMCO4	myeloid	-0.175751	18.5656	-4.9211	9.155e-07	0.000192692	0.00061209	severe-ENDO	myeloid	FALSE
N4BP2L2	myeloid	-0.270427	19.2104	-5.00451	5.98247e-07	0.000138303	0.000437478	severe-ENDO	myeloid	FALSE
SNAP23	myeloid	-0.148882	18.7322	-3.66468	0.000252705	0.0260121	0.0612397	severe-ENDO	myeloid	FALSE
TSPAN3	myeloid	-0.239758	18.709	-5.90111	4.09011e-09	1.8606e-06	6.17488e-06	severe-ENDO	myeloid	FALSE
NME3	myeloid	-0.206596	18.7316	-5.11221	3.42053e-07	8.61364e-05	0.000276008	severe-ENDO	myeloid	FALSE
HCFC1R1	myeloid	-0.153503	18.7799	-3.52272	0.000434653	0.0408632	0.0816955	severe-ENDO	myeloid	FALSE
ZFHX3	myeloid	-0.159969	18.7528	-3.53098	0.000421373	0.0404232	0.0811551	severe-ENDO	myeloid	FALSE
CYBC1	myeloid	-0.127122	18.5443	-3.69705	0.000222719	0.0234387	0.0551507	severe-ENDO	myeloid	FALSE
GPI	myeloid	0.167872	19.0289	3.65474	0.000262645	0.0268392	0.062081	severe-ENDO	myeloid	FALSE
HCK	myeloid	0.171802	19.0538	3.7083	0.000213112	0.0227675	0.053623	severe-ENDO	myeloid	FALSE
CHMP4B	myeloid	0.164938	18.8993	3.98999	6.79399e-05	0.00825938	0.0233798	severe-ENDO	myeloid	FALSE
USP9X	myeloid	-0.152262	18.5348	-3.92618	8.85941e-05	0.0104988	0.0294063	severe-ENDO	myeloid	FALSE
ARMCX3	myeloid	-0.258695	18.5511	-6.5161	8.66682e-11	6.78997e-08	2.25342e-07	severe-ENDO	myeloid	FALSE
MFF	myeloid	-0.16799	18.7009	-4.19331	2.83184e-05	0.0155838	0.0412897	all-ENDO	myeloid	FALSE
PHF3	myeloid	-0.211265	18.8175	-4.618	4.04397e-06	0.0032145	0.0107206	all-ENDO	myeloid	FALSE
TSPAN3	myeloid	-0.241179	18.6954	-5.96346	2.76953e-09	9.9066e-06	4.03811e-05	all-ENDO	myeloid	FALSE
NME3	myeloid	-0.208006	18.7317	-5.15282	2.73884e-07	0.000391873	0.00145213	all-ENDO	myeloid	FALSE
ENSG00000285641.1	Prv	0.245642	19.5738	4.73891	2.2473e-06	0.0019693	0.00112957	severe-ENDO	mesenchymal	FALSE
ATP6V1G2-DDX39B	Prv	-0.174157	18.9918	-4.59319	4.54242e-06	0.00375936	0.00205316	severe-ENDO	mesenchymal	FALSE
MPLKIP	Prv	-0.158669	18.6516	-4.24819	2.21973e-05	0.0132269	0.00713227	severe-ENDO	mesenchymal	FALSE
RAB2A	Prv	0.197486	20.0283	4.20815	2.64913e-05	0.0146163	0.00820723	severe-ENDO	mesenchymal	FALSE
IPO7	Prv	-0.17135	18.7389	-4.36933	1.28797e-05	0.0087213	0.00474219	severe-ENDO	mesenchymal	FALSE
CHD9	Prv	-0.166375	18.8562	-3.8916	0.000101722	0.0420932	0.0237828	severe-ENDO	mesenchymal	FALSE
KDELR1	Prv	0.182537	20.2331	3.84101	0.000125029	0.046564	0.0272965	severe-ENDO	mesenchymal	FALSE
RRBP1	Prv	0.275371	19.9263	5.41107	6.75089e-08	0.000143669	5.41569e-05	severe-ENDO	mesenchymal	FALSE
ENSG00000285641.1	Prv	0.241126	19.5037	4.6327	3.7356e-06	0.00517109	0.00548884	all-ENDO	mesenchymal	FALSE
ATP6V1G2-DDX39B	Prv	-0.176941	18.9572	-4.71662	2.48797e-06	0.00420937	0.00404046	all-ENDO	mesenchymal	FALSE
MPLKIP	Prv	-0.159745	18.626	-4.30051	1.74875e-05	0.016154	0.0176917	all-ENDO	mesenchymal	FALSE
RAB2A	Prv	0.194617	19.9569	4.05248	5.1736e-05	0.0393892	0.0370278	all-ENDO	mesenchymal	FALSE
ATP5F1D	Prv	0.216519	20.4715	4.26766	2.02567e-05	0.017136	0.0200013	all-ENDO	mesenchymal	FALSE
EIF4G3	Prv-STEAP4	-0.18733	18.5935	-4.32562	1.5936e-05	0.00972995	0.029713	severe-ENDO	mesenchymal	FALSE
MACROH2A2	Prv-STEAP4	-0.165813	18.5408	-3.96594	7.56028e-05	0.0292483	0.0945284	severe-ENDO	mesenchymal	FALSE
GRN	Prv-STEAP4	0.237826	19.6084	4.05791	5.13582e-05	0.0212125	0.0718191	severe-ENDO	mesenchymal	FALSE
ATP5F1D	Prv-STEAP4	0.234296	20.6676	4.00457	6.43307e-05	0.0258113	0.0833773	severe-ENDO	mesenchymal	FALSE
SDF2L1	Prv-STEAP4	0.214835	18.9188	4.07011	4.8762e-05	0.0212125	0.0700315	severe-ENDO	mesenchymal	FALSE
EIF4G3	Prv-STEAP4	-0.189633	18.5715	-4.3631	1.33578e-05	0.0191885	0.0806411	all-ENDO	mesenchymal	FALSE
PSMA7	Prv-STEAP4	0.299433	20.4344	4.76416	2.00788e-06	0.00412046	0.0181824	all-ENDO	mesenchymal	FALSE

## Sheet: DEGs_prolif_FindMarkers_005
gene	p_val	avg_log2FC	pct.1	pct.2	p_val_adj	cell_type	Fig3_Sup5_LigandReceptor
PCBP1	2.43938e-05	-0.86942	0.6	0.833	0.004562	B cell	FALSE
EEF2	7.40184e-05	-0.53605	0.867	1	0.013841	B cell	FALSE
RPS2P5	0.000252	-0.97823	0.667	0.833	0.047196	B cell	FALSE
RPL13P12	9.53944e-198	-2.93693	0.04	0.305	8.20678e-194	C7	FALSE
CXCL14	1.22859e-41	-1.80809	0.075	0.117	1.05696e-37	C7	FALSE
KLF6	4.5631e-39	-0.85384	0.422	0.548	3.92563e-35	C7	FALSE
NR4A1	3.50597e-36	-1.34499	0.171	0.279	3.01618e-32	C7	FALSE
NFKBIA	4.35944e-35	-0.71945	0.531	0.654	3.75042e-31	C7	FALSE
GEM	1.96149e-34	-1.37988	0.076	0.153	1.68747e-30	C7	FALSE
C11orf96	5.33426e-33	-1.04509	0.062	0.1	4.58906e-29	C7	FALSE
MT2A	2.23888e-30	-0.91001	0.289	0.318	1.92611e-26	C7	FALSE
MGP	4.63729e-30	-0.51769	0.538	0.576	3.98946e-26	C7	FALSE
BGN	7.4651e-30	-0.44849	0.373	0.44	6.42223e-26	C7	FALSE
CXCL8	1.2981e-29	-1.28582	0.028	0.066	1.11676e-25	C7	TRUE
TNFAIP3	5.06186e-29	-0.88226	0.224	0.328	4.35472e-25	C7	FALSE
CCN1	2.25837e-28	-0.93825	0.391	0.523	1.94287e-24	C7	FALSE
SPP1	5.07105e-27	-1.46164	0.015	0.037	4.36262e-23	C7	FALSE
INHBA	4.0071e-26	-2.39498	0.022	0.04	3.44731e-22	C7	FALSE
IER3	4.88118e-26	-0.8854	0.333	0.457	4.19928e-22	C7	FALSE
CXCL2	1.87927e-25	-1.52579	0.051	0.112	1.61674e-21	C7	TRUE
PAEP	4.77781e-24	-1.72341	0.018	0.057	4.11035e-20	C7	FALSE
SERPINE1	7.54207e-24	-1.95281	0.029	0.091	6.48845e-20	C7	FALSE
MMP10	1.69368e-23	-2.32436	0.008	0.021	1.45707e-19	C7	FALSE
TIMP1	2.49457e-23	-0.30669	0.654	0.642	2.14608e-19	C7	FALSE
IGFBP7	6.39624e-23	-0.18673	0.905	0.931	5.50268e-19	C7	FALSE
PHLDA1	9.08618e-23	-0.74026	0.191	0.274	7.81684e-19	C7	FALSE
HSPA1B	5.73185e-22	0.356523	0.759	0.691	4.93111e-18	C7	FALSE
ANKRD28	1.20895e-21	-0.79309	0.065	0.11	1.04006e-17	C7	FALSE
MDK	2.29557e-21	0.26301	0.926	0.923	1.97488e-17	C7	FALSE
MIR4435-2HG	2.75392e-21	-0.56425	0.161	0.199	2.3692e-17	C7	FALSE
RHOB	1.95702e-20	-0.47142	0.495	0.56	1.68362e-16	C7	FALSE
HSPA1A	3.17597e-20	0.302031	0.833	0.79	2.73229e-16	C7	FALSE
RND3	3.26561e-20	-0.49101	0.148	0.185	2.80941e-16	C7	FALSE
ENSG00000112096.19	4.17635e-20	-0.60917	0.321	0.357	3.59291e-16	C7	FALSE
SERPING1	1.65809e-19	-0.32053	0.314	0.335	1.42646e-15	C7	FALSE
ANXA1	2.04584e-19	-0.67166	0.149	0.211	1.76004e-15	C7	FALSE
SLC16A3	2.11107e-19	-1.17899	0.048	0.076	1.81615e-15	C7	FALSE
MMP1	8.34243e-19	-3.1346	0.002	0.011	7.17699e-15	C7	FALSE
LDHA	2.23239e-18	-0.3115	0.344	0.356	1.92052e-14	C7	FALSE
CD59	3.80873e-18	-0.25553	0.371	0.353	3.27665e-14	C7	FALSE
NEAT1	9.99675e-18	-0.64748	0.75	0.836	8.60021e-14	C7	FALSE
COL4A2	1.07266e-17	-0.3007	0.537	0.606	9.22805e-14	C7	FALSE
CYTOR	1.09058e-17	-0.54638	0.166	0.206	9.38227e-14	C7	FALSE
SLC9A3R2	1.11706e-17	-0.24873	0.143	0.161	9.61011e-14	C7	FALSE
TXN	1.6787e-17	0.479035	0.873	0.83	1.44419e-13	C7	FALSE
MALAT1	2.24916e-17	-0.24277	1	1	1.93495e-13	C7	FALSE
AEBP1	2.52743e-17	-0.43299	0.318	0.368	2.17435e-13	C7	FALSE
LMNA	9.77216e-17	-0.28729	0.499	0.543	8.40699e-13	C7	FALSE
PPP1R15B	1.58977e-16	-0.67401	0.122	0.178	1.36768e-12	C7	FALSE
TNFRSF12A	1.69325e-16	-1.00251	0.079	0.11	1.4567e-12	C7	FALSE
EMP1	1.32859e-15	-0.71684	0.093	0.12	1.14298e-11	C7	FALSE
STC1	1.46553e-15	-1.51824	0.032	0.041	1.2608e-11	C7	FALSE
CXCL12	1.68318e-15	0.48232	0.432	0.369	1.44804e-11	C7	FALSE
COL7A1	1.91256e-15	-0.3326	0.284	0.343	1.64538e-11	C7	FALSE
CDKN1A	2.04722e-15	-1.12378	0.05	0.087	1.76122e-11	C7	FALSE
PLAUR	2.47068e-15	-0.68933	0.1	0.121	2.12553e-11	C7	FALSE
PDGFRB	3.41573e-15	-0.16981	0.305	0.314	2.93855e-11	C7	FALSE
ADM	3.69449e-15	-1.09039	0.036	0.059	3.17837e-11	C7	FALSE
COL15A1	3.88912e-15	-0.43678	0.264	0.332	3.34581e-11	C7	FALSE
S100A6	4.31726e-15	-0.10169	0.734	0.734	3.71414e-11	C7	FALSE
THBS2	5.58189e-15	-0.90399	0.049	0.08	4.8021e-11	C7	FALSE
TAGLN2	6.89193e-15	-0.36212	0.35	0.391	5.92913e-11	C7	FALSE
ATF3	7.55458e-15	-0.78635	0.414	0.52	6.49921e-11	C7	FALSE
CXCL3	9.95028e-15	-1.12729	0.026	0.06	8.56022e-11	C7	TRUE
FOSB	1.03017e-14	-0.43452	0.696	0.758	8.86255e-11	C7	FALSE
ITGA1	1.1576e-14	-0.63626	0.064	0.095	9.95885e-11	C7	FALSE
SFRP4	1.25913e-14	0.19138	0.987	0.985	1.08323e-10	C7	FALSE
TNFRSF11B	1.4696e-14	-2.82856	0.004	0.021	1.2643e-10	C7	FALSE
DUSP1	1.60592e-14	-0.35438	0.704	0.7	1.38158e-10	C7	FALSE
CD24	1.70173e-14	0.245255	0.731	0.73	1.464e-10	C7	FALSE
SQSTM1	1.8965e-14	-0.49469	0.636	0.696	1.63156e-10	C7	FALSE
SLC39A6	2.01349e-14	0.229498	0.506	0.487	1.73221e-10	C7	FALSE
CSRNP1	2.21436e-14	-0.91218	0.101	0.173	1.90502e-10	C7	FALSE
IGF1	2.50212e-14	0.332476	0.933	0.925	2.15257e-10	C7	FALSE
CD9	3.71365e-14	-0.70978	0.072	0.097	3.19485e-10	C7	FALSE
SPHK1	4.77521e-14	-1.2456	0.019	0.037	4.10811e-10	C7	FALSE
SPOCK1	5.83508e-14	-0.75353	0.039	0.056	5.01992e-10	C7	FALSE
RUNX1	8.68404e-14	-0.88121	0.031	0.055	7.47088e-10	C7	FALSE
CCN2	1.27689e-13	-0.52024	0.184	0.232	1.09851e-09	C7	FALSE
ACP5	1.39504e-13	-0.77786	0.095	0.127	1.20015e-09	C7	FALSE
REL	1.82865e-13	-0.4842	0.204	0.253	1.57319e-09	C7	FALSE
PHLDA2	2.17697e-13	-1.0977	0.025	0.042	1.87285e-09	C7	FALSE
ITPRIP	2.35417e-13	-0.85853	0.039	0.066	2.02529e-09	C7	FALSE
C20orf27	2.76895e-13	0.46546	0.348	0.28	2.38213e-09	C7	FALSE
APOD	2.80635e-13	-0.8367	0.222	0.238	2.4143e-09	C7	FALSE
MCL1	3.40525e-13	-0.48011	0.496	0.586	2.92954e-09	C7	FALSE
MAFF	3.58797e-13	-0.90737	0.102	0.162	3.08673e-09	C7	FALSE
IL11	3.96117e-13	-4.20753	0.003	0.013	3.4078e-09	C7	FALSE
SLC38A2	4.16335e-13	-0.3723	0.324	0.376	3.58173e-09	C7	FALSE
PTGS2	4.90826e-13	-1.77227	0.02	0.046	4.22257e-09	C7	FALSE
S100A10	7.44052e-13	-0.98627	0.067	0.097	6.40108e-09	C7	FALSE
GADD45B	9.17926e-13	-0.38644	0.381	0.445	7.89691e-09	C7	FALSE
ETS2	1.33364e-12	-0.24089	0.254	0.296	1.14733e-08	C7	FALSE
PLAC9P1	1.71923e-12	0.678801	0.315	0.237	1.47906e-08	C7	FALSE
NNMT	1.83121e-12	-1.39024	0.016	0.03	1.57539e-08	C7	FALSE
TFPI	1.98569e-12	-0.42858	0.114	0.141	1.70829e-08	C7	FALSE
MMP3	2.84761e-12	-1.96323	0.003	0.009	2.4498e-08	C7	FALSE
COL8A1	2.86551e-12	-1.63536	0.007	0.021	2.4652e-08	C7	FALSE
MYADM	3.20898e-12	-0.31862	0.38	0.411	2.76069e-08	C7	FALSE
CBLB	9.31781e-12	-0.40572	0.111	0.144	8.01612e-08	C7	FALSE
TPM4	1.04423e-11	-0.19417	0.794	0.853	8.98352e-08	C7	FALSE
ICAM1	1.18323e-11	-1.14672	0.04	0.067	1.01793e-07	C7	TRUE
MTCO1P12	1.75701e-11	3.16525	0.081	0.017	1.51156e-07	C7	FALSE
CAV1	1.91167e-11	-0.30198	0.281	0.318	1.64461e-07	C7	FALSE
SLC2A3	4.48969e-11	-0.51953	0.118	0.15	3.86248e-07	C7	FALSE
ACTN1	5.12798e-11	-0.25099	0.35	0.407	4.41161e-07	C7	FALSE
MT1E	5.63623e-11	-0.55314	0.102	0.134	4.84885e-07	C7	FALSE
CD44	6.10542e-11	-0.14316	0.296	0.313	5.2525e-07	C7	FALSE
SLIT2	6.48732e-11	-0.81967	0.034	0.051	5.58104e-07	C7	FALSE
TXNIP	8.78518e-11	0.79823	0.68	0.563	7.55789e-07	C7	FALSE
LINC-PINT	1.03895e-10	-0.76615	0.116	0.173	8.93806e-07	C7	FALSE
KLF2	1.25514e-10	-1.0193	0.055	0.097	1.0798e-06	C7	FALSE
SGIP1	1.44865e-10	-0.51709	0.071	0.098	1.24627e-06	C7	FALSE
RTEL1-TNFRSF6B	2.5045e-10	-1.08382	0.028	0.043	2.15462e-06	C7	FALSE
LOXL2	2.62305e-10	-0.27105	0.166	0.178	2.25661e-06	C7	FALSE
C17orf58	2.73606e-10	0.419878	0.249	0.208	2.35383e-06	C7	FALSE
ADAMTS1	2.73685e-10	-0.64987	0.088	0.13	2.35451e-06	C7	FALSE
G0S2	2.99395e-10	-1.0587	0.018	0.034	2.5757e-06	C7	FALSE
BHLHE40	4.02965e-10	-0.83165	0.116	0.17	3.46671e-06	C7	FALSE
MIR222HG	5.33279e-10	-0.79373	0.079	0.127	4.5878e-06	C7	FALSE
SAT1	6.83079e-10	-0.22497	0.485	0.493	5.87653e-06	C7	FALSE
COL5A2	8.02563e-10	-0.26755	0.494	0.542	6.90445e-06	C7	FALSE
SULF1	8.04337e-10	-0.70937	0.064	0.089	6.91971e-06	C7	FALSE
NFATC2	9.94852e-10	-1.05727	0.077	0.125	8.55871e-06	C7	FALSE
NDRG1	1.04138e-09	-0.59261	0.041	0.05	8.95902e-06	C7	FALSE
MIR23AHG	1.1923e-09	-0.63164	0.192	0.276	1.02574e-05	C7	FALSE
A2M	1.29597e-09	-0.64255	0.129	0.181	1.11492e-05	C7	FALSE
CCNL1	2.05918e-09	-0.43141	0.519	0.58	1.77151e-05	C7	FALSE
C19orf48	2.06979e-09	0.20179	0.293	0.261	1.78064e-05	C7	FALSE
SNHG8	2.18492e-09	0.546887	0.377	0.294	1.87969e-05	C7	FALSE
RBP7	2.24256e-09	0.342913	0.393	0.34	1.92928e-05	C7	FALSE
TCIM	2.26959e-09	-0.2327	0.271	0.309	1.95253e-05	C7	FALSE
PTGDS	2.27607e-09	-0.22976	0.493	0.44	1.9581e-05	C7	FALSE
RNF24	2.79197e-09	-0.11288	0.228	0.234	2.40193e-05	C7	FALSE
GPNMB	2.79438e-09	-0.29733	0.169	0.184	2.40401e-05	C7	FALSE
PGF	2.88158e-09	-0.42266	0.049	0.052	2.47903e-05	C7	TRUE
CARMN	3.35279e-09	-0.49115	0.155	0.199	2.88441e-05	C7	FALSE
COL13A1	3.55202e-09	-0.85977	0.021	0.036	3.0558e-05	C7	FALSE
HGF	3.62597e-09	-0.54041	0.052	0.075	3.11942e-05	C7	FALSE
CRABP2	3.72117e-09	0.379548	0.64	0.633	3.20132e-05	C7	FALSE
NR4A2	3.75906e-09	-0.92107	0.039	0.066	3.23392e-05	C7	FALSE
SNHG29	4.0905e-09	0.411449	0.836	0.792	3.51906e-05	C7	FALSE
CFD	4.1727e-09	-0.48238	0.077	0.088	3.58978e-05	C7	FALSE
JMJD1C	4.46532e-09	-0.22302	0.479	0.538	3.84152e-05	C7	FALSE
CTHRC1	5.29957e-09	-0.49936	0.078	0.083	4.55922e-05	C7	FALSE
FJX1	6.07091e-09	-0.39843	0.242	0.284	5.2228e-05	C7	FALSE
SNX9	7.14358e-09	-0.30655	0.175	0.21	6.14562e-05	C7	FALSE
OLFML3	7.62289e-09	0.395981	0.552	0.509	6.55798e-05	C7	FALSE
VMP1	8.37119e-09	-0.15146	0.367	0.386	7.20174e-05	C7	FALSE
PDGFD	8.47864e-09	-0.52644	0.064	0.089	7.29417e-05	C7	FALSE
TIMP2	1.08213e-08	-0.16622	0.369	0.388	9.30956e-05	C7	FALSE
RAMP1	1.32234e-08	0.41114	0.698	0.614	0.000114	C7	FALSE
COL18A1	1.36421e-08	-0.25643	0.214	0.238	0.000117	C7	FALSE
DNM1	1.5534e-08	-0.26508	0.241	0.28	0.000134	C7	FALSE
CTSL	1.68578e-08	-0.21157	0.211	0.216	0.000145	C7	FALSE
THBS1	1.76429e-08	-0.55521	0.119	0.16	0.000152	C7	FALSE
SCUBE2	1.80585e-08	0.392786	0.186	0.152	0.000155	C7	FALSE
TAGLN	1.98873e-08	-0.41609	0.358	0.415	0.000171	C7	FALSE
TENT5A	2.13661e-08	-0.57212	0.058	0.078	0.000184	C7	FALSE
ARID5B	2.23661e-08	-0.13387	0.25	0.276	0.000192	C7	FALSE
NFKB1	2.38426e-08	-0.75461	0.113	0.174	0.000205	C7	FALSE
ITGA5	2.41929e-08	-0.64771	0.065	0.093	0.000208	C7	FALSE
MGLL	2.44843e-08	-0.36456	0.123	0.137	0.000211	C7	FALSE
XIAP	2.46849e-08	-0.36314	0.156	0.197	0.000212	C7	FALSE
F2R	2.57236e-08	-0.4827	0.138	0.176	0.000221	C7	FALSE
NKAIN3	2.85676e-08	0.323135	0.046	0.038	0.000246	C7	FALSE
PIM1	3.48256e-08	-0.76207	0.092	0.139	0.0003	C7	FALSE
MBNL2	3.62039e-08	-0.27097	0.348	0.393	0.000311	C7	FALSE
CORO1C	3.79173e-08	-0.42705	0.102	0.133	0.000326	C7	FALSE
BMP4	4.31945e-08	-0.36108	0.034	0.043	0.000372	C7	FALSE
DENND2B	4.53261e-08	-0.22616	0.231	0.27	0.00039	C7	FALSE
COL4A1	4.58941e-08	-0.33883	0.412	0.478	0.000395	C7	FALSE
LOX	4.65116e-08	-0.4229	0.059	0.072	0.0004	C7	FALSE
BNIP3	4.72566e-08	-0.12849	0.162	0.151	0.000407	C7	FALSE
BMP7	5.28981e-08	-0.2121	0.141	0.151	0.000455	C7	FALSE
DCBLD1	6.52673e-08	-0.36017	0.082	0.104	0.000561	C7	FALSE
MMP7	6.69458e-08	-0.37519	0.114	0.145	0.000576	C7	FALSE
HSD11B2	6.75581e-08	0.645484	0.231	0.169	0.000581	C7	FALSE
GABARAPL1	6.9473e-08	-0.45989	0.124	0.152	0.000598	C7	FALSE
FOXL2	7.06428e-08	0.259467	0.308	0.285	0.000608	C7	FALSE
HOPX	8.00448e-08	-0.60576	0.026	0.036	0.000689	C7	FALSE
C4B	8.69128e-08	-0.35013	0.069	0.079	0.000748	C7	FALSE
TRIB1	8.79277e-08	-0.94046	0.057	0.097	0.000756	C7	FALSE
HMGA1	9.83625e-08	-0.94617	0.045	0.075	0.000846	C7	FALSE
JUNB	1.2556e-07	-0.32331	0.812	0.83	0.00108	C7	FALSE
GAS5	1.29041e-07	0.499826	0.672	0.574	0.00111	C7	FALSE
LXN	1.33933e-07	-0.51283	0.067	0.081	0.001152	C7	FALSE
BEX3	1.3905e-07	0.344103	0.705	0.65	0.001196	C7	FALSE
MMP14	1.43439e-07	-0.17004	0.406	0.434	0.001234	C7	FALSE
PIM3	1.4509e-07	-0.42809	0.087	0.111	0.001248	C7	FALSE
RACK1	1.54537e-07	0.374841	0.924	0.893	0.001329	C7	FALSE
EGR3	1.57283e-07	-0.90808	0.044	0.072	0.001353	C7	FALSE
AHR	1.74728e-07	-0.95316	0.038	0.065	0.001503	C7	FALSE
HMGXB3	1.7515e-07	-0.3006	0.15	0.183	0.001507	C7	FALSE
PALM2AKAP2	1.7898e-07	-0.36559	0.075	0.096	0.00154	C7	FALSE
VCL	1.81451e-07	-0.36292	0.39	0.471	0.001561	C7	FALSE
EDIL3	1.90779e-07	-0.3467	0.075	0.09	0.001641	C7	FALSE
PPP1R15A	1.99172e-07	-0.16756	0.622	0.674	0.001713	C7	FALSE
CST1	1.99633e-07	-1.27244	0.022	0.031	0.001717	C7	FALSE
MAP3K8	2.43575e-07	-0.98243	0.041	0.079	0.002095	C7	FALSE
KRT17	2.48121e-07	-0.11637	0.108	0.124	0.002135	C7	FALSE
REEP3	2.70669e-07	-0.16583	0.279	0.311	0.002329	C7	FALSE
POLD4	2.75908e-07	-0.12886	0.195	0.201	0.002374	C7	FALSE
PNRC1	2.89144e-07	-0.20636	0.663	0.7	0.002488	C7	FALSE
ERO1A	3.19676e-07	-0.4585	0.032	0.039	0.00275	C7	FALSE
CTSZ	3.34823e-07	-0.21083	0.117	0.13	0.00288	C7	FALSE
MAML2	3.43735e-07	-0.17483	0.13	0.137	0.002957	C7	FALSE
SMG1P3	3.48061e-07	-0.39681	0.15	0.177	0.002994	C7	FALSE
IER2	3.71833e-07	-0.14602	0.759	0.769	0.003199	C7	FALSE
GGT5	3.97368e-07	-0.28889	0.05	0.056	0.003419	C7	FALSE
ASPN	4.14321e-07	-1.01201	0.023	0.032	0.003564	C7	FALSE
ECE1	4.359e-07	-0.27338	0.114	0.138	0.00375	C7	FALSE
VCAN	4.36396e-07	-0.32901	0.809	0.875	0.003754	C7	FALSE
FLRT2	4.6356e-07	0.143342	0.167	0.156	0.003988	C7	FALSE
STK3	5.14551e-07	-0.1689	0.217	0.239	0.004427	C7	FALSE
COL12A1	5.20139e-07	-0.4051	0.298	0.351	0.004475	C7	FALSE
OSMR	5.7053e-07	-0.49617	0.063	0.086	0.004908	C7	FALSE
CLMP	5.78798e-07	-0.23392	0.252	0.289	0.004979	C7	FALSE
IGFN1	5.97819e-07	1.63284	0.023	0.008	0.005143	C7	FALSE
CCN5	7.26546e-07	-0.26503	0.083	0.075	0.00625	C7	FALSE
TYMP	7.52507e-07	-0.24737	0.087	0.09	0.006474	C7	FALSE
TSPAN4	7.79785e-07	-0.11797	0.206	0.216	0.006708	C7	FALSE
PTPN14	8.08684e-07	-0.51949	0.113	0.163	0.006957	C7	FALSE
CPED1	8.12789e-07	-0.17514	0.126	0.139	0.006992	C7	FALSE
KRT19	8.18e-07	0.27451	0.446	0.447	0.007037	C7	FALSE
NFKBIZ	8.68466e-07	-0.56936	0.295	0.395	0.007471	C7	FALSE
HIF1A	8.95107e-07	-0.22125	0.301	0.333	0.007701	C7	FALSE
PHLDB2	9.09287e-07	-0.6235	0.03	0.045	0.007823	C7	FALSE
ENSG00000286185.1	9.46914e-07	-0.16934	0.331	0.338	0.008146	C7	FALSE
REC8	1.0323e-06	0.478969	0.081	0.058	0.008881	C7	FALSE
COL6A3	1.14675e-06	-0.24672	0.657	0.728	0.009865	C7	FALSE
KCTD17	1.1636e-06	0.447921	0.09	0.065	0.01001	C7	FALSE
BTG2	1.17164e-06	-0.33149	0.46	0.534	0.01008	C7	FALSE
PLK3	1.19269e-06	-0.69286	0.058	0.085	0.010261	C7	FALSE
PDE10A	1.19584e-06	-0.84232	0.023	0.042	0.010288	C7	FALSE
DNAJA1	1.308e-06	-0.14948	0.523	0.547	0.011253	C7	FALSE
STARD13	1.39612e-06	-0.46512	0.092	0.127	0.012011	C7	FALSE
CPXM1	1.41232e-06	0.234247	0.614	0.59	0.01215	C7	FALSE
IMPDH2	1.52556e-06	0.222915	0.501	0.453	0.013124	C7	FALSE
TUBA1C	1.67372e-06	-0.37716	0.174	0.209	0.014399	C7	FALSE
HTRA1	1.69959e-06	-0.17672	0.309	0.336	0.014622	C7	FALSE
PERP	1.75262e-06	-0.51027	0.075	0.1	0.015078	C7	FALSE
GUCY1A1	1.78873e-06	-0.34995	0.039	0.042	0.015388	C7	FALSE
FBXO32	1.79143e-06	-0.35186	0.039	0.045	0.015412	C7	FALSE
ETS1	2.00458e-06	-0.52315	0.075	0.109	0.017245	C7	FALSE
FRZB	2.02527e-06	-0.30033	0.048	0.048	0.017423	C7	FALSE
PER1	2.06632e-06	-0.7462	0.051	0.078	0.017777	C7	FALSE
MT1F	2.08803e-06	-0.46402	0.066	0.083	0.017963	C7	FALSE
DIO2	2.18114e-06	-0.12689	0.549	0.602	0.018764	C7	FALSE
SMDT1	2.35451e-06	0.22194	0.363	0.32	0.020256	C7	FALSE
MAP7D1	2.38579e-06	-0.31845	0.124	0.16	0.020525	C7	FALSE
CBX5	2.73421e-06	-0.12073	0.29	0.316	0.023522	C7	FALSE
RGCC	2.81403e-06	-0.56402	0.038	0.055	0.024209	C7	FALSE
MTND1P23	2.9552e-06	3.44731	0.031	0.004	0.025424	C7	FALSE
EEF1A1	2.99928e-06	0.311991	0.997	0.998	0.025803	C7	FALSE
FOXS1	3.08016e-06	-0.48081	0.044	0.052	0.026499	C7	FALSE
SGCB	3.19268e-06	-0.12673	0.138	0.146	0.027467	C7	FALSE
MSRB3	3.67001e-06	-0.30385	0.074	0.093	0.031573	C7	FALSE
PKIB	3.7157e-06	0.557788	0.09	0.065	0.031966	C7	FALSE
C12orf75	3.85797e-06	-0.17536	0.092	0.106	0.03319	C7	FALSE
CPNE2	3.98992e-06	-0.17396	0.077	0.08	0.034325	C7	FALSE
CASC15	4.23858e-06	-0.31579	0.115	0.146	0.036465	C7	FALSE
RNF213	4.50309e-06	-0.24423	0.181	0.203	0.03874	C7	FALSE
PRDX2	4.52528e-06	0.269995	0.649	0.591	0.038931	C7	FALSE
PAM	4.62173e-06	-0.14109	0.335	0.343	0.039761	C7	FALSE
HMGN3	4.95402e-06	0.273257	0.472	0.429	0.042619	C7	FALSE
CH25H	4.98621e-06	-0.9327	0.018	0.024	0.042896	C7	FALSE
TIPARP	5.02554e-06	-0.60504	0.133	0.181	0.043235	C7	FALSE
ITPRIPL2	5.43164e-06	-0.15513	0.093	0.101	0.046728	C7	FALSE
ENSG00000203812.2	5.43532e-06	-0.35168	0.17	0.183	0.04676	C7	FALSE
CALM1	5.53059e-06	-0.11104	0.598	0.604	0.04758	C7	FALSE
MTND2P28	5.55868e-06	0.714401	0.215	0.159	0.047821	C7	FALSE
EEF1G	5.76797e-06	0.398213	0.802	0.759	0.049622	C7	FALSE
ENO1	4.09211e-05	-0.56012	0.613	0.75	0.007611	CD4-TRM	FALSE
PCBP1	5.10359e-07	-0.69678	0.753	0.833	0.000689	cDC1	FALSE
SERPINB1	1.53104e-05	-0.63315	0.642	0.782	0.020684	cDC1	FALSE
TYMP	3.68852e-05	-0.87052	0.667	0.795	0.049832	cDC1	FALSE
RPL13P12	7.41596e-15	-2.70648	0.066	0.536	1.76648e-11	cDC2	FALSE
RPS2P5	3.0014e-10	-1.22565	0.667	0.958	7.14932e-07	cDC2	FALSE
PCBP1	5.74708e-08	-0.67335	0.809	0.946	0.000137	cDC2	FALSE
PKM	5.02127e-07	-1.07526	0.699	0.916	0.001196	cDC2	FALSE
ANXA1	7.62519e-07	-0.41484	0.825	0.873	0.001816	cDC2	FALSE
CTSB	1.81997e-06	-0.85632	0.738	0.849	0.004335	cDC2	FALSE
HLA-DRB1	2.06537e-06	-0.50315	0.984	0.982	0.00492	cDC2	FALSE
CALR	4.09287e-06	-0.70225	0.765	0.898	0.009749	cDC2	FALSE
TYMP	4.34255e-06	-1.05902	0.678	0.801	0.010344	cDC2	FALSE
TKT	5.77937e-06	-0.67171	0.585	0.741	0.013766	cDC2	FALSE
IFI30	7.72511e-06	-1.1439	0.88	0.952	0.018401	cDC2	FALSE
ENO1	1.30593e-05	-0.85367	0.814	0.867	0.031107	cDC2	FALSE
S100A10	1.79131e-05	-1.12559	0.743	0.843	0.042669	cDC2	FALSE
HLA-DMA	1.89455e-05	-0.62087	0.934	0.964	0.045128	cDC2	FALSE
TMEM190	5.32684e-26	-1.70944	0.445	0.771	4.45803e-22	ciliated	FALSE
RPL13P12	1.30866e-20	-2.27304	0.082	0.497	1.09521e-16	ciliated	FALSE
MTCO1P12	7.84724e-14	4.48163	0.151	0.041	6.56736e-10	ciliated	FALSE
FAM118A	8.49533e-13	-1.04311	0.097	0.185	7.10974e-09	ciliated	FALSE
PLA2G10	9.01219e-13	-1.41253	0.151	0.271	7.54231e-09	ciliated	FALSE
PAEP	1.12103e-11	-2.58453	0.127	0.282	9.3819e-08	ciliated	FALSE
MTND2P28	2.81144e-11	0.445209	0.528	0.507	2.35289e-07	ciliated	FALSE
S100A10	1.18711e-10	-0.7166	0.853	0.856	9.93493e-07	ciliated	FALSE
MTND1P23	2.64769e-09	4.87847	0.089	0.007	2.21585e-05	ciliated	FALSE
ENSG00000260908.1	1.72445e-08	-1.09058	0.151	0.271	0.000144	ciliated	FALSE
QSOX1	2.25547e-08	-1.00625	0.261	0.356	0.000189	ciliated	FALSE
LINC02166	2.2816e-08	-0.57824	0.5	0.63	0.000191	ciliated	FALSE
ENSG00000226690.8	3.17939e-08	0.164713	0.413	0.396	0.000266	ciliated	FALSE
ENSG00000254609.1	4.21397e-08	-1.39797	0.102	0.216	0.000353	ciliated	FALSE
TSPAN12	4.78543e-08	-0.73107	0.224	0.315	0.0004	ciliated	FALSE
ALG1L	6.52237e-08	-1.40936	0.161	0.317	0.000546	ciliated	FALSE
ENSG00000280649.2	9.13222e-08	-0.70959	0.393	0.467	0.000764	ciliated	FALSE
RPS2P5	1.15121e-07	-1.14676	0.554	0.818	0.000963	ciliated	FALSE
CENPK	1.5014e-07	-0.7081	0.226	0.322	0.001257	ciliated	FALSE
IFTAP	1.64973e-07	-0.44211	0.525	0.606	0.001381	ciliated	FALSE
C3	2.8907e-07	-1.15632	0.177	0.281	0.002419	ciliated	FALSE
DNALI1	5.89776e-07	-0.28028	0.891	0.913	0.004936	ciliated	FALSE
TIMP1	8.36073e-07	-1.01769	0.415	0.64	0.006997	ciliated	FALSE
CES1	1.03361e-06	-1.93079	0.035	0.087	0.00865	ciliated	FALSE
FAM229B	1.04297e-06	-0.3434	0.734	0.761	0.008729	ciliated	FALSE
ENSG00000263011.1	1.18848e-06	-0.1754	0.314	0.285	0.009946	ciliated	FALSE
GDF15	1.3421e-06	-1.14736	0.416	0.517	0.011232	ciliated	FALSE
IDH2	1.45625e-06	-0.51222	0.654	0.752	0.012187	ciliated	FALSE
NPHP1	1.97375e-06	-0.35032	0.671	0.719	0.016518	ciliated	FALSE
RRAD	2.27737e-06	-0.2604	0.559	0.637	0.019059	ciliated	FALSE
MDM2	2.32468e-06	-0.63078	0.607	0.739	0.019455	ciliated	FALSE
PRANCR	2.72309e-06	-0.54026	0.109	0.165	0.022789	ciliated	FALSE
CENPM	3.138e-06	-0.2904	0.475	0.548	0.026262	ciliated	FALSE
GSN	3.54873e-06	-0.4949	0.651	0.723	0.029699	ciliated	FALSE
SLPI	3.6366e-06	-0.75645	0.824	0.865	0.030435	ciliated	FALSE
CR1L	4.5909e-06	-0.61196	0.122	0.18	0.038421	ciliated	FALSE
TTLL7	4.94278e-06	-0.47378	0.426	0.54	0.041366	ciliated	FALSE
ATP5IF1	5.0233e-06	-0.26672	0.975	0.927	0.04204	ciliated	FALSE
CDKN1A	5.6928e-06	-0.57858	0.788	0.838	0.047643	ciliated	FALSE
PRR13	2.74239e-47	-0.1375	0.333	0.6	5.1694e-43	DC3	FALSE
RPL21P75	1.38392e-16	0.241297	0.5	0.6	2.60868e-12	DC3	FALSE
RPL13P12	5.71221e-30	-2.20928	0.115	0.593	2.35457e-26	DC	FALSE
RPS2P5	1.09744e-19	-1.27006	0.623	0.94	4.52367e-16	DC	FALSE
TYMP	1.96441e-16	-1.01576	0.695	0.82	8.0973e-13	DC	FALSE
PCBP1	7.96311e-14	-0.67589	0.818	0.911	3.28239e-10	DC	FALSE
LAP3	1.96215e-11	-0.76549	0.511	0.637	8.08799e-08	DC	FALSE
PKM	2.03433e-11	-0.8101	0.783	0.89	8.38549e-08	DC	FALSE
GAPDH	2.73147e-10	-0.65018	0.992	0.995	1.12591e-06	DC	FALSE
ENO1	9.07959e-10	-0.7006	0.829	0.872	3.74261e-06	DC	FALSE
ANXA5	1.34364e-09	-0.4593	0.821	0.89	5.5385e-06	DC	FALSE
BRI3	1.38407e-09	-0.41274	0.372	0.47	5.70515e-06	DC	FALSE
OAZ1	2.59682e-09	-0.44859	0.936	0.977	1.07041e-05	DC	FALSE
CTSB	2.95746e-09	-0.63911	0.711	0.783	1.21907e-05	DC	FALSE
UBE2D3	3.97644e-09	-0.65205	0.687	0.794	1.63909e-05	DC	FALSE
YBX1	4.04387e-09	-0.41144	0.917	0.961	1.66688e-05	DC	FALSE
SRGN	4.65384e-09	-0.5589	0.944	0.961	1.91831e-05	DC	FALSE
RHOA	6.75741e-09	-0.54205	0.88	0.945	2.7854e-05	DC	FALSE
LYZ	7.6471e-09	-0.98347	0.901	0.916	3.15214e-05	DC	FALSE
LDHA	1.38259e-08	-0.791	0.703	0.765	5.69902e-05	DC	FALSE
IFI30	1.40188e-08	-0.90889	0.834	0.875	5.77853e-05	DC	FALSE
CLIC1	1.85469e-08	-0.5258	0.872	0.903	7.64505e-05	DC	FALSE
ITGA4	2.22551e-08	-0.73123	0.412	0.595	9.17356e-05	DC	FALSE
ALDOA	2.51529e-08	-0.75625	0.818	0.888	0.000104	DC	FALSE
CALR	2.83313e-08	-0.59651	0.816	0.903	0.000117	DC	FALSE
NDUFB11	3.83488e-08	-0.49469	0.711	0.809	0.000158	DC	FALSE
ATP6V0C	3.9017e-08	-0.66052	0.762	0.83	0.000161	DC	FALSE
EIF1	3.91437e-08	-0.42174	0.973	0.99	0.000161	DC	FALSE
TAGLN2	4.20422e-08	-0.57262	0.818	0.927	0.000173	DC	FALSE
TYROBP	4.24516e-08	-0.74739	0.77	0.838	0.000175	DC	FALSE
RASSF4	4.87187e-08	-0.75517	0.332	0.441	0.000201	DC	FALSE
TMBIM6	5.95886e-08	-0.55495	0.783	0.859	0.000246	DC	FALSE
CTSC	6.29231e-08	-0.74829	0.65	0.744	0.000259	DC	FALSE
CHMP4B	6.4262e-08	-0.51963	0.401	0.548	0.000265	DC	FALSE
PFN1	7.42289e-08	-0.45137	0.997	0.987	0.000306	DC	FALSE
COX7A2	8.30201e-08	-0.43505	0.717	0.781	0.000342	DC	FALSE
ATP5F1D	1.03342e-07	-0.56469	0.757	0.862	0.000426	DC	FALSE
RAB31	1.05698e-07	-0.56401	0.62	0.713	0.000436	DC	FALSE
ENSG00000268173.3	1.06895e-07	-0.95566	0.853	0.893	0.000441	DC	FALSE
ATP6AP2	1.64559e-07	-0.95342	0.398	0.58	0.000678	DC	FALSE
POLR2E	1.68477e-07	-0.61407	0.532	0.614	0.000694	DC	FALSE
IQGAP1	1.70921e-07	-0.67246	0.497	0.627	0.000705	DC	FALSE
FTH1	2.04517e-07	-0.5616	1	0.997	0.000843	DC	FALSE
BTG1	2.07379e-07	-0.53079	0.781	0.851	0.000855	DC	FALSE
CD300C	2.14713e-07	-1.21032	0.104	0.185	0.000885	DC	FALSE
GNB2	2.22008e-07	-0.57762	0.639	0.757	0.000915	DC	FALSE
RTN4	2.84056e-07	-0.5117	0.62	0.76	0.001171	DC	FALSE
GPX4	3.18249e-07	-0.51368	0.783	0.822	0.001312	DC	FALSE
CTSZ	3.38561e-07	-0.37455	0.684	0.809	0.001396	DC	FALSE
PRELID1	3.45925e-07	-0.58675	0.61	0.726	0.001426	DC	FALSE
AP2S1	3.85176e-07	-0.56635	0.741	0.815	0.001588	DC	FALSE
TGFBI	4.28317e-07	-0.52959	0.444	0.593	0.001766	DC	FALSE
HBEGF	4.4921e-07	-1.642	0.166	0.324	0.001852	DC	FALSE
ENSG00000237550.5	5.58362e-07	-0.56429	0.928	0.919	0.002302	DC	FALSE
CRIP1	5.82071e-07	-0.66798	0.706	0.786	0.002399	DC	FALSE
CCNI	6.71163e-07	-0.44507	0.824	0.864	0.002767	DC	FALSE
BLOC1S1	7.60272e-07	-0.69703	0.66	0.791	0.003134	DC	FALSE
SSR3	8.23693e-07	-0.58429	0.62	0.736	0.003395	DC	FALSE
CFL1	8.32382e-07	-0.41081	0.987	0.987	0.003431	DC	FALSE
HLA-DRB1	9.70949e-07	-0.33083	0.989	0.979	0.004002	DC	FALSE
SERP1	1.09406e-06	-0.48538	0.81	0.869	0.00451	DC	FALSE
ALDH2	1.09655e-06	-0.6364	0.596	0.708	0.00452	DC	FALSE
VDAC1	1.10783e-06	-0.44933	0.57	0.663	0.004566	DC	FALSE
CAPG	1.19371e-06	-0.98472	0.468	0.637	0.00492	DC	FALSE
TPM3	1.21144e-06	-0.37922	0.877	0.927	0.004994	DC	FALSE
HLA-DMA	1.24792e-06	-0.48837	0.944	0.943	0.005144	DC	FALSE
COX8A	1.26659e-06	-0.5205	0.81	0.872	0.005221	DC	FALSE
TIMP1	1.41279e-06	-1.08574	0.62	0.76	0.005824	DC	FALSE
PTMA	1.43343e-06	-0.33827	1	0.997	0.005909	DC	FALSE
EIF3K	1.61161e-06	-0.48159	0.858	0.893	0.006643	DC	FALSE
PGK1	1.61844e-06	-0.69444	0.644	0.723	0.006671	DC	FALSE
MIF	1.6267e-06	-0.6831	0.88	0.963	0.006705	DC	FALSE
ZYX	1.66535e-06	-0.51461	0.741	0.859	0.006865	DC	FALSE
SDF4	1.79312e-06	-0.81555	0.337	0.473	0.007391	DC	FALSE
MTCO1P12	1.86204e-06	3.96302	0.088	0.016	0.007675	DC	FALSE
UQCRFS1	2.16186e-06	-0.79211	0.46	0.601	0.008911	DC	FALSE
PEPD	2.19181e-06	-1.143	0.139	0.285	0.009035	DC	FALSE
CYBA	2.20251e-06	-0.3749	0.936	0.958	0.009079	DC	FALSE
ARPC5	2.34688e-06	-0.38888	0.816	0.869	0.009674	DC	FALSE
TPI1	2.36623e-06	-0.52549	0.842	0.924	0.009754	DC	FALSE
PSMD4	2.39842e-06	-0.49313	0.401	0.554	0.009886	DC	FALSE
PPIA	2.41994e-06	-0.44829	0.989	0.987	0.009975	DC	FALSE
DNAJB11	2.49582e-06	-0.96909	0.243	0.363	0.010288	DC	FALSE
ATP6V0B	2.55455e-06	-0.56041	0.733	0.815	0.01053	DC	FALSE
CTSH	2.71116e-06	-0.44363	0.773	0.841	0.011175	DC	FALSE
FTL	2.7491e-06	-0.72218	0.992	0.997	0.011332	DC	FALSE
GRB2	2.75747e-06	-0.67994	0.516	0.658	0.011366	DC	FALSE
SERF2	2.79377e-06	-0.33223	0.984	0.99	0.011516	DC	FALSE
CDC42SE1	3.07009e-06	-0.33027	0.305	0.376	0.012655	DC	FALSE
EMP3	3.123e-06	-0.59781	0.615	0.726	0.012873	DC	FALSE
ARPC3	3.3766e-06	-0.34156	0.936	0.94	0.013918	DC	FALSE
HNRNPA3	3.42481e-06	-0.44363	0.794	0.869	0.014117	DC	FALSE
ENSG00000264772.6	3.51469e-06	-0.64642	0.874	0.893	0.014488	DC	FALSE
FLOT1	3.66296e-06	-0.69538	0.476	0.601	0.015099	DC	FALSE
RER1	3.68366e-06	-0.58718	0.348	0.473	0.015184	DC	FALSE
RNASEK-C17orf49	3.7574e-06	-0.52684	0.832	0.909	0.015488	DC	FALSE
CCND3	3.7757e-06	-0.74472	0.297	0.413	0.015563	DC	FALSE
RAN	3.85571e-06	-0.48446	0.781	0.82	0.015893	DC	FALSE
VAMP8	3.86022e-06	-0.41833	0.874	0.896	0.015912	DC	FALSE
DEF6	3.96643e-06	-0.76775	0.259	0.379	0.01635	DC	FALSE
RRP7A	4.28165e-06	-0.9457	0.227	0.358	0.017649	DC	FALSE
FCER1G	4.33442e-06	-0.56372	0.741	0.773	0.017866	DC	FALSE
ANXA2	4.61308e-06	-0.64206	0.663	0.789	0.019015	DC	FALSE
BZW1	4.69499e-06	-0.58293	0.382	0.559	0.019353	DC	FALSE
TPT1	4.71849e-06	-0.28223	1	1	0.01945	DC	FALSE
EIF5	5.11199e-06	-0.46319	0.508	0.582	0.021072	DC	FALSE
C6orf62	5.37314e-06	-1.36221	0.12	0.245	0.022148	DC	FALSE
MYL6	5.85967e-06	-0.34092	0.971	0.99	0.024154	DC	FALSE
LAPTM5	6.28673e-06	-0.60041	0.826	0.893	0.025914	DC	FALSE
BCKDK	6.32258e-06	-0.84573	0.209	0.313	0.026062	DC	FALSE
IL7R	6.32606e-06	-1.1908	0.136	0.225	0.026076	DC	FALSE
HLA-A	6.37756e-06	-0.48135	0.965	0.984	0.026288	DC	FALSE
YIF1B	6.56557e-06	-0.5412	0.468	0.58	0.027063	DC	FALSE
DEK	6.79667e-06	-0.56776	0.62	0.76	0.028016	DC	FALSE
ENSG00000267261.5	6.81105e-06	-0.82819	0.265	0.363	0.028075	DC	FALSE
ANXA6	6.99817e-06	-0.8309	0.364	0.535	0.028846	DC	FALSE
RNF144B	7.12782e-06	-0.57338	0.337	0.449	0.029381	DC	FALSE
LAT2	7.31582e-06	-0.82367	0.262	0.389	0.030156	DC	FALSE
SLC25A5	8.29334e-06	-0.44634	0.842	0.885	0.034185	DC	FALSE
CSNK1A1	8.49477e-06	-0.36534	0.513	0.582	0.035015	DC	FALSE
CANX	8.70142e-06	-0.64312	0.693	0.786	0.035867	DC	FALSE
RAB5IF	9.20335e-06	-0.53095	0.433	0.525	0.037936	DC	FALSE
SKA2	9.27024e-06	-0.89858	0.195	0.311	0.038212	DC	FALSE
TKT	9.59339e-06	-0.51369	0.572	0.668	0.039544	DC	FALSE
UBXN1	9.71031e-06	-0.46562	0.644	0.744	0.040026	DC	FALSE
ZFAND5	9.93243e-06	-0.60144	0.618	0.721	0.040941	DC	FALSE
ARRB2	1.01881e-05	-0.73658	0.439	0.58	0.041995	DC	FALSE
BRI3BP	1.02018e-05	-0.75252	0.193	0.269	0.042052	DC	FALSE
ACTB	1.06259e-05	-0.40842	1	1	0.0438	DC	FALSE
M6PR	1.08441e-05	-0.53072	0.519	0.661	0.044699	DC	FALSE
MGST3	1.12922e-05	-0.71905	0.481	0.606	0.046546	DC	FALSE
HM13	1.13549e-05	-0.7856	0.42	0.595	0.046805	DC	FALSE
YWHAB	1.14056e-05	-0.31949	0.901	0.903	0.047014	DC	FALSE
MAFB	1.19254e-05	-0.48778	0.283	0.366	0.049156	DC	FALSE
RPL13P12	3.62552e-108	-1.77781	0.172	0.635	3.01643e-104	dS1-myofibroblast	FALSE
MGP	1.62804e-64	-0.87726	0.836	0.901	1.35453e-60	dS1-myofibroblast	FALSE
CCDC80	2.05604e-59	-1.47205	0.456	0.557	1.71062e-55	dS1-myofibroblast	FALSE
FTL	3.5065e-40	-0.36822	0.995	0.995	2.91741e-36	dS1-myofibroblast	FALSE
OGN	4.85457e-40	-0.71218	0.503	0.657	4.039e-36	dS1-myofibroblast	FALSE
CCN5	9.44009e-40	-3.19766	0.032	0.123	7.85416e-36	dS1-myofibroblast	FALSE
COL14A1	2.92926e-32	-0.50165	0.659	0.675	2.43715e-28	dS1-myofibroblast	FALSE
RHOB	3.69633e-30	-0.86993	0.726	0.842	3.07535e-26	dS1-myofibroblast	FALSE
PCBP1	5.88592e-30	-0.42635	0.889	0.935	4.89708e-26	dS1-myofibroblast	FALSE
DIO2	3.17337e-29	-0.61475	0.721	0.798	2.64025e-25	dS1-myofibroblast	FALSE
TCEAL4	5.50296e-29	-0.29752	0.844	0.842	4.57847e-25	dS1-myofibroblast	FALSE
HSPB1	1.10857e-28	-0.32713	0.96	0.971	9.22332e-25	dS1-myofibroblast	FALSE
BRI3	9.89161e-28	-0.52875	0.317	0.387	8.22982e-24	dS1-myofibroblast	FALSE
LGALS3	1.39065e-27	-0.40108	0.917	0.927	1.15702e-23	dS1-myofibroblast	FALSE
RAB31	3.67454e-27	-0.46574	0.649	0.736	3.05722e-23	dS1-myofibroblast	FALSE
PENK	6.80532e-27	-2.20815	0.176	0.261	5.66203e-23	dS1-myofibroblast	FALSE
MMP11	1.66405e-26	-0.53431	0.94	0.993	1.38449e-22	dS1-myofibroblast	FALSE
COL5A2	7.47549e-26	-0.49773	0.758	0.789	6.21961e-22	dS1-myofibroblast	FALSE
CCN1	1.70273e-25	-1.13086	0.615	0.758	1.41667e-21	dS1-myofibroblast	FALSE
MMP2	1.16266e-24	-0.44206	0.809	0.896	9.6733e-21	dS1-myofibroblast	FALSE
RPS2P5	2.13312e-24	-0.5872	0.634	0.928	1.77476e-20	dS1-myofibroblast	FALSE
MIR503HG	8.28507e-24	-0.80633	0.41	0.573	6.89318e-20	dS1-myofibroblast	FALSE
ADAM12	1.28915e-23	-0.78994	0.3	0.457	1.07257e-19	dS1-myofibroblast	FALSE
P4HA2	1.58657e-23	-0.38891	0.6	0.665	1.32002e-19	dS1-myofibroblast	FALSE
TNXB	2.12916e-23	-0.6224	0.297	0.341	1.77146e-19	dS1-myofibroblast	FALSE
GPNMB	2.38416e-23	-0.5618	0.358	0.455	1.98362e-19	dS1-myofibroblast	FALSE
IGFBP5	8.87215e-23	-0.79255	0.672	0.79	7.38163e-19	dS1-myofibroblast	FALSE
HTRA1	2.07683e-22	-0.43022	0.637	0.746	1.72792e-18	dS1-myofibroblast	FALSE
FAM118A	2.12183e-22	-0.88766	0.184	0.294	1.76537e-18	dS1-myofibroblast	FALSE
KCNK15	2.65067e-22	-1.03973	0.126	0.204	2.20536e-18	dS1-myofibroblast	FALSE
COL1A2	6.1478e-22	-0.46945	0.993	0.999	5.11497e-18	dS1-myofibroblast	FALSE
SRM	8.59737e-22	-0.5344	0.484	0.58	7.15301e-18	dS1-myofibroblast	FALSE
BGN	4.58586e-21	-0.76582	0.607	0.765	3.81544e-17	dS1-myofibroblast	FALSE
KLF4	6.70851e-21	-1.1427	0.145	0.258	5.58148e-17	dS1-myofibroblast	FALSE
SERPING1	8.60224e-21	-0.46963	0.646	0.698	7.15707e-17	dS1-myofibroblast	FALSE
NBL1	3.74655e-20	-0.4533	0.519	0.605	3.11713e-16	dS1-myofibroblast	FALSE
CHD3	4.13774e-20	-0.47077	0.426	0.515	3.4426e-16	dS1-myofibroblast	FALSE
THBS2	4.97383e-20	-1.01692	0.116	0.196	4.13823e-16	dS1-myofibroblast	FALSE
CTSB	6.44528e-20	-0.2523	0.87	0.901	5.36247e-16	dS1-myofibroblast	FALSE
IFITM2	1.06858e-19	-0.51977	0.969	0.979	8.89057e-16	dS1-myofibroblast	FALSE
SLC9A3R2	1.14434e-19	-0.59879	0.27	0.389	9.52091e-16	dS1-myofibroblast	FALSE
NFKBIA	1.16089e-19	-0.82574	0.695	0.796	9.65858e-16	dS1-myofibroblast	FALSE
COL3A1	1.57905e-19	-0.36003	0.999	1	1.31377e-15	dS1-myofibroblast	FALSE
IGFBP2	1.37252e-18	-0.17186	0.934	0.94	1.14194e-14	dS1-myofibroblast	FALSE
COL1A1	1.57417e-18	-0.46173	0.999	1	1.30971e-14	dS1-myofibroblast	FALSE
VIM	2.17129e-18	-0.32634	0.999	0.999	1.80651e-14	dS1-myofibroblast	FALSE
IFI6	2.35161e-18	-0.56709	0.656	0.759	1.95654e-14	dS1-myofibroblast	FALSE
FBLN1	2.48512e-18	-0.40798	0.931	0.961	2.06762e-14	dS1-myofibroblast	FALSE
PSAP	2.61908e-18	-0.17756	0.921	0.933	2.17908e-14	dS1-myofibroblast	FALSE
EDNRA	2.73796e-18	-0.35996	0.757	0.8	2.27798e-14	dS1-myofibroblast	FALSE
LAMA4	4.82862e-18	-0.56262	0.457	0.587	4.01742e-14	dS1-myofibroblast	FALSE
HSPA1B	5.90323e-18	0.523405	0.855	0.818	4.91149e-14	dS1-myofibroblast	FALSE
AHNAK2	1.03679e-17	-1.19591	0.069	0.136	8.62612e-14	dS1-myofibroblast	FALSE
KLF6	4.1316e-17	-0.68463	0.562	0.676	3.43749e-13	dS1-myofibroblast	FALSE
CTSK	5.29379e-17	-0.39039	0.744	0.8	4.40443e-13	dS1-myofibroblast	FALSE
COL5A1	5.94634e-17	-0.36422	0.828	0.89	4.94736e-13	dS1-myofibroblast	FALSE
SFRP1	7.85544e-17	-0.14482	0.929	0.97	6.53573e-13	dS1-myofibroblast	FALSE
SLC18A2	8.05237e-17	-1.1143	0.067	0.111	6.69957e-13	dS1-myofibroblast	FALSE
PMEPA1	1.0679e-16	-0.47984	0.633	0.791	8.88492e-13	dS1-myofibroblast	FALSE
H19	1.24186e-16	-0.30702	0.831	0.88	1.03323e-12	dS1-myofibroblast	FALSE
COL6A2	2.27254e-16	-0.25569	0.934	0.969	1.89075e-12	dS1-myofibroblast	FALSE
PTOV1	2.5794e-16	-0.26003	0.732	0.782	2.14606e-12	dS1-myofibroblast	FALSE
RCN3	2.86077e-16	-0.37829	0.575	0.666	2.38016e-12	dS1-myofibroblast	FALSE
ANGPTL2	3.88789e-16	-0.71498	0.274	0.394	3.23472e-12	dS1-myofibroblast	FALSE
FTH1	4.07261e-16	-0.25182	0.998	0.999	3.38841e-12	dS1-myofibroblast	FALSE
B2M	6.4312e-16	-0.13454	0.996	0.995	5.35076e-12	dS1-myofibroblast	FALSE
TNC	7.31379e-16	-0.80531	0.538	0.697	6.08507e-12	dS1-myofibroblast	FALSE
LAMP1	7.45082e-16	-0.22812	0.696	0.737	6.19908e-12	dS1-myofibroblast	FALSE
LTBP1	1.79331e-15	-0.5477	0.478	0.595	1.49203e-11	dS1-myofibroblast	FALSE
DNAJA1	1.93084e-15	-0.32293	0.795	0.842	1.60646e-11	dS1-myofibroblast	FALSE
COL6A3	2.32215e-15	-0.51065	0.824	0.856	1.93203e-11	dS1-myofibroblast	FALSE
LAMC1	2.8748e-15	-0.37087	0.392	0.424	2.39183e-11	dS1-myofibroblast	FALSE
ITGB1	5.44342e-15	-0.17185	0.915	0.949	4.52893e-11	dS1-myofibroblast	FALSE
TSPO	6.89608e-15	-0.38677	0.458	0.531	5.73754e-11	dS1-myofibroblast	FALSE
DUSP1	7.22628e-15	-0.43595	0.892	0.927	6.01227e-11	dS1-myofibroblast	FALSE
TMEM215	8.8714e-15	-0.81327	0.155	0.248	7.38101e-11	dS1-myofibroblast	FALSE
CAVIN3	8.88889e-15	-0.40223	0.597	0.66	7.39556e-11	dS1-myofibroblast	FALSE
LAMP5	1.1544e-14	-1.24075	0.051	0.112	9.60461e-11	dS1-myofibroblast	FALSE
LAMA3	1.4873e-14	-0.83092	0.141	0.212	1.23744e-10	dS1-myofibroblast	FALSE
C1S	1.48974e-14	-0.18046	0.748	0.788	1.23946e-10	dS1-myofibroblast	FALSE
RABAC1	1.73448e-14	-0.23416	0.914	0.921	1.44309e-10	dS1-myofibroblast	FALSE
ISOC1	1.78295e-14	-0.51438	0.631	0.759	1.48342e-10	dS1-myofibroblast	FALSE
MEG3	1.95006e-14	-0.51018	0.5	0.577	1.62245e-10	dS1-myofibroblast	FALSE
RPS6KA2	2.03571e-14	-1.15612	0.054	0.107	1.69371e-10	dS1-myofibroblast	FALSE
GADD45G	2.74492e-14	-0.65754	0.241	0.278	2.28378e-10	dS1-myofibroblast	FALSE
SPARCL1	2.85001e-14	-0.29784	0.97	0.975	2.37121e-10	dS1-myofibroblast	FALSE
SPOCK1	3.54652e-14	-1.23767	0.085	0.188	2.9507e-10	dS1-myofibroblast	FALSE
PHLDA1	3.65304e-14	-0.69156	0.378	0.489	3.03933e-10	dS1-myofibroblast	FALSE
AEBP1	5.6762e-14	-0.47509	0.525	0.617	4.7226e-10	dS1-myofibroblast	FALSE
SAT2	5.6927e-14	-0.25978	0.651	0.681	4.73633e-10	dS1-myofibroblast	FALSE
MARCKS	6.12373e-14	-0.21255	0.849	0.879	5.09494e-10	dS1-myofibroblast	FALSE
IL17RB	9.34369e-14	-1.55112	0.028	0.075	7.77395e-10	dS1-myofibroblast	FALSE
RGS10	1.18437e-13	-0.30777	0.499	0.545	9.85398e-10	dS1-myofibroblast	FALSE
YBX1	1.1869e-13	-0.23209	0.949	0.955	9.87503e-10	dS1-myofibroblast	FALSE
NREP	1.38586e-13	-0.2097	0.935	0.965	1.15303e-09	dS1-myofibroblast	FALSE
OAZ1	1.78658e-13	-0.2	0.909	0.925	1.48644e-09	dS1-myofibroblast	FALSE
DST	1.83339e-13	-0.36628	0.755	0.804	1.52538e-09	dS1-myofibroblast	FALSE
CKB	1.92431e-13	-0.50466	0.752	0.79	1.60103e-09	dS1-myofibroblast	FALSE
SRPX2	2.4596e-13	-0.68081	0.189	0.287	2.04639e-09	dS1-myofibroblast	FALSE
ENSG00000217455.8	2.56863e-13	-0.93996	0.074	0.121	2.1371e-09	dS1-myofibroblast	FALSE
CDH11	3.16884e-13	-0.31677	0.749	0.804	2.63648e-09	dS1-myofibroblast	FALSE
CD24	3.62493e-13	-0.33657	0.903	0.949	3.01594e-09	dS1-myofibroblast	FALSE
GSN	3.82355e-13	-0.24044	0.815	0.854	3.18119e-09	dS1-myofibroblast	FALSE
LMNA	4.04997e-13	-0.42918	0.786	0.862	3.36957e-09	dS1-myofibroblast	FALSE
NR4A1	4.25843e-13	-1.68453	0.217	0.323	3.54301e-09	dS1-myofibroblast	FALSE
TNFAIP3	4.64052e-13	-0.6348	0.254	0.344	3.86091e-09	dS1-myofibroblast	FALSE
ARPC1B	6.59183e-13	-0.35603	0.501	0.537	5.4844e-09	dS1-myofibroblast	FALSE
REXO2	7.36848e-13	-0.24737	0.661	0.663	6.13058e-09	dS1-myofibroblast	FALSE
ANXA5	8.63658e-13	-0.17071	0.974	0.983	7.18563e-09	dS1-myofibroblast	FALSE
MXRA5	8.72057e-13	-0.72896	0.167	0.236	7.25552e-09	dS1-myofibroblast	FALSE
ANXA1	9.0643e-13	-0.3794	0.374	0.443	7.5415e-09	dS1-myofibroblast	FALSE
SELENOM	9.6881e-13	-0.31463	0.881	0.919	8.0605e-09	dS1-myofibroblast	FALSE
MORF4L2	1.23407e-12	-0.16817	0.798	0.837	1.02674e-08	dS1-myofibroblast	FALSE
SQSTM1	1.39658e-12	-0.27156	0.87	0.885	1.16196e-08	dS1-myofibroblast	FALSE
S100A6	1.62039e-12	-0.19075	0.962	0.973	1.34816e-08	dS1-myofibroblast	FALSE
MGST3	1.80374e-12	-0.17741	0.77	0.785	1.50071e-08	dS1-myofibroblast	FALSE
PNRC1	2.13725e-12	-0.19493	0.863	0.853	1.77819e-08	dS1-myofibroblast	FALSE
HSPB6	2.19349e-12	-0.25636	0.667	0.7	1.82498e-08	dS1-myofibroblast	FALSE
TGFBI	2.47507e-12	-0.3272	0.801	0.835	2.05926e-08	dS1-myofibroblast	FALSE
NEAT1	2.60786e-12	-0.34776	0.76	0.821	2.16974e-08	dS1-myofibroblast	FALSE
CSTB	2.68728e-12	-0.27459	0.747	0.794	2.23581e-08	dS1-myofibroblast	FALSE
LEFTY2	2.93262e-12	0.791131	0.048	0.076	2.43994e-08	dS1-myofibroblast	FALSE
P3H2	3.04746e-12	-0.42135	0.343	0.408	2.53548e-08	dS1-myofibroblast	FALSE
RRBP1	3.43732e-12	-0.26935	0.857	0.905	2.85985e-08	dS1-myofibroblast	FALSE
TCEAL3	4.46871e-12	-0.25578	0.605	0.642	3.71797e-08	dS1-myofibroblast	FALSE
CD63	4.77219e-12	-0.18719	0.982	0.987	3.97046e-08	dS1-myofibroblast	FALSE
EIF3C	5.76324e-12	-0.3388	0.766	0.81	4.79501e-08	dS1-myofibroblast	FALSE
TLE5	6.15336e-12	-0.3642	0.471	0.557	5.11959e-08	dS1-myofibroblast	FALSE
H2AJ	6.18471e-12	-0.35685	0.448	0.479	5.14568e-08	dS1-myofibroblast	FALSE
MT1E	6.47233e-12	-0.70742	0.172	0.248	5.38498e-08	dS1-myofibroblast	FALSE
SERPINF1	6.83475e-12	-0.25885	0.859	0.892	5.68651e-08	dS1-myofibroblast	FALSE
WNT2	7.03007e-12	-0.28684	0.539	0.601	5.84901e-08	dS1-myofibroblast	FALSE
NFIC	9.11973e-12	-0.29288	0.781	0.824	7.58761e-08	dS1-myofibroblast	FALSE
IQGAP1	9.65939e-12	-0.3678	0.429	0.511	8.03661e-08	dS1-myofibroblast	FALSE
COL18A1	9.89431e-12	-0.45837	0.341	0.421	8.23207e-08	dS1-myofibroblast	FALSE
HLA-A	1.03991e-11	-0.25807	0.933	0.945	8.65209e-08	dS1-myofibroblast	FALSE
PGR	1.14567e-11	-0.27157	0.838	0.887	9.53195e-08	dS1-myofibroblast	FALSE
TAX1BP3	1.20338e-11	-0.31702	0.791	0.842	1.00121e-07	dS1-myofibroblast	FALSE
ANK2	1.29563e-11	-0.78779	0.14	0.211	1.07797e-07	dS1-myofibroblast	FALSE
SH3PXD2A	1.32626e-11	-0.39309	0.346	0.413	1.10345e-07	dS1-myofibroblast	FALSE
PAGE4	1.36156e-11	-0.50221	0.341	0.37	1.13281e-07	dS1-myofibroblast	FALSE
TACC1	1.53416e-11	-0.45214	0.293	0.38	1.27642e-07	dS1-myofibroblast	FALSE
PAMR1	1.61393e-11	-0.38061	0.833	0.916	1.34279e-07	dS1-myofibroblast	FALSE
UBB	1.80495e-11	-0.20065	0.953	0.955	1.50172e-07	dS1-myofibroblast	FALSE
IFI16	1.81189e-11	-0.36752	0.472	0.53	1.50749e-07	dS1-myofibroblast	FALSE
PPIC	1.86729e-11	-0.15849	0.814	0.832	1.55358e-07	dS1-myofibroblast	FALSE
MIF	1.9238e-11	-0.20941	0.994	0.983	1.60061e-07	dS1-myofibroblast	FALSE
ITGA11	1.95235e-11	-0.87813	0.079	0.117	1.62435e-07	dS1-myofibroblast	FALSE
ITM2C	2.33978e-11	-0.28921	0.558	0.583	1.9467e-07	dS1-myofibroblast	FALSE
TTC3	2.46583e-11	-0.27409	0.875	0.906	2.05157e-07	dS1-myofibroblast	FALSE
PAEP	2.54684e-11	-2.34876	0.017	0.093	2.11898e-07	dS1-myofibroblast	FALSE
VCAN	2.64619e-11	-0.36643	0.929	0.973	2.20163e-07	dS1-myofibroblast	FALSE
TIMP2	2.77611e-11	-0.34045	0.709	0.79	2.30972e-07	dS1-myofibroblast	FALSE
H1-0	2.787e-11	-0.35192	0.502	0.575	2.31878e-07	dS1-myofibroblast	FALSE
SF3B2	2.80958e-11	-0.28699	0.773	0.82	2.33757e-07	dS1-myofibroblast	FALSE
CD44	2.92904e-11	-0.17036	0.551	0.582	2.43696e-07	dS1-myofibroblast	FALSE
GLIPR1	3.03874e-11	-0.46297	0.781	0.889	2.52823e-07	dS1-myofibroblast	FALSE
OAF	3.5895e-11	-0.22295	0.551	0.606	2.98646e-07	dS1-myofibroblast	FALSE
ANKRD29	3.6003e-11	-0.28922	0.401	0.435	2.99545e-07	dS1-myofibroblast	FALSE
CDC42EP3	3.86178e-11	-0.47639	0.322	0.41	3.213e-07	dS1-myofibroblast	FALSE
LGALS1	3.86513e-11	-0.22364	0.999	0.999	3.21579e-07	dS1-myofibroblast	FALSE
LY6E	4.16917e-11	-0.27422	0.943	0.963	3.46875e-07	dS1-myofibroblast	FALSE
NEFM	4.21787e-11	-0.90754	0.215	0.348	3.50927e-07	dS1-myofibroblast	FALSE
S100A11	4.64499e-11	-0.21927	0.911	0.92	3.86463e-07	dS1-myofibroblast	FALSE
ALDH1A1	5.2694e-11	-0.18437	0.855	0.874	4.38414e-07	dS1-myofibroblast	FALSE
IGFBP6	5.69027e-11	-0.57669	0.675	0.781	4.7343e-07	dS1-myofibroblast	FALSE
VAT1	6.03311e-11	-0.28531	0.371	0.418	5.01955e-07	dS1-myofibroblast	FALSE
MAP4	6.16311e-11	-0.2742	0.675	0.736	5.12771e-07	dS1-myofibroblast	FALSE
RHOA	6.17268e-11	-0.19358	0.935	0.936	5.13567e-07	dS1-myofibroblast	FALSE
FSTL1	7.87827e-11	-0.18428	0.775	0.795	6.55472e-07	dS1-myofibroblast	FALSE
TPM4	9.42974e-11	-0.26327	0.97	0.984	7.84554e-07	dS1-myofibroblast	FALSE
IGF2	9.64052e-11	-0.15442	0.889	0.951	8.02091e-07	dS1-myofibroblast	FALSE
S100A10	1.10467e-10	-1.58358	0.046	0.109	9.19085e-07	dS1-myofibroblast	FALSE
CTHRC1	1.11407e-10	-0.45702	0.281	0.311	9.26904e-07	dS1-myofibroblast	FALSE
HOXA11-AS	1.18813e-10	-0.36741	0.38	0.459	9.88525e-07	dS1-myofibroblast	FALSE
ANXA6	1.20374e-10	-0.33909	0.597	0.641	1.00151e-06	dS1-myofibroblast	FALSE
IFITM1	1.3227e-10	-0.30665	0.954	0.971	1.10049e-06	dS1-myofibroblast	FALSE
SEC31A	1.39709e-10	-0.24172	0.815	0.868	1.16238e-06	dS1-myofibroblast	FALSE
CFD	1.52352e-10	-0.67436	0.103	0.152	1.26757e-06	dS1-myofibroblast	FALSE
TSTD1	1.80272e-10	1.13666	0.107	0.05	1.49986e-06	dS1-myofibroblast	FALSE
TGIF1	1.82221e-10	-0.56131	0.213	0.285	1.51608e-06	dS1-myofibroblast	FALSE
RAB5C	1.95144e-10	-0.30348	0.627	0.665	1.6236e-06	dS1-myofibroblast	FALSE
MTCO1P12	1.95867e-10	2.83085	0.073	0.022	1.62962e-06	dS1-myofibroblast	FALSE
CADM1	1.98251e-10	-1.17104	0.044	0.077	1.64945e-06	dS1-myofibroblast	FALSE
BTBD3	2.28965e-10	-0.23071	0.181	0.184	1.90499e-06	dS1-myofibroblast	FALSE
SSU72	2.44697e-10	-0.20046	0.544	0.595	2.03588e-06	dS1-myofibroblast	FALSE
CXCL12	2.57417e-10	-0.38695	0.589	0.662	2.14171e-06	dS1-myofibroblast	FALSE
GYPC	2.90886e-10	-0.24577	0.794	0.804	2.42017e-06	dS1-myofibroblast	FALSE
FBN1	2.93551e-10	-0.36309	0.552	0.595	2.44235e-06	dS1-myofibroblast	FALSE
ENSG00000284292.1	3.77312e-10	-0.35897	0.695	0.784	3.13924e-06	dS1-myofibroblast	FALSE
ALDOA	3.81135e-10	-0.28559	0.918	0.943	3.17105e-06	dS1-myofibroblast	FALSE
CD99	3.82639e-10	-0.19948	0.952	0.95	3.18355e-06	dS1-myofibroblast	FALSE
CITED2	4.15298e-10	-0.42976	0.308	0.346	3.45528e-06	dS1-myofibroblast	FALSE
RTL8C	4.35096e-10	-0.16206	0.839	0.875	3.62e-06	dS1-myofibroblast	FALSE
CAPG	4.47245e-10	-0.91187	0.121	0.209	3.72108e-06	dS1-myofibroblast	FALSE
ASAH1	4.59449e-10	-0.27035	0.57	0.64	3.82261e-06	dS1-myofibroblast	FALSE
NRIP1	4.95526e-10	-0.41816	0.419	0.513	4.12278e-06	dS1-myofibroblast	FALSE
BRD7	5.0692e-10	-0.24724	0.296	0.343	4.21757e-06	dS1-myofibroblast	FALSE
SERF2	5.95404e-10	-0.13257	0.996	0.992	4.95376e-06	dS1-myofibroblast	FALSE
GABARAP	6.62811e-10	-0.12271	0.987	0.973	5.51459e-06	dS1-myofibroblast	FALSE
CYB5R3	6.94329e-10	-0.21192	0.801	0.84	5.77682e-06	dS1-myofibroblast	FALSE
HDLBP	7.38097e-10	-0.22776	0.864	0.918	6.14097e-06	dS1-myofibroblast	FALSE
SPARC	8.38166e-10	-0.18115	0.997	0.999	6.97354e-06	dS1-myofibroblast	FALSE
GSTP1	8.54042e-10	-0.21543	0.989	0.977	7.10563e-06	dS1-myofibroblast	FALSE
PALM	1.02484e-09	-0.55454	0.13	0.192	8.52668e-06	dS1-myofibroblast	FALSE
C12orf75	1.03735e-09	-0.59218	0.229	0.308	8.63072e-06	dS1-myofibroblast	FALSE
TAGLN	1.20058e-09	-0.39569	0.941	0.961	9.98882e-06	dS1-myofibroblast	FALSE
PFN1	1.22577e-09	-0.24853	0.979	0.981	1.01984e-05	dS1-myofibroblast	FALSE
HSPA8	1.22775e-09	-0.25599	0.962	0.973	1.02149e-05	dS1-myofibroblast	FALSE
MFAP2	1.26371e-09	-0.24371	0.895	0.929	1.05141e-05	dS1-myofibroblast	FALSE
LEF1	1.28392e-09	-0.35632	0.335	0.413	1.06822e-05	dS1-myofibroblast	FALSE
RND3	1.46913e-09	-0.49897	0.337	0.425	1.22232e-05	dS1-myofibroblast	FALSE
MACROH2A1	1.4916e-09	-0.17427	0.637	0.658	1.24101e-05	dS1-myofibroblast	FALSE
PPP1R14A	1.57503e-09	-0.10334	0.631	0.614	1.31043e-05	dS1-myofibroblast	FALSE
COL7A1	1.62411e-09	-0.2951	0.348	0.395	1.35126e-05	dS1-myofibroblast	FALSE
TMSB10	1.94485e-09	-0.17839	0.997	0.999	1.61811e-05	dS1-myofibroblast	FALSE
ANXA2	1.95174e-09	-0.28159	0.86	0.904	1.62384e-05	dS1-myofibroblast	FALSE
COL27A1	2.15599e-09	-0.44931	0.317	0.396	1.79378e-05	dS1-myofibroblast	FALSE
ADAMTS2	2.17327e-09	-0.5278	0.306	0.401	1.80816e-05	dS1-myofibroblast	FALSE
GEM	2.17903e-09	-1.01243	0.164	0.294	1.81295e-05	dS1-myofibroblast	FALSE
PIM1	2.21603e-09	-0.78277	0.214	0.294	1.84374e-05	dS1-myofibroblast	FALSE
RAC1	2.26222e-09	-0.11092	0.93	0.931	1.88217e-05	dS1-myofibroblast	FALSE
DSTN	2.267e-09	-0.23435	0.889	0.91	1.88615e-05	dS1-myofibroblast	FALSE
POLD4	2.54629e-09	-0.32619	0.425	0.486	2.11851e-05	dS1-myofibroblast	FALSE
FAAP20	2.58821e-09	-0.30336	0.631	0.698	2.15339e-05	dS1-myofibroblast	FALSE
ZFP36L2	2.64598e-09	-0.2455	0.683	0.722	2.20146e-05	dS1-myofibroblast	FALSE
CALU	3.30116e-09	-0.17922	0.829	0.873	2.74656e-05	dS1-myofibroblast	FALSE
OSBPL1A	3.34396e-09	-0.36804	0.435	0.499	2.78217e-05	dS1-myofibroblast	FALSE
TYMP	3.34929e-09	-0.52174	0.185	0.232	2.78661e-05	dS1-myofibroblast	FALSE
ITGA8	3.46424e-09	-1.3405	0.038	0.09	2.88224e-05	dS1-myofibroblast	FALSE
SERPINH1	3.51555e-09	-0.21791	0.978	0.994	2.92494e-05	dS1-myofibroblast	FALSE
FOSL2	3.7981e-09	-0.62806	0.165	0.234	3.16002e-05	dS1-myofibroblast	FALSE
PLAC9	3.81693e-09	-0.46034	0.326	0.377	3.17568e-05	dS1-myofibroblast	FALSE
MITF	4.33819e-09	-0.33734	0.476	0.515	3.60937e-05	dS1-myofibroblast	FALSE
TSPAN4	4.65011e-09	-0.34194	0.467	0.53	3.86889e-05	dS1-myofibroblast	FALSE
ENSG00000112096.19	4.80214e-09	-0.1232	0.463	0.491	3.99538e-05	dS1-myofibroblast	FALSE
MYLIP	4.84558e-09	-0.33107	0.364	0.425	4.03152e-05	dS1-myofibroblast	FALSE
DDAH2	5.89988e-09	-0.2181	0.799	0.81	4.9087e-05	dS1-myofibroblast	FALSE
CFL1	6.0276e-09	-0.25331	0.985	0.99	5.01497e-05	dS1-myofibroblast	FALSE
SELENOW	6.19367e-09	-0.16063	0.897	0.893	5.15313e-05	dS1-myofibroblast	FALSE
KCNK6	6.79609e-09	-0.32213	0.376	0.427	5.65434e-05	dS1-myofibroblast	FALSE
CLTA	7.44471e-09	-0.21193	0.864	0.877	6.194e-05	dS1-myofibroblast	FALSE
ENSG00000283196.2	7.45543e-09	-0.19533	0.631	0.658	6.20291e-05	dS1-myofibroblast	FALSE
GNB2	7.45687e-09	-0.15452	0.773	0.824	6.20412e-05	dS1-myofibroblast	FALSE
EFEMP2	7.50444e-09	-0.28548	0.811	0.864	6.24369e-05	dS1-myofibroblast	FALSE
CERCAM	7.71921e-09	-0.31531	0.479	0.54	6.42238e-05	dS1-myofibroblast	FALSE
NUCB1	7.8987e-09	-0.25798	0.657	0.711	6.57172e-05	dS1-myofibroblast	FALSE
CNTLN	8.07479e-09	-0.40885	0.282	0.346	6.71822e-05	dS1-myofibroblast	FALSE
FBLN2	8.15242e-09	-0.35211	0.311	0.372	6.78282e-05	dS1-myofibroblast	FALSE
DNAJC3	8.41332e-09	-0.34892	0.632	0.712	6.99988e-05	dS1-myofibroblast	FALSE
PCSK5	8.81891e-09	-0.4315	0.508	0.611	7.33733e-05	dS1-myofibroblast	FALSE
NUDT14	8.87544e-09	-0.55684	0.149	0.202	7.38437e-05	dS1-myofibroblast	FALSE
TXNL4A	9.73471e-09	-0.21339	0.468	0.502	8.09928e-05	dS1-myofibroblast	FALSE
ARPC2	1.01225e-08	-0.20425	0.843	0.88	8.42189e-05	dS1-myofibroblast	FALSE
EDIL3	1.02369e-08	-0.47807	0.187	0.257	8.51713e-05	dS1-myofibroblast	FALSE
RNPEP	1.03526e-08	-0.28839	0.331	0.37	8.61336e-05	dS1-myofibroblast	FALSE
MIR100HG	1.04307e-08	-0.44579	0.303	0.396	8.67836e-05	dS1-myofibroblast	FALSE
SERPINB6	1.09461e-08	-0.34773	0.472	0.519	9.10718e-05	dS1-myofibroblast	FALSE
COL16A1	1.22855e-08	-0.47215	0.221	0.274	0.000102	dS1-myofibroblast	FALSE
REEP3	1.33188e-08	-0.32104	0.447	0.525	0.000111	dS1-myofibroblast	FALSE
STUB1	1.35361e-08	-0.16733	0.586	0.601	0.000113	dS1-myofibroblast	FALSE
NEFL	1.61333e-08	-1.73405	0.016	0.046	0.000134	dS1-myofibroblast	FALSE
EVL	1.67996e-08	-0.39692	0.275	0.357	0.00014	dS1-myofibroblast	FALSE
GPX1	1.69297e-08	-0.24833	0.87	0.891	0.000141	dS1-myofibroblast	FALSE
FLNA	1.75261e-08	-0.29946	0.894	0.931	0.000146	dS1-myofibroblast	FALSE
OLFML2A	1.83884e-08	-0.6598	0.124	0.186	0.000153	dS1-myofibroblast	FALSE
CXCL2	1.84469e-08	-1.5981	0.048	0.119	0.000153	dS1-myofibroblast	TRUE
MMP14	1.87125e-08	-0.21895	0.69	0.743	0.000156	dS1-myofibroblast	FALSE
HRAS	1.8964e-08	-0.64249	0.143	0.217	0.000158	dS1-myofibroblast	FALSE
OST4	2.01297e-08	-0.14299	0.949	0.954	0.000167	dS1-myofibroblast	FALSE
NUPR1	2.04522e-08	-0.2265	0.771	0.786	0.00017	dS1-myofibroblast	FALSE
EIF1	2.45423e-08	-0.17832	0.984	0.983	0.000204	dS1-myofibroblast	FALSE
PCSK1N	2.51261e-08	-0.32732	0.403	0.441	0.000209	dS1-myofibroblast	FALSE
IER3	2.64318e-08	-0.9685	0.38	0.53	0.00022	dS1-myofibroblast	FALSE
AFF3	2.65213e-08	-0.48415	0.19	0.251	0.000221	dS1-myofibroblast	FALSE
PFKL	2.67712e-08	-0.31767	0.361	0.417	0.000223	dS1-myofibroblast	FALSE
ENSG00000285417.1	2.81269e-08	0.840076	0.197	0.146	0.000234	dS1-myofibroblast	FALSE
RCN1	2.81544e-08	-0.17897	0.897	0.901	0.000234	dS1-myofibroblast	FALSE
MEIS2	2.8655e-08	-0.74577	0.095	0.153	0.000238	dS1-myofibroblast	FALSE
AP2M1	2.9212e-08	-0.19002	0.822	0.824	0.000243	dS1-myofibroblast	FALSE
VGLL3	2.99085e-08	-0.77845	0.119	0.192	0.000249	dS1-myofibroblast	FALSE
ARF4	3.3215e-08	-0.19701	0.906	0.927	0.000276	dS1-myofibroblast	FALSE
DPYSL3	3.3572e-08	-0.43532	0.189	0.246	0.000279	dS1-myofibroblast	FALSE
HSPA5	3.42033e-08	-0.28745	0.919	0.967	0.000285	dS1-myofibroblast	FALSE
SMYD3	3.67699e-08	-0.38711	0.288	0.329	0.000306	dS1-myofibroblast	FALSE
FARP1	3.89533e-08	-0.21303	0.522	0.569	0.000324	dS1-myofibroblast	FALSE
UBC	3.94643e-08	-0.22377	0.975	0.977	0.000328	dS1-myofibroblast	FALSE
SRSF9	4.43548e-08	-0.15745	0.695	0.736	0.000369	dS1-myofibroblast	FALSE
CXCL8	4.54362e-08	-2.43218	0.017	0.069	0.000378	dS1-myofibroblast	TRUE
ENPP2	4.69525e-08	-0.66618	0.164	0.246	0.000391	dS1-myofibroblast	FALSE
LGALS9	4.84072e-08	-0.34734	0.407	0.429	0.000403	dS1-myofibroblast	FALSE
CLSTN2	5.05097e-08	-0.48872	0.158	0.203	0.00042	dS1-myofibroblast	FALSE
C17orf58	5.18724e-08	-0.44416	0.377	0.447	0.000432	dS1-myofibroblast	FALSE
TGM2	5.42142e-08	-0.23999	0.598	0.641	0.000451	dS1-myofibroblast	FALSE
ID4	5.43861e-08	-0.20801	0.457	0.507	0.000452	dS1-myofibroblast	FALSE
ZNF385A	5.72942e-08	-0.73484	0.093	0.148	0.000477	dS1-myofibroblast	FALSE
GSTM3	5.87291e-08	-0.25979	0.494	0.558	0.000489	dS1-myofibroblast	FALSE
TGFB1	5.96972e-08	-0.4293	0.241	0.294	0.000497	dS1-myofibroblast	TRUE
PWRN1	6.66055e-08	-0.84529	0.07	0.123	0.000554	dS1-myofibroblast	FALSE
SGCB	6.86985e-08	-0.38372	0.261	0.336	0.000572	dS1-myofibroblast	FALSE
CD59	6.88504e-08	-0.18601	0.717	0.764	0.000573	dS1-myofibroblast	FALSE
CRYAB	7.41684e-08	-0.20666	0.395	0.425	0.000617	dS1-myofibroblast	FALSE
BAX	7.60285e-08	-0.15033	0.531	0.575	0.000633	dS1-myofibroblast	FALSE
IRAG1	7.67262e-08	-0.54972	0.25	0.322	0.000638	dS1-myofibroblast	FALSE
IGF1	8.36721e-08	-0.17483	0.984	0.991	0.000696	dS1-myofibroblast	FALSE
CAPN2	8.47012e-08	-0.44551	0.394	0.502	0.000705	dS1-myofibroblast	FALSE
EMP3	8.94555e-08	-0.22599	0.808	0.83	0.000744	dS1-myofibroblast	FALSE
ATXN1	8.99074e-08	-0.32535	0.369	0.435	0.000748	dS1-myofibroblast	FALSE
TXNDC5	9.07917e-08	-0.33819	0.338	0.382	0.000755	dS1-myofibroblast	FALSE
HTR2B	9.79369e-08	-0.48975	0.153	0.205	0.000815	dS1-myofibroblast	FALSE
PPP1R15A	1.07499e-07	-0.3353	0.77	0.819	0.000894	dS1-myofibroblast	FALSE
KANK2	1.10294e-07	-0.21724	0.575	0.614	0.000918	dS1-myofibroblast	FALSE
RABL6	1.21241e-07	-0.27588	0.287	0.339	0.001009	dS1-myofibroblast	FALSE
FAM50A	1.40711e-07	-0.30152	0.438	0.492	0.001171	dS1-myofibroblast	FALSE
DAZAP1	1.44873e-07	-0.52048	0.184	0.258	0.001205	dS1-myofibroblast	FALSE
IFI27	1.49157e-07	-0.37272	0.458	0.515	0.001241	dS1-myofibroblast	FALSE
TARID	1.52345e-07	-1.38529	0.025	0.077	0.001268	dS1-myofibroblast	FALSE
ATP5MF	1.55936e-07	-0.13001	0.861	0.862	0.001297	dS1-myofibroblast	FALSE
CPM	1.57404e-07	0.882618	0.126	0.07	0.00131	dS1-myofibroblast	FALSE
LUM	1.57676e-07	-0.20984	0.985	0.995	0.001312	dS1-myofibroblast	FALSE
REST	1.61838e-07	-0.26941	0.437	0.5	0.001346	dS1-myofibroblast	FALSE
RRP7A	1.63209e-07	-0.40326	0.28	0.354	0.001358	dS1-myofibroblast	FALSE
CENPB	1.68728e-07	-0.60606	0.097	0.15	0.001404	dS1-myofibroblast	FALSE
SPON2	1.73754e-07	-0.14498	0.9	0.923	0.001446	dS1-myofibroblast	FALSE
PPP1R14B	1.75154e-07	-0.22916	0.414	0.449	0.001457	dS1-myofibroblast	FALSE
PKM	1.76335e-07	-0.30085	0.784	0.862	0.001467	dS1-myofibroblast	FALSE
TIMP1	1.7891e-07	-0.25893	0.942	0.955	0.001489	dS1-myofibroblast	FALSE
ARHGAP18	1.80473e-07	-0.63344	0.119	0.188	0.001502	dS1-myofibroblast	FALSE
DKK3	1.82628e-07	-0.24295	0.551	0.602	0.001519	dS1-myofibroblast	FALSE
C1R	1.87855e-07	-0.13017	0.846	0.867	0.001563	dS1-myofibroblast	FALSE
ELN	1.95342e-07	-0.41016	0.164	0.22	0.001625	dS1-myofibroblast	FALSE
HNRNPA2B1	1.95964e-07	-0.10886	0.968	0.983	0.00163	dS1-myofibroblast	FALSE
CUEDC1	1.97543e-07	-0.59307	0.083	0.117	0.001644	dS1-myofibroblast	FALSE
PRDX5	2.00379e-07	-0.18365	0.907	0.915	0.001667	dS1-myofibroblast	FALSE
MYL6	2.10703e-07	-0.16189	0.999	0.996	0.001753	dS1-myofibroblast	FALSE
GRN	2.17722e-07	-0.23889	0.669	0.722	0.001811	dS1-myofibroblast	FALSE
TLN1	2.19209e-07	-0.23594	0.688	0.756	0.001824	dS1-myofibroblast	FALSE
OAS1	2.3018e-07	-1.0098	0.052	0.102	0.001915	dS1-myofibroblast	FALSE
APOE	2.53009e-07	-0.13045	0.898	0.921	0.002105	dS1-myofibroblast	FALSE
MZT2B	2.59214e-07	-0.11628	0.864	0.86	0.002157	dS1-myofibroblast	FALSE
PALLD	2.59342e-07	-0.2507	0.913	0.941	0.002158	dS1-myofibroblast	FALSE
COPB2	2.71279e-07	-0.16477	0.615	0.659	0.002257	dS1-myofibroblast	FALSE
COL12A1	2.89183e-07	-0.40323	0.455	0.516	0.002406	dS1-myofibroblast	FALSE
ATP6V0E1	2.92708e-07	-0.11321	0.845	0.852	0.002435	dS1-myofibroblast	FALSE
LOX	2.93171e-07	-0.38851	0.249	0.291	0.002439	dS1-myofibroblast	FALSE
SCARB2	3.09581e-07	-0.39391	0.486	0.573	0.002576	dS1-myofibroblast	FALSE
NFIX	3.28025e-07	-0.35633	0.221	0.274	0.002729	dS1-myofibroblast	FALSE
P4HB	3.32138e-07	-0.19915	0.933	0.96	0.002763	dS1-myofibroblast	FALSE
ATP6V0C	3.39154e-07	-0.21688	0.838	0.881	0.002822	dS1-myofibroblast	FALSE
SDK1	3.58944e-07	-0.65179	0.23	0.318	0.002986	dS1-myofibroblast	FALSE
MTCH1	3.88804e-07	-0.19418	0.659	0.698	0.003235	dS1-myofibroblast	FALSE
OSMR	4.01992e-07	-0.66381	0.08	0.127	0.003345	dS1-myofibroblast	FALSE
SNF8	4.11771e-07	-0.13266	0.507	0.511	0.003426	dS1-myofibroblast	FALSE
EPRS1	4.15335e-07	-0.1766	0.519	0.561	0.003456	dS1-myofibroblast	FALSE
ENSG00000285641.1	4.25174e-07	-0.255	0.764	0.821	0.003537	dS1-myofibroblast	FALSE
CEP43	4.36283e-07	-0.54141	0.18	0.238	0.00363	dS1-myofibroblast	FALSE
LAMB1	4.61825e-07	-0.17295	0.478	0.545	0.003842	dS1-myofibroblast	FALSE
CAVIN1	4.63051e-07	-0.19235	0.747	0.816	0.003853	dS1-myofibroblast	FALSE
PPP1R15B	4.75617e-07	-0.61897	0.143	0.194	0.003957	dS1-myofibroblast	FALSE
KDELR2	4.78376e-07	-0.24524	0.853	0.902	0.00398	dS1-myofibroblast	FALSE
POSTN	4.85268e-07	-0.42055	0.3	0.322	0.004037	dS1-myofibroblast	FALSE
PRELP	4.9317e-07	-0.73821	0.049	0.075	0.004103	dS1-myofibroblast	FALSE
PDLIM7	5.19443e-07	-0.396	0.656	0.717	0.004322	dS1-myofibroblast	FALSE
CAPZB	5.35017e-07	-0.20612	0.873	0.895	0.004451	dS1-myofibroblast	FALSE
NTM	5.39882e-07	-0.61287	0.051	0.07	0.004492	dS1-myofibroblast	FALSE
PLP2	5.50534e-07	-0.37131	0.326	0.391	0.00458	dS1-myofibroblast	FALSE
FAM114A1	5.53369e-07	-0.18832	0.656	0.711	0.004604	dS1-myofibroblast	FALSE
PRDX1	5.9588e-07	-0.21817	0.909	0.923	0.004958	dS1-myofibroblast	FALSE
PSMA4	6.19676e-07	-0.15784	0.692	0.724	0.005156	dS1-myofibroblast	FALSE
MAGED1	6.34219e-07	-0.21219	0.826	0.873	0.005277	dS1-myofibroblast	FALSE
SNX17	6.4429e-07	-0.21501	0.592	0.628	0.00536	dS1-myofibroblast	FALSE
CALM3	6.66872e-07	-0.21811	0.674	0.7	0.005548	dS1-myofibroblast	FALSE
XAF1	6.71579e-07	-0.27764	0.285	0.31	0.005588	dS1-myofibroblast	FALSE
INHBA	6.79234e-07	-0.9826	0.084	0.142	0.005651	dS1-myofibroblast	FALSE
MRGPRF	6.92874e-07	-0.30595	0.618	0.703	0.005765	dS1-myofibroblast	FALSE
LOXL1	7.32246e-07	-0.20864	0.319	0.357	0.006092	dS1-myofibroblast	FALSE
TMEM259	7.43892e-07	-0.14227	0.281	0.3	0.006189	dS1-myofibroblast	FALSE
UCHL1	7.6149e-07	-0.41334	0.277	0.334	0.006336	dS1-myofibroblast	FALSE
PLAUR	7.70159e-07	-0.57502	0.211	0.303	0.006408	dS1-myofibroblast	FALSE
ATF3	7.94396e-07	-0.48411	0.605	0.657	0.006609	dS1-myofibroblast	FALSE
C1orf122	7.99471e-07	-0.17873	0.522	0.53	0.006652	dS1-myofibroblast	FALSE
CNTN1	8.05274e-07	-0.26327	0.196	0.233	0.0067	dS1-myofibroblast	FALSE
PXK	8.12522e-07	-0.3239	0.286	0.325	0.00676	dS1-myofibroblast	FALSE
GOPC	8.33773e-07	-0.22592	0.594	0.646	0.006937	dS1-myofibroblast	FALSE
LYN	8.42915e-07	-0.29383	0.109	0.129	0.007013	dS1-myofibroblast	FALSE
TFG	8.43472e-07	-0.2459	0.62	0.661	0.007018	dS1-myofibroblast	FALSE
CES1	8.50213e-07	-0.62289	0.181	0.279	0.007074	dS1-myofibroblast	FALSE
SPATC1L	9.04046e-07	-0.22477	0.122	0.145	0.007522	dS1-myofibroblast	FALSE
PSMB4	9.46088e-07	-0.25345	0.529	0.569	0.007871	dS1-myofibroblast	FALSE
LONRF2	9.70127e-07	-0.72821	0.13	0.199	0.008071	dS1-myofibroblast	FALSE
HEXA	9.72106e-07	-0.28868	0.42	0.453	0.008088	dS1-myofibroblast	FALSE
ITGA5	9.81936e-07	-0.61466	0.155	0.226	0.00817	dS1-myofibroblast	FALSE
MFGE8	1.04066e-06	-0.11422	0.725	0.722	0.008658	dS1-myofibroblast	FALSE
QPRT	1.05452e-06	-0.15955	0.704	0.721	0.008774	dS1-myofibroblast	FALSE
SPSB1	1.05735e-06	-0.44065	0.097	0.132	0.008797	dS1-myofibroblast	FALSE
SMC2	1.06031e-06	-0.44013	0.178	0.202	0.008822	dS1-myofibroblast	FALSE
PDIA3	1.09285e-06	-0.20031	0.951	0.977	0.009093	dS1-myofibroblast	FALSE
NCOR2	1.11796e-06	-0.41361	0.22	0.277	0.009301	dS1-myofibroblast	FALSE
PDGFRL	1.16786e-06	-0.45149	0.282	0.356	0.009717	dS1-myofibroblast	FALSE
NRBF2	1.20643e-06	-0.34099	0.278	0.328	0.010037	dS1-myofibroblast	FALSE
JMJD1C	1.23483e-06	-0.26787	0.596	0.675	0.010274	dS1-myofibroblast	FALSE
MTND2P28	1.23517e-06	0.56735	0.241	0.196	0.010277	dS1-myofibroblast	FALSE
GADD45GIP1	1.2472e-06	-0.23371	0.723	0.753	0.010377	dS1-myofibroblast	FALSE
ZNF428	1.28728e-06	-0.15268	0.794	0.837	0.01071	dS1-myofibroblast	FALSE
PRDX4	1.29804e-06	-0.15596	0.756	0.79	0.0108	dS1-myofibroblast	FALSE
SETBP1	1.30865e-06	-0.7138	0.104	0.162	0.010888	dS1-myofibroblast	FALSE
HNRNPC	1.34658e-06	-0.18869	0.855	0.881	0.011204	dS1-myofibroblast	FALSE
ANTXR1	1.37407e-06	-0.14822	0.549	0.602	0.011432	dS1-myofibroblast	FALSE
DDR2	1.40304e-06	-0.19067	0.447	0.487	0.011673	dS1-myofibroblast	FALSE
C1QTNF7	1.40983e-06	-0.28361	0.244	0.279	0.01173	dS1-myofibroblast	FALSE
GADD45B	1.42663e-06	-0.56557	0.519	0.585	0.01187	dS1-myofibroblast	FALSE
ENY2	1.43233e-06	-0.20246	0.7	0.749	0.011917	dS1-myofibroblast	FALSE
POLR1F	1.44507e-06	-0.11175	0.613	0.587	0.012023	dS1-myofibroblast	FALSE
CTSD	1.51421e-06	-0.25227	0.726	0.753	0.012598	dS1-myofibroblast	FALSE
RALGPS2	1.53362e-06	-0.17766	0.241	0.259	0.01276	dS1-myofibroblast	FALSE
XBP1	1.53716e-06	-0.17856	0.696	0.748	0.012789	dS1-myofibroblast	FALSE
PYROXD2	1.53745e-06	-0.68437	0.079	0.126	0.012792	dS1-myofibroblast	FALSE
MMP23B	1.54866e-06	-0.67347	0.075	0.107	0.012885	dS1-myofibroblast	FALSE
SEC24D	1.54958e-06	-0.29096	0.421	0.475	0.012892	dS1-myofibroblast	FALSE
GUK1	1.55328e-06	-0.16258	0.872	0.897	0.012923	dS1-myofibroblast	FALSE
CLIC1	1.55798e-06	-0.19956	0.824	0.844	0.012962	dS1-myofibroblast	FALSE
SLFN5	1.56245e-06	-0.61262	0.244	0.329	0.013	dS1-myofibroblast	FALSE
ZFP36L1	1.59676e-06	-0.14523	0.95	0.956	0.013285	dS1-myofibroblast	FALSE
CST3	1.67804e-06	-0.17908	0.951	0.953	0.013961	dS1-myofibroblast	FALSE
BACE1	1.67827e-06	-0.35162	0.263	0.319	0.013963	dS1-myofibroblast	FALSE
BNC2	1.68166e-06	-0.59336	0.122	0.176	0.013991	dS1-myofibroblast	FALSE
RBFOX2	1.70811e-06	-0.25529	0.47	0.525	0.014211	dS1-myofibroblast	FALSE
RNF187	1.71381e-06	-0.30348	0.524	0.618	0.014259	dS1-myofibroblast	FALSE
SF3B1	1.72257e-06	-0.15941	0.756	0.778	0.014332	dS1-myofibroblast	FALSE
RNF144A	1.73825e-06	-0.2645	0.294	0.342	0.014462	dS1-myofibroblast	FALSE
PSMD7	1.73842e-06	-0.21157	0.612	0.627	0.014464	dS1-myofibroblast	FALSE
NDUFB10	1.76654e-06	-0.16115	0.797	0.804	0.014698	dS1-myofibroblast	FALSE
MKI67	1.77438e-06	-0.61822	0.092	0.132	0.014763	dS1-myofibroblast	FALSE
MAFB	1.80529e-06	-0.62928	0.148	0.181	0.01502	dS1-myofibroblast	FALSE
TWIST2	1.80759e-06	-0.15901	0.625	0.688	0.015039	dS1-myofibroblast	FALSE
DYNLL1	1.81018e-06	-0.15131	0.953	0.949	0.015061	dS1-myofibroblast	FALSE
MALAT1	1.8105e-06	-0.10654	1	1	0.015063	dS1-myofibroblast	FALSE
ISG15	1.83225e-06	-0.49592	0.474	0.553	0.015244	dS1-myofibroblast	FALSE
CLEC11A	1.83346e-06	-0.24169	0.828	0.872	0.015254	dS1-myofibroblast	FALSE
NR2F1	1.86518e-06	-0.4195	0.316	0.396	0.015518	dS1-myofibroblast	FALSE
YWHAB	1.87522e-06	-0.15477	0.919	0.919	0.015602	dS1-myofibroblast	FALSE
MTDH	1.89562e-06	-0.15733	0.865	0.873	0.015772	dS1-myofibroblast	FALSE
SP100	1.91455e-06	-0.26222	0.321	0.372	0.015929	dS1-myofibroblast	FALSE
CKAP5	1.91769e-06	-0.28582	0.261	0.306	0.015955	dS1-myofibroblast	FALSE
APOD	1.96654e-06	0.823526	0.36	0.348	0.016362	dS1-myofibroblast	FALSE
AP3B1	1.96943e-06	-0.25049	0.337	0.4	0.016386	dS1-myofibroblast	FALSE
BHLHE40	1.98526e-06	-1.05042	0.12	0.199	0.016517	dS1-myofibroblast	FALSE
PRDM1	2.06703e-06	-0.45069	0.29	0.356	0.017198	dS1-myofibroblast	FALSE
TAFA5	2.08475e-06	-0.64402	0.128	0.184	0.017345	dS1-myofibroblast	FALSE
UBE2L3	2.18503e-06	-0.19431	0.602	0.656	0.018179	dS1-myofibroblast	FALSE
MYL12B	2.22626e-06	-0.12858	0.93	0.941	0.018522	dS1-myofibroblast	FALSE
TFPT	2.26011e-06	-0.56064	0.118	0.176	0.018804	dS1-myofibroblast	FALSE
SLC40A1	2.36023e-06	-0.19712	0.336	0.35	0.019637	dS1-myofibroblast	FALSE
FJX1	2.45404e-06	-0.39209	0.47	0.561	0.020418	dS1-myofibroblast	FALSE
ROBO2	2.48424e-06	-0.7023	0.075	0.111	0.020669	dS1-myofibroblast	FALSE
GAS6	2.52023e-06	-0.24517	0.498	0.537	0.020968	dS1-myofibroblast	FALSE
RAB7A	2.54398e-06	-0.1837	0.64	0.688	0.021166	dS1-myofibroblast	FALSE
COLGALT1	2.58556e-06	-0.47968	0.148	0.202	0.021512	dS1-myofibroblast	FALSE
GLIPR2	2.66479e-06	-0.22666	0.47	0.531	0.022171	dS1-myofibroblast	FALSE
IKBIP	2.732e-06	-0.23465	0.453	0.52	0.02273	dS1-myofibroblast	FALSE
DNM3OS	2.75933e-06	-0.32296	0.196	0.237	0.022958	dS1-myofibroblast	FALSE
GLMP	2.82887e-06	-0.27231	0.403	0.469	0.023536	dS1-myofibroblast	FALSE
TFDP1	2.98445e-06	-0.41886	0.201	0.264	0.024831	dS1-myofibroblast	FALSE
RABEP1	3.0003e-06	-0.29714	0.338	0.397	0.024962	dS1-myofibroblast	FALSE
PEAK1	3.02187e-06	-0.58946	0.192	0.263	0.025142	dS1-myofibroblast	FALSE
RSU1	3.15825e-06	-0.37159	0.483	0.563	0.026277	dS1-myofibroblast	FALSE
ACTR2	3.16584e-06	-0.1336	0.537	0.573	0.02634	dS1-myofibroblast	FALSE
ZNF185	3.17192e-06	-0.80562	0.083	0.132	0.02639	dS1-myofibroblast	FALSE
MPZL1	3.19401e-06	-0.365	0.292	0.358	0.026574	dS1-myofibroblast	FALSE
PDPN	3.24818e-06	-0.33523	0.296	0.352	0.027025	dS1-myofibroblast	FALSE
EMX2	3.33506e-06	-0.38029	0.358	0.429	0.027748	dS1-myofibroblast	FALSE
UBXN4	3.48641e-06	-0.15734	0.846	0.881	0.029007	dS1-myofibroblast	FALSE
ACP5	3.48939e-06	-0.47429	0.205	0.256	0.029032	dS1-myofibroblast	FALSE
ULK4	3.5024e-06	-0.38941	0.127	0.151	0.02914	dS1-myofibroblast	FALSE
LOXL2	3.58103e-06	-0.37518	0.354	0.419	0.029794	dS1-myofibroblast	FALSE
TAGLN2	3.59828e-06	-0.26657	0.692	0.745	0.029938	dS1-myofibroblast	FALSE
FAP	3.66275e-06	-0.21305	0.454	0.502	0.030474	dS1-myofibroblast	FALSE
TCEAL9	3.79468e-06	-0.20011	0.726	0.766	0.031572	dS1-myofibroblast	FALSE
KDM7A	3.81949e-06	-0.79706	0.081	0.132	0.031778	dS1-myofibroblast	FALSE
AMFR	3.84349e-06	-0.44949	0.134	0.18	0.031978	dS1-myofibroblast	FALSE
PRICKLE2	3.91787e-06	-0.39614	0.324	0.381	0.032597	dS1-myofibroblast	FALSE
H1-2	4.18115e-06	-0.44542	0.231	0.309	0.034787	dS1-myofibroblast	FALSE
LAPTM4A	4.31304e-06	-0.11271	0.984	0.982	0.035884	dS1-myofibroblast	FALSE
ZNF880	4.36627e-06	-0.33547	0.092	0.113	0.036327	dS1-myofibroblast	FALSE
GAS1	4.49615e-06	-0.4215	0.126	0.152	0.037408	dS1-myofibroblast	FALSE
CHST7	4.54462e-06	-0.50293	0.077	0.107	0.037811	dS1-myofibroblast	FALSE
BAIAP2	4.81033e-06	-0.69151	0.094	0.147	0.040022	dS1-myofibroblast	FALSE
SLC25A3	4.95899e-06	-0.17126	0.919	0.916	0.041259	dS1-myofibroblast	FALSE
H3C14	5.04713e-06	-0.60201	0.119	0.172	0.041992	dS1-myofibroblast	FALSE
CAST	5.27198e-06	-0.13605	0.585	0.614	0.043863	dS1-myofibroblast	FALSE
STMP1	5.41027e-06	-0.15199	0.63	0.666	0.045013	dS1-myofibroblast	FALSE
PSME4	5.52708e-06	-0.43614	0.208	0.258	0.045985	dS1-myofibroblast	FALSE
GNG12	5.53717e-06	-0.31193	0.191	0.226	0.046069	dS1-myofibroblast	FALSE
ATP5MJ	5.65768e-06	-0.16353	0.793	0.788	0.047072	dS1-myofibroblast	FALSE
CARMN	5.7797e-06	-0.89919	0.113	0.191	0.048087	dS1-myofibroblast	FALSE
RPL13P12	0	-1.9801	0.153	0.576	0	dS2	FALSE
MGP	9.82335e-281	-0.9948	0.681	0.776	1.09687e-276	dS2	FALSE
PCBP1	5.97692e-160	-0.36875	0.819	0.873	6.67383e-156	dS2	FALSE
TMSB10	8.05843e-155	-0.34955	0.994	0.993	8.99805e-151	dS2	FALSE
NFKBIA	6.51159e-139	-0.80713	0.649	0.76	7.27084e-135	dS2	FALSE
RPS2P5	4.02165e-133	-0.73417	0.645	0.914	4.49057e-129	dS2	FALSE
B2M	6.47318e-133	-0.16717	0.993	0.99	7.22796e-129	dS2	FALSE
ANXA5	1.15883e-128	-0.24481	0.947	0.967	1.29395e-124	dS2	FALSE
OGN	1.22563e-128	-0.31204	0.673	0.727	1.36854e-124	dS2	FALSE
NREP	1.11087e-127	-0.36813	0.89	0.908	1.2404e-123	dS2	FALSE
FTL	1.44884e-127	-0.34148	0.988	0.987	1.61777e-123	dS2	FALSE
COL5A2	7.54106e-127	-0.54111	0.581	0.658	8.42034e-123	dS2	FALSE
SRM	1.8155e-125	-0.57195	0.355	0.455	2.02718e-121	dS2	FALSE
COL14A1	2.403e-124	-0.5576	0.599	0.656	2.68319e-120	dS2	FALSE
DIO2	4.94098e-124	-0.67533	0.556	0.679	5.5171e-120	dS2	FALSE
LGALS1	2.24338e-121	-0.32881	0.996	0.997	2.50496e-117	dS2	FALSE
LGALS3	1.09498e-117	-0.26265	0.862	0.869	1.22266e-113	dS2	FALSE
ANXA2	3.3309e-115	-0.45481	0.717	0.785	3.71928e-111	dS2	FALSE
KLF4	5.63012e-114	-1.02963	0.198	0.315	6.28659e-110	dS2	FALSE
SERF2	1.06808e-111	-0.19331	0.983	0.978	1.19262e-107	dS2	FALSE
PPP1R14A	4.5773e-111	-0.23429	0.606	0.605	5.11101e-107	dS2	FALSE
TGFBI	2.11079e-110	-0.51388	0.617	0.676	2.35691e-106	dS2	FALSE
CCN1	2.6366e-109	-1.13871	0.435	0.604	2.94403e-105	dS2	FALSE
IFITM2	2.86911e-104	-0.39925	0.938	0.944	3.20365e-100	dS2	FALSE
MYL6	5.85002e-104	-0.29246	0.983	0.987	6.53213e-100	dS2	FALSE
CCDC80	1.9289e-103	-0.84771	0.4	0.466	2.15381e-99	dS2	FALSE
MMP11	4.57199e-102	-0.58634	0.908	0.98	5.10508e-98	dS2	FALSE
PFN1	1.09849e-100	-0.31207	0.942	0.951	1.22658e-96	dS2	FALSE
VIM	3.7049e-100	-0.39898	0.999	0.999	4.13689e-96	dS2	FALSE
ARPC1B	1.87326e-98	-0.56699	0.404	0.472	2.09168e-94	dS2	FALSE
HSPB1	3.92715e-98	-0.26022	0.913	0.921	4.38505e-94	dS2	FALSE
FTH1	4.51516e-97	-0.27885	0.995	0.997	5.04163e-93	dS2	FALSE
GSTP1	5.02394e-97	-0.29137	0.959	0.957	5.60973e-93	dS2	FALSE
CFL1	7.69896e-97	-0.30644	0.959	0.961	8.59665e-93	dS2	FALSE
RHOB	2.42096e-94	-0.69244	0.626	0.726	2.70324e-90	dS2	FALSE
IL32	2.35329e-92	-0.43479	0.337	0.41	2.62769e-88	dS2	FALSE
SERPINH1	4.52241e-92	-0.30626	0.952	0.973	5.04973e-88	dS2	FALSE
MIF	1.27041e-91	-0.27414	0.97	0.965	1.41854e-87	dS2	FALSE
PHLDA1	5.86775e-90	-0.81794	0.261	0.378	6.55193e-86	dS2	FALSE
COL1A2	1.55572e-87	-0.42637	0.989	0.995	1.73712e-83	dS2	FALSE
BRI3	7.53617e-87	-0.38878	0.241	0.295	8.41488e-83	dS2	FALSE
SQSTM1	4.13753e-86	-0.3953	0.82	0.852	4.61996e-82	dS2	FALSE
COL3A1	4.49336e-86	-0.34823	1	1	5.01729e-82	dS2	FALSE
NUPR1	2.10237e-85	-0.29767	0.697	0.73	2.34751e-81	dS2	FALSE
MARCKS	6.05317e-85	-0.24688	0.744	0.766	6.75897e-81	dS2	FALSE
MTCO1P12	6.62064e-85	3.94861	0.126	0.017	7.39261e-81	dS2	FALSE
EDNRA	7.60837e-85	-0.37237	0.756	0.816	8.4955e-81	dS2	FALSE
GABARAP	1.40931e-84	-0.17288	0.949	0.937	1.57363e-80	dS2	FALSE
TAGLN2	6.19575e-84	-0.44819	0.521	0.593	6.91818e-80	dS2	FALSE
COL1A1	5.82995e-83	-0.39495	0.999	1	6.50973e-79	dS2	FALSE
EIF1	9.12507e-83	-0.26231	0.962	0.962	1.01891e-78	dS2	FALSE
YBX1	1.79476e-82	-0.2555	0.899	0.923	2.00403e-78	dS2	FALSE
KLF6	3.6577e-82	-0.79798	0.434	0.557	4.08419e-78	dS2	FALSE
SELENOM	1.02338e-80	-0.28518	0.811	0.838	1.14271e-76	dS2	FALSE
P4HB	9.42512e-80	-0.28735	0.867	0.909	1.05241e-75	dS2	FALSE
RRBP1	9.72621e-80	-0.29274	0.825	0.881	1.08603e-75	dS2	FALSE
VCAN	3.76459e-79	-0.47087	0.853	0.93	4.20355e-75	dS2	FALSE
P4HA2	1.63599e-77	-0.36481	0.447	0.501	1.82674e-73	dS2	FALSE
CKB	1.80136e-77	-0.43648	0.807	0.847	2.0114e-73	dS2	FALSE
FAM118A	4.23887e-77	-1.01012	0.124	0.22	4.73313e-73	dS2	FALSE
PCSK5	8.37225e-77	-0.61685	0.426	0.548	9.34845e-73	dS2	FALSE
ANXA1	8.63501e-77	-0.77693	0.167	0.245	9.64185e-73	dS2	FALSE
OST4	5.40024e-76	-0.24035	0.873	0.89	6.02991e-72	dS2	FALSE
ARF4	2.79254e-75	-0.30742	0.833	0.864	3.11815e-71	dS2	FALSE
PTOV1	1.75468e-74	-0.26838	0.642	0.715	1.95927e-70	dS2	FALSE
ELOB	3.3145e-74	-0.10761	0.917	0.892	3.70098e-70	dS2	FALSE
HNRNPA2B1	9.08027e-74	-0.14791	0.958	0.972	1.0139e-69	dS2	FALSE
IFITM3	1.44671e-73	-0.13636	0.996	0.994	1.6154e-69	dS2	FALSE
THY1	3.61906e-73	-0.38792	0.851	0.904	4.04104e-69	dS2	FALSE
TPM4	3.88808e-73	-0.28901	0.907	0.939	4.34143e-69	dS2	FALSE
POLR2L	4.25052e-73	-0.25377	0.78	0.801	4.74613e-69	dS2	FALSE
TAGLN	6.64327e-73	-0.63701	0.481	0.587	7.41788e-69	dS2	FALSE
GAPDH	1.27848e-72	-0.24649	0.987	0.987	1.42756e-68	dS2	FALSE
SLIRP	1.4041e-72	-0.26053	0.62	0.64	1.56782e-68	dS2	FALSE
ENSG00000284292.1	1.79694e-72	-0.43342	0.615	0.658	2.00646e-68	dS2	FALSE
RABAC1	2.46038e-72	-0.25081	0.847	0.852	2.74726e-68	dS2	FALSE
SEC61B	2.73857e-72	-0.20298	0.914	0.908	3.05789e-68	dS2	FALSE
S100A11	3.44523e-72	-0.29493	0.803	0.835	3.84695e-68	dS2	FALSE
PPP1R15A	6.28089e-72	-0.47935	0.689	0.766	7.01324e-68	dS2	FALSE
DNAJA1	2.29774e-71	-0.36383	0.693	0.759	2.56565e-67	dS2	FALSE
IGFBP5	1.04696e-70	-0.5535	0.829	0.928	1.16904e-66	dS2	FALSE
S100A16	1.66344e-70	-0.17189	0.6	0.612	1.8574e-66	dS2	FALSE
PSMA7	3.16701e-70	-0.28828	0.756	0.787	3.53628e-66	dS2	FALSE
UBB	8.52336e-69	-0.21923	0.926	0.923	9.51719e-65	dS2	FALSE
HDLBP	4.8222e-68	-0.27868	0.839	0.872	5.38447e-64	dS2	FALSE
TNC	8.17262e-68	-0.72364	0.357	0.494	9.12555e-64	dS2	FALSE
CD63	8.33808e-68	-0.15641	0.97	0.961	9.3103e-64	dS2	FALSE
ECM1	4.83472e-67	-0.11334	0.91	0.922	5.39845e-63	dS2	FALSE
LMNA	4.17253e-66	-0.43706	0.633	0.711	4.65904e-62	dS2	FALSE
TCEAL4	5.09149e-66	-0.14151	0.754	0.746	5.68516e-62	dS2	FALSE
PPIC	1.51645e-65	-0.22234	0.667	0.706	1.69327e-61	dS2	FALSE
HSP90B1	1.66629e-65	-0.23188	0.97	0.982	1.86058e-61	dS2	FALSE
TPM1	3.63967e-65	-0.29134	0.762	0.82	4.06406e-61	dS2	FALSE
SPON2	3.97475e-65	-0.23125	0.834	0.845	4.43821e-61	dS2	FALSE
HMGB1	2.58167e-64	-0.13309	0.978	0.977	2.88269e-60	dS2	FALSE
SLC9A3R2	3.50463e-64	-0.45618	0.224	0.294	3.91327e-60	dS2	FALSE
OAZ1	5.1465e-64	-0.16465	0.858	0.852	5.74658e-60	dS2	FALSE
RHOA	1.02062e-63	-0.18542	0.882	0.891	1.13963e-59	dS2	FALSE
ASAH1	7.43706e-63	-0.35171	0.504	0.557	8.30422e-59	dS2	FALSE
TNFAIP3	8.89354e-63	-0.84788	0.221	0.313	9.93053e-59	dS2	FALSE
DUSP1	7.24239e-62	-0.43548	0.838	0.864	8.08685e-58	dS2	FALSE
KCNK15	7.59999e-62	-0.95543	0.08	0.128	8.48615e-58	dS2	FALSE
TNXB	1.11676e-61	-0.3409	0.333	0.361	1.24697e-57	dS2	FALSE
COX6C	1.38185e-61	-0.1312	0.952	0.939	1.54298e-57	dS2	FALSE
ITGB1	2.05195e-61	-0.15556	0.862	0.891	2.29121e-57	dS2	FALSE
ALDH1A1	3.74733e-61	-0.16581	0.799	0.823	4.18427e-57	dS2	FALSE
TIMP1	5.09409e-61	-0.18378	0.886	0.893	5.68806e-57	dS2	FALSE
CLIC1	6.40839e-61	-0.20681	0.734	0.761	7.15561e-57	dS2	FALSE
BGN	1.5086e-60	-0.51319	0.43	0.53	1.6845e-56	dS2	FALSE
ANK2	6.09604e-60	-0.7594	0.186	0.284	6.80683e-56	dS2	FALSE
RAB31	7.65679e-60	-0.27491	0.583	0.653	8.54957e-56	dS2	FALSE
HSPA8	7.79951e-60	-0.29822	0.922	0.94	8.70893e-56	dS2	FALSE
UQCRQ	8.88015e-60	-0.16824	0.831	0.837	9.91558e-56	dS2	FALSE
SPARC	8.98708e-60	-0.23182	0.995	0.996	1.0035e-55	dS2	FALSE
PAGE4	9.86298e-60	-0.67311	0.216	0.26	1.1013e-55	dS2	FALSE
CST3	1.0363e-59	-0.21191	0.909	0.909	1.15713e-55	dS2	FALSE
SH3BGRL3	1.63002e-59	-0.16397	0.806	0.807	1.82008e-55	dS2	FALSE
DDAH2	5.01592e-59	-0.18135	0.734	0.752	5.60078e-55	dS2	FALSE
PNRC1	3.03332e-58	-0.26975	0.851	0.866	3.387e-54	dS2	FALSE
DST	6.13129e-58	-0.49825	0.646	0.725	6.8462e-54	dS2	FALSE
OAF	6.84532e-58	-0.33907	0.552	0.613	7.64348e-54	dS2	FALSE
MARCKSL1	8.59055e-58	-0.22232	0.906	0.922	9.59221e-54	dS2	FALSE
EDIL3	1.2409e-57	-0.71186	0.118	0.174	1.38559e-53	dS2	FALSE
APOD	2.01159e-57	-0.13764	0.363	0.382	2.24614e-53	dS2	FALSE
TWIST2	2.87443e-57	-0.23142	0.583	0.62	3.20959e-53	dS2	FALSE
NR4A1	5.25748e-57	-1.58776	0.147	0.264	5.8705e-53	dS2	FALSE
ENSG00000217455.8	7.124e-57	-1.14209	0.058	0.117	7.95465e-53	dS2	FALSE
TTC3	7.22487e-57	-0.28601	0.828	0.874	8.06729e-53	dS2	FALSE
YWHAB	1.76553e-56	-0.18184	0.832	0.842	1.97139e-52	dS2	FALSE
CRABP2	2.51129e-56	-0.34006	0.824	0.889	2.80411e-52	dS2	FALSE
IER2	4.80028e-56	-0.36825	0.847	0.889	5.35999e-52	dS2	FALSE
PPIB	7.06663e-56	-0.16311	0.989	0.985	7.8906e-52	dS2	FALSE
TUBB	2.23325e-55	-0.27397	0.933	0.95	2.49365e-51	dS2	FALSE
SEM1	3.27409e-55	-0.10316	0.828	0.833	3.65585e-51	dS2	FALSE
THBS2	5.17364e-55	-1.08151	0.066	0.121	5.77688e-51	dS2	FALSE
ATF3	5.52562e-55	-0.86423	0.445	0.554	6.16991e-51	dS2	FALSE
GPNMB	6.59996e-55	-0.59763	0.205	0.275	7.36952e-51	dS2	FALSE
PIM1	1.10524e-54	-0.94715	0.141	0.223	1.23411e-50	dS2	FALSE
LAMA4	1.80764e-54	-0.51348	0.323	0.414	2.01842e-50	dS2	FALSE
MYL12B	8.54028e-54	-0.16212	0.835	0.844	9.53607e-50	dS2	FALSE
ATP5MK	9.50794e-54	-0.14617	0.711	0.727	1.06166e-49	dS2	FALSE
GNB2	1.10841e-53	-0.2097	0.676	0.718	1.23765e-49	dS2	FALSE
HSP90AA1	1.36012e-53	-0.28757	0.976	0.98	1.51871e-49	dS2	FALSE
RRP7A	2.00754e-53	-0.53829	0.2	0.268	2.24162e-49	dS2	FALSE
MYL9	2.20404e-53	-0.221	0.847	0.862	2.46104e-49	dS2	FALSE
GUK1	3.58167e-53	-0.25367	0.766	0.798	3.99929e-49	dS2	FALSE
FBLN1	3.78684e-53	-0.26833	0.934	0.948	4.22838e-49	dS2	FALSE
C1R	5.22831e-53	-0.12799	0.741	0.759	5.83793e-49	dS2	FALSE
PRDX5	5.8355e-53	-0.22575	0.833	0.841	6.51592e-49	dS2	FALSE
HMGN1	8.71982e-53	-0.1199	0.882	0.897	9.73655e-49	dS2	FALSE
DYNLL1	1.1844e-52	-0.1542	0.885	0.887	1.3225e-48	dS2	FALSE
CKAP4	1.56664e-52	-0.32338	0.59	0.653	1.74931e-48	dS2	FALSE
CITED2	1.70547e-52	-0.55566	0.155	0.194	1.90433e-48	dS2	FALSE
CTSB	4.59841e-52	-0.11688	0.764	0.77	5.13459e-48	dS2	FALSE
ANGPTL2	4.92551e-52	-0.50157	0.237	0.306	5.49983e-48	dS2	FALSE
ALDOA	6.30621e-52	-0.2914	0.843	0.865	7.04151e-48	dS2	FALSE
PENK	6.65054e-52	-1.41907	0.245	0.366	7.42599e-48	dS2	FALSE
COPE	6.6918e-52	-0.30323	0.703	0.743	7.47206e-48	dS2	FALSE
SELENOW	8.70579e-52	-0.20821	0.784	0.802	9.72088e-48	dS2	FALSE
SEC61G	9.05415e-52	-0.13616	0.796	0.795	1.01099e-47	dS2	FALSE
PMEPA1	9.22498e-52	-0.42037	0.58	0.688	1.03006e-47	dS2	FALSE
ATP5MF	1.23524e-51	-0.13249	0.777	0.778	1.37927e-47	dS2	FALSE
CSTB	1.2425e-51	-0.19317	0.661	0.689	1.38738e-47	dS2	FALSE
ISOC1	1.537e-51	-0.35809	0.513	0.586	1.71622e-47	dS2	FALSE
COX6A1	2.57566e-51	-0.13933	0.888	0.881	2.87599e-47	dS2	FALSE
RTL8C	2.62995e-51	-0.19313	0.76	0.785	2.9366e-47	dS2	FALSE
PPIA	3.5982e-51	-0.19032	0.977	0.968	4.01775e-47	dS2	FALSE
HSPA5	3.85995e-51	-0.25326	0.874	0.916	4.31002e-47	dS2	FALSE
NME1-NME2	6.08641e-51	-0.42018	0.76	0.825	6.79609e-47	dS2	FALSE
FAAP20	9.29842e-51	-0.33665	0.523	0.598	1.03826e-46	dS2	FALSE
TUBA1B	1.35926e-50	-0.50504	0.771	0.825	1.51775e-46	dS2	FALSE
PAMR1	1.67403e-50	-0.45469	0.686	0.779	1.86923e-46	dS2	FALSE
CD24	2.39199e-50	-0.3487	0.887	0.933	2.6709e-46	dS2	FALSE
PDIA6	4.24844e-50	-0.22464	0.868	0.896	4.74381e-46	dS2	FALSE
SPARCL1	5.1998e-50	-0.32004	0.933	0.958	5.8061e-46	dS2	FALSE
EMP3	5.58276e-50	-0.23367	0.692	0.719	6.23371e-46	dS2	FALSE
ZFP36L1	1.03108e-49	-0.18796	0.937	0.947	1.1513e-45	dS2	FALSE
PRDX1	1.2257e-49	-0.19187	0.838	0.84	1.36862e-45	dS2	FALSE
MME	1.85379e-49	-0.14875	0.465	0.517	2.06995e-45	dS2	FALSE
FAM114A1	2.23824e-49	-0.23879	0.527	0.571	2.49922e-45	dS2	FALSE
SERP1	2.39309e-49	-0.25659	0.72	0.763	2.67213e-45	dS2	FALSE
RAC1	2.5177e-49	-0.13753	0.88	0.889	2.81126e-45	dS2	FALSE
HLA-A	9.61291e-49	-0.16954	0.885	0.901	1.07338e-44	dS2	FALSE
COL7A1	2.09846e-48	-0.37485	0.295	0.351	2.34314e-44	dS2	FALSE
ACTB	2.19372e-48	-0.21086	0.999	0.999	2.4495e-44	dS2	FALSE
GPX1	2.56992e-48	-0.23836	0.75	0.78	2.86958e-44	dS2	FALSE
SKP1	4.18534e-48	-0.12232	0.904	0.898	4.67335e-44	dS2	FALSE
GADD45G	5.41738e-48	-0.36742	0.3	0.332	6.04904e-44	dS2	FALSE
MORF4L2	6.20898e-48	-0.1348	0.692	0.691	6.93295e-44	dS2	FALSE
SLC25A3	8.55426e-48	-0.22032	0.834	0.852	9.55168e-44	dS2	FALSE
CTSK	9.23233e-48	-0.2397	0.684	0.718	1.03088e-43	dS2	FALSE
ZFP36L2	9.52213e-48	-0.25301	0.661	0.716	1.06324e-43	dS2	FALSE
PSMD8	1.40586e-47	-0.24489	0.685	0.716	1.56978e-43	dS2	FALSE
CD44	1.61743e-47	-0.30654	0.435	0.498	1.80602e-43	dS2	FALSE
COX6B1	1.64439e-47	-0.12639	0.869	0.859	1.83612e-43	dS2	FALSE
REXO2	1.73504e-47	-0.20302	0.574	0.588	1.93734e-43	dS2	FALSE
H19	1.73947e-47	-0.13332	0.793	0.822	1.94229e-43	dS2	FALSE
CALU	2.16519e-47	-0.14611	0.737	0.758	2.41765e-43	dS2	FALSE
TUBA1A	2.40139e-47	-0.40072	0.921	0.952	2.6814e-43	dS2	FALSE
CAVIN3	2.47162e-47	-0.33835	0.435	0.487	2.75981e-43	dS2	FALSE
VAT1	2.76678e-47	-0.28978	0.272	0.294	3.08938e-43	dS2	FALSE
SEC13	3.11494e-47	-0.2734	0.634	0.684	3.47814e-43	dS2	FALSE
TMED9	4.18312e-47	-0.23209	0.75	0.8	4.67087e-43	dS2	FALSE
IGFBP3	1.21031e-46	0.95101	0.6	0.481	1.35143e-42	dS2	TRUE
MGST3	1.30535e-46	-0.14692	0.668	0.687	1.45755e-42	dS2	FALSE
ARPC3	1.76086e-46	-0.16395	0.737	0.76	1.96618e-42	dS2	FALSE
GPX4	3.92014e-46	-0.12322	0.824	0.817	4.37722e-42	dS2	FALSE
TSPAN4	4.13839e-46	-0.38402	0.314	0.374	4.62092e-42	dS2	FALSE
FLNA	4.69116e-46	-0.25741	0.73	0.768	5.23815e-42	dS2	FALSE
PKM	8.14559e-46	-0.30769	0.678	0.741	9.09537e-42	dS2	FALSE
SFRP1	9.22533e-46	-0.21402	0.904	0.961	1.0301e-41	dS2	FALSE
APOE	9.96507e-46	-0.15993	0.832	0.847	1.1127e-41	dS2	FALSE
JPT1	1.26581e-45	-0.43034	0.311	0.383	1.4134e-41	dS2	FALSE
HCFC1R1	1.40889e-45	-0.21289	0.619	0.657	1.57316e-41	dS2	FALSE
H2AJ	1.4165e-45	-0.35918	0.347	0.389	1.58166e-41	dS2	FALSE
RHOC	1.52676e-45	-0.2922	0.77	0.798	1.70478e-41	dS2	FALSE
PTMA	1.72053e-45	-0.12916	0.998	0.998	1.92114e-41	dS2	FALSE
CDH11	1.81142e-45	-0.25676	0.693	0.743	2.02264e-41	dS2	FALSE
HOXA11-AS	2.84461e-45	-0.44929	0.287	0.35	3.17629e-41	dS2	FALSE
KDELR3	4.00019e-45	-0.5012	0.29	0.371	4.46662e-41	dS2	FALSE
EIF3C	4.7765e-45	-0.26393	0.718	0.761	5.33344e-41	dS2	FALSE
ADAM12	5.92379e-45	-0.52156	0.377	0.493	6.6145e-41	dS2	FALSE
KDELR1	6.93034e-45	-0.12181	0.867	0.871	7.73842e-41	dS2	FALSE
PDIA3	9.06305e-45	-0.19462	0.919	0.947	1.01198e-40	dS2	FALSE
FOSB	9.56767e-45	-0.57971	0.709	0.779	1.06833e-40	dS2	FALSE
SLC25A5	1.06718e-44	-0.21155	0.781	0.801	1.19161e-40	dS2	FALSE
RGS10	1.45252e-44	-0.22988	0.445	0.461	1.62189e-40	dS2	FALSE
RCN3	1.74696e-44	-0.22412	0.469	0.508	1.95065e-40	dS2	FALSE
CHCHD2	2.68153e-44	-0.14167	0.906	0.898	2.9942e-40	dS2	FALSE
P3H2	3.10159e-44	-0.52365	0.165	0.223	3.46324e-40	dS2	FALSE
NME4	4.92372e-44	-0.20434	0.768	0.773	5.49783e-40	dS2	FALSE
RNH1	5.86254e-44	-0.22503	0.588	0.619	6.54612e-40	dS2	FALSE
TPM2	8.33608e-44	-0.18351	0.864	0.874	9.30807e-40	dS2	FALSE
NUCKS1	9.3298e-44	-0.17884	0.82	0.826	1.04177e-39	dS2	FALSE
PPP1R14B	9.58035e-44	-0.37122	0.259	0.304	1.06974e-39	dS2	FALSE
GSTM3	1.01095e-43	-0.29257	0.401	0.458	1.12883e-39	dS2	FALSE
FSTL1	1.0869e-43	-0.28018	0.641	0.69	1.21364e-39	dS2	FALSE
GYPC	1.1427e-43	-0.21	0.693	0.717	1.27594e-39	dS2	FALSE
SRSF9	1.20865e-43	-0.18138	0.604	0.64	1.34957e-39	dS2	FALSE
MFAP2	1.47586e-43	-0.20133	0.848	0.879	1.64795e-39	dS2	FALSE
NT5E	1.48742e-43	-0.5118	0.258	0.325	1.66086e-39	dS2	FALSE
ROMO1	1.69031e-43	-0.15565	0.672	0.692	1.8874e-39	dS2	FALSE
ATP5MJ	2.07135e-43	-0.17555	0.702	0.713	2.31287e-39	dS2	FALSE
TCEAL9	4.08554e-43	-0.23755	0.616	0.651	4.56192e-39	dS2	FALSE
LDHA	4.14846e-43	-0.36378	0.454	0.512	4.63217e-39	dS2	FALSE
ATP6V0C	5.0281e-43	-0.188	0.768	0.779	5.61438e-39	dS2	FALSE
TPI1	5.46688e-43	-0.17588	0.896	0.901	6.10432e-39	dS2	FALSE
EFEMP2	6.39777e-43	-0.22417	0.711	0.751	7.14375e-39	dS2	FALSE
CALD1	8.6322e-43	-0.10862	0.898	0.908	9.63872e-39	dS2	FALSE
GRN	1.32492e-42	-0.30603	0.584	0.634	1.4794e-38	dS2	FALSE
COX5A	1.3678e-42	-0.18718	0.731	0.743	1.52729e-38	dS2	FALSE
NDUFB2	1.51531e-42	-0.16429	0.848	0.839	1.692e-38	dS2	FALSE
IFI6	1.71114e-42	-0.30723	0.476	0.524	1.91066e-38	dS2	FALSE
MRPL51	2.30117e-42	-0.25914	0.652	0.686	2.56948e-38	dS2	FALSE
CD99	2.53755e-42	-0.13051	0.903	0.911	2.83343e-38	dS2	FALSE
IQGAP1	2.68989e-42	-0.39546	0.327	0.393	3.00353e-38	dS2	FALSE
UQCR11	2.982e-42	-0.12986	0.856	0.839	3.3297e-38	dS2	FALSE
LAPTM4A	3.43434e-42	-0.12805	0.972	0.972	3.83478e-38	dS2	FALSE
CALR	4.27262e-42	-0.21903	0.921	0.951	4.77081e-38	dS2	FALSE
LAMC1	5.06471e-42	-0.37916	0.254	0.297	5.65526e-38	dS2	FALSE
COX8A	5.8995e-42	-0.14681	0.801	0.802	6.58738e-38	dS2	FALSE
C4orf48	7.57075e-42	-0.25462	0.523	0.563	8.45349e-38	dS2	FALSE
HMGN2	8.52094e-42	-0.13383	0.943	0.947	9.51448e-38	dS2	FALSE
AP2M1	8.62321e-42	-0.17396	0.723	0.746	9.62868e-38	dS2	FALSE
NRIP1	1.03402e-41	-0.43826	0.395	0.479	1.15459e-37	dS2	FALSE
NDUFA13	1.03527e-41	-0.16034	0.886	0.885	1.15599e-37	dS2	FALSE
GEM	1.15616e-41	-1.22058	0.071	0.134	1.29097e-37	dS2	FALSE
NDUFS8	1.25013e-41	-0.27561	0.621	0.663	1.39589e-37	dS2	FALSE
IFI27	1.44907e-41	-0.50272	0.295	0.368	1.61803e-37	dS2	FALSE
BLOC1S1	1.4832e-41	-0.33037	0.469	0.511	1.65614e-37	dS2	FALSE
POLD4	1.53833e-41	-0.28044	0.323	0.363	1.7177e-37	dS2	FALSE
SSR3	1.54053e-41	-0.11086	0.851	0.863	1.72015e-37	dS2	FALSE
IFI27L2	1.63108e-41	-0.21307	0.585	0.611	1.82126e-37	dS2	FALSE
MMP2	2.30956e-41	-0.18088	0.747	0.774	2.57886e-37	dS2	FALSE
ZFP36	4.4145e-41	-0.42846	0.905	0.923	4.92923e-37	dS2	FALSE
SF3B2	4.61351e-41	-0.15671	0.701	0.717	5.15145e-37	dS2	FALSE
ARPC2	4.68024e-41	-0.18414	0.722	0.751	5.22596e-37	dS2	FALSE
LAPTM4B	4.87296e-41	-0.38157	0.405	0.475	5.44115e-37	dS2	FALSE
LAMP1	5.77928e-41	-0.11612	0.599	0.618	6.45314e-37	dS2	FALSE
TMEM215	8.536e-41	-0.47192	0.164	0.208	9.5313e-37	dS2	FALSE
UBC	9.48152e-41	-0.30087	0.953	0.955	1.05871e-36	dS2	FALSE
RCN1	1.11677e-40	-0.18954	0.82	0.844	1.24699e-36	dS2	FALSE
LSM7	1.19656e-40	-0.18984	0.703	0.724	1.33608e-36	dS2	FALSE
OSTC	1.27029e-40	-0.17563	0.885	0.888	1.41841e-36	dS2	FALSE
SSR4	1.34987e-40	-0.13327	0.934	0.928	1.50726e-36	dS2	FALSE
MLEC	1.90846e-40	-0.23513	0.697	0.756	2.13099e-36	dS2	FALSE
SEC31A	4.30916e-40	-0.24446	0.76	0.812	4.81161e-36	dS2	FALSE
MEG3	4.59125e-40	-0.57882	0.437	0.532	5.12659e-36	dS2	FALSE
NUDT14	4.674e-40	-0.54619	0.112	0.15	5.21899e-36	dS2	FALSE
EIF3CL	5.9418e-40	-0.21948	0.666	0.7	6.63461e-36	dS2	FALSE
UQCR10	6.08691e-40	-0.15087	0.744	0.76	6.79665e-36	dS2	FALSE
ARF1	6.32864e-40	-0.18895	0.811	0.84	7.06656e-36	dS2	FALSE
PRDX4	6.52495e-40	-0.19311	0.656	0.669	7.28576e-36	dS2	FALSE
PDLIM1	6.98556e-40	-0.1284	0.419	0.442	7.80008e-36	dS2	FALSE
TAX1BP3	8.76296e-40	-0.21255	0.732	0.777	9.78472e-36	dS2	FALSE
ACTG1	9.94244e-40	-0.23753	0.997	0.996	1.11017e-35	dS2	FALSE
CNN3	1.60472e-39	-0.1802	0.759	0.789	1.79183e-35	dS2	FALSE
GSN	2.17595e-39	-0.1683	0.731	0.752	2.42967e-35	dS2	FALSE
HSBP1	2.58953e-39	-0.11879	0.752	0.756	2.89146e-35	dS2	FALSE
MAP4	2.84634e-39	-0.26552	0.586	0.629	3.17822e-35	dS2	FALSE
TUBB3	2.86865e-39	-0.63792	0.289	0.406	3.20314e-35	dS2	FALSE
HSPB6	3.13979e-39	-0.28343	0.592	0.603	3.50589e-35	dS2	FALSE
SNHG16	3.37421e-39	-0.19166	0.517	0.555	3.76764e-35	dS2	FALSE
TLN1	3.46919e-39	-0.32236	0.501	0.57	3.87369e-35	dS2	FALSE
LAMP5	3.8329e-39	-0.86416	0.04	0.064	4.27981e-35	dS2	FALSE
ATP5MC3	3.87019e-39	-0.1927	0.855	0.863	4.32145e-35	dS2	FALSE
ATP5F1B	6.33501e-39	-0.22112	0.813	0.836	7.07367e-35	dS2	FALSE
PSMB6	6.34629e-39	-0.23607	0.64	0.678	7.08627e-35	dS2	FALSE
HOXA11	9.51407e-39	-0.11518	0.674	0.694	1.06234e-34	dS2	FALSE
ACTA2	1.41022e-38	-0.65409	0.448	0.517	1.57465e-34	dS2	FALSE
IGF1	1.47047e-38	-0.11006	0.993	0.994	1.64192e-34	dS2	FALSE
NEAT1	2.7464e-38	-0.51019	0.722	0.797	3.06663e-34	dS2	FALSE
WLS	4.32753e-38	-0.18011	0.545	0.573	4.83212e-34	dS2	FALSE
PGAM1	4.7715e-38	-0.28563	0.771	0.802	5.32786e-34	dS2	FALSE
CARHSP1	5.73458e-38	-0.27636	0.39	0.431	6.40323e-34	dS2	FALSE
ANAPC11	5.86677e-38	-0.18501	0.73	0.753	6.55084e-34	dS2	FALSE
PSMB2	9.31038e-38	-0.21523	0.509	0.548	1.0396e-33	dS2	FALSE
PCSK1N	1.37511e-37	-0.45814	0.203	0.242	1.53545e-33	dS2	FALSE
TSPO	1.42127e-37	-0.23136	0.318	0.341	1.58699e-33	dS2	FALSE
CCN5	1.53609e-37	-1.16006	0.059	0.093	1.7152e-33	dS2	FALSE
GADD45B	1.95602e-37	-0.59258	0.428	0.513	2.18409e-33	dS2	FALSE
POMP	2.08324e-37	-0.20417	0.635	0.655	2.32615e-33	dS2	FALSE
PLAC9	2.22196e-37	-0.57255	0.308	0.39	2.48104e-33	dS2	FALSE
NOP10	2.58313e-37	-0.22381	0.516	0.543	2.88432e-33	dS2	FALSE
GNG5	3.38466e-37	-0.13385	0.761	0.767	3.77931e-33	dS2	FALSE
RND3	3.94014e-37	-0.66098	0.162	0.224	4.39956e-33	dS2	FALSE
PLOD1	4.10506e-37	-0.22958	0.628	0.68	4.58371e-33	dS2	FALSE
NPC2	4.32655e-37	-0.16111	0.867	0.875	4.83103e-33	dS2	FALSE
CHMP2A	4.38756e-37	-0.24828	0.496	0.541	4.89914e-33	dS2	FALSE
MAGED2	4.49413e-37	-0.16604	0.795	0.842	5.01814e-33	dS2	FALSE
ARPC5	4.81122e-37	-0.23461	0.643	0.682	5.37221e-33	dS2	FALSE
CFD	6.07897e-37	-0.59909	0.107	0.14	6.78778e-33	dS2	FALSE
RAB2A	6.16194e-37	-0.13374	0.771	0.782	6.88043e-33	dS2	FALSE
COX7B	7.11718e-37	-0.11441	0.691	0.698	7.94704e-33	dS2	FALSE
GLIPR2	7.29615e-37	-0.33036	0.279	0.33	8.14689e-33	dS2	FALSE
KCNK6	8.18609e-37	-0.45397	0.252	0.323	9.14059e-33	dS2	FALSE
PGR	8.91802e-37	-0.28952	0.825	0.878	9.95786e-33	dS2	FALSE
RAN	9.37527e-37	-0.19433	0.818	0.822	1.04684e-32	dS2	FALSE
ATP5MC1	1.55857e-36	-0.24613	0.671	0.697	1.7403e-32	dS2	FALSE
MMP14	1.57706e-36	-0.22126	0.593	0.633	1.76094e-32	dS2	FALSE
COL5A1	1.58477e-36	-0.20236	0.794	0.826	1.76956e-32	dS2	FALSE
PDIA4	1.63841e-36	-0.26438	0.633	0.702	1.82945e-32	dS2	FALSE
DSTN	1.74213e-36	-0.1099	0.764	0.777	1.94526e-32	dS2	FALSE
UQCRC1	1.79782e-36	-0.27258	0.597	0.633	2.00745e-32	dS2	FALSE
GSTM1	1.93135e-36	-0.15259	0.26	0.269	2.15654e-32	dS2	FALSE
SEPTIN7	1.96504e-36	-0.10924	0.743	0.761	2.19416e-32	dS2	FALSE
VCP	1.96934e-36	-0.16463	0.653	0.69	2.19896e-32	dS2	FALSE
TIMM8B	2.59412e-36	-0.20991	0.586	0.609	2.89659e-32	dS2	FALSE
ATOX1	3.19009e-36	-0.17508	0.64	0.663	3.56205e-32	dS2	FALSE
PSMB1	3.2313e-36	-0.1343	0.773	0.784	3.60807e-32	dS2	FALSE
PSMA3	3.3108e-36	-0.24585	0.44	0.475	3.69684e-32	dS2	FALSE
PSMB3	3.53943e-36	-0.19827	0.63	0.669	3.95213e-32	dS2	FALSE
COL6A2	4.02778e-36	-0.10859	0.92	0.936	4.49742e-32	dS2	FALSE
NUTF2	4.33238e-36	-0.22573	0.532	0.573	4.83753e-32	dS2	FALSE
NDUFA11	4.36624e-36	-0.18865	0.868	0.867	4.87534e-32	dS2	FALSE
PCOLCE	4.61539e-36	-0.14398	0.965	0.965	5.15355e-32	dS2	FALSE
GOLGA4	4.95647e-36	-0.26594	0.505	0.558	5.5344e-32	dS2	FALSE
TFG	5.19733e-36	-0.24228	0.516	0.567	5.80334e-32	dS2	FALSE
BBLN	6.29122e-36	-0.20181	0.754	0.769	7.02477e-32	dS2	FALSE
ITM2B	7.07498e-36	-0.1834	0.993	0.997	7.89992e-32	dS2	FALSE
LRRC59	8.10904e-36	-0.27749	0.384	0.426	9.05455e-32	dS2	FALSE
MTDH	1.10401e-35	-0.13853	0.8	0.81	1.23274e-31	dS2	FALSE
TYMP	1.2519e-35	-0.56591	0.128	0.17	1.39787e-31	dS2	FALSE
EIF5A	1.67195e-35	-0.22703	0.691	0.712	1.8669e-31	dS2	FALSE
MYDGF	1.81994e-35	-0.2327	0.682	0.723	2.03215e-31	dS2	FALSE
ATP6V0E1	3.49228e-35	-0.11373	0.755	0.762	3.89948e-31	dS2	FALSE
NEDD8	6.06789e-35	-0.20856	0.721	0.714	6.77541e-31	dS2	FALSE
PSMB5	9.00258e-35	-0.12318	0.667	0.675	1.00523e-30	dS2	FALSE
RBM3	1.13872e-34	-0.21089	0.742	0.78	1.27149e-30	dS2	FALSE
TCP1	1.18902e-34	-0.1762	0.572	0.588	1.32766e-30	dS2	FALSE
MZT2B	1.48507e-34	-0.16348	0.856	0.843	1.65823e-30	dS2	FALSE
PKD1L2	1.56409e-34	-0.10705	0.12	0.125	1.74646e-30	dS2	FALSE
PRELID1	1.61027e-34	-0.2298	0.602	0.642	1.79803e-30	dS2	FALSE
CHMP4B	1.71392e-34	-0.1806	0.477	0.511	1.91377e-30	dS2	FALSE
CSRNP1	1.84981e-34	-0.94788	0.123	0.208	2.0655e-30	dS2	FALSE
CSNK2B	2.67337e-34	-0.13739	0.767	0.769	2.98508e-30	dS2	FALSE
RNF181	3.03179e-34	-0.20903	0.522	0.554	3.38529e-30	dS2	FALSE
PGLS	6.64945e-34	-0.15122	0.667	0.679	7.42477e-30	dS2	FALSE
SSR2	8.21828e-34	-0.14692	0.923	0.923	9.17653e-30	dS2	FALSE
KDELR2	8.36931e-34	-0.1819	0.753	0.785	9.34517e-30	dS2	FALSE
TUBB6	1.16747e-33	-0.39287	0.311	0.381	1.30359e-29	dS2	FALSE
MTND1P23	1.18353e-33	4.08466	0.055	0.004	1.32153e-29	dS2	FALSE
LOX	1.46081e-33	-0.52451	0.111	0.146	1.63114e-29	dS2	FALSE
LAMTOR1	1.92153e-33	-0.20072	0.636	0.667	2.14558e-29	dS2	FALSE
DAD1	2.28375e-33	-0.13568	0.847	0.853	2.55003e-29	dS2	FALSE
GAS6	2.42098e-33	-0.2117	0.471	0.522	2.70326e-29	dS2	FALSE
VWC2	2.52567e-33	-0.27503	0.316	0.372	2.82016e-29	dS2	FALSE
ATP5F1A	2.72336e-33	-0.13843	0.777	0.792	3.0409e-29	dS2	FALSE
IER3	2.87739e-33	-0.7387	0.326	0.428	3.21289e-29	dS2	FALSE
PHPT1	2.94491e-33	-0.19352	0.758	0.773	3.28829e-29	dS2	FALSE
FSCN1	3.2922e-33	-0.27995	0.507	0.564	3.67608e-29	dS2	FALSE
RPN1	3.46859e-33	-0.10307	0.71	0.736	3.87302e-29	dS2	FALSE
UQCC2	3.73502e-33	-0.18493	0.582	0.617	4.17052e-29	dS2	FALSE
CDK2AP1	4.26084e-33	-0.39633	0.303	0.372	4.75766e-29	dS2	FALSE
KDM5B	4.26458e-33	-0.27002	0.507	0.557	4.76183e-29	dS2	FALSE
SRPX2	5.20817e-33	-0.67379	0.092	0.139	5.81544e-29	dS2	FALSE
UBE3A	5.28354e-33	-0.25586	0.507	0.553	5.8996e-29	dS2	FALSE
MYADM	8.36452e-33	-0.33449	0.535	0.583	9.33983e-29	dS2	FALSE
BEX3	1.29909e-32	-0.11201	0.902	0.896	1.45057e-28	dS2	FALSE
LY6E	1.30924e-32	-0.15146	0.93	0.93	1.4619e-28	dS2	FALSE
SEC63	1.56364e-32	-0.14026	0.613	0.631	1.74597e-28	dS2	FALSE
AEBP1	1.88937e-32	-0.40625	0.385	0.471	2.10967e-28	dS2	FALSE
RALY	2.24246e-32	-0.22698	0.594	0.642	2.50393e-28	dS2	FALSE
CDC42	2.27945e-32	-0.11405	0.742	0.766	2.54523e-28	dS2	FALSE
BANF1	2.68157e-32	-0.16633	0.8	0.813	2.99424e-28	dS2	FALSE
ANXA6	2.76543e-32	-0.25286	0.456	0.505	3.08788e-28	dS2	FALSE
SNF8	3.56938e-32	-0.26253	0.373	0.433	3.98557e-28	dS2	FALSE
IL1B	3.69943e-32	-2.12822	0.006	0.023	4.13078e-28	dS2	FALSE
TSTD1	4.28611e-32	0.723433	0.106	0.066	4.78587e-28	dS2	FALSE
ENY2	4.895e-32	-0.17659	0.584	0.619	5.46576e-28	dS2	FALSE
CD59	6.2442e-32	-0.14176	0.568	0.595	6.97227e-28	dS2	FALSE
PSMA4	6.74364e-32	-0.18016	0.573	0.594	7.52994e-28	dS2	FALSE
SSB	7.00915e-32	-0.12616	0.693	0.707	7.82641e-28	dS2	FALSE
TALDO1	7.18959e-32	-0.21739	0.552	0.597	8.02789e-28	dS2	FALSE
PSME2	1.05218e-31	-0.22143	0.67	0.705	1.17487e-27	dS2	FALSE
IDH2	1.07401e-31	-0.31024	0.383	0.437	1.19924e-27	dS2	FALSE
LMAN1	1.12772e-31	-0.14928	0.781	0.807	1.25922e-27	dS2	FALSE
SUB1	1.37412e-31	-0.11221	0.771	0.778	1.53434e-27	dS2	FALSE
FAM50A	2.2843e-31	-0.27951	0.325	0.366	2.55065e-27	dS2	FALSE
HNRNPK	2.53411e-31	-0.10597	0.832	0.836	2.82959e-27	dS2	FALSE
TRIR	2.82019e-31	-0.14415	0.729	0.767	3.14902e-27	dS2	FALSE
FARP1	4.47705e-31	-0.30061	0.386	0.451	4.99908e-27	dS2	FALSE
HNRNPA3	4.61624e-31	-0.10325	0.861	0.887	5.15449e-27	dS2	FALSE
LRRC4C	4.74942e-31	-0.61996	0.089	0.131	5.30321e-27	dS2	FALSE
DKK1	5.15702e-31	-0.49012	0.054	0.072	5.75833e-27	dS2	FALSE
EIF4A1	5.89015e-31	-0.2285	0.908	0.905	6.57694e-27	dS2	FALSE
ACTR2	6.16782e-31	-0.23025	0.465	0.513	6.88699e-27	dS2	FALSE
PSMB4	6.19653e-31	-0.13821	0.47	0.492	6.91905e-27	dS2	FALSE
ISLR	6.33606e-31	-0.11137	0.966	0.969	7.07484e-27	dS2	FALSE
NFIC	7.77413e-31	-0.19003	0.711	0.739	8.68059e-27	dS2	FALSE
PPP1CA	8.39067e-31	-0.22562	0.511	0.547	9.36902e-27	dS2	FALSE
KHDRBS3	1.60554e-30	-0.87613	0.06	0.097	1.79274e-26	dS2	FALSE
PXK	1.62208e-30	-0.29844	0.257	0.292	1.81121e-26	dS2	FALSE
COX5B	1.79091e-30	-0.10207	0.853	0.856	1.99974e-26	dS2	FALSE
PPP2R1A	1.89882e-30	-0.14199	0.742	0.755	2.12023e-26	dS2	FALSE
C1QTNF7	2.03368e-30	-0.59127	0.086	0.122	2.27081e-26	dS2	FALSE
ENSG00000237550.5	2.54211e-30	-0.10619	0.907	0.888	2.83852e-26	dS2	FALSE
NDUFB10	2.59275e-30	-0.1558	0.698	0.718	2.89507e-26	dS2	FALSE
ANKRD11	2.82323e-30	-0.24664	0.443	0.5	3.15242e-26	dS2	FALSE
ENSG00000258674.5	4.32611e-30	-0.13158	0.845	0.841	4.83054e-26	dS2	FALSE
SCAND1	4.80652e-30	-0.16217	0.659	0.679	5.36696e-26	dS2	FALSE
TOP1	5.19614e-30	-0.21662	0.56	0.603	5.80201e-26	dS2	FALSE
KPNA2	5.3929e-30	-0.45448	0.21	0.26	6.02171e-26	dS2	FALSE
PARK7	5.48494e-30	-0.1412	0.835	0.839	6.12448e-26	dS2	FALSE
TPM3	6.04193e-30	-0.26031	0.513	0.562	6.74642e-26	dS2	FALSE
CHD3	7.24453e-30	-0.15976	0.448	0.478	8.08925e-26	dS2	FALSE
TUBA1C	7.45395e-30	-0.53888	0.203	0.264	8.32308e-26	dS2	FALSE
DYNC1H1	8.61904e-30	-0.21698	0.611	0.657	9.62402e-26	dS2	FALSE
MAGED1	9.80217e-30	-0.18922	0.764	0.809	1.09451e-25	dS2	FALSE
LEF1	1.34779e-29	-0.31561	0.276	0.316	1.50494e-25	dS2	FALSE
EI24	1.50415e-29	-0.16531	0.458	0.49	1.67954e-25	dS2	FALSE
CPNE1	1.89473e-29	-0.1648	0.509	0.537	2.11566e-25	dS2	FALSE
DEF8	2.04092e-29	-0.45988	0.165	0.215	2.27889e-25	dS2	FALSE
PSMA6	2.41967e-29	-0.1726	0.594	0.612	2.7018e-25	dS2	FALSE
H4C3	2.45841e-29	-0.1592	0.693	0.725	2.74507e-25	dS2	FALSE
LTBP1	2.77129e-29	-0.43372	0.401	0.501	3.09442e-25	dS2	FALSE
DAB2	3.53887e-29	-0.16291	0.493	0.53	3.95151e-25	dS2	FALSE
PTMS	3.59368e-29	-0.22521	0.924	0.946	4.01271e-25	dS2	FALSE
CAPZB	3.74839e-29	-0.15153	0.751	0.781	4.18545e-25	dS2	FALSE
LOXL2	4.00923e-29	-0.42447	0.196	0.25	4.4767e-25	dS2	FALSE
SMARCB1	4.21487e-29	-0.15008	0.687	0.711	4.70632e-25	dS2	FALSE
TIMP2	4.46299e-29	-0.22165	0.569	0.612	4.98337e-25	dS2	FALSE
DAZAP1	4.65744e-29	-0.52707	0.13	0.177	5.20049e-25	dS2	FALSE
CALM3	4.883e-29	-0.15831	0.57	0.604	5.45236e-25	dS2	FALSE
GLIPR1	4.93234e-29	-0.37523	0.56	0.651	5.50745e-25	dS2	FALSE
NDUFA2	6.39901e-29	-0.15269	0.548	0.57	7.14514e-25	dS2	FALSE
ENO1	7.61013e-29	-0.17202	0.733	0.747	8.49747e-25	dS2	FALSE
COPB2	7.68511e-29	-0.13295	0.533	0.553	8.5812e-25	dS2	FALSE
UBE2L3	8.29777e-29	-0.17508	0.5	0.526	9.26529e-25	dS2	FALSE
HNRNPC	1.01179e-28	-0.16197	0.803	0.822	1.12976e-24	dS2	FALSE
TXNDC17	1.19102e-28	-0.21917	0.461	0.499	1.32989e-24	dS2	FALSE
EIF4G2	1.49598e-28	-0.24044	0.813	0.851	1.67041e-24	dS2	FALSE
CDK4	1.99264e-28	-0.22809	0.685	0.711	2.22498e-24	dS2	FALSE
ARHGDIA	2.07336e-28	-0.20821	0.494	0.524	2.31511e-24	dS2	FALSE
SEC61A1	2.11946e-28	-0.25558	0.511	0.572	2.36659e-24	dS2	FALSE
COL6A3	2.35209e-28	-0.31794	0.702	0.776	2.62634e-24	dS2	FALSE
YWHAZ	2.51769e-28	-0.16172	0.785	0.808	2.81125e-24	dS2	FALSE
RANBP1	3.06961e-28	-0.26748	0.555	0.603	3.42753e-24	dS2	FALSE
ENSG00000285641.1	3.33876e-28	-0.19967	0.676	0.693	3.72806e-24	dS2	FALSE
EIF3I	3.48581e-28	-0.15436	0.662	0.685	3.89226e-24	dS2	FALSE
EIF4E2	3.58044e-28	-0.22969	0.428	0.464	3.99792e-24	dS2	FALSE
IKBIP	3.72095e-28	-0.22575	0.358	0.391	4.15481e-24	dS2	FALSE
P3H1	3.96762e-28	-0.29025	0.396	0.454	4.43024e-24	dS2	FALSE
CAP1	4.2737e-28	-0.16362	0.447	0.473	4.77202e-24	dS2	FALSE
TMEFF1	5.06635e-28	-0.2619	0.12	0.137	5.65709e-24	dS2	FALSE
BAX	5.33226e-28	-0.23504	0.391	0.435	5.954e-24	dS2	FALSE
CCDC124	5.92665e-28	-0.23134	0.486	0.523	6.6177e-24	dS2	FALSE
RTN4	7.46747e-28	-0.15865	0.545	0.572	8.33818e-24	dS2	FALSE
ENSG00000203812.2	8.54911e-28	-0.48255	0.233	0.286	9.54593e-24	dS2	FALSE
GPX8	9.00272e-28	-0.18733	0.457	0.497	1.00524e-23	dS2	FALSE
SNRPG	9.43313e-28	-0.14135	0.535	0.559	1.0533e-23	dS2	FALSE
ENSG00000258311.5	1.02004e-27	-0.24617	0.405	0.434	1.13898e-23	dS2	FALSE
EIF4EBP1	1.04906e-27	-0.31652	0.362	0.408	1.17139e-23	dS2	FALSE
NDUFS7	1.09014e-27	-0.23991	0.54	0.59	1.21725e-23	dS2	FALSE
CXCL3	1.1279e-27	-1.55142	0.022	0.052	1.25941e-23	dS2	TRUE
MDH2	1.30181e-27	-0.19108	0.65	0.678	1.4536e-23	dS2	FALSE
PFKL	1.30337e-27	-0.23155	0.311	0.346	1.45534e-23	dS2	FALSE
SERPINE1	1.49144e-27	-1.56805	0.04	0.098	1.66534e-23	dS2	FALSE
UCHL1	1.57521e-27	-0.5033	0.207	0.255	1.75888e-23	dS2	FALSE
HM13	1.77866e-27	-0.17436	0.74	0.791	1.98605e-23	dS2	FALSE
FKBP10	2.03003e-27	-0.1047	0.722	0.76	2.26674e-23	dS2	FALSE
CXCL2	2.14744e-27	-1.11015	0.05	0.088	2.39784e-23	dS2	TRUE
ENSG00000112096.19	2.29661e-27	-0.242	0.413	0.445	2.56439e-23	dS2	FALSE
AKR1A1	2.31242e-27	-0.17747	0.588	0.622	2.58205e-23	dS2	FALSE
NDUFB8	2.40634e-27	-0.19673	0.699	0.743	2.68692e-23	dS2	FALSE
TXNL4A	2.84824e-27	-0.24499	0.36	0.404	3.18034e-23	dS2	FALSE
HNRNPL	2.94361e-27	-0.14877	0.446	0.485	3.28684e-23	dS2	FALSE
CKS2	3.03898e-27	-0.83728	0.227	0.297	3.39332e-23	dS2	FALSE
LINC02228	4.1328e-27	5.53451	0.031	0.001	4.61469e-23	dS2	FALSE
PDAP1	4.52181e-27	-0.16033	0.577	0.614	5.04906e-23	dS2	FALSE
SYNGR1	5.0585e-27	-0.40136	0.26	0.319	5.64832e-23	dS2	FALSE
NUCB2	7.03091e-27	-0.19398	0.641	0.683	7.85071e-23	dS2	FALSE
ACOT13	7.39102e-27	-0.3412	0.236	0.283	8.25281e-23	dS2	FALSE
ATP6V0B	7.90244e-27	-0.1878	0.563	0.597	8.82386e-23	dS2	FALSE
ZNF428	8.30459e-27	-0.1106	0.716	0.724	9.2729e-23	dS2	FALSE
MTND2P28	8.57017e-27	0.742986	0.243	0.181	9.56945e-23	dS2	FALSE
GARS1	9.6874e-27	-0.34985	0.266	0.316	1.0817e-22	dS2	FALSE
TXNDC5	1.08569e-26	-0.50981	0.218	0.277	1.21229e-22	dS2	FALSE
IFITM1	1.12246e-26	-0.1481	0.949	0.957	1.25334e-22	dS2	FALSE
PRKDC	1.12675e-26	-0.20847	0.615	0.652	1.25813e-22	dS2	FALSE
STMN1	1.19102e-26	-0.15286	0.774	0.776	1.32989e-22	dS2	FALSE
HSPE1	1.19714e-26	-0.2414	0.739	0.757	1.33673e-22	dS2	FALSE
SELENOH	1.2036e-26	-0.10463	0.727	0.728	1.34394e-22	dS2	FALSE
UBE2I	1.35734e-26	-0.11684	0.651	0.665	1.51561e-22	dS2	FALSE
CTSA	1.5028e-26	-0.2662	0.353	0.39	1.67803e-22	dS2	FALSE
SDC2	1.80705e-26	-0.30584	0.523	0.591	2.01775e-22	dS2	FALSE
ARMCX3	1.82279e-26	-0.1517	0.555	0.588	2.03533e-22	dS2	FALSE
SLC18A2	1.92826e-26	-0.68806	0.065	0.091	2.15309e-22	dS2	FALSE
MYL12A	1.96753e-26	-0.14058	0.686	0.697	2.19694e-22	dS2	FALSE
ENSG00000275895.7	2.0341e-26	-0.11473	0.618	0.632	2.27128e-22	dS2	FALSE
ILF2	2.06321e-26	-0.18061	0.647	0.681	2.30378e-22	dS2	FALSE
TACC1	2.07643e-26	-0.45614	0.224	0.287	2.31854e-22	dS2	FALSE
SAT2	2.32108e-26	-0.14409	0.565	0.574	2.59172e-22	dS2	FALSE
PIP5K1B	2.79506e-26	-0.23455	0.399	0.434	3.12097e-22	dS2	FALSE
PARP1	2.95522e-26	-0.19131	0.578	0.613	3.2998e-22	dS2	FALSE
CYB5R3	2.99875e-26	-0.15078	0.702	0.726	3.34841e-22	dS2	FALSE
SMARCA4	3.52292e-26	-0.27094	0.336	0.386	3.93369e-22	dS2	FALSE
MAP2K2	3.93433e-26	-0.2385	0.222	0.256	4.39307e-22	dS2	FALSE
DEPTOR	4.68173e-26	-0.79295	0.051	0.081	5.22762e-22	dS2	FALSE
MTCH1	5.86247e-26	-0.13554	0.575	0.601	6.54603e-22	dS2	FALSE
CES1	6.52653e-26	-0.58853	0.119	0.166	7.28753e-22	dS2	FALSE
MXRA5	6.78303e-26	-0.64507	0.133	0.187	7.57393e-22	dS2	FALSE
EIF2S2	7.60231e-26	-0.10922	0.489	0.514	8.48874e-22	dS2	FALSE
NDUFV2P1	7.63932e-26	-0.61903	0.219	0.282	8.53006e-22	dS2	FALSE
MANF	7.99378e-26	-0.24968	0.493	0.543	8.92585e-22	dS2	FALSE
CNN2	9.61115e-26	-0.21312	0.551	0.594	1.07318e-21	dS2	FALSE
PAEP	9.90407e-26	-1.88004	0.015	0.048	1.10589e-21	dS2	FALSE
COL18A1	9.99228e-26	-0.33324	0.221	0.269	1.11574e-21	dS2	FALSE
RPS2P7	1.02237e-25	0.416998	0.02	0.015	1.14158e-21	dS2	FALSE
ENSG00000124593.16	1.03019e-25	-0.10496	0.702	0.706	1.15032e-21	dS2	FALSE
ACP5	1.18772e-25	-0.40747	0.164	0.195	1.3262e-21	dS2	FALSE
GADD45GIP1	1.19165e-25	-0.16813	0.627	0.658	1.3306e-21	dS2	FALSE
MCL1	1.35436e-25	-0.37416	0.538	0.608	1.51228e-21	dS2	FALSE
CLTA	1.56574e-25	-0.16367	0.778	0.792	1.74831e-21	dS2	FALSE
SLC25A1	1.58667e-25	-0.24901	0.377	0.416	1.77168e-21	dS2	FALSE
FBN1	1.64308e-25	-0.41702	0.527	0.616	1.83466e-21	dS2	FALSE
EIF3A	1.71299e-25	-0.15565	0.597	0.62	1.91272e-21	dS2	FALSE
MYLIP	1.75397e-25	-0.25497	0.261	0.287	1.95848e-21	dS2	FALSE
CALM1	2.12881e-25	-0.195	0.779	0.807	2.37703e-21	dS2	FALSE
AP2S1	2.22104e-25	-0.15842	0.636	0.647	2.48002e-21	dS2	FALSE
ENSG00000283196.2	2.26637e-25	-0.26588	0.489	0.526	2.53063e-21	dS2	FALSE
SSU72	2.27606e-25	-0.1957	0.472	0.514	2.54145e-21	dS2	FALSE
ATP5PD	2.3326e-25	-0.10791	0.669	0.688	2.60458e-21	dS2	FALSE
UQCRFS1	2.37542e-25	-0.31509	0.472	0.523	2.65239e-21	dS2	FALSE
VDAC1	2.46821e-25	-0.12126	0.595	0.614	2.75601e-21	dS2	FALSE
STOML2	2.63056e-25	-0.22411	0.523	0.552	2.93728e-21	dS2	FALSE
NES	2.63534e-25	-0.33913	0.426	0.501	2.94262e-21	dS2	FALSE
H2AZ2	2.79383e-25	-0.15446	0.534	0.565	3.11959e-21	dS2	FALSE
PYCR1	2.79424e-25	-0.3331	0.346	0.404	3.12005e-21	dS2	FALSE
DRAP1	3.07831e-25	-0.13624	0.674	0.69	3.43724e-21	dS2	FALSE
ATP5MG	3.14152e-25	-0.11556	0.861	0.846	3.50782e-21	dS2	FALSE
GLMP	3.35947e-25	-0.20827	0.345	0.376	3.75118e-21	dS2	FALSE
TWSG1	3.55584e-25	-0.37069	0.284	0.344	3.97045e-21	dS2	FALSE
YIF1B	4.42343e-25	-0.2902	0.36	0.418	4.9392e-21	dS2	FALSE
XRCC5	4.44714e-25	-0.11803	0.713	0.726	4.96568e-21	dS2	FALSE
SGCB	4.57434e-25	-0.31583	0.207	0.25	5.10771e-21	dS2	FALSE
TXNL1	4.87554e-25	-0.15729	0.595	0.618	5.44403e-21	dS2	FALSE
PSMD4	5.35982e-25	-0.15071	0.514	0.536	5.98477e-21	dS2	FALSE
ZNF385A	5.52087e-25	-0.45277	0.083	0.109	6.16461e-21	dS2	FALSE
NDUFA8	5.58666e-25	-0.249	0.385	0.423	6.23806e-21	dS2	FALSE
POLR2G	5.61585e-25	-0.19781	0.547	0.578	6.27066e-21	dS2	FALSE
LRRC3B	5.64125e-25	-0.64307	0.094	0.139	6.29902e-21	dS2	FALSE
BSG	6.31996e-25	-0.11267	0.876	0.881	7.05687e-21	dS2	FALSE
NFE2L2	6.40729e-25	-0.14745	0.48	0.52	7.15438e-21	dS2	FALSE
BTBD3	6.45559e-25	-0.32447	0.145	0.173	7.20831e-21	dS2	FALSE
TKT	6.5351e-25	-0.14325	0.578	0.585	7.29709e-21	dS2	FALSE
HTRA1	6.5951e-25	-0.11878	0.598	0.641	7.36409e-21	dS2	FALSE
PSD3	6.61649e-25	-0.35459	0.305	0.362	7.38797e-21	dS2	FALSE
FOS	6.99803e-25	-0.25151	0.992	0.993	7.81399e-21	dS2	FALSE
BUD31	7.50852e-25	-0.27956	0.433	0.492	8.38402e-21	dS2	FALSE
ELAVL1	7.67055e-25	-0.26003	0.379	0.428	8.56494e-21	dS2	FALSE
C19orf53	7.95626e-25	-0.10666	0.733	0.746	8.88396e-21	dS2	FALSE
PDGFRL	8.0199e-25	-0.36015	0.248	0.297	8.95502e-21	dS2	FALSE
YIF1A	9.17371e-25	-0.21824	0.587	0.631	1.02434e-20	dS2	FALSE
ATP6V1F	9.88576e-25	-0.17566	0.605	0.626	1.10384e-20	dS2	FALSE
ATP5PO	1.05028e-24	-0.14822	0.806	0.817	1.17274e-20	dS2	FALSE
FKBP3	1.11018e-24	-0.174	0.458	0.488	1.23963e-20	dS2	FALSE
YWHAQ	1.26824e-24	-0.12306	0.789	0.82	1.41612e-20	dS2	FALSE
PWRN1	1.33424e-24	-1.00344	0.097	0.166	1.48981e-20	dS2	FALSE
SH3PXD2A	1.38732e-24	-0.3088	0.366	0.414	1.54909e-20	dS2	FALSE
TUFM	1.47498e-24	-0.12188	0.664	0.681	1.64696e-20	dS2	FALSE
ANKRD29	1.54623e-24	-0.24006	0.295	0.325	1.72652e-20	dS2	FALSE
MIEN1	1.72105e-24	-0.16803	0.39	0.422	1.92173e-20	dS2	FALSE
ENSG00000198211.8	1.7586e-24	-0.75579	0.148	0.22	1.96365e-20	dS2	FALSE
LAMTOR2	2.04918e-24	-0.20968	0.401	0.45	2.28811e-20	dS2	FALSE
NDN	2.22756e-24	-0.13128	0.619	0.652	2.48729e-20	dS2	FALSE
SRA1	2.4945e-24	-0.25718	0.341	0.385	2.78536e-20	dS2	FALSE
PYROXD2	2.62188e-24	-0.59497	0.069	0.101	2.9276e-20	dS2	FALSE
SLC2A3	2.63e-24	-0.59496	0.157	0.215	2.93666e-20	dS2	FALSE
KRT19	2.67491e-24	-0.44993	0.616	0.716	2.9868e-20	dS2	FALSE
GIPC1	3.60441e-24	-0.57508	0.117	0.167	4.02469e-20	dS2	FALSE
CHCHD10	3.62243e-24	-0.12586	0.859	0.861	4.0448e-20	dS2	FALSE
HSPD1	3.69063e-24	-0.20967	0.81	0.828	4.12096e-20	dS2	FALSE
MAFF	3.78136e-24	-0.99866	0.106	0.179	4.22226e-20	dS2	FALSE
MRPL41	3.80469e-24	-0.10185	0.564	0.576	4.24832e-20	dS2	FALSE
SMYD3	4.18363e-24	-0.32108	0.182	0.21	4.67144e-20	dS2	FALSE
PSMC3	5.15909e-24	-0.24454	0.47	0.514	5.76064e-20	dS2	FALSE
NUDC	5.22216e-24	-0.19627	0.568	0.608	5.83106e-20	dS2	FALSE
SNU13	5.3867e-24	-0.15026	0.682	0.705	6.01479e-20	dS2	FALSE
XRCC6	5.97706e-24	-0.13721	0.654	0.676	6.67398e-20	dS2	FALSE
ENSG00000285762.1	6.02855e-24	-0.11473	0.621	0.627	6.73148e-20	dS2	FALSE
ENSG00000272196.2	6.0568e-24	-0.44078	0.236	0.288	6.76302e-20	dS2	FALSE
GOLGA2	8.08435e-24	-0.2083	0.466	0.498	9.02698e-20	dS2	FALSE
FJX1	9.02927e-24	-0.49433	0.277	0.35	1.00821e-19	dS2	FALSE
MRPS15	9.07985e-24	-0.20199	0.412	0.439	1.01386e-19	dS2	FALSE
RBX1	1.0196e-23	-0.1677	0.648	0.67	1.13848e-19	dS2	FALSE
MRPL18	1.20396e-23	-0.22734	0.368	0.4	1.34435e-19	dS2	FALSE
PGK1	1.34623e-23	-0.16186	0.561	0.594	1.5032e-19	dS2	FALSE
MT1E	1.35412e-23	-0.6756	0.09	0.133	1.51201e-19	dS2	FALSE
ATP5PB	1.36739e-23	-0.10559	0.723	0.73	1.52683e-19	dS2	FALSE
NUDT4	1.36791e-23	-0.28459	0.188	0.213	1.52741e-19	dS2	FALSE
NFKBIZ	1.4588e-23	-0.50234	0.305	0.385	1.6289e-19	dS2	FALSE
XBP1	1.47649e-23	-0.18981	0.624	0.685	1.64865e-19	dS2	FALSE
YBX3	1.52514e-23	-0.14476	0.377	0.403	1.70297e-19	dS2	FALSE
CCT6A	1.53807e-23	-0.17218	0.637	0.665	1.71741e-19	dS2	FALSE
SNRPB	1.5788e-23	-0.10978	0.564	0.569	1.76289e-19	dS2	FALSE
SF3B1	1.6359e-23	-0.12103	0.694	0.719	1.82665e-19	dS2	FALSE
MPG	2.15966e-23	-0.22376	0.457	0.485	2.41147e-19	dS2	FALSE
MDH1	2.17817e-23	-0.14761	0.57	0.599	2.43215e-19	dS2	FALSE
ENSG00000255339.6	2.23155e-23	-0.1672	0.664	0.707	2.49175e-19	dS2	FALSE
C11orf96	2.30581e-23	-0.60569	0.101	0.137	2.57467e-19	dS2	FALSE
NDUFB3	2.40647e-23	-0.24569	0.414	0.45	2.68706e-19	dS2	FALSE
LAMA3	2.40786e-23	-0.52987	0.088	0.121	2.68861e-19	dS2	FALSE
IGF2	2.51038e-23	0.199433	0.888	0.936	2.80309e-19	dS2	FALSE
NR2F2	2.67805e-23	-0.1149	0.773	0.787	2.99031e-19	dS2	FALSE
H2AZ1	2.87865e-23	-0.22311	0.62	0.636	3.21431e-19	dS2	FALSE
VPS29	3.26268e-23	-0.1645	0.412	0.435	3.64311e-19	dS2	FALSE
ABRACL	3.46236e-23	-0.53421	0.095	0.132	3.86607e-19	dS2	FALSE
TENT5A	3.49945e-23	-0.64264	0.08	0.116	3.90749e-19	dS2	FALSE
DDT	3.51184e-23	-0.1142	0.637	0.642	3.92132e-19	dS2	FALSE
DNAJC15	3.58807e-23	-0.14587	0.361	0.393	4.00643e-19	dS2	FALSE
NDUFA6	3.62611e-23	-0.16059	0.671	0.696	4.04891e-19	dS2	FALSE
RAB7A	4.30957e-23	-0.15913	0.526	0.556	4.81206e-19	dS2	FALSE
ATRX	4.79228e-23	-0.17818	0.698	0.727	5.35107e-19	dS2	FALSE
RNASEK-C17orf49	5.24744e-23	-0.13619	0.819	0.82	5.85929e-19	dS2	FALSE
UFD1	5.3612e-23	-0.22428	0.323	0.353	5.98632e-19	dS2	FALSE
UROS	5.68545e-23	-0.29317	0.299	0.349	6.34837e-19	dS2	FALSE
MYL6B	5.86532e-23	-0.16266	0.558	0.581	6.54922e-19	dS2	FALSE
LARP6	6.16842e-23	-0.33207	0.198	0.237	6.88766e-19	dS2	FALSE
TIPARP	6.38747e-23	-0.53083	0.18	0.23	7.13225e-19	dS2	FALSE
MAP1B	6.54284e-23	-0.31376	0.451	0.505	7.30573e-19	dS2	FALSE
FIBP	6.82985e-23	-0.17016	0.485	0.503	7.62622e-19	dS2	FALSE
KLF2	7.06006e-23	-1.06015	0.065	0.127	7.88327e-19	dS2	FALSE
CRELD2	7.23484e-23	-0.3249	0.372	0.435	8.07842e-19	dS2	FALSE
ISG15	7.65353e-23	-0.41149	0.295	0.342	8.54593e-19	dS2	FALSE
NTAN1	7.88435e-23	-0.19178	0.205	0.221	8.80367e-19	dS2	FALSE
TGFB1I1	9.67013e-23	-0.15569	0.554	0.586	1.07977e-18	dS2	FALSE
ARL6IP4	9.83829e-23	-0.18	0.698	0.734	1.09854e-18	dS2	FALSE
CHD4	1.02887e-22	-0.17386	0.503	0.531	1.14883e-18	dS2	FALSE
SRI	1.04673e-22	-0.10946	0.512	0.528	1.16877e-18	dS2	FALSE
TMED10	1.19073e-22	-0.15426	0.796	0.834	1.32957e-18	dS2	FALSE
PRDM6	1.37171e-22	-0.54645	0.119	0.17	1.53165e-18	dS2	FALSE
ERLEC1	1.37923e-22	-0.15085	0.55	0.574	1.54004e-18	dS2	FALSE
YME1L1	1.40106e-22	-0.22473	0.456	0.501	1.56443e-18	dS2	FALSE
AURKAIP1	1.40382e-22	-0.15462	0.602	0.626	1.56751e-18	dS2	FALSE
LYZ	1.45281e-22	-1.23911	0.015	0.032	1.62221e-18	dS2	FALSE
PLP2	1.48599e-22	-0.40189	0.247	0.302	1.65926e-18	dS2	FALSE
TCF12	1.60375e-22	-0.22497	0.584	0.625	1.79075e-18	dS2	FALSE
SSR1	1.66917e-22	-0.23306	0.511	0.555	1.8638e-18	dS2	FALSE
CEBPB	1.75289e-22	-0.32267	0.26	0.311	1.95728e-18	dS2	FALSE
DGUOK	1.9696e-22	-0.23299	0.471	0.517	2.19926e-18	dS2	FALSE
CCT2	2.01504e-22	-0.10518	0.646	0.66	2.24999e-18	dS2	FALSE
FABP5	2.30915e-22	0.320657	0.237	0.226	2.5784e-18	dS2	FALSE
LUZP2	2.31579e-22	-1.69081	0.006	0.017	2.58581e-18	dS2	FALSE
ENC1	2.48708e-22	-0.38384	0.289	0.357	2.77707e-18	dS2	FALSE
SSBP1	2.49965e-22	-0.13669	0.612	0.628	2.79111e-18	dS2	FALSE
SERPING1	2.52861e-22	-0.11707	0.515	0.526	2.82345e-18	dS2	FALSE
AP1S2	2.67978e-22	-0.33048	0.201	0.241	2.99224e-18	dS2	FALSE
KLF10	2.68077e-22	-0.40577	0.43	0.493	2.99335e-18	dS2	FALSE
PSMC5	2.86087e-22	-0.20271	0.519	0.557	3.19445e-18	dS2	FALSE
RER1	2.9178e-22	-0.16017	0.491	0.522	3.25802e-18	dS2	FALSE
TLE5	3.33014e-22	-0.13748	0.409	0.428	3.71843e-18	dS2	FALSE
LGALS9	4.45221e-22	-0.40464	0.285	0.317	4.97134e-18	dS2	FALSE
MAP1LC3B	4.69552e-22	-0.22419	0.417	0.46	5.24302e-18	dS2	FALSE
GNB1	4.71865e-22	-0.2581	0.297	0.338	5.26884e-18	dS2	FALSE
SNRPD3	4.76124e-22	-0.13856	0.68	0.688	5.3164e-18	dS2	FALSE
NAXE	4.96592e-22	-0.20563	0.508	0.548	5.54494e-18	dS2	FALSE
PEPD	5.05954e-22	-0.29474	0.297	0.343	5.64949e-18	dS2	FALSE
C1orf198	5.491e-22	-0.43593	0.129	0.17	6.13125e-18	dS2	FALSE
C4A	6.07265e-22	-0.51127	0.099	0.13	6.78072e-18	dS2	FALSE
SNX17	6.34345e-22	-0.19169	0.491	0.528	7.0831e-18	dS2	FALSE
STUB1	6.70158e-22	-0.16163	0.482	0.522	7.48298e-18	dS2	FALSE
FKBP11	6.93643e-22	-0.24087	0.573	0.598	7.74522e-18	dS2	FALSE
CD151	7.02805e-22	-0.10104	0.702	0.715	7.84752e-18	dS2	FALSE
EPHA5	7.37067e-22	-0.59809	0.111	0.167	8.23009e-18	dS2	FALSE
FKBP8	8.47878e-22	-0.20488	0.574	0.619	9.4674e-18	dS2	FALSE
SERPINB6	8.66052e-22	-0.1753	0.479	0.501	9.67034e-18	dS2	FALSE
GOLGB1	9.0649e-22	-0.14734	0.614	0.633	1.01219e-17	dS2	FALSE
PSMD3	1.02789e-21	-0.20321	0.468	0.5	1.14774e-17	dS2	FALSE
TRMT112	1.04668e-21	-0.10345	0.776	0.789	1.16872e-17	dS2	FALSE
AP3D1	1.0994e-21	-0.22897	0.231	0.268	1.22759e-17	dS2	FALSE
RTRAF	1.11499e-21	-0.11827	0.666	0.668	1.24499e-17	dS2	FALSE
UFM1	1.12651e-21	-0.1206	0.388	0.401	1.25786e-17	dS2	FALSE
MXD4	1.15037e-21	-0.24429	0.187	0.213	1.28451e-17	dS2	FALSE
BAG2	1.1788e-21	-0.24268	0.304	0.347	1.31625e-17	dS2	FALSE
MCTS1	1.2502e-21	-0.26077	0.376	0.418	1.39598e-17	dS2	FALSE
SDK1	1.32369e-21	-0.55707	0.225	0.291	1.47804e-17	dS2	FALSE
HSPA1B	1.32429e-21	0.203692	0.847	0.811	1.4787e-17	dS2	FALSE
RAB1A	1.38962e-21	-0.12297	0.551	0.57	1.55165e-17	dS2	FALSE
PSMD7	1.43936e-21	-0.22968	0.455	0.495	1.60719e-17	dS2	FALSE
PLIN2	1.5129e-21	-0.21513	0.292	0.33	1.6893e-17	dS2	FALSE
RAP1B	1.56575e-21	-0.11297	0.524	0.543	1.74831e-17	dS2	FALSE
CST1	1.59755e-21	-1.43337	0.015	0.033	1.78382e-17	dS2	FALSE
ENSG00000286185.1	1.6158e-21	-0.26038	0.355	0.386	1.80421e-17	dS2	FALSE
MRPS24	1.64018e-21	-0.15199	0.579	0.608	1.83142e-17	dS2	FALSE
ADAMTS9	1.69028e-21	-0.32787	0.43	0.507	1.88737e-17	dS2	FALSE
MALAT1	1.86281e-21	-0.1015	1	1	2.08002e-17	dS2	FALSE
JMJD1C	1.93303e-21	-0.16833	0.576	0.611	2.15842e-17	dS2	FALSE
ENSG00000263020.6	1.94619e-21	-0.1002	0.713	0.712	2.17312e-17	dS2	FALSE
APRT	2.10831e-21	-0.141	0.743	0.749	2.35414e-17	dS2	FALSE
METTL26	2.13601e-21	-0.18164	0.538	0.572	2.38507e-17	dS2	FALSE
PSMD13	2.20538e-21	-0.19607	0.405	0.44	2.46253e-17	dS2	FALSE
GNAS	2.41875e-21	-0.11064	0.721	0.735	2.70078e-17	dS2	FALSE
DNAJC3	2.70727e-21	-0.21345	0.539	0.591	3.02294e-17	dS2	FALSE
VSTM4	2.86545e-21	-0.30739	0.245	0.294	3.19957e-17	dS2	FALSE
RALBP1	3.09067e-21	-0.13178	0.335	0.364	3.45105e-17	dS2	FALSE
CCN2	3.82292e-21	-0.31177	0.204	0.244	4.26867e-17	dS2	FALSE
SURF1	4.00248e-21	-0.20241	0.244	0.277	4.46917e-17	dS2	FALSE
CAVIN1	4.00981e-21	-0.10584	0.561	0.579	4.47735e-17	dS2	FALSE
C12orf75	4.057e-21	-0.54893	0.082	0.113	4.53005e-17	dS2	FALSE
MKI67	4.38752e-21	-0.77027	0.07	0.109	4.8991e-17	dS2	FALSE
CMPK1	4.70325e-21	-0.23238	0.299	0.342	5.25164e-17	dS2	FALSE
C4B	5.01109e-21	-0.41452	0.105	0.134	5.59538e-17	dS2	FALSE
SDF4	5.35058e-21	-0.15465	0.582	0.609	5.97446e-17	dS2	FALSE
TMEM256-PLSCR3	5.68931e-21	-0.22473	0.491	0.517	6.35268e-17	dS2	FALSE
SAR1B	5.7192e-21	-0.19585	0.305	0.339	6.38606e-17	dS2	FALSE
SNRPD1	6.20356e-21	-0.11893	0.569	0.574	6.9269e-17	dS2	FALSE
FBLN2	6.66772e-21	-0.17157	0.283	0.314	7.44518e-17	dS2	FALSE
NDUFAB1	7.61477e-21	-0.15598	0.613	0.629	8.50265e-17	dS2	FALSE
SNCAIP	8.31731e-21	-0.27992	0.258	0.292	9.28711e-17	dS2	FALSE
CCT7	8.35012e-21	-0.13205	0.582	0.606	9.32374e-17	dS2	FALSE
CSRP2	8.61966e-21	-0.52782	0.126	0.178	9.62471e-17	dS2	FALSE
TPX2	9.74382e-21	-0.8886	0.057	0.098	1.08799e-16	dS2	FALSE
RABL6	1.014e-20	-0.29342	0.224	0.267	1.13224e-16	dS2	FALSE
ISOC2	1.36436e-20	-0.23356	0.437	0.47	1.52344e-16	dS2	FALSE
MSN	1.38196e-20	-0.2494	0.285	0.32	1.5431e-16	dS2	FALSE
TRAPPC1	1.43146e-20	-0.15825	0.597	0.617	1.59837e-16	dS2	FALSE
ILK	1.48217e-20	-0.13885	0.622	0.652	1.655e-16	dS2	FALSE
SPATS2	1.49303e-20	-0.12472	0.32	0.335	1.66712e-16	dS2	FALSE
CMC2	1.5655e-20	-0.4047	0.213	0.258	1.74804e-16	dS2	FALSE
H1-2	1.62924e-20	-0.39497	0.248	0.315	1.81921e-16	dS2	FALSE
POLR2E	1.6337e-20	-0.15881	0.626	0.659	1.82419e-16	dS2	FALSE
PPP4C	1.742e-20	-0.10333	0.444	0.461	1.94511e-16	dS2	FALSE
UBE2B	1.74237e-20	-0.15129	0.421	0.448	1.94553e-16	dS2	FALSE
SPON1	1.82289e-20	-0.16724	0.519	0.561	2.03544e-16	dS2	FALSE
TIMM13	1.84972e-20	-0.13496	0.58	0.584	2.0654e-16	dS2	FALSE
CLSTN2	1.90265e-20	-0.55609	0.066	0.091	2.12449e-16	dS2	FALSE
ATP6V0D1	1.94367e-20	-0.13938	0.534	0.548	2.1703e-16	dS2	FALSE
CAPG	1.95165e-20	-0.59526	0.112	0.16	2.17922e-16	dS2	FALSE
REL	2.29432e-20	-0.26913	0.234	0.275	2.56184e-16	dS2	FALSE
SEPTIN11	2.37715e-20	-0.13307	0.554	0.589	2.65432e-16	dS2	FALSE
UBE2D3	2.50245e-20	-0.12984	0.634	0.67	2.79424e-16	dS2	FALSE
EDF1	2.54885e-20	-0.10355	0.893	0.876	2.84605e-16	dS2	FALSE
TIMM17A	2.61847e-20	-0.14236	0.416	0.441	2.92378e-16	dS2	FALSE
CCDC88A	2.82544e-20	-0.30252	0.276	0.319	3.15488e-16	dS2	FALSE
PSMD1	2.87345e-20	-0.17966	0.378	0.409	3.20849e-16	dS2	FALSE
SEC24D	2.94704e-20	-0.25734	0.347	0.392	3.29067e-16	dS2	FALSE
BMP1	2.95147e-20	-0.21846	0.364	0.399	3.29561e-16	dS2	FALSE
SAR1A	2.95405e-20	-0.21662	0.315	0.355	3.2985e-16	dS2	FALSE
MICOS10-NBL1	3.00501e-20	-0.21651	0.592	0.638	3.35539e-16	dS2	FALSE
MTX1	3.13125e-20	-0.29319	0.256	0.302	3.49635e-16	dS2	FALSE
PARVA	3.16056e-20	-0.21841	0.514	0.57	3.52909e-16	dS2	FALSE
TMEM263	3.51468e-20	-0.20742	0.435	0.471	3.92449e-16	dS2	FALSE
NDUFB7	3.5251e-20	-0.14381	0.719	0.726	3.93613e-16	dS2	FALSE
SPATS2L	3.82069e-20	-0.13925	0.283	0.31	4.26618e-16	dS2	FALSE
CXXC5	3.93477e-20	-0.2424	0.194	0.224	4.39356e-16	dS2	FALSE
ENSG00000256646.7	4.07153e-20	-0.11405	0.651	0.652	4.54627e-16	dS2	FALSE
SF3B6	4.20597e-20	-0.10418	0.694	0.693	4.69639e-16	dS2	FALSE
ZNF880	4.22825e-20	-0.3707	0.074	0.092	4.72127e-16	dS2	FALSE
CDK2AP2	4.29703e-20	-0.36077	0.352	0.429	4.79807e-16	dS2	FALSE
REEP3	4.59817e-20	-0.182	0.411	0.45	5.13432e-16	dS2	FALSE
DBI	4.60167e-20	-0.11951	0.512	0.526	5.13822e-16	dS2	FALSE
CRYAB	4.88244e-20	-0.21763	0.221	0.237	5.45174e-16	dS2	FALSE
ALDH9A1	5.16088e-20	-0.12578	0.424	0.445	5.76264e-16	dS2	FALSE
LGALS3BP	5.30842e-20	-0.11308	0.806	0.829	5.92738e-16	dS2	FALSE
PALLD	5.36001e-20	-0.22319	0.865	0.906	5.98499e-16	dS2	FALSE
HAX1	5.77594e-20	-0.18705	0.355	0.385	6.44942e-16	dS2	FALSE
TCEAL8	5.81705e-20	-0.15992	0.433	0.458	6.49531e-16	dS2	FALSE
CAPN2	6.06322e-20	-0.23396	0.292	0.334	6.77019e-16	dS2	FALSE
SF3B5	6.13429e-20	-0.12948	0.701	0.704	6.84954e-16	dS2	FALSE
MITF	6.33791e-20	-0.21147	0.464	0.512	7.07691e-16	dS2	FALSE
TAF10	6.40015e-20	-0.22316	0.233	0.264	7.14641e-16	dS2	FALSE
H3C14	6.52352e-20	-0.70056	0.125	0.196	7.28416e-16	dS2	FALSE
ACAP2	6.95718e-20	-0.11516	0.494	0.512	7.76839e-16	dS2	FALSE
CLTC	7.16975e-20	-0.25942	0.505	0.571	8.00575e-16	dS2	FALSE
CST2	7.4013e-20	-1.83805	0.006	0.019	8.26429e-16	dS2	FALSE
ULK4	7.442e-20	-0.48085	0.095	0.124	8.30973e-16	dS2	FALSE
LMAN2	7.55518e-20	-0.18667	0.671	0.71	8.43612e-16	dS2	FALSE
SRP72	7.91086e-20	-0.17925	0.442	0.478	8.83327e-16	dS2	FALSE
TAF9	8.01091e-20	-0.22891	0.277	0.304	8.94498e-16	dS2	FALSE
SMTN	8.44526e-20	-0.40691	0.208	0.261	9.42998e-16	dS2	FALSE
SNORD3A	8.58936e-20	-0.24772	0.139	0.172	9.59088e-16	dS2	FALSE
HNRNPA0	8.60811e-20	-0.10835	0.764	0.768	9.61181e-16	dS2	FALSE
CRIP2	8.68869e-20	-0.21793	0.246	0.268	9.70179e-16	dS2	FALSE
TOMM5	1.02923e-19	-0.12938	0.595	0.604	1.14924e-15	dS2	FALSE
NDUFA12	1.03886e-19	-0.11871	0.614	0.624	1.16e-15	dS2	FALSE
TMEM259	1.04425e-19	-0.19948	0.236	0.264	1.16601e-15	dS2	FALSE
DPYSL3	1.09079e-19	-0.43117	0.099	0.128	1.21798e-15	dS2	FALSE
GMPPA	1.11885e-19	-0.38401	0.191	0.24	1.24931e-15	dS2	FALSE
PFDN2	1.14838e-19	-0.12528	0.512	0.529	1.28228e-15	dS2	FALSE
CXCL8	1.21943e-19	-1.29994	0.021	0.042	1.36162e-15	dS2	TRUE
P3H4	1.25193e-19	-0.2314	0.364	0.411	1.39791e-15	dS2	FALSE
PSMA2	1.27049e-19	-0.12866	0.576	0.582	1.41863e-15	dS2	FALSE
ADAMTS2	1.3101e-19	-0.32846	0.216	0.254	1.46286e-15	dS2	FALSE
PSMD2	1.3673e-19	-0.18283	0.436	0.478	1.52673e-15	dS2	FALSE
LSM4	1.43699e-19	-0.2132	0.444	0.473	1.60454e-15	dS2	FALSE
ACTR3	1.47562e-19	-0.22627	0.411	0.45	1.64768e-15	dS2	FALSE
BTG3	1.50706e-19	-0.32441	0.3	0.34	1.68279e-15	dS2	FALSE
DDOST	1.56434e-19	-0.19335	0.702	0.749	1.74674e-15	dS2	FALSE
EPN1	1.58955e-19	-0.23206	0.381	0.425	1.77489e-15	dS2	FALSE
IAH1	1.72039e-19	-0.14288	0.377	0.394	1.92098e-15	dS2	FALSE
CERCAM	1.80887e-19	-0.22582	0.396	0.445	2.01978e-15	dS2	FALSE
GRINA	1.82607e-19	-0.12306	0.695	0.725	2.039e-15	dS2	FALSE
PLOD3	1.87821e-19	-0.30839	0.245	0.29	2.09721e-15	dS2	FALSE
ATXN10	2.01437e-19	-0.17886	0.521	0.548	2.24924e-15	dS2	FALSE
IDH3G	2.46814e-19	-0.231	0.393	0.432	2.75592e-15	dS2	FALSE
ANXA11	2.68288e-19	-0.16333	0.427	0.463	2.9957e-15	dS2	FALSE
DYNLT1	2.74625e-19	-0.11194	0.624	0.63	3.06646e-15	dS2	FALSE
SENP3-EIF4A1	3.64297e-19	-0.10422	0.79	0.78	4.06774e-15	dS2	FALSE
TEAD2	3.93779e-19	-0.24748	0.328	0.373	4.39694e-15	dS2	FALSE
COPS6	3.93828e-19	-0.14251	0.636	0.655	4.39749e-15	dS2	FALSE
PRPF40A	4.39801e-19	-0.12852	0.54	0.565	4.91082e-15	dS2	FALSE
PTEN	4.60644e-19	-0.23001	0.284	0.321	5.14355e-15	dS2	FALSE
RUNX1T1	4.74439e-19	-0.20275	0.371	0.391	5.29759e-15	dS2	FALSE
GET3	4.90726e-19	-0.19476	0.492	0.532	5.47944e-15	dS2	FALSE
JUN	5.31183e-19	-0.24335	0.992	0.992	5.93119e-15	dS2	FALSE
RPS6KA2	5.33784e-19	-0.61853	0.053	0.08	5.96023e-15	dS2	FALSE
LIMA1	5.7098e-19	-0.21504	0.4	0.436	6.37556e-15	dS2	FALSE
C1orf43	5.91781e-19	-0.10012	0.501	0.516	6.60782e-15	dS2	FALSE
COPB1	6.64988e-19	-0.15436	0.376	0.398	7.42526e-15	dS2	FALSE
BRD2	7.20203e-19	-0.16595	0.506	0.528	8.04178e-15	dS2	FALSE
CTNNBIP1	7.46436e-19	-0.26258	0.192	0.229	8.3347e-15	dS2	FALSE
GSTO1	8.04197e-19	-0.18998	0.39	0.411	8.97967e-15	dS2	FALSE
USP46	8.32284e-19	-0.17404	0.293	0.322	9.29328e-15	dS2	FALSE
ECHS1	8.40174e-19	-0.1804	0.558	0.588	9.38138e-15	dS2	FALSE
MICOS13	8.64186e-19	-0.11981	0.568	0.591	9.6495e-15	dS2	FALSE
RPN2	8.78154e-19	-0.16784	0.691	0.726	9.80546e-15	dS2	FALSE
EPRS1	8.93419e-19	-0.18973	0.427	0.462	9.97592e-15	dS2	FALSE
MRPL14	9.26716e-19	-0.17807	0.405	0.437	1.03477e-14	dS2	FALSE
CTNNA1	9.29479e-19	-0.13021	0.447	0.468	1.03786e-14	dS2	FALSE
LINC01003	9.4329e-19	-0.44234	0.09	0.12	1.05328e-14	dS2	FALSE
SPOP	9.59852e-19	-0.17604	0.343	0.372	1.07177e-14	dS2	FALSE
CLTB	9.60178e-19	-0.14756	0.52	0.563	1.07213e-14	dS2	FALSE
SPP1	9.71662e-19	-1.10212	0.013	0.027	1.08496e-14	dS2	FALSE
TOP2A	1.00766e-18	-0.61168	0.083	0.113	1.12515e-14	dS2	FALSE
SURF4	1.0127e-18	-0.12313	0.474	0.502	1.13078e-14	dS2	FALSE
SMS	1.08589e-18	-0.15386	0.363	0.382	1.2125e-14	dS2	FALSE
VGLL3	1.11634e-18	-0.50722	0.078	0.105	1.24651e-14	dS2	FALSE
NAP1L1	1.16868e-18	0.118099	0.901	0.869	1.30495e-14	dS2	FALSE
DDRGK1	1.16942e-18	-0.14558	0.378	0.4	1.30578e-14	dS2	FALSE
HPS1	1.16983e-18	-0.17392	0.242	0.266	1.30623e-14	dS2	FALSE
HSPA2	1.32146e-18	-0.12307	0.155	0.171	1.47555e-14	dS2	FALSE
TMEM167A	1.34257e-18	-0.16813	0.431	0.467	1.49911e-14	dS2	FALSE
SNRPC	1.36073e-18	-0.13331	0.507	0.539	1.51939e-14	dS2	FALSE
MTCH2	1.67934e-18	-0.20444	0.33	0.367	1.87515e-14	dS2	FALSE
WDR1	1.81543e-18	-0.18952	0.341	0.375	2.0271e-14	dS2	FALSE
ORAI2	1.8272e-18	-0.32557	0.164	0.199	2.04025e-14	dS2	FALSE
COL4A2	1.8363e-18	-0.15692	0.599	0.636	2.05042e-14	dS2	FALSE
PSMB7	1.88118e-18	-0.19119	0.506	0.542	2.10052e-14	dS2	FALSE
ACTR1A	1.89198e-18	-0.29781	0.255	0.304	2.11258e-14	dS2	FALSE
ID3	1.9134e-18	-0.5148	0.505	0.569	2.1365e-14	dS2	FALSE
NAMPT	2.04624e-18	-0.32166	0.222	0.259	2.28483e-14	dS2	FALSE
C1orf122	2.18185e-18	-0.21627	0.359	0.39	2.43625e-14	dS2	FALSE
CIAO2B	2.18282e-18	-0.18624	0.505	0.544	2.43734e-14	dS2	FALSE
CBX3	2.32801e-18	-0.14071	0.512	0.544	2.59946e-14	dS2	FALSE
ENSG00000230202.1	2.39853e-18	-1.49784	0.306	0.351	2.6782e-14	dS2	FALSE
UBE2D2	2.65819e-18	-0.10607	0.596	0.61	2.96814e-14	dS2	FALSE
HDDC2	2.71296e-18	-0.15224	0.404	0.423	3.02929e-14	dS2	FALSE
SYAP1	2.81492e-18	-0.1429	0.361	0.392	3.14314e-14	dS2	FALSE
CLN8-AS1	2.8254e-18	-0.20773	0.265	0.295	3.15485e-14	dS2	FALSE
ENSG00000264772.6	2.86458e-18	-0.15234	0.801	0.792	3.19859e-14	dS2	FALSE
MTLN	2.9729e-18	-0.15653	0.362	0.386	3.31954e-14	dS2	FALSE
MRPL23	3.27576e-18	-0.13755	0.475	0.505	3.65772e-14	dS2	FALSE
TFDP1	3.29335e-18	-0.28491	0.174	0.205	3.67736e-14	dS2	FALSE
EPHB1	3.48551e-18	-1.13001	0.019	0.042	3.89192e-14	dS2	FALSE
C1QBP	3.55437e-18	-0.14837	0.655	0.673	3.96881e-14	dS2	FALSE
TMED3	3.57393e-18	-0.22465	0.47	0.513	3.99065e-14	dS2	FALSE
PLIN3	3.59143e-18	-0.18199	0.327	0.361	4.01019e-14	dS2	FALSE
RAB5C	3.76703e-18	-0.10426	0.504	0.522	4.20626e-14	dS2	FALSE
MIR23AHG	4.01064e-18	-0.52823	0.196	0.254	4.47828e-14	dS2	FALSE
SRSF3	5.3925e-18	-0.14457	0.706	0.73	6.02127e-14	dS2	FALSE
CCT5	5.50992e-18	-0.13794	0.516	0.537	6.15238e-14	dS2	FALSE
CRMP1	6.10937e-18	-0.19421	0.224	0.247	6.82172e-14	dS2	FALSE
NQO2	6.42199e-18	-0.25419	0.2	0.229	7.1708e-14	dS2	FALSE
EMILIN2	6.48996e-18	-0.26383	0.204	0.228	7.24669e-14	dS2	FALSE
PSMB8	6.67008e-18	-0.20556	0.343	0.381	7.44781e-14	dS2	FALSE
COX7A2L	6.94137e-18	-0.11346	0.712	0.717	7.75074e-14	dS2	FALSE
GSPT1	7.69154e-18	-0.18122	0.284	0.316	8.58837e-14	dS2	FALSE
MYO1C	7.81237e-18	-0.20947	0.214	0.238	8.7233e-14	dS2	FALSE
RAB8B	7.90557e-18	-0.34112	0.214	0.258	8.82736e-14	dS2	FALSE
NRBF2	8.16513e-18	-0.23768	0.222	0.252	9.11718e-14	dS2	FALSE
DBNL	8.35707e-18	-0.10576	0.374	0.385	9.3315e-14	dS2	FALSE
LYN	8.53601e-18	-0.23473	0.075	0.087	9.53131e-14	dS2	FALSE
CHMP5	8.63832e-18	-0.1301	0.4	0.416	9.64555e-14	dS2	FALSE
OAT	8.76026e-18	-0.16073	0.437	0.46	9.78171e-14	dS2	FALSE
AMOTL2	9.02392e-18	-0.46837	0.121	0.16	1.00761e-13	dS2	FALSE
DCTN3	9.27439e-18	-0.15031	0.599	0.618	1.03558e-13	dS2	FALSE
NDUFS6	9.30297e-18	-0.10102	0.582	0.595	1.03877e-13	dS2	FALSE
HSD17B10	9.59744e-18	-0.22874	0.467	0.51	1.07165e-13	dS2	FALSE
MRPS34	9.6465e-18	-0.12485	0.549	0.568	1.07713e-13	dS2	FALSE
PPP1CC	9.7134e-18	-0.12341	0.525	0.547	1.0846e-13	dS2	FALSE
TWF2	9.84863e-18	-0.26049	0.299	0.347	1.0997e-13	dS2	FALSE
COA3	1.0094e-17	-0.13687	0.546	0.572	1.1271e-13	dS2	FALSE
NFKB1	1.02835e-17	-0.59356	0.128	0.181	1.14826e-13	dS2	FALSE
BCL3	1.11085e-17	-0.59753	0.095	0.138	1.24038e-13	dS2	FALSE
NAA10	1.2529e-17	-0.2115	0.444	0.483	1.39898e-13	dS2	FALSE
USP48	1.25315e-17	-0.2213	0.33	0.37	1.39926e-13	dS2	FALSE
EGR1	1.29766e-17	-0.43336	0.888	0.919	1.44897e-13	dS2	FALSE
MFGE8	1.35678e-17	-0.10512	0.603	0.622	1.51498e-13	dS2	FALSE
SHC1	1.42218e-17	-0.22393	0.293	0.33	1.58801e-13	dS2	FALSE
MLF2	1.48246e-17	-0.15181	0.668	0.689	1.65532e-13	dS2	FALSE
PMAIP1	1.48476e-17	-0.7706	0.075	0.119	1.65788e-13	dS2	FALSE
OVCH1-AS1	1.53393e-17	2.89266	0.036	0.007	1.71279e-13	dS2	FALSE
AGPAT2	1.53554e-17	-0.30925	0.218	0.263	1.71459e-13	dS2	FALSE
COL16A1	1.54948e-17	-0.34968	0.219	0.264	1.73015e-13	dS2	FALSE
MPZL1	1.64806e-17	-0.33585	0.229	0.28	1.84022e-13	dS2	FALSE
PAIP2	1.90712e-17	-0.14486	0.507	0.535	2.12949e-13	dS2	FALSE
RFNG	1.97379e-17	-0.40038	0.089	0.111	2.20393e-13	dS2	FALSE
CPM	2.18791e-17	0.409047	0.139	0.108	2.44302e-13	dS2	FALSE
MMP19	2.24847e-17	-0.35053	0.191	0.233	2.51064e-13	dS2	FALSE
H2AX	2.28641e-17	-0.38842	0.226	0.273	2.55301e-13	dS2	FALSE
MESD	2.3209e-17	-0.11546	0.532	0.559	2.59151e-13	dS2	FALSE
HMGB2	2.52179e-17	-0.28043	0.335	0.372	2.81583e-13	dS2	FALSE
B3GAT3	2.61327e-17	-0.22729	0.315	0.349	2.91797e-13	dS2	FALSE
MACROH2A1	2.69188e-17	-0.14419	0.495	0.522	3.00575e-13	dS2	FALSE
TMEM37	2.8946e-17	-0.11833	0.251	0.257	3.23211e-13	dS2	FALSE
TPBG	2.91487e-17	-0.18628	0.383	0.427	3.25474e-13	dS2	FALSE
CANX	2.9536e-17	-0.14392	0.846	0.881	3.29799e-13	dS2	FALSE
DPP7	3.01019e-17	-0.16501	0.348	0.368	3.36117e-13	dS2	FALSE
YY1	3.12981e-17	-0.16449	0.41	0.439	3.49475e-13	dS2	FALSE
MCRIP1	3.15756e-17	-0.22289	0.33	0.369	3.52573e-13	dS2	FALSE
CAPNS1	3.22688e-17	-0.19295	0.309	0.333	3.60314e-13	dS2	FALSE
ACOT7	3.24907e-17	-0.55167	0.078	0.109	3.62792e-13	dS2	FALSE
NECTIN2	3.25662e-17	-0.23532	0.46	0.508	3.63634e-13	dS2	FALSE
SLPI	3.43937e-17	-0.71229	0.03	0.046	3.8404e-13	dS2	FALSE
PDCD5	3.45148e-17	-0.16218	0.538	0.562	3.85392e-13	dS2	FALSE
PXDN	3.46044e-17	-0.1825	0.341	0.374	3.86392e-13	dS2	FALSE
CTHRC1	3.72536e-17	-0.28047	0.108	0.121	4.15974e-13	dS2	FALSE
NDUFS2	3.7943e-17	-0.14456	0.438	0.466	4.23671e-13	dS2	FALSE
GLRX5	4.01488e-17	-0.21948	0.301	0.337	4.48301e-13	dS2	FALSE
GCSH	4.1442e-17	-0.13809	0.786	0.77	4.62741e-13	dS2	FALSE
CCBE1	4.49667e-17	-0.39803	0.199	0.263	5.02098e-13	dS2	FALSE
NANS	4.62847e-17	-0.25299	0.323	0.358	5.16815e-13	dS2	FALSE
ACTN1	4.66774e-17	-0.2365	0.487	0.546	5.212e-13	dS2	FALSE
CLIC4	4.73896e-17	-0.15538	0.516	0.545	5.29152e-13	dS2	FALSE
BAZ1B	4.85861e-17	-0.16806	0.412	0.445	5.42513e-13	dS2	FALSE
ZFAND5	5.04284e-17	-0.21152	0.501	0.549	5.63084e-13	dS2	FALSE
NFKBIB	5.1676e-17	-0.29158	0.139	0.161	5.77014e-13	dS2	FALSE
COMMD4	5.19891e-17	-0.12372	0.315	0.322	5.8051e-13	dS2	FALSE
COPRS	5.2755e-17	-0.16075	0.229	0.252	5.89063e-13	dS2	FALSE
TMOD3	5.35284e-17	-0.17962	0.442	0.476	5.97699e-13	dS2	FALSE
C17orf58	5.41152e-17	-0.12494	0.458	0.486	6.04251e-13	dS2	FALSE
ZFP91	5.55387e-17	-0.30717	0.246	0.289	6.20145e-13	dS2	FALSE
TUBB4B	5.84894e-17	-0.25168	0.525	0.576	6.53092e-13	dS2	FALSE
PCBP3	6.06758e-17	-0.28211	0.087	0.104	6.77506e-13	dS2	FALSE
CCNL1	6.29363e-17	-0.30074	0.554	0.61	7.02746e-13	dS2	FALSE
ATP6V1D	6.40496e-17	-0.16525	0.25	0.27	7.15178e-13	dS2	FALSE
NDUFAF3	6.42372e-17	-0.12488	0.602	0.621	7.17272e-13	dS2	FALSE
COPZ1	6.44281e-17	-0.12462	0.545	0.568	7.19404e-13	dS2	FALSE
RSU1	6.64088e-17	-0.34395	0.302	0.358	7.41521e-13	dS2	FALSE
SYNCRIP	7.59799e-17	-0.14514	0.542	0.572	8.48391e-13	dS2	FALSE
PRDX2	8.08631e-17	-0.10428	0.865	0.864	9.02917e-13	dS2	FALSE
FKBP14	8.20317e-17	-0.16485	0.321	0.344	9.15966e-13	dS2	FALSE
COL4A1	8.34622e-17	-0.29345	0.401	0.464	9.31939e-13	dS2	FALSE
PPM1G	8.36074e-17	-0.15197	0.503	0.539	9.3356e-13	dS2	FALSE
CENPN	8.63134e-17	-0.65328	0.044	0.067	9.63775e-13	dS2	FALSE
NDUFAF8	8.66778e-17	-0.15457	0.448	0.478	9.67845e-13	dS2	FALSE
CTSD	8.93415e-17	-0.19057	0.627	0.652	9.97587e-13	dS2	FALSE
RNPEP	9.31035e-17	-0.21007	0.265	0.302	1.03959e-12	dS2	FALSE
H1-1	9.35205e-17	-0.75074	0.117	0.175	1.04425e-12	dS2	FALSE
ENSG00000249209.2	9.81812e-17	-0.10093	0.738	0.741	1.09629e-12	dS2	FALSE
CTSZ	9.90128e-17	-0.24984	0.198	0.227	1.10558e-12	dS2	FALSE
OTUB1	9.93481e-17	-0.1268	0.483	0.497	1.10932e-12	dS2	FALSE
SDF2L1	9.9405e-17	-0.30939	0.344	0.402	1.10996e-12	dS2	FALSE
CHASERR	1.05541e-16	-0.30022	0.178	0.21	1.17847e-12	dS2	FALSE
UBA1	1.08703e-16	-0.19661	0.359	0.396	1.21378e-12	dS2	FALSE
TMEM219	1.09307e-16	-0.10355	0.592	0.607	1.22052e-12	dS2	TRUE
HSPBP1	1.10854e-16	-0.28395	0.194	0.232	1.2378e-12	dS2	FALSE
LINC01615	1.29084e-16	-1.50515	0.007	0.019	1.44135e-12	dS2	FALSE
EIF5B	1.33508e-16	-0.12023	0.512	0.537	1.49075e-12	dS2	FALSE
RALA	1.35341e-16	-0.10118	0.364	0.369	1.51122e-12	dS2	FALSE
SLC25A39	1.35629e-16	-0.21816	0.367	0.409	1.51443e-12	dS2	FALSE
ARF3	1.38506e-16	-0.21328	0.335	0.377	1.54656e-12	dS2	FALSE
MTA1	1.41223e-16	-0.18261	0.129	0.148	1.5769e-12	dS2	FALSE
THRAP3	1.4331e-16	-0.11602	0.585	0.608	1.6002e-12	dS2	FALSE
MVB12A	1.46878e-16	-0.24567	0.35	0.387	1.64004e-12	dS2	FALSE
GBP1	1.48422e-16	-0.34223	0.181	0.217	1.65728e-12	dS2	FALSE
JOSD2	1.55024e-16	-0.12957	0.311	0.327	1.731e-12	dS2	FALSE
TMEM141	1.63327e-16	-0.14998	0.402	0.435	1.82371e-12	dS2	FALSE
RNF213	1.63799e-16	-0.20852	0.227	0.252	1.82898e-12	dS2	FALSE
PRELP	1.71471e-16	-0.34702	0.037	0.044	1.91465e-12	dS2	FALSE
SNRPA	1.73698e-16	-0.15625	0.481	0.505	1.93951e-12	dS2	FALSE
PAIP1	1.7662e-16	-0.16909	0.369	0.4	1.97214e-12	dS2	FALSE
CENPF	1.87794e-16	-0.48799	0.12	0.159	2.09691e-12	dS2	FALSE
BBX	1.88992e-16	-0.10767	0.299	0.31	2.11028e-12	dS2	FALSE
GTF3A	1.96747e-16	-0.26127	0.329	0.371	2.19687e-12	dS2	FALSE
PCDH18	1.96897e-16	-0.19593	0.385	0.42	2.19855e-12	dS2	FALSE
MLLT11	1.97997e-16	-0.38011	0.206	0.252	2.21084e-12	dS2	FALSE
BZW2	1.98344e-16	-0.20574	0.237	0.26	2.21471e-12	dS2	FALSE
NASP	1.99383e-16	-0.10999	0.608	0.61	2.22631e-12	dS2	FALSE
SLC3A2	2.01272e-16	-0.23614	0.409	0.443	2.2474e-12	dS2	FALSE
DYNC1I2	2.12025e-16	-0.15413	0.334	0.366	2.36747e-12	dS2	FALSE
ZBTB38	2.53168e-16	-0.15471	0.684	0.747	2.82687e-12	dS2	FALSE
HTR1E	2.55226e-16	-0.87951	0.035	0.062	2.84986e-12	dS2	FALSE
PAPSS2	2.56021e-16	-0.427	0.122	0.162	2.85873e-12	dS2	FALSE
SLC39A7	2.84093e-16	-0.12889	0.555	0.588	3.17219e-12	dS2	FALSE
RAD21	2.98999e-16	-0.11231	0.433	0.447	3.33862e-12	dS2	FALSE
LAMTOR5	3.00006e-16	-0.11397	0.61	0.619	3.34987e-12	dS2	FALSE
NFE2L1	3.04233e-16	-0.16877	0.265	0.277	3.39707e-12	dS2	FALSE
NDUFB6	3.15342e-16	-0.10622	0.571	0.596	3.52111e-12	dS2	FALSE
PALM	3.16983e-16	-0.29411	0.13	0.152	3.53943e-12	dS2	FALSE
PLEKHH2	3.27635e-16	-0.13009	0.257	0.268	3.65837e-12	dS2	FALSE
PDIA5	3.29271e-16	-0.28966	0.25	0.284	3.67664e-12	dS2	FALSE
SELENOK	3.34159e-16	-0.12479	0.374	0.404	3.73122e-12	dS2	FALSE
MAGOHB	3.44383e-16	-0.17877	0.23	0.254	3.84538e-12	dS2	FALSE
HSPA9	3.49006e-16	-0.1277	0.466	0.498	3.897e-12	dS2	FALSE
RAB10	3.7278e-16	-0.26454	0.373	0.428	4.16246e-12	dS2	FALSE
HSPH1	3.74032e-16	-0.39065	0.448	0.513	4.17644e-12	dS2	FALSE
DCTN2	3.79511e-16	-0.14245	0.57	0.596	4.23762e-12	dS2	FALSE
GNG11	3.88343e-16	-0.13507	0.503	0.518	4.33623e-12	dS2	FALSE
[truncated: 24,915 more rows]
