# Supplementary material for: Endometriosis-related alterations in the endometrium revealed by integrated single-cell and AI-powered approaches
Source: Nat Commun. 2026 May 20;17:6688. doi: 10.1038/s41467-026-73020-4 (PMC13385355; doi:10.1038/s41467-026-73020-4)
Supplement: Supplementary file 7 — Supplementary Data 5 [file 41467_2026_73020_MOESM7_ESM.xlsx]

## Sheet: Table5
significant	p_value	term_size	query_size	intersection_size	precision	recall	term_id	source	term_name	effective_domain_size	source_order	evidence_codes	gene intersection between DEGs and terms	cluster_id	assay	grade
TRUE	1.40791e-09	1566	109	42	0.385321	0.0268199	GO:0070062	GO:CC	extracellular exosome	14527	2423	HDA,HDA,HDA,HDA,IDA HDA,HDA,IDA HDA,HDA,HDA,HDA,HDA,HDA,HDA,HDA,HDA,HDA,HDA,HDA,HDA,HDA,HDA,HDA,HDA,HDA,HDA,HDA,HDA,HDA,HDA,HDA,HDA,HDA,HDA,HDA,HDA,HDA,HDA,HDA,HDA,HDA,HDA,HDA	COPA,GRN,TPM4,RHOA,ANXA2,PKM,ALDOA,PGK1,ARF4,DSTN,MGP,TAGLN2,MYH9,DNAJA1,YWHAB,PCBP1,NAPA,ATP6AP2,ACTR3,CALR,CFL1,MFGE8,ITGB1,MARCKS,GNB2,FLNA,PPP1CA,ARPC2,CKAP4,SUB1,PSMB6,RAB5C,CHMP3,TPI1,COL4A2,SNX3,MIF,TAX1BP1,GSTP1,ACTB,SH3BGRL3,PGAM1	eF	RNA	all_ENDO
TRUE	2.00238e-09	1582	109	42	0.385321	0.0265487	GO:1903561	GO:CC	extracellular vesicle	14527	3686	HDA,HDA,HDA,HDA,IDA HDA,HDA,IDA HDA,HDA,HDA,HDA,HDA,HDA,HDA,HDA,HDA,HDA,HDA,HDA,HDA,HDA,HDA,HDA,HDA,HDA,HDA,HDA,HDA,HDA,HDA,HDA,HDA,HDA,HDA,HDA,HDA,HDA,HDA,HDA,HDA,HDA,HDA,HDA	COPA,GRN,TPM4,RHOA,ANXA2,PKM,ALDOA,PGK1,ARF4,DSTN,MGP,TAGLN2,MYH9,DNAJA1,YWHAB,PCBP1,NAPA,ATP6AP2,ACTR3,CALR,CFL1,MFGE8,ITGB1,MARCKS,GNB2,FLNA,PPP1CA,ARPC2,CKAP4,SUB1,PSMB6,RAB5C,CHMP3,TPI1,COL4A2,SNX3,MIF,TAX1BP1,GSTP1,ACTB,SH3BGRL3,PGAM1	eF	RNA	all_ENDO
TRUE	2.00238e-09	1582	109	42	0.385321	0.0265487	GO:0065010	GO:CC	extracellular membrane-bounded organelle	14527	2403	HDA,HDA,HDA,HDA,IDA HDA,HDA,IDA HDA,HDA,HDA,HDA,HDA,HDA,HDA,HDA,HDA,HDA,HDA,HDA,HDA,HDA,HDA,HDA,HDA,HDA,HDA,HDA,HDA,HDA,HDA,HDA,HDA,HDA,HDA,HDA,HDA,HDA,HDA,HDA,HDA,HDA,HDA,HDA	COPA,GRN,TPM4,RHOA,ANXA2,PKM,ALDOA,PGK1,ARF4,DSTN,MGP,TAGLN2,MYH9,DNAJA1,YWHAB,PCBP1,NAPA,ATP6AP2,ACTR3,CALR,CFL1,MFGE8,ITGB1,MARCKS,GNB2,FLNA,PPP1CA,ARPC2,CKAP4,SUB1,PSMB6,RAB5C,CHMP3,TPI1,COL4A2,SNX3,MIF,TAX1BP1,GSTP1,ACTB,SH3BGRL3,PGAM1	eF	RNA	all_ENDO
TRUE	2.00238e-09	1582	109	42	0.385321	0.0265487	GO:0043230	GO:CC	extracellular organelle	14527	1886	HDA,HDA,HDA,HDA,IDA HDA,HDA,IDA HDA,HDA,HDA,HDA,HDA,HDA,HDA,HDA,HDA,HDA,HDA,HDA,HDA,HDA,HDA,HDA,HDA,HDA,HDA,HDA,HDA,HDA,HDA,HDA,HDA,HDA,HDA,HDA,HDA,HDA,HDA,HDA,HDA,HDA,HDA,HDA	COPA,GRN,TPM4,RHOA,ANXA2,PKM,ALDOA,PGK1,ARF4,DSTN,MGP,TAGLN2,MYH9,DNAJA1,YWHAB,PCBP1,NAPA,ATP6AP2,ACTR3,CALR,CFL1,MFGE8,ITGB1,MARCKS,GNB2,FLNA,PPP1CA,ARPC2,CKAP4,SUB1,PSMB6,RAB5C,CHMP3,TPI1,COL4A2,SNX3,MIF,TAX1BP1,GSTP1,ACTB,SH3BGRL3,PGAM1	eF	RNA	all_ENDO
TRUE	7.8057e-09	4987	172	101	0.587209	0.0202527	GO:0031974	GO:CC	membrane-enclosed lumen	15790	1224	TAS,IDA TAS,IDA,IEA,IDA ISS TAS,IDA,IDA TAS,IDA IBA,IDA TAS,IDA IBA TAS,IDA IPI IBA TAS,IDA TAS NAS,TAS,IDA IEA,IDA TAS,IDA,IDA,IBA,IDA,IDA TAS,TAS,IDA TAS,TAS,IDA TAS IEA,IDA TAS,IDA TAS IEA,IDA TAS,IDA,ISS NAS,IDA,IDA IEA,TAS,TAS,TAS,TAS,IEA,IDA NAS IEA,IDA,IDA,TAS,IDA TAS IEA,IDA TAS,TAS IEA,IDA,IDA IBA TAS NAS,IDA IBA TAS IEA,IDA,TAS,IDA IBA,TAS,IDA IBA NAS,IDA,IDA,IDA TAS,IDA NAS,IEA,IDA IMP…	HERC2,USP48,PUM1,ZCCHC17,SCP2,GNAI3,PSMD4,IFI16,DCAF6,PCBP1,POLE4,TADA3,UBE2E1,MANF,TFDP2,MBNL1,NDUFB5,DNAJC19,MED28,MED10,SKP1,BRD8,CCNG1,TRIM27,EHMT2,RING1,CDKN1A,SENP6,MRPS24,CUX1,SRPK2,DEFB1,INTS10,CEBPD,YWHAZ,OXR1,ENY2,TATDN1,UBQLN1,TRDMT1,WAC,EPC1,SMNDC1,MTG1,MRPL23,CTR9,PIK3C2A,OTUB1,MACROD1,RELA,MRPL11,CDK2AP2,CREBZF,HIKESHI,SMARCD1,KRT8,CBX5,SMARCC2,PPM1H,TDG,MICU2,CUL4A,CHD8,NFKBIA,KLHD…	epithelial	RNA	all_ENDO
TRUE	7.8057e-09	4987	172	101	0.587209	0.0202527	GO:0070013	GO:CC	intracellular organelle lumen	15790	2404	TAS,IDA TAS,IDA,IEA,IDA ISS TAS,IDA,IDA TAS,IDA IBA,IDA TAS,IDA IBA TAS,IDA IPI IBA TAS,IDA TAS NAS,TAS,IDA IEA,IDA TAS,IDA,IDA,IBA,IDA,IDA TAS,TAS,IDA TAS,TAS,IDA TAS IEA,IDA TAS,IDA TAS IEA,IDA TAS,IDA,ISS NAS,IDA,IDA IEA,TAS,TAS,TAS,TAS,IEA,IDA NAS IEA,IDA,IDA,TAS,IDA TAS IEA,IDA TAS,TAS IEA,IDA,IDA IBA TAS NAS,IDA IBA TAS IEA,IDA,TAS,IDA IBA,TAS,IDA IBA NAS,IDA,IDA,IDA TAS,IDA NAS,IEA,IDA IMP…	HERC2,USP48,PUM1,ZCCHC17,SCP2,GNAI3,PSMD4,IFI16,DCAF6,PCBP1,POLE4,TADA3,UBE2E1,MANF,TFDP2,MBNL1,NDUFB5,DNAJC19,MED28,MED10,SKP1,BRD8,CCNG1,TRIM27,EHMT2,RING1,CDKN1A,SENP6,MRPS24,CUX1,SRPK2,DEFB1,INTS10,CEBPD,YWHAZ,OXR1,ENY2,TATDN1,UBQLN1,TRDMT1,WAC,EPC1,SMNDC1,MTG1,MRPL23,CTR9,PIK3C2A,OTUB1,MACROD1,RELA,MRPL11,CDK2AP2,CREBZF,HIKESHI,SMARCD1,KRT8,CBX5,SMARCC2,PPM1H,TDG,MICU2,CUL4A,CHD8,NFKBIA,KLHD…	epithelial	RNA	all_ENDO
TRUE	7.8057e-09	4987	172	101	0.587209	0.0202527	GO:0043233	GO:CC	organelle lumen	15790	1889	TAS,IDA TAS,IDA,IEA,IDA ISS TAS,IDA,IDA TAS,IDA IBA,IDA TAS,IDA IBA TAS,IDA IPI IBA TAS,IDA TAS NAS,TAS,IDA IEA,IDA TAS,IDA,IDA,IBA,IDA,IDA TAS,TAS,IDA TAS,TAS,IDA TAS IEA,IDA TAS,IDA TAS IEA,IDA TAS,IDA,ISS NAS,IDA,IDA IEA,TAS,TAS,TAS,TAS,IEA,IDA NAS IEA,IDA,IDA,TAS,IDA TAS IEA,IDA TAS,TAS IEA,IDA,IDA IBA TAS NAS,IDA IBA TAS IEA,IDA,TAS,IDA IBA,TAS,IDA IBA NAS,IDA,IDA,IDA TAS,IDA NAS,IEA,IDA IMP…	HERC2,USP48,PUM1,ZCCHC17,SCP2,GNAI3,PSMD4,IFI16,DCAF6,PCBP1,POLE4,TADA3,UBE2E1,MANF,TFDP2,MBNL1,NDUFB5,DNAJC19,MED28,MED10,SKP1,BRD8,CCNG1,TRIM27,EHMT2,RING1,CDKN1A,SENP6,MRPS24,CUX1,SRPK2,DEFB1,INTS10,CEBPD,YWHAZ,OXR1,ENY2,TATDN1,UBQLN1,TRDMT1,WAC,EPC1,SMNDC1,MTG1,MRPL23,CTR9,PIK3C2A,OTUB1,MACROD1,RELA,MRPL11,CDK2AP2,CREBZF,HIKESHI,SMARCD1,KRT8,CBX5,SMARCC2,PPM1H,TDG,MICU2,CUL4A,CHD8,NFKBIA,KLHD…	epithelial	RNA	all_ENDO
TRUE	1.17967e-07	11783	172	163	0.947674	0.0138335	GO:0005622	GO:CC	intracellular anatomical structure	15790	237	IDA ISS IBA TAS IEA,IDA IBA TAS IEA,ISA IEA,IDA IBA TAS IEA,IEA,IDA IBA TAS IEA,IEA,IDA ISS TAS IEA,IDA IBA IEA,IDA HDA IEA,IDA ISS IBA TAS IEA,IDA IBA IEA,IDA IPI IBA TAS IEA,IBA TAS,IDA IBA TAS IEA,IMP ISS IEA,IBA,IDA IBA TAS IEA,IDA IMP IBA TAS IEA,IDA IPI IBA TAS IEA,IDA IBA TAS IEA,IDA IBA IEA,IDA ISO IBA TAS NAS IEA,IDA IBA TAS IEA,IDA IMP IBA TAS IEA,IDA HDA IBA TAS IEA,IDA ISA IBA TAS IEA…	AFG3L2,HERC2,HES4,USP48,PHACTR4,PUM1,ZCCHC17,SCP2,TMEM59,GNAI3,PSMD4,UBAP2L,IFI16,TAGLN2,DCAF6,RC3H1,XPR1,PCBP1,DCTN1,POLE4,ATIC,MFF,TADA3,UBE2E1,RHOA,MANF,TFDP2,MBNL1,NDUFB5,DNAJC19,MED28,METAP1,PLA2G12A,SORBS2,MED10,SKP1,BRD8,ETF1,TTC1,CCNG1,TRIM27,EHMT2,RING1,CDKN1A,SMAP1,SENP6,ATG5,AMD1,PHF14,AGR2,MRPS24,ABHD11,SLC25A13,TRIP6,CUX1,SRPK2,BRAF,DEFB1,INTS10,RAB11FIP1,CEBPD,YWHAZ,OXR1,ENY2,TATDN1…	epithelial	RNA	all_ENDO
TRUE	2.37165e-07	3049	172	68	0.395349	0.0223024	CORUM:0000000	CORUM	CORUM root	15790	1	CORUM,CORUM,CORUM,CORUM,CORUM,CORUM,CORUM,CORUM,CORUM,CORUM,CORUM,CORUM,CORUM,CORUM,CORUM,CORUM,CORUM,CORUM,CORUM,CORUM,CORUM,CORUM,CORUM,CORUM,CORUM,CORUM,CORUM,CORUM,CORUM,CORUM,CORUM,CORUM,CORUM,CORUM,CORUM,CORUM,CORUM,CORUM,CORUM,CORUM,CORUM,CORUM,CORUM,CORUM,CORUM,CORUM,CORUM,CORUM,CORUM,CORUM,CORUM,CORUM,CORUM,CORUM,CORUM,CORUM,CORUM,CORUM,CORUM,CORUM,CORUM,CORUM,CORUM,CORUM,CORUM,CORUM,COR…	AFG3L2,HERC2,PSMD4,UBAP2L,RC3H1,DCTN1,POLE4,TADA3,UBE2E1,RHOA,NDUFB5,MED28,SORBS2,MED10,SKP1,BRD8,ETF1,EHMT2,RING1,CDKN1A,MRPS24,TRIP6,INTS10,RAB11FIP1,YWHAZ,ENY2,UBQLN1,SURF4,EPC1,SMNDC1,CTBP2,MRPL23,CTR9,PARVA,PIK3C2A,OTUB1,RELA,MRPL11,NDUFV1,LTBR,STRAP,SMARCD1,CBX5,SMARCC2,MICU2,VPS36,CUL4A,CHD8,HEXA,IDH2,PPP4C,SF3B3,STAT3,SRSF1,EXOC7,NDUFA13,TOMM40,PNKP,PHF20,DDX17,STAG2,TARDBP,GRSF1,SUCLG2,Z…	epithelial	RNA	all_ENDO
TRUE	3.83572e-07	745	109	24	0.220183	0.0322148	REAC:R-HSA-168249	REAC	Innate Immune System	14527	1152	REAC,REAC,REAC,REAC,REAC,REAC,REAC,REAC,REAC,REAC,REAC,REAC,REAC,REAC,REAC,REAC,REAC,REAC,REAC,REAC,REAC,REAC,REAC,REAC	GRN,RHOA,ANXA2,PKM,ALDOA,PIK3R1,MYH9,PRKCSH,ATP6AP2,ACTR3,CFL1,DYNLL1,ARPC2,CKAP4,PSMB6,RAB5C,PSMD8,SRP14,MIF,TAX1BP1,GSTP1,IKBIP,ACTB,PGAM1	eF	RNA	all_ENDO
TRUE	4.86492e-07	353	105	19	0.180952	0.0538244	GO:0005925	GO:CC	focal adhesion	14270	453	IDA,IDA HDA IEA,HDA,ISS IEA,HDA,HDA,HDA,HDA,IDA HDA,IDA,HDA,IDA HDA IEA,IDA HDA IBA IEA,HDA,HDA,HDA ISS,HDA,HDA,HDA	RSU1,TGFB1I1,TPM4,MYH9,GNB2,RHOA,MARCKS,YWHAB,CFL1,MAPRE1,ACTR3,TRIP6,ITGB1,B2M,ARPC3,ACTB,CD151,JAK1,CALR	eF	RNA	severe_ENDO
TRUE	6.52456e-07	359	105	19	0.180952	0.0529248	GO:0030055	GO:CC	cell-substrate junction	14270	872	IDA,IDA HDA IEA,HDA,ISS IEA,HDA,HDA,HDA,HDA,IDA HDA,IDA,HDA,IDA HDA IEA,IDA HDA IBA IEA,HDA,HDA,HDA ISS,HDA,HDA,HDA	RSU1,TGFB1I1,TPM4,MYH9,GNB2,RHOA,MARCKS,YWHAB,CFL1,MAPRE1,ACTR3,TRIP6,ITGB1,B2M,ARPC3,ACTB,CD151,JAK1,CALR	eF	RNA	severe_ENDO
TRUE	8.01194e-07	12045	172	161	0.936047	0.0133665	MIRNA:000000	MIRNA	MIRNA root	15790	1	MIRNA,MIRNA,MIRNA,MIRNA,MIRNA,MIRNA,MIRNA,MIRNA,MIRNA,MIRNA,MIRNA,MIRNA,MIRNA,MIRNA,MIRNA,MIRNA,MIRNA,MIRNA,MIRNA,MIRNA,MIRNA,MIRNA,MIRNA,MIRNA,MIRNA,MIRNA,MIRNA,MIRNA,MIRNA,MIRNA,MIRNA,MIRNA,MIRNA,MIRNA,MIRNA,MIRNA,MIRNA,MIRNA,MIRNA,MIRNA,MIRNA,MIRNA,MIRNA,MIRNA,MIRNA,MIRNA,MIRNA,MIRNA,MIRNA,MIRNA,MIRNA,MIRNA,MIRNA,MIRNA,MIRNA,MIRNA,MIRNA,MIRNA,MIRNA,MIRNA,MIRNA,MIRNA,MIRNA,MIRNA,MIRNA,MIRNA,MIR…	AFG3L2,HERC2,HES4,USP48,PHACTR4,PUM1,SCP2,TMEM59,GNAI3,PSMD4,UBAP2L,IFI16,TAGLN2,DCAF6,RC3H1,XPR1,PCBP1,DCTN1,POLE4,ATIC,MFF,TADA3,UBE2E1,RHOA,MANF,TFDP2,MBNL1,NDUFB5,DNAJC19,MED28,CXCL3,CXCL2,METAP1,PLA2G12A,SORBS2,MED10,SKP1,BRD8,ETF1,TTC1,CCNG1,TRIM27,EHMT2,RING1,CDKN1A,SMAP1,SENP6,ATG5,AMD1,PHF14,AGR2,MRPS24,ABHD11,SLC25A13,TRIP6,CUX1,SRPK2,BRAF,INTS10,RAB11FIP1,CEBPD,YWHAZ,OXR1,ENY2,CBWD5,UB…	epithelial	RNA	all_ENDO
TRUE	8.43909e-07	4056	172	85	0.494186	0.0209566	GO:0031981	GO:CC	nuclear lumen	15790	1230	TAS,IDA TAS,IDA,IEA,IDA,IDA,IDA TAS,IDA IBA,IDA TAS,IDA IBA TAS,IDA IPI IBA TAS,IDA TAS NAS,TAS,IDA TAS,IDA,IDA,IDA,IDA TAS,TAS,IDA TAS,TAS,IDA TAS IEA,IDA TAS,IDA TAS IEA,IDA TAS,IDA,IDA,IDA IEA,TAS,TAS,TAS,IEA,IDA NAS IEA,IDA,IDA,TAS,IDA TAS IEA,IDA TAS,TAS IEA,IDA,IDA IBA TAS IEA,IDA,TAS,IDA IBA,TAS,IDA,IDA,IDA TAS,IDA NAS,IEA,IDA IMP ISS TAS IEA,IDA TAS NAS IEA,IDA,IDA TAS IEA,TAS,IDA IBA TAS…	HERC2,USP48,PUM1,ZCCHC17,SCP2,GNAI3,PSMD4,IFI16,DCAF6,PCBP1,POLE4,TADA3,UBE2E1,TFDP2,MBNL1,NDUFB5,MED28,MED10,SKP1,BRD8,CCNG1,TRIM27,EHMT2,RING1,CDKN1A,SENP6,CUX1,SRPK2,INTS10,CEBPD,YWHAZ,OXR1,ENY2,TATDN1,UBQLN1,TRDMT1,WAC,EPC1,SMNDC1,MRPL23,CTR9,PIK3C2A,OTUB1,MACROD1,RELA,CDK2AP2,CREBZF,HIKESHI,SMARCD1,KRT8,CBX5,SMARCC2,PPM1H,TDG,CUL4A,CHD8,NFKBIA,KLHDC2,PPP4C,SF3B3,NSRP1,STAT3,SRSF1,DCAF7,NDUFA…	epithelial	RNA	all_ENDO
TRUE	1.47637e-06	2099	109	44	0.40367	0.0209624	GO:0005615	GO:CC	extracellular space	14527	232	IDA HDA,IDA HDA IEA,HDA,HDA,IDA HDA IBA,HDA,IDA HDA,IDA HDA,HDA,HDA,HDA,HDA,HDA,HDA,HDA,HDA,HDA,HDA,HDA,IMP HDA IEA,HDA,HDA IEA,HDA,HDA,IBA,HDA,HDA,HDA,HDA,HDA,HDA,IEA,HDA,HDA,HDA,HDA,HDA IBA,HDA,IDA HDA IBA IEA,HDA,HDA,HDA,HDA,HDA	COPA,GRN,TPM4,RHOA,ANXA2,PKM,ALDOA,PGK1,ARF4,DSTN,MGP,TAGLN2,MYH9,DNAJA1,YWHAB,PCBP1,NAPA,ATP6AP2,ACTR3,CALR,CFL1,MFGE8,ITGB1,MARCKS,COL5A2,GNB2,FLNA,PPP1CA,ARPC2,CKAP4,SUB1,HDLBP,PSMB6,RAB5C,CHMP3,TPI1,COL4A2,SNX3,MIF,TAX1BP1,GSTP1,ACTB,SH3BGRL3,PGAM1	eF	RNA	all_ENDO
TRUE	1.6567e-06	3726	172	80	0.465116	0.0214707	GO:0005654	GO:CC	nucleoplasm	15790	252	TAS,IDA TAS,IDA,IDA,IDA,IDA TAS,IDA,IDA TAS,IDA IBA TAS,TAS,IDA TAS NAS,TAS,IDA TAS,IDA,IDA,IDA,IDA TAS,TAS,IDA TAS,TAS,IDA TAS IEA,IDA TAS,IDA TAS IEA,IDA TAS,IDA,IDA,IDA IEA,TAS,TAS,TAS,IDA NAS IEA,IDA,IDA,TAS,IDA TAS IEA,IDA TAS,TAS IEA,IDA IBA TAS IEA,IDA,TAS,IDA IBA,TAS,IDA,IDA,IDA TAS,IDA,IEA,IDA IMP ISS TAS IEA,IDA TAS IEA,IDA,IDA TAS IEA,TAS,IDA IBA TAS IEA,TAS,IDA,IDA TAS,IDA TAS,IDA TAS…	HERC2,USP48,PUM1,SCP2,GNAI3,PSMD4,IFI16,DCAF6,PCBP1,POLE4,TADA3,UBE2E1,TFDP2,MBNL1,NDUFB5,MED28,MED10,SKP1,BRD8,CCNG1,TRIM27,EHMT2,RING1,CDKN1A,SENP6,CUX1,SRPK2,INTS10,CEBPD,YWHAZ,ENY2,TATDN1,UBQLN1,TRDMT1,WAC,EPC1,SMNDC1,CTR9,PIK3C2A,OTUB1,MACROD1,RELA,CDK2AP2,CREBZF,HIKESHI,SMARCD1,KRT8,CBX5,SMARCC2,PPM1H,TDG,CUL4A,CHD8,NFKBIA,KLHDC2,PPP4C,SF3B3,NSRP1,STAT3,SRSF1,DCAF7,NDUFA13,PTOV1,PNKP,ZNF580…	epithelial	RNA	all_ENDO
TRUE	1.66993e-06	8038	172	125	0.726744	0.0155511	REAC:0000000	REAC	REACTOME root term	15790	2630	REAC,REAC,REAC,REAC,REAC,REAC,REAC,REAC,REAC,REAC,REAC,REAC,REAC,REAC,REAC,REAC,REAC,REAC,REAC,REAC,REAC,REAC,REAC,REAC,REAC,REAC,REAC,REAC,REAC,REAC,REAC,REAC,REAC,REAC,REAC,REAC,REAC,REAC,REAC,REAC,REAC,REAC,REAC,REAC,REAC,REAC,REAC,REAC,REAC,REAC,REAC,REAC,REAC,REAC,REAC,REAC,REAC,REAC,REAC,REAC,REAC,REAC,REAC,REAC,REAC,REAC,REAC,REAC,REAC,REAC,REAC,REAC,REAC,REAC,REAC,REAC,REAC,REAC,REAC,REAC…	AFG3L2,HERC2,USP48,PUM1,SCP2,TMEM59,GNAI3,PSMD4,IFI16,TAGLN2,DCAF6,PCBP1,DCTN1,POLE4,ATIC,TADA3,UBE2E1,RHOA,MANF,TFDP2,NDUFB5,DNAJC19,MED28,CXCL3,CXCL2,METAP1,PLA2G12A,MED10,SKP1,BRD8,ETF1,CCNG1,TRIM27,EHMT2,RING1,CDKN1A,ATG5,AMD1,MRPS24,SLC25A13,CUX1,SRPK2,BRAF,DEFB1,INTS10,CEBPD,YWHAZ,ENY2,UBQLN1,SURF4,TRDMT1,WAC,EPC1,SMNDC1,CTBP2,TALDO1,MRPL23,CTR9,PARVA,PIK3C2A,OTUB1,RELA,MRPL11,NDUFV1,HIKESH…	epithelial	RNA	all_ENDO
TRUE	5.9e-06	393	109	16	0.146789	0.0407125	WP:WP3888	WP	VEGFA-VEGFR2 signaling	14527	802	WP,WP,WP,WP,WP,WP,WP,WP,WP,WP,WP,WP,WP,WP,WP,WP	RHOA,RCN1,ALDOA,PGK1,ARF4,PIK3R1,MYH9,DNAJA1,NAPA,TMSB10,CALR,CFL1,ITGB1,PPP1CA,CCN1,SH3BGRL3	eF	RNA	all_ENDO
TRUE	9.80188e-06	2888	109	51	0.46789	0.0176593	GO:0031982	GO:CC	vesicle	14527	1231	IDA HDA ISS IBA TAS IEA,IDA HDA TAS,HDA,IDA IMP HDA TAS,IEA,IDA HDA IBA TAS IEA,HDA TAS,IDA HDA TAS,HDA,HDA,HDA,HDA,HDA,IDA IBA,IDA IBA TAS NAS IEA,HDA ISS IEA,HDA,HDA IEA,HDA,HDA,HDA ISS TAS IEA,HDA,HDA ISS TAS IEA,HDA,TAS,HDA IEA,HDA TAS IEA,HDA,HDA,HDA,HDA,HDA IEA,HDA TAS,HDA,HDA,IDA HDA TAS IEA,IDA TAS IEA,IDA HDA IBA TAS IEA,HDA,HDA,IEA,TAS,IDA HDA IBA TAS IEA,HDA TAS,HDA IEA,HDA TAS,HDA,HDA…	COPA,GRN,TPM4,RHOA,RPN1,ANXA2,PKM,ALDOA,PGK1,ARF4,DSTN,MGP,TAGLN2,SAR1A,SEC31A,MYH9,DNAJA1,YWHAB,PCBP1,NAPA,ATP6AP2,ACTR3,CALR,CFL1,DYNLL1,MFGE8,ITGB1,MARCKS,GNB2,FLNA,PPP1CA,ARPC2,CKAP4,SUB1,PSMB6,RAB5C,KDELR1,CHMP3,TPI1,COL4A2,SH3GLB1,SRP14,SNX3,MIF,TAX1BP1,GSTP1,ACTB,SH3BGRL3,SPG21,TMEM106B,PGAM1	eF	RNA	all_ENDO
TRUE	1.19834e-05	12040	172	162	0.94186	0.0134552	GO:0009987	GO:BP	cellular process	15790	3869	IMP ISS IBA IEA,IDA NAS IEA,IBA IEA,IEA,ISS IBA IEA,IDA IMP ISS IBA TAS IEA,IBA,IDA IMP ISS IBA TAS NAS IEA,IDA IMP IBA IEA,IDA IMP IBA IEA,IDA IMP,IDA IMP IEP IBA TAS NAS IEA,IDA IBA,IGI IBA,IDA IMP ISS IBA IEA,IMP IBA,IDA IBA IEA,IDA IMP IBA TAS NAS IEA,IDA IBA IEA,IDA IBA TAS IEA,IDA IMP ISS IBA IEA,IDA IMP ISS IBA TAS NAS IEA,IDA,IDA IMP IGI IEP ISS IBA TAS NAS IEA,IMP IBA IEA,IDA IBA IEA,IDA…	AFG3L2,HERC2,HES4,USP48,PHACTR4,PUM1,ZCCHC17,SCP2,TMEM59,GNAI3,UBAP2L,IFI16,TAGLN2,DCAF6,RC3H1,XPR1,PCBP1,DCTN1,POLE4,ATIC,MFF,TADA3,UBE2E1,RHOA,MANF,TFDP2,MBNL1,NDUFB5,DNAJC19,MED28,CXCL3,CXCL2,METAP1,PLA2G12A,SORBS2,MED10,SKP1,BRD8,ETF1,TTC1,CCNG1,TRIM27,EHMT2,RING1,CDKN1A,SMAP1,SENP6,ATG5,AMD1,PHF14,AGR2,MRPS24,ABHD11,SLC25A13,TRIP6,CUX1,SRPK2,BRAF,DEFB1,INTS10,RAB11FIP1,CEBPD,YWHAZ,OXR1,ENY2,…	epithelial	RNA	all_ENDO
TRUE	1.70835e-05	8093	172	128	0.744186	0.0158161	GO:0044238	GO:BP	primary metabolic process	15790	11489	IDA IMP ISS IBA IEA,IDA IBA IEA,IBA IEA,IBA IEA,IDA IMP ISS IBA IEA,IBA,IDA ISS IBA TAS IEA,IDA,IDA,IBA NAS IEA,IDA IMP,IGI IBA IEA,IDA IMP ISS IBA IEA,IDA IBA IEA,IDA IBA IEA,IDA IBA TAS IEA,IDA IMP ISS IBA TAS NAS IEA,IDA IBA TAS IEA,IDA IEA,IDA IBA IEA,IDA IBA IEA,NAS,ISS NAS,NAS,TAS IEA,IEA,IBA NAS IEA,IDA IBA IEA,IDA IBA NAS IEA,IDA IMP IBA TAS IEA,NAS,IBA TAS,IDA IMP IBA TAS IEA,IDA IMP ISS…	AFG3L2,HERC2,HES4,USP48,PUM1,ZCCHC17,SCP2,TMEM59,GNAI3,PSMD4,IFI16,DCAF6,RC3H1,PCBP1,POLE4,ATIC,TADA3,UBE2E1,RHOA,TFDP2,MBNL1,NDUFB5,DNAJC19,MED28,METAP1,PLA2G12A,MED10,SKP1,BRD8,ETF1,TTC1,CCNG1,TRIM27,EHMT2,RING1,CDKN1A,SENP6,ATG5,PHF14,MRPS24,ABHD11,SLC25A13,CUX1,SRPK2,BRAF,INTS10,CEBPD,YWHAZ,OXR1,ENY2,TATDN1,CBWD5,UBQLN1,TRDMT1,WAC,EPC1,SMNDC1,CTBP2,MTG1,TALDO1,MRPL23,CTR9,PIK3C2A,OTUB1,MACROD…	epithelial	RNA	all_ENDO
TRUE	1.93469e-05	11389	172	157	0.912791	0.0137852	GO:0005515	GO:MF	protein binding	15790	1495	IPI TAS,IDA IPI,IPI IEA,IPI IEA,ISS IBA IEA,IPI,IPI,IPI,IPI,IPI IBA,IPI IBA,IPI IEA,IDA IPI,IPI HDA IBA IEA,IPI IEA,IPI,IPI HDA,IDA IPI IMP NAS IEA,IPI IEA,IPI HDA,IDA IPI,IPI,IPI,IPI,IPI IEA,IPI,IPI,IPI,IPI,IPI IEA,ISS IBA IEA,IPI IBA TAS IEA,IPI,IPI,IPI IEA,IPI,IDA IPI IBA,IPI IEA,IPI,IPI NAS IEA,IPI,IPI IEA,IPI IEA,IPI,IPI ISS IEA,IPI IEA,IPI,IPI,IPI,IDA IPI,IDA IPI IBA,IDA,IDA IPI NAS,IPI ISS…	AFG3L2,HERC2,HES4,USP48,PHACTR4,PUM1,ZCCHC17,SCP2,TMEM59,GNAI3,PSMD4,UBAP2L,IFI16,TAGLN2,DCAF6,RC3H1,PCBP1,DCTN1,POLE4,ATIC,MFF,TADA3,UBE2E1,RHOA,MANF,TFDP2,MBNL1,NDUFB5,DNAJC19,MED28,CXCL3,CXCL2,METAP1,PLA2G12A,SORBS2,MED10,SKP1,BRD8,ETF1,TTC1,CCNG1,TRIM27,EHMT2,RING1,CDKN1A,SMAP1,SENP6,ATG5,AMD1,PHF14,AGR2,SLC25A13,TRIP6,SRPK2,BRAF,DEFB1,INTS10,RAB11FIP1,CEBPD,YWHAZ,OXR1,ENY2,TATDN1,CBWD5,UBQLN…	epithelial	RNA	all_ENDO
TRUE	1.99803e-05	11131	172	155	0.901163	0.0139251	GO:0043226	GO:CC	organelle	15790	1882	IDA ISS IBA TAS IEA,IDA TAS IEA,ISA IEA,IDA IBA TAS IEA,IDA IEA,IEA,IDA ISS TAS IEA,IDA HDA IBA IEA,IDA HDA IEA,IDA IBA TAS,IDA IBA IEA,IDA IBA IEA,HDA IBA,IDA TAS IEA,IMP ISS IEA,IBA,IDA HDA IBA TAS IEA,IDA IMP IBA IEA,IDA IPI IBA TAS IEA,HDA,IDA IBA IEA,IDA ISO IBA TAS NAS IEA,IDA IBA TAS IEA,IDA IMP HDA TAS IEA,IDA HDA IBA IEA,IDA ISA IBA TAS IEA,IDA IBA IEA,IDA IPI IBA TAS NAS IEA,IDA ISS IBA…	AFG3L2,HERC2,HES4,USP48,PUM1,ZCCHC17,SCP2,TMEM59,GNAI3,PSMD4,UBAP2L,IFI16,TAGLN2,DCAF6,RC3H1,XPR1,PCBP1,DCTN1,POLE4,ATIC,MFF,TADA3,UBE2E1,RHOA,MANF,TFDP2,MBNL1,NDUFB5,DNAJC19,MED28,SORBS2,MED10,SKP1,BRD8,ETF1,TTC1,CCNG1,TRIM27,EHMT2,RING1,CDKN1A,SENP6,ATG5,PHF14,AGR2,MRPS24,ABHD11,SLC25A13,TRIP6,CUX1,SRPK2,BRAF,DEFB1,INTS10,RAB11FIP1,CEBPD,YWHAZ,OXR1,ENY2,TATDN1,CBWD5,UBQLN1,SURF4,TRDMT1,WAC,EPC1…	epithelial	RNA	all_ENDO
TRUE	2.33685e-05	12721	172	166	0.965116	0.0130493	GO:0008150	GO:BP	biological_process	15790	3177	IDA IMP ISS IBA IEA,IDA IBA NAS IEA,IBA IEA,IBA IEA,ISS IBA IEA,IDA IMP ISS IBA TAS IEA,IBA,IDA IMP ISS IBA TAS NAS IEA,IDA IMP IBA IEA,IDA IMP IBA TAS IEA,IBA NAS IEA,IDA IMP IGI IBA IEA,IDA IMP IEP IBA TAS NAS IEA,IDA IBA,IGI IBA IEA,IDA IMP ISS IBA IEA,IMP IBA IEA,IDA IBA IEA,IDA IMP IBA TAS NAS IEA,IDA IBA IEA,IDA IBA TAS IEA,IDA IMP ISS IBA IEA,IDA IMP ISS ISO IBA TAS NAS IEA,IDA IBA TAS IEA…	AFG3L2,HERC2,HES4,USP48,PHACTR4,PUM1,ZCCHC17,SCP2,TMEM59,GNAI3,PSMD4,UBAP2L,IFI16,TAGLN2,DCAF6,RC3H1,XPR1,PCBP1,DCTN1,POLE4,ATIC,MFF,TADA3,UBE2E1,RHOA,MANF,TFDP2,MBNL1,NDUFB5,DNAJC19,MED28,CXCL3,CXCL2,METAP1,PLA2G12A,SORBS2,MED10,SKP1,BRD8,ETF1,TTC1,CCNG1,TRIM27,EHMT2,RING1,CDKN1A,SMAP1,SENP6,ATG5,AMD1,PHF14,AGR2,MRPS24,ABHD11,SLC25A13,TRIP6,CUX1,SRPK2,BRAF,DEFB1,INTS10,RAB11FIP1,CEBPD,YWHAZ,OXR1…	epithelial	RNA	all_ENDO
TRUE	2.39223e-05	10648	172	151	0.877907	0.0141811	GO:0043229	GO:CC	intracellular organelle	15790	1885	IDA ISS IBA TAS IEA,IDA TAS IEA,ISA IEA,IDA IBA TAS IEA,IDA IEA,IEA,IDA ISS TAS IEA,IDA IBA IEA,IDA HDA IEA,IDA IBA TAS,IDA IBA IEA,IDA IBA IEA,IBA,IDA TAS IEA,IMP ISS IEA,IBA,IDA IBA TAS IEA,IDA IMP IBA IEA,IDA IPI IBA TAS IEA,IDA IBA IEA,IDA ISO IBA TAS NAS IEA,IDA IBA TAS IEA,IMP TAS IEA,IDA HDA IBA IEA,IDA ISA IBA TAS IEA,IDA IBA IEA,IDA IPI IBA TAS NAS IEA,IDA ISS IBA NAS IEA,IDA IPI IBA IEA…	AFG3L2,HERC2,HES4,USP48,PUM1,ZCCHC17,SCP2,TMEM59,GNAI3,PSMD4,UBAP2L,IFI16,TAGLN2,DCAF6,RC3H1,XPR1,PCBP1,DCTN1,POLE4,MFF,TADA3,UBE2E1,RHOA,MANF,TFDP2,MBNL1,NDUFB5,DNAJC19,MED28,SORBS2,MED10,SKP1,BRD8,ETF1,TTC1,CCNG1,TRIM27,EHMT2,RING1,CDKN1A,SENP6,ATG5,PHF14,AGR2,MRPS24,ABHD11,SLC25A13,TRIP6,CUX1,SRPK2,BRAF,DEFB1,INTS10,RAB11FIP1,CEBPD,YWHAZ,OXR1,ENY2,TATDN1,CBWD5,UBQLN1,SURF4,TRDMT1,WAC,EPC1,SMND…	epithelial	RNA	all_ENDO
TRUE	2.605e-05	1548	105	35	0.333333	0.0226098	GO:0070062	GO:CC	extracellular exosome	14270	2423	HDA,HDA,HDA,HDA,HDA,HDA,HDA,HDA,IDA HDA,HDA,IDA HDA,HDA,HDA,HDA,HDA,HDA,HDA,HDA,HDA,HDA,HDA,HDA,HDA,HDA,HDA,HDA,HDA,HDA,HDA,HDA,HDA,HDA,HDA,HDA,HDA	COPA,RSU1,PPP1CA,GRN,TPM4,DSTN,MYH9,GNB2,ANXA2,RHOA,ALDOA,MARCKS,MGP,NAPA,CXCL12,UBC,PKM,ARF4,YWHAB,CFL1,PGK1,RAB5C,TAGLN2,ACTR3,COL4A2,ITGB1,B2M,MFGE8,SH3BGRL3,DNAJA1,ARPC3,ACTB,PSMB6,CALR,PCBP1	eF	RNA	severe_ENDO
TRUE	2.68935e-05	392	105	15	0.142857	0.0382653	WP:WP3888	WP	VEGFA-VEGFR2 signaling	14270	802	WP,WP,WP,WP,WP,WP,WP,WP,WP,WP,WP,WP,WP,WP,WP	RCN1,PPP1CA,MYH9,RHOA,ALDOA,PIK3R1,NAPA,TMSB10,ARF4,CFL1,PGK1,ITGB1,SH3BGRL3,DNAJA1,CALR	eF	RNA	severe_ENDO
TRUE	2.75289e-05	736	105	21	0.2	0.0285326	REAC:R-HSA-168249	REAC	Innate Immune System	14270	1152	REAC,REAC,REAC,REAC,REAC,REAC,REAC,REAC,REAC,REAC,REAC,REAC,REAC,REAC,REAC,REAC,REAC,REAC,REAC,REAC,REAC	GRN,MYH9,ANXA2,RHOA,ALDOA,PIK3R1,UBC,PKM,SKP1,PRKCSH,DYNLL1,CFL1,IKBIP,RAB5C,ACTR3,SRP14,B2M,ARPC3,ACTB,NDUFC2,PSMB6	eF	RNA	severe_ENDO
TRUE	3.05391e-05	8979	105	94	0.895238	0.0104689	GO:0005737	GO:CC	cytoplasm	14270	309	IDA IBA TAS IEA,IDA IBA TAS IEA,IDA,IDA IBA IEA,IDA IMP IBA TAS IEA,IDA ISS IBA TAS IEA,IDA IEA,IDA IBA,TAS,IDA IBA TAS IEA,IDA IBA TAS IEA,IDA IEA,IDA IBA IEA,IDA ISS TAS IEA,IDA IEA,IDA IPI ISS IBA TAS NAS IEA,TAS IEA,IBA IEA,IDA IEA,IDA ISS IBA TAS IEA,IDA IPI HDA IBA TAS IEA,IDA HDA IBA TAS IEA,IEA,IDA IBA TAS IEA,IDA IBA IEA,IDA IMP IBA TAS IEA,IBA TAS IEA,IDA IEA,IDA IBA IEA,IEA,IDA IMP IBA…	XPO1,ARHGAP4,SARNP,FKBP8,BICD1,COPA,RNF187,BZW1,RSU1,RCN1,PPP1CA,TGFB1I1,ELP5,GRN,MCRIP1,NDUFA7,TPM4,DSTN,TOP1,MYH9,UQCRC1,GNB2,PTOV1,ANXA2,TCIM,RHOA,ALDOA,THOC7,SAR1A,KATNBL1,SEC31A,PIK3R1,EID1,MICU2,ALG5,MARCKS,RBBP6,CAVIN3,SNX2,WDR83OS,ATP2B4,RTRAF,NAPA,SNX1,RPN1,ESR1,UBC,TMSB10,PKM,COL5A2,NOLC1,ARF4,SKP1,PRKCSH,DYNLL1,YWHAB,CFL1,KDELR1,MAPRE1,GABARAP,IKBIP,EIF1,PGK1,RAB5C,CSNK2A1,SSB,TAGLN2,A…	eF	RNA	severe_ENDO
TRUE	3.20261e-05	12587	172	165	0.959302	0.0131088	GO:0005488	GO:MF	binding	15790	1483	IPI TAS IEA,IDA IPI IEA,IPI IBA IEA,IPI IEA,ISS IBA IEA,IDA IPI HDA IBA IEA,IPI HDA IBA IEA,IDA IPI IBA IEA,IPI,IDA IPI IBA IEA,IPI HDA IBA,IPI HDA IEA,IDA IPI HDA IBA IEA,IPI HDA IBA IEA,IPI IEA,IDA IPI IMP HDA ISS IEA,IDA IBA IEA,IDA IPI HDA IBA IEA,IDA IPI IMP NAS IEA,IPI IEA,IPI HDA,IDA IPI,IPI,IPI IEA,IDA IPI IBA IEA,IPI HDA IEA,IDA IPI IBA IEA,IDA IPI HDA IBA IEA,IPI,IPI,IPI IEA,ISS IBA IEA…	AFG3L2,HERC2,HES4,USP48,PHACTR4,PUM1,ZCCHC17,SCP2,TMEM59,GNAI3,PSMD4,UBAP2L,IFI16,TAGLN2,DCAF6,RC3H1,XPR1,PCBP1,DCTN1,POLE4,ATIC,MFF,TADA3,UBE2E1,RHOA,MANF,TFDP2,MBNL1,NDUFB5,DNAJC19,MED28,CXCL3,CXCL2,METAP1,PLA2G12A,SORBS2,MED10,SKP1,BRD8,ETF1,TTC1,CCNG1,TRIM27,EHMT2,RING1,CDKN1A,SMAP1,SENP6,ATG5,AMD1,PHF14,AGR2,MRPS24,SLC25A13,TRIP6,CUX1,SRPK2,BRAF,DEFB1,INTS10,RAB11FIP1,CEBPD,YWHAZ,OXR1,ENY2,T…	epithelial	RNA	all_ENDO
TRUE	3.44347e-05	1564	105	35	0.333333	0.0223785	GO:0065010	GO:CC	extracellular membrane-bounded organelle	14270	2403	HDA,HDA,HDA,HDA,HDA,HDA,HDA,HDA,IDA HDA,HDA,IDA HDA,HDA,HDA,HDA,HDA,HDA,HDA,HDA,HDA,HDA,HDA,HDA,HDA,HDA,HDA,HDA,HDA,HDA,HDA,HDA,HDA,HDA,HDA,HDA,HDA	COPA,RSU1,PPP1CA,GRN,TPM4,DSTN,MYH9,GNB2,ANXA2,RHOA,ALDOA,MARCKS,MGP,NAPA,CXCL12,UBC,PKM,ARF4,YWHAB,CFL1,PGK1,RAB5C,TAGLN2,ACTR3,COL4A2,ITGB1,B2M,MFGE8,SH3BGRL3,DNAJA1,ARPC3,ACTB,PSMB6,CALR,PCBP1	eF	RNA	severe_ENDO
TRUE	3.44347e-05	1564	105	35	0.333333	0.0223785	GO:1903561	GO:CC	extracellular vesicle	14270	3686	HDA,HDA,HDA,HDA,HDA,HDA,HDA,HDA,IDA HDA,HDA,IDA HDA,HDA,HDA,HDA,HDA,HDA,HDA,HDA,HDA,HDA,HDA,HDA,HDA,HDA,HDA,HDA,HDA,HDA,HDA,HDA,HDA,HDA,HDA,HDA,HDA	COPA,RSU1,PPP1CA,GRN,TPM4,DSTN,MYH9,GNB2,ANXA2,RHOA,ALDOA,MARCKS,MGP,NAPA,CXCL12,UBC,PKM,ARF4,YWHAB,CFL1,PGK1,RAB5C,TAGLN2,ACTR3,COL4A2,ITGB1,B2M,MFGE8,SH3BGRL3,DNAJA1,ARPC3,ACTB,PSMB6,CALR,PCBP1	eF	RNA	severe_ENDO
TRUE	3.44347e-05	1564	105	35	0.333333	0.0223785	GO:0043230	GO:CC	extracellular organelle	14270	1886	HDA,HDA,HDA,HDA,HDA,HDA,HDA,HDA,IDA HDA,HDA,IDA HDA,HDA,HDA,HDA,HDA,HDA,HDA,HDA,HDA,HDA,HDA,HDA,HDA,HDA,HDA,HDA,HDA,HDA,HDA,HDA,HDA,HDA,HDA,HDA,HDA	COPA,RSU1,PPP1CA,GRN,TPM4,DSTN,MYH9,GNB2,ANXA2,RHOA,ALDOA,MARCKS,MGP,NAPA,CXCL12,UBC,PKM,ARF4,YWHAB,CFL1,PGK1,RAB5C,TAGLN2,ACTR3,COL4A2,ITGB1,B2M,MFGE8,SH3BGRL3,DNAJA1,ARPC3,ACTB,PSMB6,CALR,PCBP1	eF	RNA	severe_ENDO
TRUE	3.72447e-05	5073	172	94	0.546512	0.0185295	GO:0034641	GO:BP	cellular nitrogen compound metabolic process	15790	9105	IEA,IBA IEA,IDA IMP ISS IBA IEA,IBA,IDA,IDA IMP,IGI IBA,IDA IMP ISS IBA IEA,IDA IBA IEA,IDA IBA IEA,IDA IBA TAS IEA,IDA IMP ISS IBA TAS NAS,IDA,IEA,IDA IBA IEA,IDA IBA IEA,NAS,NAS,TAS,IBA NAS IEA,IDA NAS IEA,IDA IMP IBA TAS IEA,IDA IBA IEA,IDA IMP ISS IBA IEA,IDA IBA IEA,IMP IEA,IEA,IBA IEA,ISS IBA IEA,ISS NAS,IDA,TAS IEA,IDA IBA TAS IEA,IDA IBA NAS IEA,IBA TAS NAS IEA,IDA,IDA IBA NAS IEA,IEA,IDA…	HERC2,HES4,PUM1,ZCCHC17,GNAI3,IFI16,DCAF6,RC3H1,PCBP1,POLE4,ATIC,TADA3,UBE2E1,RHOA,TFDP2,MBNL1,NDUFB5,MED28,METAP1,MED10,BRD8,ETF1,TRIM27,EHMT2,RING1,CDKN1A,ATG5,AMD1,PHF14,MRPS24,SLC25A13,CUX1,SRPK2,INTS10,CEBPD,YWHAZ,ENY2,TATDN1,TRDMT1,WAC,EPC1,SMNDC1,CTBP2,MTG1,TALDO1,MRPL23,CTR9,OTUB1,MACROD1,RELA,MRPL11,NDUFV1,CREBZF,STRAP,SMARCD1,CBX5,SMARCC2,TDG,CUL4A,CHD8,NFKBIA,NUDT14,EIF2AK4,IDH2,QPRT,P…	epithelial	RNA	all_ENDO
TRUE	3.7959e-05	4992	172	93	0.540698	0.0186298	GO:0032991	GO:CC	protein-containing complex	15790	1343	IBA IEA,ISA,IEA,IDA,IBA,IDA ISS IBA TAS NAS IEA,IDA,IDA IBA,IEA,IDA IMP IBA IEA,IDA IPI IBA,IDA,IDA ISO IBA NAS IEA,IDA,IDA ISA IEA,IDA IPI IBA NAS,IDA ISS IBA NAS,IPI IBA,IPI IBA IEA,IDA IEA,IDA IBA,IDA IPI IBA,IBA,IDA,IDA IBA,IDA IBA IEA,IDA IMP IBA IEA,IPI ISO IBA NAS IEA,IDA,ISS NAS IEA,ISA,IDA,IDA IBA NAS IEA,IPI ISA NAS IEA,IDA IBA NAS IEA,IDA IEA,IEA,IDA IBA IEA,IEA,ISS IEA,IDA IBA TAS NAS…	AFG3L2,HES4,ZCCHC17,SCP2,GNAI3,PSMD4,UBAP2L,DCAF6,PCBP1,DCTN1,POLE4,MFF,TADA3,UBE2E1,TFDP2,NDUFB5,DNAJC19,MED28,MED10,SKP1,BRD8,ETF1,CCNG1,TRIM27,EHMT2,RING1,CDKN1A,ATG5,PHF14,MRPS24,CUX1,SRPK2,INTS10,CEBPD,ENY2,UBQLN1,WAC,EPC1,SMNDC1,CTBP2,MRPL23,CTR9,PIK3C2A,RELA,MRPL11,CDK2AP2,NDUFV1,CREBZF,STRAP,SMARCD1,KRT8,CBX5,SMARCC2,MICU2,VPS36,CUL4A,CHD8,NFKBIA,KLHDC2,PPP2R5E,TNFAIP2,EIF2AK4,HEXA,QPRT,P…	epithelial	RNA	all_ENDO
TRUE	4.00258e-05	457	105	19	0.180952	0.0415755	GO:0050839	GO:MF	cell adhesion molecule binding	14270	7974	HDA,IDA,IDA HDA,HDA,HDA,HDA,HDA,IDA,HDA,HDA,HDA,HDA,IPI IMP HDA IBA TAS IEA,IEA,IDA IPI IEA,HDA,IPI,HDA,HDA	BZW1,PPP1CA,MYH9,ANXA2,ALDOA,SNX2,SNX1,CXCL12,PKM,YWHAB,MAPRE1,TAGLN2,ITGB1,MFGE8,CD151,PSMB6,CALR,CALD1,PCBP1	eF	RNA	severe_ENDO
TRUE	4.84596e-05	174	105	10	0.0952381	0.0574713	KEGG:04810	KEGG	Regulation of actin cytoskeleton	14270	359	KEGG,KEGG,KEGG,KEGG,KEGG,KEGG,KEGG,KEGG,KEGG,KEGG	PPP1CA,MYH9,RHOA,PIK3R1,CXCL12,CFL1,ACTR3,ITGB1,ARPC3,ACTB	eF	RNA	severe_ENDO
TRUE	5.50038e-05	566	105	18	0.171429	0.0318021	REAC:R-HSA-5653656	REAC	Vesicle-mediated transport	14270	2525	REAC,REAC,REAC,REAC,REAC,REAC,REAC,REAC,REAC,REAC,REAC,REAC,REAC,REAC,REAC,REAC,REAC,REAC	BICD1,COPA,MYH9,SEC31A,SNX2,NAPA,UBC,ARF4,DYNLL1,YWHAB,KDELR1,GABARAP,RAB5C,ACTR3,COL4A2,ARPC3,ACTB,CALR	eF	RNA	severe_ENDO
TRUE	6.11001e-05	1445	109	30	0.275229	0.0207612	REAC:R-HSA-168256	REAC	Immune System	14527	1118	REAC,REAC,REAC,REAC,REAC,REAC,REAC,REAC,REAC,REAC,REAC,REAC,REAC,REAC,REAC,REAC,REAC,REAC,REAC,REAC,REAC,REAC,REAC,REAC,REAC,REAC,REAC,REAC,REAC,REAC	GRN,RHOA,ANXA2,PKM,ALDOA,RBBP6,PIK3R1,SEC31A,MYH9,YWHAB,PRKCSH,ATP6AP2,ACTR3,CALR,CFL1,DYNLL1,ITGB1,FLNA,ARPC2,CKAP4,PSMB6,RAB5C,PSMD8,SRP14,MIF,TAX1BP1,GSTP1,IKBIP,ACTB,PGAM1	eF	RNA	all_ENDO
TRUE	6.18462e-05	7725	172	123	0.715116	0.0159223	GO:0006807	GO:BP	nitrogen compound metabolic process	15790	2527	IDA IMP ISS IBA IEA,IDA IBA IEA,IBA IEA,IBA IEA,IDA IMP ISS IBA IEA,IBA,IDA,IDA,IBA NAS IEA,IDA IMP,IGI IBA IEA,IDA IMP ISS IBA IEA,IDA IBA IEA,IDA IBA IEA,IDA IBA TAS IEA,IDA IMP ISS IBA TAS NAS IEA,IDA IBA TAS IEA,IDA IEA,IDA IBA IEA,IDA IBA IEA,NAS,NAS,NAS,TAS IEA,IBA NAS IEA,IDA IBA IEA,IDA IBA NAS IEA,IDA IMP IBA TAS IEA,NAS,IBA TAS,IDA IMP IBA TAS IEA,IDA IMP ISS IBA IEA,IDA IBA IEA,IDA IMP…	AFG3L2,HERC2,HES4,USP48,PUM1,ZCCHC17,TMEM59,GNAI3,PSMD4,IFI16,DCAF6,RC3H1,PCBP1,POLE4,ATIC,TADA3,UBE2E1,RHOA,TFDP2,MBNL1,NDUFB5,DNAJC19,MED28,METAP1,MED10,SKP1,BRD8,ETF1,TTC1,CCNG1,TRIM27,EHMT2,RING1,CDKN1A,SENP6,ATG5,AMD1,PHF14,MRPS24,SLC25A13,CUX1,SRPK2,BRAF,INTS10,CEBPD,YWHAZ,OXR1,ENY2,TATDN1,CBWD5,UBQLN1,TRDMT1,WAC,EPC1,SMNDC1,CTBP2,MTG1,TALDO1,MRPL23,CTR9,OTUB1,MACROD1,RELA,MRPL11,NDUFV1,CRE…	epithelial	RNA	all_ENDO
TRUE	6.62639e-05	2545	109	46	0.422018	0.0180747	GO:0005576	GO:CC	extracellular region	14527	198	IDA HDA IEA,IDA HDA IBA TAS IEA,HDA,HDA,IDA HDA IBA TAS IEA,HDA TAS,IDA HDA TAS,IDA HDA,HDA,HDA,HDA IEA,HDA TAS,HDA,HDA,HDA,HDA,HDA,HDA,HDA,IMP HDA TAS IEA,HDA,HDA TAS IEA,HDA,HDA,IBA TAS IEA,HDA,HDA TAS,HDA,HDA,HDA,HDA,IEA,HDA,IEA,HDA,HDA,HDA,HDA IBA TAS IEA,TAS,HDA,IDA HDA IBA TAS IEA,HDA,HDA TAS,HDA,HDA,HDA TAS	COPA,GRN,TPM4,RHOA,ANXA2,PKM,ALDOA,PGK1,ARF4,DSTN,MGP,TAGLN2,MYH9,DNAJA1,YWHAB,PCBP1,NAPA,ATP6AP2,ACTR3,CALR,CFL1,MFGE8,ITGB1,MARCKS,COL5A2,GNB2,FLNA,PPP1CA,ARPC2,CKAP4,SUB1,HDLBP,PSMB6,CCN1,RAB5C,CHMP3,TPI1,COL4A2,SRP14,SNX3,MIF,TAX1BP1,GSTP1,ACTB,SH3BGRL3,PGAM1	eF	RNA	all_ENDO
TRUE	8.69078e-05	8558	172	131	0.761628	0.0153073	GO:0071704	GO:BP	organic substance metabolic process	15790	17686	IDA IMP ISS IBA IEA,IDA IBA IEA,IBA IEA,IBA IEA,IDA IMP ISS IBA TAS IEA,IBA,IDA ISS IBA TAS IEA,IDA,IDA,IBA NAS IEA,IDA IMP IBA TAS,IGI IBA IEA,IDA IMP ISS IBA IEA,IDA IBA IEA,IDA IBA IEA,IDA IBA TAS IEA,IDA IMP ISS IBA TAS NAS IEA,IDA IBA TAS IEA,IDA IEA,IDA IBA IEA,IDA IBA IEA,NAS,ISS NAS,NAS,TAS IEA,IEA,IBA NAS IEA,IDA IBA IEA,IDA IBA NAS IEA,IDA IMP IBA TAS IEA,NAS,IBA TAS,IDA IMP IBA TAS IEA…	AFG3L2,HERC2,HES4,USP48,PUM1,ZCCHC17,SCP2,TMEM59,GNAI3,PSMD4,IFI16,DCAF6,RC3H1,PCBP1,POLE4,ATIC,TADA3,UBE2E1,RHOA,TFDP2,MBNL1,NDUFB5,DNAJC19,MED28,METAP1,PLA2G12A,MED10,SKP1,BRD8,ETF1,TTC1,CCNG1,TRIM27,EHMT2,RING1,CDKN1A,SENP6,ATG5,AMD1,PHF14,AGR2,MRPS24,ABHD11,SLC25A13,CUX1,SRPK2,BRAF,INTS10,CEBPD,YWHAZ,OXR1,ENY2,TATDN1,CBWD5,UBQLN1,TRDMT1,WAC,EPC1,SMNDC1,CTBP2,MTG1,TALDO1,MRPL23,CTR9,PIK3C2A,OT…	epithelial	RNA	all_ENDO
TRUE	9.55656e-05	2988	105	45	0.428571	0.0150602	CORUM:0000000	CORUM	CORUM root	14270	1	CORUM,CORUM,CORUM,CORUM,CORUM,CORUM,CORUM,CORUM,CORUM,CORUM,CORUM,CORUM,CORUM,CORUM,CORUM,CORUM,CORUM,CORUM,CORUM,CORUM,CORUM,CORUM,CORUM,CORUM,CORUM,CORUM,CORUM,CORUM,CORUM,CORUM,CORUM,CORUM,CORUM,CORUM,CORUM,CORUM,CORUM,CORUM,CORUM,CORUM,CORUM,CORUM,CORUM,CORUM,CORUM	XPO1,FKBP8,BZW1,PPP1CA,ELP5,GRN,NDUFA7,MYH9,MORF4L2,GNB2,ANXA2,RHOA,THOC7,KATNBL1,PIK3R1,MICU2,MORF4L1,SNX2,ZNHIT1,RTRAF,SNX1,RPN1,SF3B2,ESR1,NOLC1,SKP1,DYNLL1,YWHAB,CFL1,CSNK2A1,SSB,ACTR3,SF3B1,SRP14,TRIP6,RALY,ITGB1,MRPL24,MFGE8,ARPC3,ACTB,CD151,NDUFC2,PSMB6,CALR	eF	RNA	severe_ENDO
TRUE	0.000113048	1386	105	32	0.304762	0.023088	GO:0044877	GO:MF	protein-containing complex binding	14270	6092	IEA,IDA IBA IEA,IEA,ISS IBA IEA,IDA IBA IEA,IDA,IDA IBA NAS IEA,IEA,IDA,IPI,IBA TAS IEA,IEA,IDA,IBA,ISS,IDA,IDA,IDA IEA,HDA,IEA,IDA ISS IBA,IDA IBA,IBA,IDA IBA,IDA,IPI IMP IBA TAS IEA,IBA,IEA,IDA IBA,HDA,IDA IPI IEA,IPI TAS	SARNP,BICD1,PPP1CA,TPM4,DSTN,TOP1,MYH9,UQCRC1,GNB2,PIK3R1,MARCKS,MORF4L1,SNX2,ZNHIT1,NAPA,SNX1,CXCL12,ESR1,PKM,PRKCSH,CFL1,EIF1,TAGLN2,ACTR3,XBP1,ITGB1,B2M,MFGE8,ARPC3,ACTB,CD151,CALR	eF	RNA	severe_ENDO
TRUE	0.000133726	7900	172	124	0.72093	0.0156962	GO:0044237	GO:BP	cellular metabolic process	15790	11488	ISS IBA IEA,IEA,IBA IEA,IEA,IDA IMP ISS IBA TAS IEA,IBA,IDA ISS TAS,IDA IMP IBA IEA,IDA IMP,IDA IMP IEP IBA TAS IEA,IGI IBA,IDA IMP ISS IBA IEA,IDA IBA IEA,IDA IBA IEA,IDA IBA TAS IEA,IDA IMP ISS IBA TAS NAS IEA,IDA,IDA IEA,IDA IBA IEA,IDA IBA IEA,TAS NAS,ISS NAS,NAS,TAS,IEA,IBA NAS IEA,IDA NAS IEA,IDA IMP IBA TAS IEA,NAS,IBA TAS,IDA IMP IBA IEA,IDA IMP ISS IBA IEA,IDA IBA IEA,IDA IMP IEP IBA TAS…	AFG3L2,HERC2,HES4,USP48,PUM1,ZCCHC17,SCP2,TMEM59,GNAI3,IFI16,DCAF6,RC3H1,PCBP1,POLE4,ATIC,TADA3,UBE2E1,RHOA,TFDP2,MBNL1,NDUFB5,DNAJC19,MED28,METAP1,PLA2G12A,MED10,BRD8,ETF1,TTC1,CCNG1,TRIM27,EHMT2,RING1,CDKN1A,ATG5,AMD1,PHF14,AGR2,MRPS24,ABHD11,SLC25A13,CUX1,SRPK2,BRAF,INTS10,CEBPD,YWHAZ,ENY2,TATDN1,CBWD5,UBQLN1,TRDMT1,WAC,EPC1,SMNDC1,CTBP2,MTG1,TALDO1,MRPL23,CTR9,PIK3C2A,OTUB1,MACROD1,RELA,MRPL1…	epithelial	RNA	all_ENDO
TRUE	0.000142455	8919	172	134	0.77907	0.0150241	GO:0008152	GO:BP	metabolic process	15790	3178	IDA IMP ISS IBA IEA,IDA IBA IEA,IBA IEA,IBA IEA,IDA IMP ISS IBA TAS IEA,IBA,IDA ISS IBA TAS IEA,IDA IMP IBA IEA,IDA IMP,IBA NAS IEA,IDA IMP IEP IBA TAS IEA,IGI IBA IEA,IDA IMP ISS IBA IEA,IDA IBA IEA,IDA IBA IEA,IDA IBA TAS IEA,IDA IMP ISS IBA TAS NAS IEA,IDA IBA TAS IEA,IDA IEA,IDA IBA IEA,IDA IBA IEA,TAS NAS,ISS NAS,NAS,TAS IEA,IEA,IBA NAS IEA,IDA IBA IEA,IDA IBA NAS IEA,IDA IMP IBA TAS IEA,NAS…	AFG3L2,HERC2,HES4,USP48,PUM1,ZCCHC17,SCP2,TMEM59,GNAI3,PSMD4,IFI16,DCAF6,RC3H1,PCBP1,POLE4,ATIC,TADA3,UBE2E1,RHOA,TFDP2,MBNL1,NDUFB5,DNAJC19,MED28,METAP1,PLA2G12A,MED10,SKP1,BRD8,ETF1,TTC1,CCNG1,TRIM27,EHMT2,RING1,CDKN1A,SENP6,ATG5,AMD1,PHF14,AGR2,MRPS24,ABHD11,SLC25A13,CUX1,SRPK2,BRAF,INTS10,CEBPD,YWHAZ,OXR1,ENY2,TATDN1,CBWD5,UBQLN1,TRDMT1,WAC,EPC1,SMNDC1,CTBP2,MTG1,TALDO1,MRPL23,CTR9,PIK3C2A,OT…	epithelial	RNA	all_ENDO
TRUE	0.000153184	13232	172	168	0.976744	0.0126965	GO:0110165	GO:CC	cellular anatomical entity	15790	3447	IDA ISS IBA TAS IEA,IDA HDA IBA TAS IEA,ISA IEA,IDA IBA TAS IEA,ISS IEA,IDA IBA TAS IEA,IEA,IDA HDA ISS TAS IEA,IDA HDA IBA IEA,IDA HDA IBA TAS IEA,IDA ISS IBA TAS IEA,IDA IBA IEA,IDA IPI HDA IBA TAS IEA,HDA IBA TAS,IDA IBA TAS IEA,IMP ISS IEA,IDA IBA IEA,IDA HDA IBA TAS IEA,IDA IMP HDA IBA TAS IEA,IDA IPI IBA TAS IEA,IDA HDA IBA TAS IEA,IDA IBA IEA,IDA ISO IBA TAS NAS IEA,IDA IBA TAS IEA,IDA IMP…	AFG3L2,HERC2,HES4,USP48,PHACTR4,PUM1,ZCCHC17,SCP2,TMEM59,GNAI3,PSMD4,UBAP2L,IFI16,TAGLN2,DCAF6,RC3H1,XPR1,PCBP1,DCTN1,POLE4,ATIC,MFF,TADA3,UBE2E1,RHOA,MANF,TFDP2,MBNL1,NDUFB5,DNAJC19,MED28,CXCL3,CXCL2,METAP1,PLA2G12A,SORBS2,MED10,SKP1,BRD8,ETF1,TTC1,CCNG1,TRIM27,EHMT2,RING1,CDKN1A,SMAP1,SENP6,ATG5,AMD1,PHF14,AGR2,MRPS24,ABHD11,SLC25A13,TRIP6,CUX1,SRPK2,BRAF,DEFB1,INTS10,RAB11FIP1,CEBPD,YWHAZ,OXR1…	epithelial	RNA	all_ENDO
TRUE	0.000153786	11	109	4	0.0366972	0.363636	WP:WP4629	WP	Aerobic glycolysis	14527	177	WP,WP,WP,WP	PKM,ALDOA,PGK1,TPI1	eF	RNA	all_ENDO
TRUE	0.000206743	296	105	15	0.142857	0.0506757	GO:0045296	GO:MF	cadherin binding	14270	6128	HDA,IDA,HDA,HDA,HDA,HDA,HDA,HDA,HDA,HDA,HDA,HDA,HDA,HDA,HDA	BZW1,PPP1CA,MYH9,ANXA2,ALDOA,SNX2,SNX1,PKM,YWHAB,MAPRE1,TAGLN2,ITGB1,PSMB6,CALD1,PCBP1	eF	RNA	severe_ENDO
TRUE	0.00021221	372	105	14	0.133333	0.0376344	REAC:R-HSA-422475	REAC	Axon guidance	14270	188	REAC,REAC,REAC,REAC,REAC,REAC,REAC,REAC,REAC,REAC,REAC,REAC,REAC,REAC	MYH9,RHOA,PIK3R1,CXCL12,UBC,COL5A2,CFL1,CSNK2A1,ACTR3,COL4A2,ITGB1,ARPC3,ACTB,PSMB6	eF	RNA	severe_ENDO
TRUE	0.000218946	689	105	22	0.209524	0.0319303	GO:0070161	GO:CC	anchoring junction	14270	2445	IDA,IDA,IDA HDA IEA,HDA,ISS IEA,HDA,HDA,IDA HDA,IEA,HDA,HDA,IDA HDA,IDA,HDA IEA,IDA HDA IEA,IDA HDA IBA IEA,HDA,HDA,IDA IMP HDA ISS,HDA,HDA,HDA	RSU1,PPP1CA,TGFB1I1,TPM4,MYH9,GNB2,ANXA2,RHOA,PIK3R1,MARCKS,YWHAB,CFL1,MAPRE1,ACTR3,TRIP6,ITGB1,B2M,ARPC3,ACTB,CD151,JAK1,CALR	eF	RNA	severe_ENDO
TRUE	0.000222928	6358	172	100	0.581395	0.0157282	WP:000000	WP	WIKIPATHWAYS	15790	1	WP,WP,WP,WP,WP,WP,WP,WP,WP,WP,WP,WP,WP,WP,WP,WP,WP,WP,WP,WP,WP,WP,WP,WP,WP,WP,WP,WP,WP,WP,WP,WP,WP,WP,WP,WP,WP,WP,WP,WP,WP,WP,WP,WP,WP,WP,WP,WP,WP,WP,WP,WP,WP,WP,WP,WP,WP,WP,WP,WP,WP,WP,WP,WP,WP,WP,WP,WP,WP,WP,WP,WP,WP,WP,WP,WP,WP,WP,WP,WP,WP,WP,WP,WP,WP,WP,WP,WP,WP,WP,WP,WP,WP,WP,WP,WP,WP,WP,WP,WP	AFG3L2,HERC2,HES4,SCP2,TMEM59,GNAI3,PSMD4,UBAP2L,PCBP1,DCTN1,POLE4,ATIC,UBE2E1,RHOA,MANF,TFDP2,MBNL1,NDUFB5,CXCL3,CXCL2,PLA2G12A,SORBS2,SKP1,ETF1,CCNG1,EHMT2,RING1,CDKN1A,ATG5,AMD1,AGR2,ABHD11,SLC25A13,CUX1,SRPK2,BRAF,INTS10,CEBPD,YWHAZ,SURF4,CTBP2,TALDO1,CTR9,PARVA,PIK3C2A,RELA,NDUFV1,STRAP,SMARCD1,KRT8,CBX5,SMARCC2,TDG,VPS36,CUL4A,CHD8,NFKBIA,DAAM1,PPP2R5E,TNFAIP2,NUDT14,EIF2AK4,HEXA,IDH2,QPRT,…	epithelial	RNA	all_ENDO
TRUE	0.000229346	12	109	4	0.0366972	0.333333	WP:WP1946	WP	Cori cycle	14527	732	WP,WP,WP,WP	ALDOA,PGK1,TPI1,PGAM1	eF	RNA	all_ENDO
TRUE	0.000250853	10788	109	104	0.954128	0.00964034	GO:0005515	GO:MF	protein binding	14527	1495	IPI IEA,IPI,HDA IEA,IPI,IDA IPI TAS IEA,IPI ISS IBA IEA,EXP IPI IEA,IPI,IPI,IPI,IPI,IPI HDA IBA IEA,IPI IEA,IDA IPI HDA,IPI IEA,IPI,IDA IPI HDA TAS,IPI,IDA IPI,IPI,IPI,IPI,IDA IPI IBA IEA,IPI,IPI HDA IBA IEA,IPI,IPI IBA,IDA IPI ISS IEA,IPI,IPI,IDA IPI,IPI,IPI IEA,IDA IPI HDA IBA NAS IEA,IDA IPI IBA IEA,IPI,IPI HDA IEA,IDA IPI IEA,IPI HDA,IPI TAS,IPI IEA,IPI,IPI,IPI ISS IBA IEA,IDA IPI TAS,IPI IEA…	COPA,RNF187,BZW1,ELP5,GRN,TPM4,FKBP8,RHOA,RCN1,RPN1,TOP1,ANXA2,KATNBL1,PKM,ARHGAP4,SF3B2,ALDOA,PGK1,ARF4,RBBP6,MORF4L2,MORF4L1,DSTN,MGP,TAGLN2,ISYNA1,TCIM,PIK3R1,TGFB1I1,SAR1A,SRM,WDR83OS,SEC31A,MYH9,DNAJA1,ZNHIT1,YWHAB,CD151,PCBP1,CSNK2A1,PRKCSH,SARNP,DIO2,NAPA,XBP1,XPO1,RTRAF,ATP6AP2,TMSB10,UQCRC1,ACTR3,CALR,CFL1,DYNLL1,MFGE8,IFT57,ITGB1,MARCKS,SSB,WDR86,COL5A2,GNB2,FLNA,ARL6IP5,PPP1CA,RALY,ARP…	eF	RNA	all_ENDO
TRUE	0.000272131	5974	105	68	0.647619	0.0113827	WP:000000	WP	WIKIPATHWAYS	14270	1	WP,WP,WP,WP,WP,WP,WP,WP,WP,WP,WP,WP,WP,WP,WP,WP,WP,WP,WP,WP,WP,WP,WP,WP,WP,WP,WP,WP,WP,WP,WP,WP,WP,WP,WP,WP,WP,WP,WP,WP,WP,WP,WP,WP,WP,WP,WP,WP,WP,WP,WP,WP,WP,WP,WP,WP,WP,WP,WP,WP,WP,WP,WP,WP,WP,WP,WP,WP	XPO1,ARHGAP4,RCN1,PPP1CA,TGFB1I1,GRN,NDUFA7,TPM4,DSTN,TOP1,MYH9,UQCRC1,GNB2,ANXA2,RHOA,ALDOA,SAR1A,SEC31A,PIK3R1,ALG5,MARCKS,MGP,MORF4L1,CAVIN3,SNX2,ATP2B4,NAPA,RPN1,CXCL12,SF3B2,ESR1,UBC,TMSB10,PKM,COL5A2,ARF4,SKP1,DYNLL1,YWHAB,CFL1,MAPRE1,GABARAP,EIF1,PGK1,RAB5C,CSNK2A1,ACTR3,SF3B1,COL4A2,SRM,XBP1,ATXN2,ITGB1,B2M,MFGE8,SH3BGRL3,DNAJA1,ARPC3,DIO2,ACTB,CD151,VKORC1,NDUFC2,JAK1,PSMB6,CALR,CALD1,PC…	eF	RNA	severe_ENDO
TRUE	0.000305456	9860	172	142	0.825581	0.0144016	GO:0043231	GO:CC	intracellular membrane-bounded organelle	15790	1887	IDA ISS IBA TAS IEA,IDA TAS IEA,IEA,IDA IBA TAS IEA,IDA,IEA,IDA ISS TAS IEA,IDA IBA IEA,IDA HDA IEA,IDA IBA TAS,IDA IBA IEA,IDA IBA IEA,IDA TAS IEA,IBA,IDA IBA TAS IEA,IDA IEA,IDA IPI IBA TAS IEA,IDA IBA IEA,IDA TAS NAS IEA,IDA IBA TAS IEA,IMP TAS IEA,IDA HDA IBA IEA,IDA IBA TAS IEA,IDA IBA IEA,IDA IPI IBA TAS NAS IEA,IDA ISS IBA NAS IEA,IDA IPI IBA IEA,TAS NAS,IDA IPI IBA TAS IEA,IDA IBA TAS IC,…	AFG3L2,HERC2,HES4,USP48,PUM1,ZCCHC17,SCP2,TMEM59,GNAI3,PSMD4,UBAP2L,IFI16,DCAF6,XPR1,PCBP1,DCTN1,POLE4,MFF,TADA3,UBE2E1,RHOA,MANF,TFDP2,MBNL1,NDUFB5,DNAJC19,MED28,SORBS2,MED10,SKP1,BRD8,TTC1,CCNG1,TRIM27,EHMT2,RING1,CDKN1A,SENP6,ATG5,PHF14,AGR2,MRPS24,ABHD11,SLC25A13,TRIP6,CUX1,SRPK2,BRAF,DEFB1,INTS10,RAB11FIP1,CEBPD,YWHAZ,OXR1,ENY2,TATDN1,CBWD5,UBQLN1,SURF4,TRDMT1,WAC,EPC1,SMNDC1,CTBP2,MTG1,TALD…	epithelial	RNA	all_ENDO
TRUE	0.000335329	2846	105	47	0.447619	0.0165144	GO:0031982	GO:CC	vesicle	14270	1231	IDA,IDA HDA ISS IBA TAS IEA,HDA,HDA,IDA HDA TAS,HDA,HDA,HDA ISS IEA,HDA,IDA HDA IBA TAS IEA,IDA IMP HDA TAS,IDA HDA TAS,IDA IBA,IDA IBA TAS NAS IEA,HDA,HDA,IDA IBA IEA,HDA,IDA IBA IEA,IEA,HDA,HDA TAS,HDA TAS,HDA,TAS,HDA IEA,HDA,IDA TAS IEA,IEA,HDA,IDA HDA TAS IEA,HDA,HDA,HDA,TAS,HDA TAS IEA,HDA TAS,HDA IEA,HDA,HDA,HDA,HDA,TAS,TAS,HDA,HDA ISS TAS IEA,HDA	BICD1,COPA,RSU1,PPP1CA,GRN,TPM4,DSTN,MYH9,GNB2,ANXA2,RHOA,ALDOA,SAR1A,SEC31A,MARCKS,MGP,SNX2,NAPA,SNX1,RPN1,CXCL12,UBC,PKM,ARF4,DYNLL1,YWHAB,CFL1,KDELR1,GABARAP,PGK1,RAB5C,TAGLN2,ACTR3,COL4A2,SRP14,ITGB1,B2M,MFGE8,SH3BGRL3,DNAJA1,ARPC3,ACTB,NDUFC2,JAK1,PSMB6,CALR,PCBP1	eF	RNA	severe_ENDO
TRUE	0.000365807	4619	172	86	0.5	0.0186187	GO:0006139	GO:BP	nucleobase-containing compound metabolic process	15790	2013	IEA,IBA IEA,IDA IMP ISS IBA IEA,IBA,IDA,IDA IMP,IGI IBA,IDA IMP ISS IBA IEA,IDA IBA IEA,IDA IBA IEA,IDA IBA TAS IEA,IDA IMP ISS IBA TAS NAS,IDA,IEA,IDA IBA IEA,IDA IBA IEA,NAS,NAS,IBA NAS IEA,IDA NAS IEA,IEA,IDA IBA IEA,IDA IMP ISS IBA IEA,IDA IBA IEA,IMP IEA,IEA,ISS IBA IEA,IDA,TAS IEA,IDA IBA TAS IEA,IDA IBA NAS IEA,IBA TAS NAS IEA,IDA,IDA IBA NAS IEA,IEA,IDA ISS TAS IEA,IMP,IDA IBA TAS NAS IEA…	HERC2,HES4,PUM1,ZCCHC17,GNAI3,IFI16,DCAF6,RC3H1,PCBP1,POLE4,ATIC,TADA3,UBE2E1,RHOA,TFDP2,MBNL1,NDUFB5,MED28,MED10,BRD8,ETF1,TRIM27,EHMT2,RING1,CDKN1A,ATG5,PHF14,SLC25A13,CUX1,SRPK2,INTS10,CEBPD,YWHAZ,ENY2,TATDN1,TRDMT1,WAC,EPC1,SMNDC1,CTBP2,TALDO1,CTR9,OTUB1,MACROD1,RELA,NDUFV1,CREBZF,STRAP,SMARCD1,CBX5,SMARCC2,TDG,CUL4A,CHD8,NFKBIA,NUDT14,EIF2AK4,IDH2,QPRT,PPP4C,SF3B3,NSRP1,STAT3,SRSF1,USP14,CCD…	epithelial	RNA	all_ENDO
TRUE	0.000367505	1431	105	28	0.266667	0.0195667	REAC:R-HSA-168256	REAC	Immune System	14270	1118	REAC,REAC,REAC,REAC,REAC,REAC,REAC,REAC,REAC,REAC,REAC,REAC,REAC,REAC,REAC,REAC,REAC,REAC,REAC,REAC,REAC,REAC,REAC,REAC,REAC,REAC,REAC,REAC	GRN,MYH9,ANXA2,RHOA,ALDOA,SEC31A,PIK3R1,RBBP6,UBC,PKM,SKP1,PRKCSH,DYNLL1,YWHAB,CFL1,IKBIP,RAB5C,ACTR3,SRP14,FBXO21,ITGB1,B2M,ARPC3,ACTB,NDUFC2,JAK1,PSMB6,CALR	eF	RNA	severe_ENDO
TRUE	0.000373061	390	105	14	0.133333	0.0358974	REAC:R-HSA-9675108	REAC	Nervous system development	14270	1506	REAC,REAC,REAC,REAC,REAC,REAC,REAC,REAC,REAC,REAC,REAC,REAC,REAC,REAC	MYH9,RHOA,PIK3R1,CXCL12,UBC,COL5A2,CFL1,CSNK2A1,ACTR3,COL4A2,ITGB1,ARPC3,ACTB,PSMB6	eF	RNA	severe_ENDO
TRUE	0.000375812	5549	109	65	0.59633	0.0117138	KEGG:00000	KEGG	KEGG root term	14527	1	KEGG,KEGG,KEGG,KEGG,KEGG,KEGG,KEGG,KEGG,KEGG,KEGG,KEGG,KEGG,KEGG,KEGG,KEGG,KEGG,KEGG,KEGG,KEGG,KEGG,KEGG,KEGG,KEGG,KEGG,KEGG,KEGG,KEGG,KEGG,KEGG,KEGG,KEGG,KEGG,KEGG,KEGG,KEGG,KEGG,KEGG,KEGG,KEGG,KEGG,KEGG,KEGG,KEGG,KEGG,KEGG,KEGG,KEGG,KEGG,KEGG,KEGG,KEGG,KEGG,KEGG,KEGG,KEGG,KEGG,KEGG,KEGG,KEGG,KEGG,KEGG,KEGG,KEGG,KEGG,KEGG	TPM4,RHOA,RPN1,ANXA2,PKM,SF3B2,ALDOA,PGK1,ARF4,ISYNA1,PIK3R1,SAR1A,SRM,SEC31A,MYH9,DNAJA1,YWHAB,PCBP1,CSNK2A1,PRKCSH,DIO2,NAPA,XBP1,XPO1,ATP6AP2,UQCRC1,ACTR3,CALR,CFL1,DYNLL1,IFT57,ITGB1,MARCKS,SSB,COL5A2,GNB2,FLNA,PPP1CA,ARPC2,CKAP4,PSMB6,ODC1,RAB5C,CITED2,PSMD8,KDELR1,CHMP3,ATXN2,MRPL24,TPI1,COL4A2,SH3GLB1,NDUFA7,SRP14,SNX3,MIF,EPHX1,TAX1BP1,SF3B1,GSTP1,RNASEH2C,ACTB,SPG21,GPX8,PGAM1	eF	RNA	all_ENDO
TRUE	0.000406063	13319	172	168	0.976744	0.0126136	GO:0005575	GO:CC	cellular_component	15790	197	IDA ISS IBA TAS IEA,IDA HDA IBA TAS IEA,ISA IEA,IDA IBA TAS IEA,ISS IEA,IDA IBA TAS IEA,IEA,IDA HDA ISS TAS IEA,IDA HDA IBA IEA,IDA HDA IBA TAS IEA,IDA ISS IBA TAS NAS IEA,IDA IBA IEA,IDA IPI HDA IBA TAS IEA,HDA IBA TAS,IDA IBA TAS IEA,IMP ISS IEA,IDA IBA IEA,IDA HDA IBA TAS IEA,IDA IMP HDA IBA TAS IEA,IDA IPI IBA TAS IEA,IDA HDA IBA TAS IEA,IDA IBA IEA,IDA ISO IBA TAS NAS IEA,IDA IBA TAS IEA,IDA…	AFG3L2,HERC2,HES4,USP48,PHACTR4,PUM1,ZCCHC17,SCP2,TMEM59,GNAI3,PSMD4,UBAP2L,IFI16,TAGLN2,DCAF6,RC3H1,XPR1,PCBP1,DCTN1,POLE4,ATIC,MFF,TADA3,UBE2E1,RHOA,MANF,TFDP2,MBNL1,NDUFB5,DNAJC19,MED28,CXCL3,CXCL2,METAP1,PLA2G12A,SORBS2,MED10,SKP1,BRD8,ETF1,TTC1,CCNG1,TRIM27,EHMT2,RING1,CDKN1A,SMAP1,SENP6,ATG5,AMD1,PHF14,AGR2,MRPS24,ABHD11,SLC25A13,TRIP6,CUX1,SRPK2,BRAF,DEFB1,INTS10,RAB11FIP1,CEBPD,YWHAZ,OXR1…	epithelial	RNA	all_ENDO
TRUE	0.000409315	9077	109	95	0.87156	0.010466	GO:0005737	GO:CC	cytoplasm	14527	309	IDA ISS IBA TAS IEA,IDA IEA,IDA IBA,IDA IBA IEA,IDA ISS TAS IEA,TAS IEA,IDA IBA IEA,IEA,IDA IMP IBA TAS IEA,IDA IBA TAS IEA,IDA IPI ISS IBA TAS NAS IEA,IDA IEA,IDA IBA TAS IEA,IEA,IDA HDA ISS IBA TAS NAS IEA,IDA IBA TAS IEA,IBA TAS IEA,IBA TAS IEA,IDA TAS IEA,TAS IEA,IBA IEA,TAS,IBA TAS IEA,IDA IBA IEA,IDA ISS TAS IEA,IDA IEA,IDA IBA IEA,IBA TAS,IDA IEA,IDA IMP IBA TAS NAS IEA,IDA ISS IBA TAS IEA…	COPA,RNF187,BZW1,ELP5,GRN,TPM4,FKBP8,PTOV1,RHOA,RCN1,RPN1,TOP1,ANXA2,KATNBL1,PKM,ARHGAP4,ALDOA,PGK1,ARF4,RBBP6,DSTN,TAGLN2,ISYNA1,TCIM,PIK3R1,TGFB1I1,SAR1A,SRM,WDR83OS,SEC31A,MYH9,DNAJA1,YWHAB,CD151,PCBP1,CSNK2A1,PRKCSH,SARNP,NAPA,XBP1,XPO1,RTRAF,ATP6AP2,TMSB10,UQCRC1,ACTR3,CALR,CFL1,DYNLL1,MFGE8,IFT57,ITGB1,MARCKS,MRPS35,SSB,COL5A2,GNB2,FLNA,ARL6IP5,PPP1CA,ARPC2,CKAP4,EID1,RND3,HDLBP,PSMB6,ODC1,…	eF	RNA	all_ENDO
TRUE	0.000412054	14	23	3	0.130435	0.214286	CORUM:6665	CORUM	ATAC complex, YEATS2-linked	15790	2293	CORUM,CORUM,CORUM	UBAP2L,POLE4,TADA3	epithelial	RNA	all_ENDO
TRUE	0.00043892	10582	172	148	0.860465	0.013986	GO:0043227	GO:CC	membrane-bounded organelle	15790	1883	IDA ISS IBA TAS IEA,IDA TAS IEA,IEA,IDA IBA TAS IEA,IDA,IEA,IDA ISS TAS IEA,IDA HDA IBA IEA,IDA HDA IEA,IDA IBA TAS,IDA IBA IEA,IDA IBA IEA,HDA,IDA TAS IEA,IBA,IDA HDA IBA TAS IEA,IDA IEA,IDA IPI IBA TAS IEA,HDA,IDA IBA IEA,IDA TAS NAS IEA,IDA IBA TAS IEA,IDA IMP HDA TAS IEA,IDA HDA IBA IEA,IDA IBA TAS IEA,IDA IBA IEA,IDA IPI IBA TAS NAS IEA,IDA ISS IBA NAS IEA,IDA IPI IBA IEA,TAS NAS,IDA IPI IBA…	AFG3L2,HERC2,HES4,USP48,PUM1,ZCCHC17,SCP2,TMEM59,GNAI3,PSMD4,UBAP2L,IFI16,TAGLN2,DCAF6,XPR1,PCBP1,DCTN1,POLE4,ATIC,MFF,TADA3,UBE2E1,RHOA,MANF,TFDP2,MBNL1,NDUFB5,DNAJC19,MED28,SORBS2,MED10,SKP1,BRD8,TTC1,CCNG1,TRIM27,EHMT2,RING1,CDKN1A,SENP6,ATG5,PHF14,AGR2,MRPS24,ABHD11,SLC25A13,TRIP6,CUX1,SRPK2,BRAF,DEFB1,INTS10,RAB11FIP1,CEBPD,YWHAZ,OXR1,ENY2,TATDN1,CBWD5,UBQLN1,SURF4,TRDMT1,WAC,EPC1,SMNDC1,CTB…	epithelial	RNA	all_ENDO
TRUE	0.000445161	461	109	18	0.165138	0.0390456	GO:0050839	GO:MF	cell adhesion molecule binding	14527	7974	HDA,HDA,HDA,HDA,HDA,IDA HDA,HDA,IDA IPI IEA,HDA,IPI,IEA,IPI IMP HDA IBA TAS IEA,HDA,IDA,HDA,HDA,IEA,HDA	BZW1,ANXA2,PKM,ALDOA,TAGLN2,MYH9,YWHAB,CD151,PCBP1,CALR,MFGE8,ITGB1,FLNA,PPP1CA,HDLBP,PSMB6,CCN1,SH3GLB1	eF	RNA	all_ENDO
TRUE	0.000455217	356	109	16	0.146789	0.0449438	GO:0005925	GO:CC	focal adhesion	14527	453	HDA,HDA,IDA HDA IEA,ISS IEA,HDA,HDA,HDA,HDA,IDA HDA,IDA HDA IBA IEA,HDA,HDA,HDA,HDA IEA,HDA,HDA ISS	TPM4,RHOA,TGFB1I1,MYH9,YWHAB,CD151,ACTR3,CALR,CFL1,ITGB1,MARCKS,GNB2,FLNA,ARPC2,RND3,ACTB	eF	RNA	all_ENDO
TRUE	0.000493647	5490	105	63	0.6	0.0114754	KEGG:00000	KEGG	KEGG root term	14270	1	KEGG,KEGG,KEGG,KEGG,KEGG,KEGG,KEGG,KEGG,KEGG,KEGG,KEGG,KEGG,KEGG,KEGG,KEGG,KEGG,KEGG,KEGG,KEGG,KEGG,KEGG,KEGG,KEGG,KEGG,KEGG,KEGG,KEGG,KEGG,KEGG,KEGG,KEGG,KEGG,KEGG,KEGG,KEGG,KEGG,KEGG,KEGG,KEGG,KEGG,KEGG,KEGG,KEGG,KEGG,KEGG,KEGG,KEGG,KEGG,KEGG,KEGG,KEGG,KEGG,KEGG,KEGG,KEGG,KEGG,KEGG,KEGG,KEGG,KEGG,KEGG,KEGG,KEGG	XPO1,BICD1,PPP1CA,NDUFA7,TPM4,MYH9,UQCRC1,GNB2,ANXA2,RHOA,ALDOA,THOC7,SAR1A,SEC31A,PIK3R1,ALG5,MARCKS,SNX2,ATP2B4,NAPA,SNX1,RPN1,CXCL12,SF3B2,ESR1,UBC,PKM,COL5A2,ARF4,SKP1,PRKCSH,DYNLL1,YWHAB,CFL1,KDELR1,GABARAP,PGK1,RAB5C,CSNK2A1,SSB,ACTR3,SF3B1,COL4A2,GPX8,SRP14,TRIP6,SRM,XBP1,ATXN2,ITGB1,MRPL24,B2M,DNAJA1,ARPC3,DIO2,ACTB,VKORC1,NDUFC2,JAK1,PSMB6,CALR,CALD1,PCBP1	eF	RNA	severe_ENDO
TRUE	0.000576586	362	109	16	0.146789	0.0441989	GO:0030055	GO:CC	cell-substrate junction	14527	872	HDA,HDA,IDA HDA IEA,ISS IEA,HDA,HDA,HDA,HDA,IDA HDA,IDA HDA IBA IEA,HDA,HDA,HDA,HDA IEA,HDA,HDA ISS	TPM4,RHOA,TGFB1I1,MYH9,YWHAB,CD151,ACTR3,CALR,CFL1,ITGB1,MARCKS,GNB2,FLNA,ARPC2,RND3,ACTB	eF	RNA	all_ENDO
TRUE	0.000601289	32	109	5	0.0458716	0.15625	WP:WP534	WP	Glycolysis and gluconeogenesis	14527	326	WP,WP,WP,WP,WP	PKM,ALDOA,PGK1,TPI1,PGAM1	eF	RNA	all_ENDO
TRUE	0.0006314	3005	109	44	0.40367	0.0146423	CORUM:0000000	CORUM	CORUM root	14527	1	CORUM,CORUM,CORUM,CORUM,CORUM,CORUM,CORUM,CORUM,CORUM,CORUM,CORUM,CORUM,CORUM,CORUM,CORUM,CORUM,CORUM,CORUM,CORUM,CORUM,CORUM,CORUM,CORUM,CORUM,CORUM,CORUM,CORUM,CORUM,CORUM,CORUM,CORUM,CORUM,CORUM,CORUM,CORUM,CORUM,CORUM,CORUM,CORUM,CORUM,CORUM,CORUM,CORUM,CORUM	BZW1,ELP5,GRN,FKBP8,RHOA,RPN1,ANXA2,KATNBL1,SF3B2,MORF4L2,MORF4L1,PIK3R1,MYH9,ZNHIT1,YWHAB,CD151,CSNK2A1,XPO1,RTRAF,ACTR3,CALR,CFL1,DYNLL1,MFGE8,IFT57,ITGB1,MRPS35,SSB,GNB2,PPP1CA,RALY,ARPC2,SUB1,MED10,HDLBP,PSMB6,CCN1,PSMD8,CHMP3,MRPL24,NDUFA7,SRP14,SF3B1,ACTB	eF	RNA	all_ENDO
TRUE	0.000646556	178	109	9	0.0825688	0.0505618	KEGG:04810	KEGG	Regulation of actin cytoskeleton	14527	359	KEGG,KEGG,KEGG,KEGG,KEGG,KEGG,KEGG,KEGG,KEGG	RHOA,PIK3R1,MYH9,ACTR3,CFL1,ITGB1,PPP1CA,ARPC2,ACTB	eF	RNA	all_ENDO
TRUE	0.000686476	6381	172	106	0.616279	0.0166118	GO:0005634	GO:CC	nucleus	15790	243	IDA TAS IEA,IEA,IDA IBA TAS IEA,IDA,IEA,IDA,IDA,IDA IBA TAS,IDA IBA IEA,IDA IBA IEA,IDA TAS IEA,IDA IBA TAS IEA,IDA IEA,IDA IPI IBA TAS IEA,IDA TAS NAS IEA,IDA IBA TAS IEA,IEA,HDA,IDA IBA TAS IEA,IDA IBA IEA,IDA,IDA IPI IBA IEA,TAS NAS,IDA IPI IBA TAS IEA,IDA IBA TAS IC,IDA TAS IEA,IBA TAS IEA,IDA TAS IEA,IDA ISS IBA TAS IEA,IDA IBA TAS IEA,IDA IMP IBA TAS IEA,IDA IBA IEA,IDA IEA,IDA IEA,IDA IEA,…	HERC2,HES4,USP48,PUM1,ZCCHC17,SCP2,GNAI3,PSMD4,UBAP2L,IFI16,DCAF6,PCBP1,DCTN1,POLE4,TADA3,UBE2E1,RHOA,MANF,TFDP2,MBNL1,NDUFB5,MED28,SORBS2,MED10,SKP1,BRD8,CCNG1,TRIM27,EHMT2,RING1,CDKN1A,SENP6,PHF14,TRIP6,CUX1,SRPK2,BRAF,INTS10,CEBPD,YWHAZ,OXR1,ENY2,TATDN1,CBWD5,UBQLN1,SURF4,TRDMT1,WAC,EPC1,SMNDC1,CTBP2,TALDO1,MRPL23,CTR9,PARVA,PIK3C2A,OTUB1,MACROD1,RELA,CDK2AP2,CREBZF,HIKESHI,STRAP,SMARCD1,KRT8,…	epithelial	RNA	all_ENDO
TRUE	0.000798852	543	105	16	0.152381	0.0294659	REAC:R-HSA-199991	REAC	Membrane Trafficking	14270	1346	REAC,REAC,REAC,REAC,REAC,REAC,REAC,REAC,REAC,REAC,REAC,REAC,REAC,REAC,REAC,REAC	BICD1,COPA,MYH9,SEC31A,SNX2,NAPA,UBC,ARF4,DYNLL1,YWHAB,KDELR1,GABARAP,RAB5C,ACTR3,ARPC3,ACTB	eF	RNA	severe_ENDO
TRUE	0.00117794	72	105	6	0.0571429	0.0833333	KEGG:05100	KEGG	Bacterial invasion of epithelial cells	14270	416	KEGG,KEGG,KEGG,KEGG,KEGG,KEGG	RHOA,PIK3R1,ACTR3,ITGB1,ARPC3,ACTB	eF	RNA	severe_ENDO
TRUE	0.00125236	7680	109	81	0.743119	0.0105469	REAC:0000000	REAC	REACTOME root term	14527	2630	REAC,REAC,REAC,REAC,REAC,REAC,REAC,REAC,REAC,REAC,REAC,REAC,REAC,REAC,REAC,REAC,REAC,REAC,REAC,REAC,REAC,REAC,REAC,REAC,REAC,REAC,REAC,REAC,REAC,REAC,REAC,REAC,REAC,REAC,REAC,REAC,REAC,REAC,REAC,REAC,REAC,REAC,REAC,REAC,REAC,REAC,REAC,REAC,REAC,REAC,REAC,REAC,REAC,REAC,REAC,REAC,REAC,REAC,REAC,REAC,REAC,REAC,REAC,REAC,REAC,REAC,REAC,REAC,REAC,REAC,REAC,REAC,REAC,REAC,REAC,REAC,REAC,REAC,REAC,REAC…	COPA,ELP5,GRN,TPM4,FKBP8,RHOA,RCN1,RPN1,TOP1,ANXA2,PKM,ARHGAP4,SF3B2,ALDOA,PGK1,ARF4,RBBP6,MORF4L2,MORF4L1,TAGLN2,ISYNA1,PIK3R1,SRM,SEC31A,MYH9,DNAJA1,YWHAB,CD151,PCBP1,CSNK2A1,PRKCSH,SARNP,DIO2,NAPA,XPO1,RTRAF,ATP6AP2,UQCRC1,ACTR3,CALR,CFL1,DYNLL1,MFGE8,IFT57,ITGB1,MARCKS,MRPS35,SSB,COL5A2,GNB2,FLNA,ARL6IP5,PPP1CA,ARPC2,CKAP4,RND3,MED10,HDLBP,PSMB6,ODC1,CCN1,RAB5C,CITED2,PSMD8,KDELR1,CHMP3,MRPL2…	eF	RNA	all_ENDO
TRUE	0.00126874	10672	105	100	0.952381	0.00937032	GO:0005515	GO:MF	protein binding	14270	1495	IPI IEA,IPI IEA,IPI,EXP IPI IEA,IDA IPI ISS IBA,IPI IEA,IPI,HDA IEA,IPI IEA,IPI,IDA IPI IEA,IPI,IPI,IDA IPI TAS IEA,IPI,IPI,IPI ISS IBA IEA,IDA IPI IBA IEA,IPI,IDA IPI HDA IBA NAS IEA,IPI,IPI,IPI IEA,IPI HDA IBA IEA,IPI IBA,IPI,IDA IPI HDA TAS,IPI,IPI,IPI IEA,IPI IEA,IDA IPI ISS IEA,IDA IPI,IPI IEA,IBA TAS IEA,IPI,IPI,IPI,IPI IBA IEA,IDA IPI HDA,IPI,IPI,IDA IPI IMP ISS IBA IEA,IDA IPI,IPI ISS IBA…	XPO1,ARHGAP4,SARNP,FKBP8,BICD1,COPA,RNF187,BZW1,RSU1,RCN1,PPP1CA,TGFB1I1,ELP5,GRN,MCRIP1,NDUFA7,TPM4,DSTN,TOP1,MYH9,MORF4L2,UQCRC1,GNB2,ANXA2,TCIM,RHOA,ALDOA,THOC7,SAR1A,KATNBL1,SEC31A,PIK3R1,EID1,MICU2,MARCKS,MGP,MORF4L1,RBBP6,CAVIN3,SNX2,ZNHIT1,WDR83OS,ATP2B4,RTRAF,NAPA,SNX1,RPN1,CXCL12,SF3B2,ESR1,UBC,TMSB10,PKM,COL5A2,NOLC1,ARF4,SKP1,PRKCSH,DYNLL1,YWHAB,CFL1,KDELR1,MAPRE1,GABARAP,IKBIP,EIF1,PG…	eF	RNA	severe_ENDO
TRUE	0.00132373	4736	172	86	0.5	0.0181588	GO:0046483	GO:BP	heterocycle metabolic process	15790	12812	IEA,IBA IEA,IDA IMP ISS IBA IEA,IBA,IDA,IDA IMP,IGI IBA,IDA IMP ISS IBA IEA,IDA IBA IEA,IDA IBA IEA,IDA IBA TAS IEA,IDA IMP ISS IBA TAS NAS,IDA,IEA,IDA IBA IEA,IDA IBA IEA,NAS,NAS,IBA NAS IEA,IDA NAS IEA,IEA,IDA IBA IEA,IDA IMP ISS IBA IEA,IDA IBA IEA,IMP IEA,IEA,ISS IBA IEA,IDA,TAS IEA,IDA IBA TAS IEA,IDA IBA NAS IEA,IBA TAS NAS IEA,IDA,IDA IBA NAS IEA,IEA,IDA ISS TAS IEA,IMP,IDA IBA TAS NAS IEA…	HERC2,HES4,PUM1,ZCCHC17,GNAI3,IFI16,DCAF6,RC3H1,PCBP1,POLE4,ATIC,TADA3,UBE2E1,RHOA,TFDP2,MBNL1,NDUFB5,MED28,MED10,BRD8,ETF1,TRIM27,EHMT2,RING1,CDKN1A,ATG5,PHF14,SLC25A13,CUX1,SRPK2,INTS10,CEBPD,YWHAZ,ENY2,TATDN1,TRDMT1,WAC,EPC1,SMNDC1,CTBP2,TALDO1,CTR9,OTUB1,MACROD1,RELA,NDUFV1,CREBZF,STRAP,SMARCD1,CBX5,SMARCC2,TDG,CUL4A,CHD8,NFKBIA,NUDT14,EIF2AK4,IDH2,QPRT,PPP4C,SF3B3,NSRP1,STAT3,SRSF1,USP14,CCD…	epithelial	RNA	all_ENDO
TRUE	0.00133561	4255	172	80	0.465116	0.0188014	TF:M07370	TF	Factor: YY1; motif: NNNNAARATGGNNNN	15790	9038	TF,TF,TF,TF,TF,TF,TF,TF,TF,TF,TF,TF,TF,TF,TF,TF,TF,TF,TF,TF,TF,TF,TF,TF,TF,TF,TF,TF,TF,TF,TF,TF,TF,TF,TF,TF,TF,TF,TF,TF,TF,TF,TF,TF,TF,TF,TF,TF,TF,TF,TF,TF,TF,TF,TF,TF,TF,TF,TF,TF,TF,TF,TF,TF,TF,TF,TF,TF,TF,TF,TF,TF,TF,TF,TF,TF,TF,TF,TF,TF	USP48,PUM1,SCP2,TMEM59,PSMD4,UBAP2L,IFI16,RC3H1,XPR1,PCBP1,POLE4,ATIC,TADA3,UBE2E1,MANF,TFDP2,NDUFB5,MED28,MED10,BRD8,ETF1,TTC1,TRIM27,EHMT2,RING1,SENP6,ATG5,AGR2,MRPS24,ABHD11,TRIP6,BRAF,UBQLN1,EPC1,PIK3C2A,OTUB1,MACROD1,CREBZF,HIKESHI,SMARCD1,CBX5,SMARCC2,TDG,MICU2,CHD8,NFKBIA,KLHDC2,MAPK1IP1L,DAAM1,TNFAIP2,QPRT,LONP2,SF3B3,MBTPS1,ALDH3A2,NSRP1,SRSF1,EXOC7,USP14,CCDC124,ECH1,ZNF580,U2AF2,ZMYND8…	epithelial	RNA	all_ENDO
TRUE	0.00134968	366	109	13	0.119266	0.0355191	REAC:R-HSA-6798695	REAC	Neutrophil degranulation	14527	1519	REAC,REAC,REAC,REAC,REAC,REAC,REAC,REAC,REAC,REAC,REAC,REAC,REAC	GRN,RHOA,ANXA2,PKM,ALDOA,ATP6AP2,DYNLL1,CKAP4,RAB5C,SRP14,MIF,GSTP1,PGAM1	eF	RNA	all_ENDO
TRUE	0.00138554	72	109	6	0.0550459	0.0833333	KEGG:05100	KEGG	Bacterial invasion of epithelial cells	14527	416	KEGG,KEGG,KEGG,KEGG,KEGG,KEGG	RHOA,PIK3R1,ACTR3,ITGB1,ARPC2,ACTB	eF	RNA	all_ENDO
TRUE	0.00141334	277	109	12	0.110092	0.0433213	HP:0100659	HP	Abnormal cerebral vascular morphology	14527	16157	HP,HP,HP,HP,HP,HP,HP,HP,HP,HP,HP,HP	GRN,PRKCSH,CALR,COL5A2,GNB2,FLNA,ODC1,CITED2,COL4A2,RNASEH2C,ACTB,TMEM106B	eF	RNA	all_ENDO
TRUE	0.00141936	43	109	5	0.0458716	0.116279	KEGG:00010	KEGG	Glycolysis / Gluconeogenesis	14527	2	KEGG,KEGG,KEGG,KEGG,KEGG	PKM,ALDOA,PGK1,TPI1,PGAM1	eF	RNA	all_ENDO
TRUE	0.00144721	4582	172	84	0.488372	0.0183326	GO:0080090	GO:BP	regulation of primary metabolic process	15790	18641	IBA IEA,IDA ISS IBA IEA,IBA,IDA ISS,IDA IMP,IGI IBA,IMP ISS IBA IEA,IBA IEA,IDA IMP ISS IBA TAS NAS IEA,IDA,IDA IEA,IDA IBA IEA,IDA IBA,ISS,NAS,TAS,IBA NAS IEA,IDA,IDA NAS IEA,IMP TAS,IBA TAS,IDA IBA IEA,IDA IMP IBA IEA,IDA IBA IEA,IDA IMP IEP IBA TAS IEA,IEA,ISS IBA IEA,TAS IEA,IBA TAS,IDA IEA,NAS,IBA NAS IEA,IDA,IEA,IDA IBA NAS IEA,IDA IMP IEA,ISS IEA,IMP,IDA IBA TAS NAS IEA,IMP ISS IBA TAS IEA…	HES4,PUM1,ZCCHC17,SCP2,IFI16,DCAF6,RC3H1,PCBP1,TADA3,UBE2E1,RHOA,TFDP2,MBNL1,DNAJC19,MED28,METAP1,MED10,SKP1,BRD8,ETF1,CCNG1,TRIM27,EHMT2,RING1,CDKN1A,ATG5,PHF14,CUX1,SRPK2,BRAF,INTS10,CEBPD,YWHAZ,OXR1,ENY2,UBQLN1,TRDMT1,WAC,EPC1,CTBP2,MTG1,CTR9,OTUB1,RELA,CREBZF,STRAP,SMARCD1,CBX5,SMARCC2,OSBPL8,TDG,CUL4A,CHD8,NFKBIA,EIF2AK4,PPP4C,LONP2,SF3B3,MBTPS1,NSRP1,STAT3,SRSF1,USP14,CCDC124,NDUFA13,PTOV1,…	epithelial	RNA	all_ENDO
TRUE	0.00148668	6044	109	68	0.623853	0.0112508	WP:000000	WP	WIKIPATHWAYS	14527	1	WP,WP,WP,WP,WP,WP,WP,WP,WP,WP,WP,WP,WP,WP,WP,WP,WP,WP,WP,WP,WP,WP,WP,WP,WP,WP,WP,WP,WP,WP,WP,WP,WP,WP,WP,WP,WP,WP,WP,WP,WP,WP,WP,WP,WP,WP,WP,WP,WP,WP,WP,WP,WP,WP,WP,WP,WP,WP,WP,WP,WP,WP,WP,WP,WP,WP,WP,WP	GRN,TPM4,RHOA,RCN1,RPN1,TOP1,ANXA2,PKM,ARHGAP4,SF3B2,ALDOA,PGK1,ARF4,MORF4L1,DSTN,MGP,PIK3R1,TGFB1I1,SAR1A,SRM,SEC31A,MYH9,DNAJA1,YWHAB,CD151,PCBP1,CSNK2A1,DIO2,NAPA,XBP1,XPO1,ATP6AP2,TMSB10,UQCRC1,ACTR3,CALR,CFL1,DYNLL1,MFGE8,IFT57,ITGB1,MARCKS,COL5A2,GNB2,FLNA,PPP1CA,ARPC2,CKAP4,HDLBP,PSMB6,ODC1,CCN1,RAB5C,PSMD8,ATXN2,TPI1,COL4A2,SH3GLB1,NDUFA7,CAVIN3,MIF,EPHX1,SF3B1,GSTP1,RNASEH2C,ACTB,SH3BGRL…	eF	RNA	all_ENDO
TRUE	0.00159796	9600	172	138	0.802326	0.014375	GO:0005737	GO:CC	cytoplasm	15790	309	IDA ISS IBA TAS IEA,IDA IBA IEA,IDA IBA IEA,IEA,IDA IBA TAS IEA,IEA,IDA ISS TAS IEA,IDA IBA IEA,IDA HDA IEA,IDA IBA TAS,IBA IEA,IDA IPI TAS IEA,TAS,IDA IBA,IMP ISS IEA,IBA,IDA IBA IEA,IDA TAS IEA,IDA IBA TAS IEA,IDA IBA IEA,TAS,IDA IMP IBA TAS IEA,IDA IBA TAS IEA,IDA IEA,IDA IPI IBA TAS NAS IEA,IDA ISS IBA NAS IEA,IEA,IBA TAS IEA,IEA,NAS IEA,IDA IBA TAS IC IEA,IDA,IDA IPI IBA TAS NAS IEA,IDA HDA,…	AFG3L2,HERC2,USP48,PHACTR4,PUM1,ZCCHC17,SCP2,TMEM59,GNAI3,PSMD4,UBAP2L,IFI16,TAGLN2,DCAF6,RC3H1,XPR1,PCBP1,DCTN1,ATIC,MFF,UBE2E1,RHOA,MANF,MBNL1,NDUFB5,DNAJC19,MED28,METAP1,PLA2G12A,SORBS2,SKP1,BRD8,ETF1,TTC1,CCNG1,TRIM27,RING1,CDKN1A,SMAP1,SENP6,ATG5,AMD1,PHF14,AGR2,MRPS24,ABHD11,SLC25A13,TRIP6,CUX1,SRPK2,BRAF,DEFB1,RAB11FIP1,YWHAZ,OXR1,ENY2,CBWD5,UBQLN1,SURF4,TRDMT1,EPC1,SMNDC1,CTBP2,MTG1,TALDO…	epithelial	RNA	all_ENDO
TRUE	0.001599	4447	109	61	0.559633	0.0137171	GO:0005829	GO:CC	cytosol	14527	380	TAS,IDA,IDA IBA,TAS,IDA IBA,IDA TAS IEA,IDA,IEA,IDA TAS NAS IEA,IDA TAS,IBA TAS,IBA TAS IEA,IDA TAS,TAS,TAS,TAS,IDA IBA,TAS IEA,IDA,IBA TAS,IDA,IDA TAS IEA,IDA TAS,IDA IBA TAS,IDA TAS,TAS,IDA,IBA TAS,TAS,IDA,IDA TAS,IEA,TAS,IDA IEA,TAS,TAS,IBA,TAS,IDA TAS,IEA,IDA TAS,TAS,IDA,IDA TAS,TAS IEA,IDA,TAS,TAS IEA,IDA,IBA TAS IEA,IDA,TAS,IEA,IDA TAS,IDA,TAS,IDA IBA TAS IEA,TAS IEA,IDA IEA,IDA IBA IEA,IDA…	COPA,RNF187,ELP5,TPM4,FKBP8,RHOA,RPN1,ANXA2,PKM,ARHGAP4,ALDOA,PGK1,ARF4,RBBP6,TAGLN2,ISYNA1,TCIM,PIK3R1,TGFB1I1,SRM,WDR83OS,SEC31A,MYH9,DNAJA1,YWHAB,CD151,PCBP1,CSNK2A1,NAPA,XBP1,XPO1,RTRAF,ACTR3,CALR,CFL1,DYNLL1,SSB,GNB2,FLNA,ARL6IP5,PPP1CA,ARPC2,HDLBP,PSMB6,ODC1,CITED2,PSMD8,CHMP3,ATXN2,TPI1,SH3GLB1,SRP14,CAVIN3,SNX3,MIF,TAX1BP1,GSTP1,ACTB,SH3BGRL3,SPG21,PGAM1	eF	RNA	all_ENDO
TRUE	0.00165541	268	105	11	0.104762	0.0410448	REAC:R-HSA-446203	REAC	Asparagine N-linked glycosylation	14270	164	REAC,REAC,REAC,REAC,REAC,REAC,REAC,REAC,REAC,REAC,REAC	COPA,SEC31A,ALG5,NAPA,RPN1,UBC,ARF4,PRKCSH,DYNLL1,KDELR1,CALR	eF	RNA	severe_ENDO
TRUE	0.00171003	4760	172	86	0.5	0.0180672	GO:0006725	GO:BP	cellular aromatic compound metabolic process	15790	2468	IEA,IBA IEA,IDA IMP ISS IBA IEA,IBA,IDA,IDA IMP,IGI IBA,IDA IMP ISS IBA IEA,IDA IBA IEA,IDA IBA IEA,IDA IBA TAS IEA,IDA IMP ISS IBA TAS NAS,IDA,IEA,IDA IBA IEA,IDA IBA IEA,NAS,NAS,IBA NAS IEA,IDA NAS IEA,IEA,IDA IBA IEA,IDA IMP ISS IBA IEA,IDA IBA IEA,IMP IEA,IEA,ISS IBA IEA,IDA,TAS IEA,IDA IBA TAS IEA,IDA IBA NAS IEA,IBA TAS NAS IEA,IDA,IDA IBA NAS IEA,IEA,IDA ISS TAS IEA,IMP,IDA IBA TAS NAS IEA…	HERC2,HES4,PUM1,ZCCHC17,GNAI3,IFI16,DCAF6,RC3H1,PCBP1,POLE4,ATIC,TADA3,UBE2E1,RHOA,TFDP2,MBNL1,NDUFB5,MED28,MED10,BRD8,ETF1,TRIM27,EHMT2,RING1,CDKN1A,ATG5,PHF14,SLC25A13,CUX1,SRPK2,INTS10,CEBPD,YWHAZ,ENY2,TATDN1,TRDMT1,WAC,EPC1,SMNDC1,CTBP2,TALDO1,CTR9,OTUB1,MACROD1,RELA,NDUFV1,CREBZF,STRAP,SMARCD1,CBX5,SMARCC2,TDG,CUL4A,CHD8,NFKBIA,NUDT14,EIF2AK4,IDH2,QPRT,PPP4C,SF3B3,NSRP1,STAT3,SRSF1,USP14,CCD…	epithelial	RNA	all_ENDO
TRUE	0.00176646	13281	172	167	0.97093	0.0125744	GO:0003674	GO:MF	molecular_function	15790	322	IDA IPI IMP IBA TAS IEA,IDA IPI IBA NAS IEA,IPI ISA IBA IEA,IDA IPI IBA IEA,ISS IBA IEA,IDA IPI HDA IBA IEA,IPI HDA IBA IEA,EXP IDA IPI IMP ISS IBA TAS IEA,IPI IEA,IDA IPI IBA TAS IEA,EXP IPI HDA IBA,IPI HDA IEA,IDA IPI HDA IBA IEA,IPI HDA IBA IEA,IDA IPI IBA IEA,IDA IPI IMP HDA ISS IBA TAS IEA,IDA IMP IBA IEA,IDA IPI HDA IBA IEA,IDA IPI IMP NAS IEA,IPI TAS IEA,IDA IPI HDA IBA TAS IEA,IDA IPI,IDA…	AFG3L2,HERC2,HES4,USP48,PHACTR4,PUM1,ZCCHC17,SCP2,TMEM59,GNAI3,PSMD4,UBAP2L,IFI16,TAGLN2,DCAF6,RC3H1,XPR1,PCBP1,DCTN1,POLE4,ATIC,MFF,TADA3,UBE2E1,RHOA,MANF,TFDP2,MBNL1,NDUFB5,DNAJC19,MED28,CXCL3,CXCL2,METAP1,PLA2G12A,SORBS2,MED10,SKP1,BRD8,ETF1,TTC1,CCNG1,TRIM27,EHMT2,RING1,CDKN1A,SMAP1,SENP6,ATG5,AMD1,PHF14,AGR2,MRPS24,ABHD11,SLC25A13,TRIP6,CUX1,SRPK2,BRAF,DEFB1,INTS10,RAB11FIP1,CEBPD,YWHAZ,OXR1…	epithelial	RNA	all_ENDO
TRUE	0.00178041	4928	172	88	0.511628	0.0178571	GO:1901360	GO:BP	organic cyclic compound metabolic process	15790	22264	IEA,IBA IEA,IDA IMP ISS IBA IEA,IBA,IDA ISS IBA TAS,IDA,IDA IMP,IGI IBA,IDA IMP ISS IBA IEA,IDA IBA IEA,IDA IBA IEA,IDA IBA TAS IEA,IDA IMP ISS IBA TAS NAS,IDA,IEA,IDA IBA IEA,IDA IBA IEA,NAS,NAS,IBA NAS IEA,IDA NAS IEA,IEA,IDA IBA IEA,IDA IMP ISS IBA IEA,IDA IBA IEA,IMP IEA,IEA,ISS IBA IEA,IDA,TAS IEA,IDA IBA TAS IEA,IDA IBA NAS IEA,IBA TAS NAS IEA,IDA,IDA IBA NAS IEA,IEA,IDA ISS TAS IEA,IMP,IDA…	HERC2,HES4,PUM1,ZCCHC17,SCP2,GNAI3,IFI16,DCAF6,RC3H1,PCBP1,POLE4,ATIC,TADA3,UBE2E1,RHOA,TFDP2,MBNL1,NDUFB5,MED28,MED10,BRD8,ETF1,TRIM27,EHMT2,RING1,CDKN1A,ATG5,PHF14,SLC25A13,CUX1,SRPK2,INTS10,CEBPD,YWHAZ,ENY2,TATDN1,TRDMT1,WAC,EPC1,SMNDC1,CTBP2,TALDO1,CTR9,OTUB1,MACROD1,RELA,NDUFV1,CREBZF,STRAP,SMARCD1,CBX5,SMARCC2,TDG,CUL4A,CHD8,NFKBIA,NUDT14,EIF2AK4,IDH2,QPRT,PPP4C,SF3B3,MBTPS1,NSRP1,STAT3,SRS…	epithelial	RNA	all_ENDO
TRUE	0.00180805	159	105	8	0.0761905	0.0503145	KEGG:04141	KEGG	Protein processing in endoplasmic reticulum	14270	273	KEGG,KEGG,KEGG,KEGG,KEGG,KEGG,KEGG,KEGG	SAR1A,SEC31A,RPN1,SKP1,PRKCSH,XBP1,DNAJA1,CALR	eF	RNA	severe_ENDO
TRUE	0.00181101	376	109	13	0.119266	0.0345745	REAC:R-HSA-422475	REAC	Axon guidance	14527	188	REAC,REAC,REAC,REAC,REAC,REAC,REAC,REAC,REAC,REAC,REAC,REAC,REAC	RHOA,PIK3R1,MYH9,CSNK2A1,ACTR3,CFL1,ITGB1,COL5A2,ARPC2,PSMB6,PSMD8,COL4A2,ACTB	eF	RNA	all_ENDO
TRUE	0.00196005	638	109	17	0.155963	0.0266458	REAC:R-HSA-194315	REAC	Signaling by Rho GTPases	14527	2195	REAC,REAC,REAC,REAC,REAC,REAC,REAC,REAC,REAC,REAC,REAC,REAC,REAC,REAC,REAC,REAC,REAC	TPM4,RHOA,ARHGAP4,RBBP6,PIK3R1,MYH9,YWHAB,XPO1,ACTR3,CFL1,DYNLL1,ITGB1,FLNA,ARPC2,CKAP4,RND3,ACTB	eF	RNA	all_ENDO
TRUE	0.0020005	749	172	27	0.156977	0.0360481	GO:0071824	GO:BP	protein-DNA complex organization	15790	17746	IMP,IEA,NAS,NAS,IDA,IEA,IDA,IEA,IDA IEA,IMP IBA,IEA,IEA,IDA,IEA,IMP IEA,IDA IMP IEA,IEA,IEP,IDA IMP NAS IEA,IBA,IDA HDA NAS IEA,ISS IEA,IMP IBA IEA,ISO IEA,IEA,IEA,IBA	IFI16,TADA3,MED28,MED10,SKP1,BRD8,TRIM27,EHMT2,RING1,SENP6,ATG5,PHF14,SRPK2,ENY2,WAC,EPC1,RELA,CREBZF,SMARCD1,CBX5,SMARCC2,TDG,CHD8,PHF20,ZMYND8,PRDM2,HDGF	epithelial	RNA	all_ENDO
TRUE	0.00219545	159	109	8	0.0733945	0.0503145	KEGG:04141	KEGG	Protein processing in endoplasmic reticulum	14527	273	KEGG,KEGG,KEGG,KEGG,KEGG,KEGG,KEGG,KEGG	RPN1,SAR1A,SEC31A,DNAJA1,PRKCSH,XBP1,CALR,CKAP4	eF	RNA	all_ENDO
TRUE	0.00230561	297	109	14	0.12844	0.047138	GO:0045296	GO:MF	cadherin binding	14527	6128	HDA,HDA,HDA,HDA,HDA,HDA,HDA,HDA,HDA,HDA,IDA,HDA,HDA,HDA	BZW1,ANXA2,PKM,ALDOA,TAGLN2,MYH9,YWHAB,PCBP1,ITGB1,FLNA,PPP1CA,HDLBP,PSMB6,SH3GLB1	eF	RNA	all_ENDO
TRUE	0.00232111	1600	172	42	0.244186	0.02625	GO:1902494	GO:CC	catalytic complex	15790	3631	IBA IEA,IBA,IDA ISS IBA TAS NAS IEA,IDA IBA,IEA,IDA IPI IBA,IDA ISO IBA NAS IEA,IDA,IDA IPI IBA NAS,IEA,IDA IEA,IDA IBA,IBA,IDA IBA IEA,IDA IBA IEA,IPI ISO IBA IEA,IDA IBA NAS IEA,IEA,IDA IBA IEA,IDA IBA IEA,IBA,IDA,IDA IPI IMP IBA NAS IEA,IDA ISS IBA NAS IEA,ISS IEA,IDA ISS IBA NAS IEA,EXP IDA IBA IEA,IDA IBA IEA,IDA,IBA IEA,IDA IPI,IDA,IPI IEA,IDA NAS,IDA,IDA,IEA,IDA IPI IMP IBA IEA,IDA IBA,IPI…	AFG3L2,GNAI3,PSMD4,DCAF6,DCTN1,POLE4,TADA3,UBE2E1,NDUFB5,MED10,SKP1,BRD8,CCNG1,RING1,CDKN1A,ATG5,ENY2,UBQLN1,EPC1,CTR9,PIK3C2A,CDK2AP2,NDUFV1,SMARCD1,CBX5,SMARCC2,CUL4A,CHD8,KLHDC2,PPP2R5E,HEXA,QPRT,PPP4C,SF3B3,SRSF1,DCAF7,USP14,NDUFA13,PHF20,SUCLG2,POLR2E,ATP6V0B	epithelial	RNA	all_ENDO
TRUE	0.00244326	7	15	2	0.133333	0.285714	WP:WP3953	WP	mRNA, protein, and metabolite inducation pathway by cyclosporin A	14172	338	WP,WP	NFE2L2,SLC3A2	EC-tip	RNA	severe_ENDO
TRUE	0.0025371	739	105	18	0.171429	0.0243572	REAC:R-HSA-5663205	REAC	Infectious disease	14270	1131	REAC,REAC,REAC,REAC,REAC,REAC,REAC,REAC,REAC,REAC,REAC,REAC,REAC,REAC,REAC,REAC,REAC,REAC	XPO1,MYH9,GNB2,RPN1,UBC,SKP1,PRKCSH,DYNLL1,YWHAB,PGK1,ACTR3,ITGB1,B2M,ARPC3,ACTB,JAK1,PSMB6,CALR	eF	RNA	severe_ENDO
TRUE	0.00263833	7594	105	78	0.742857	0.0102713	REAC:0000000	REAC	REACTOME root term	14270	2630	REAC,REAC,REAC,REAC,REAC,REAC,REAC,REAC,REAC,REAC,REAC,REAC,REAC,REAC,REAC,REAC,REAC,REAC,REAC,REAC,REAC,REAC,REAC,REAC,REAC,REAC,REAC,REAC,REAC,REAC,REAC,REAC,REAC,REAC,REAC,REAC,REAC,REAC,REAC,REAC,REAC,REAC,REAC,REAC,REAC,REAC,REAC,REAC,REAC,REAC,REAC,REAC,REAC,REAC,REAC,REAC,REAC,REAC,REAC,REAC,REAC,REAC,REAC,REAC,REAC,REAC,REAC,REAC,REAC,REAC,REAC,REAC,REAC,REAC,REAC,REAC,REAC,REAC	XPO1,ARHGAP4,SARNP,FKBP8,BICD1,COPA,RSU1,RCN1,PPP1CA,ELP5,GRN,NDUFA7,TPM4,TOP1,MYH9,MORF4L2,UQCRC1,GNB2,ANXA2,RHOA,ALDOA,THOC7,SEC31A,PIK3R1,MICU2,ALG5,MARCKS,MORF4L1,RBBP6,SNX2,ATP2B4,RTRAF,NAPA,RPN1,CXCL12,SF3B2,ESR1,UBC,PKM,COL5A2,ARF4,SKP1,PRKCSH,DYNLL1,YWHAB,CFL1,KDELR1,MAPRE1,GABARAP,IKBIP,PGK1,RAB5C,CSNK2A1,SSB,TAGLN2,ACTR3,SF3B1,COL4A2,GPX8,SRP14,SRM,FBXO21,ITGB1,MRPL24,B2M,MFGE8,DNAJA1,A…	eF	RNA	severe_ENDO
TRUE	0.00266582	653	109	17	0.155963	0.0260337	REAC:R-HSA-9716542	REAC	Signaling by Rho GTPases, Miro GTPases and RHOBTB3	14527	2196	REAC,REAC,REAC,REAC,REAC,REAC,REAC,REAC,REAC,REAC,REAC,REAC,REAC,REAC,REAC,REAC,REAC	TPM4,RHOA,ARHGAP4,RBBP6,PIK3R1,MYH9,YWHAB,XPO1,ACTR3,CFL1,DYNLL1,ITGB1,FLNA,ARPC2,CKAP4,RND3,ACTB	eF	RNA	all_ENDO
TRUE	0.00266971	108	109	7	0.0642202	0.0648148	WP:WP4217	WP	Ebola virus infection in host	14527	813	WP,WP,WP,WP,WP,WP,WP	RHOA,TOP1,PIK3R1,MFGE8,ITGB1,FLNA,ACTB	eF	RNA	all_ENDO
TRUE	0.00300257	394	109	13	0.119266	0.0329949	REAC:R-HSA-9675108	REAC	Nervous system development	14527	1506	REAC,REAC,REAC,REAC,REAC,REAC,REAC,REAC,REAC,REAC,REAC,REAC,REAC	RHOA,PIK3R1,MYH9,CSNK2A1,ACTR3,CFL1,ITGB1,COL5A2,ARPC2,PSMB6,PSMD8,COL4A2,ACTB	eF	RNA	all_ENDO
TRUE	0.00300462	157	46	6	0.130435	0.0382166	REAC:R-HSA-69242	REAC	S Phase	15790	2005	REAC,REAC,REAC,REAC,REAC,REAC	PSMD4,POLE4,UBE2E1,TFDP2,SKP1,CDKN1A	epithelial	RNA	all_ENDO
TRUE	0.00307182	38	105	5	0.047619	0.131579	REAC:R-HSA-3928662	REAC	EPHB-mediated forward signaling	14270	787	REAC,REAC,REAC,REAC,REAC	RHOA,CFL1,ACTR3,ARPC3,ACTB	eF	RNA	severe_ENDO
TRUE	0.0030734	286	105	11	0.104762	0.0384615	REAC:R-HSA-195258	REAC	RHO GTPase Effectors	14270	1763	REAC,REAC,REAC,REAC,REAC,REAC,REAC,REAC,REAC,REAC,REAC	XPO1,MYH9,RHOA,DYNLL1,YWHAB,CFL1,MAPRE1,ACTR3,ITGB1,ARPC3,ACTB	eF	RNA	severe_ENDO
TRUE	0.00339202	538	105	18	0.171429	0.0334572	GO:0030036	GO:BP	actin cytoskeleton organization	14270	6975	IBA,IDA IBA TAS IEA,IDA,IDA IMP IBA TAS IEA,TAS,ISS IEA,IBA IEA,IEA,TAS,IBA IEA,IDA IBA TAS NAS IEA,IBA,IDA IBA,IEA,IDA IBA IEA,IDA,IEA,IBA	TPM4,DSTN,MYH9,RHOA,ALDOA,PIK3R1,MARCKS,CAVIN3,CXCL12,TMSB10,CFL1,TAGLN2,ACTR3,ITGB1,ARPC3,ACTB,CALR,CALD1	eF	RNA	severe_ENDO
TRUE	0.00339784	4417	105	59	0.561905	0.0133575	GO:0005829	GO:CC	cytosol	14270	380	IDA TAS,IDA TAS,IDA IBA,IDA IBA TAS,TAS,IDA,TAS,IDA TAS,IDA,IDA IBA,TAS,IDA TAS,TAS,IEA,IDA IBA,IDA TAS IEA,IBA TAS,IDA,IDA TAS IEA,TAS IEA,TAS,IEA,IEA,IDA,IEA,TAS,IDA,TAS,TAS,IDA TAS NAS IEA,IDA TAS,TAS IEA,TAS,IDA TAS,TAS,TAS,IBA TAS,IBA TAS IEA,IBA TAS,IBA,TAS,TAS,TAS,IDA,IBA TAS,IDA,IDA,TAS,IDA,IDA IEA,IDA IBA TAS,TAS,TAS IEA,TAS,IBA TAS,IDA TAS,IDA IEA,TAS,IDA	XPO1,ARHGAP4,FKBP8,BICD1,COPA,RNF187,RSU1,PPP1CA,TGFB1I1,ELP5,TPM4,MYH9,GNB2,ANXA2,TCIM,RHOA,ALDOA,THOC7,SEC31A,PIK3R1,RBBP6,CAVIN3,SNX2,WDR83OS,RTRAF,NAPA,RPN1,ESR1,UBC,PKM,ARF4,SKP1,DYNLL1,YWHAB,CFL1,MAPRE1,GABARAP,PGK1,CSNK2A1,SSB,TAGLN2,ACTR3,SRP14,TRIP6,SRM,XBP1,ATXN2,FBXO21,B2M,SH3BGRL3,DNAJA1,ARPC3,ACTB,CD151,JAK1,PSMB6,CALR,CALD1,PCBP1	eF	RNA	severe_ENDO
TRUE	0.00343716	38	109	5	0.0458716	0.131579	REAC:R-HSA-3928662	REAC	EPHB-mediated forward signaling	14527	787	REAC,REAC,REAC,REAC,REAC	RHOA,ACTR3,CFL1,ARPC2,ACTB	eF	RNA	all_ENDO
TRUE	0.00366826	51	37	4	0.108108	0.0784314	REAC:R-HSA-9700206	REAC	Signaling by ALK in cancer	14527	2112	REAC,REAC,REAC,REAC	TPM4,PIK3R1,SEC31A,MYH9	eF	RNA	all_ENDO
TRUE	0.00366826	51	37	4	0.108108	0.0784314	REAC:R-HSA-9725370	REAC	Signaling by ALK fusions and activated point mutants	14527	2111	REAC,REAC,REAC,REAC	TPM4,PIK3R1,SEC31A,MYH9	eF	RNA	all_ENDO
TRUE	0.00368451	113	9	3	0.333333	0.0265487	KEGG:04142	KEGG	Lysosome	11495	274	KEGG,KEGG,KEGG	LAMP1,GM2A,PLA2G15	M-Phi-1-LYVE1	RNA	severe_ENDO
TRUE	0.00405466	218	172	11	0.0639535	0.0504587	WP:WP4754	WP	IL-18 signaling pathway	15790	395	WP,WP,WP,WP,WP,WP,WP,WP,WP,WP,WP	CXCL3,CXCL2,RELA,NFKBIA,TNFAIP2,LONP2,MBTPS1,ECH1,TOMM40,PHF20,HDGF	epithelial	RNA	all_ENDO
TRUE	0.00418619	289	109	11	0.100917	0.0380623	REAC:R-HSA-195258	REAC	RHO GTPase Effectors	14527	1763	REAC,REAC,REAC,REAC,REAC,REAC,REAC,REAC,REAC,REAC,REAC	RHOA,MYH9,YWHAB,XPO1,ACTR3,CFL1,DYNLL1,ITGB1,FLNA,ARPC2,ACTB	eF	RNA	all_ENDO
TRUE	0.00426875	1530	105	27	0.257143	0.0176471	REAC:R-HSA-392499	REAC	Metabolism of proteins	14270	1367	REAC,REAC,REAC,REAC,REAC,REAC,REAC,REAC,REAC,REAC,REAC,REAC,REAC,REAC,REAC,REAC,REAC,REAC,REAC,REAC,REAC,REAC,REAC,REAC,REAC,REAC,REAC	FKBP8,COPA,RCN1,TOP1,GNB2,RHOA,SEC31A,ALG5,NAPA,RPN1,ESR1,UBC,ARF4,SKP1,PRKCSH,DYNLL1,KDELR1,RAB5C,CSNK2A1,SRP14,FBXO21,MRPL24,B2M,MFGE8,ACTB,PSMB6,CALR	eF	RNA	severe_ENDO
TRUE	0.00445092	227	109	9	0.0825688	0.0396476	KEGG:04144	KEGG	Endocytosis	14527	275	KEGG,KEGG,KEGG,KEGG,KEGG,KEGG,KEGG,KEGG,KEGG	RHOA,ARF4,ACTR3,ARPC2,RAB5C,CHMP3,SH3GLB1,SNX3,SPG21	eF	RNA	all_ENDO
TRUE	0.00445683	991	172	31	0.180233	0.0312815	GO:0000785	GO:CC	chromatin	15790	92	ISA,IDA,IDA ISO IBA NAS IEA,ISA,IDA IBA,IDA IBA,IEA,IDA,ISA,IDA,ISA,IDA IBA NAS IEA,IDA IBA IEA,ISS IEA,IDA IGI ISA IC IEA,IDA,ISA,IDA ISS IBA NAS IEA,ISS IBA TAS NAS IEA,IDA HDA ISS IBA NAS IEA,IBA,IDA,NAS,IDA ISA,ISA,IDA IBA,IDA,ISA,IDA IBA IEA,IEA,ISA	HES4,POLE4,TADA3,TFDP2,BRD8,EHMT2,RING1,PHF14,CUX1,SRPK2,CEBPD,ENY2,EPC1,CTR9,RELA,CDK2AP2,CREBZF,SMARCD1,CBX5,SMARCC2,CHD8,PPP4C,SF3B3,STAT3,ZNF580,PHF20,ZMYND8,ATF4,STAG2,TARDBP,MSX2	epithelial	RNA	all_ENDO
TRUE	0.00499259	12909	172	164	0.953488	0.0127043	TF:M08207	TF	Factor: E2F-3:TBR2; motif: ANGTGYKANGGCGCSTTNNCRNNT	15790	1476	TF,TF,TF,TF,TF,TF,TF,TF,TF,TF,TF,TF,TF,TF,TF,TF,TF,TF,TF,TF,TF,TF,TF,TF,TF,TF,TF,TF,TF,TF,TF,TF,TF,TF,TF,TF,TF,TF,TF,TF,TF,TF,TF,TF,TF,TF,TF,TF,TF,TF,TF,TF,TF,TF,TF,TF,TF,TF,TF,TF,TF,TF,TF,TF,TF,TF,TF,TF,TF,TF,TF,TF,TF,TF,TF,TF,TF,TF,TF,TF,TF,TF,TF,TF,TF,TF,TF,TF,TF,TF,TF,TF,TF,TF,TF,TF,TF,TF,TF,TF,TF,TF,TF,TF,TF,TF,TF,TF,TF,TF,TF,TF,TF,TF,TF,TF,TF,TF,TF,TF,TF,TF,TF,TF,TF,TF,TF,TF,TF,TF,TF,TF,TF,…	AFG3L2,HERC2,HES4,USP48,PHACTR4,PUM1,ZCCHC17,SCP2,TMEM59,GNAI3,PSMD4,UBAP2L,TAGLN2,DCAF6,RC3H1,XPR1,PCBP1,DCTN1,POLE4,ATIC,MFF,TADA3,UBE2E1,RHOA,MANF,TFDP2,MBNL1,NDUFB5,DNAJC19,MED28,CXCL3,CXCL2,METAP1,PLA2G12A,SORBS2,MED10,SKP1,BRD8,ETF1,TTC1,CCNG1,TRIM27,EHMT2,RING1,CDKN1A,SMAP1,SENP6,ATG5,AMD1,PHF14,MRPS24,ABHD11,SLC25A13,TRIP6,CUX1,SRPK2,BRAF,INTS10,RAB11FIP1,CEBPD,YWHAZ,OXR1,ENY2,TATDN1,CBWD…	epithelial	RNA	all_ENDO
TRUE	0.00499612	2	1	1	1	0.5	CORUM:2908	CORUM	RBP-Jkappa-SHARP complex	13616	1280	CORUM	SPEN	EC-tip	RNA	mild_ENDO
TRUE	0.00504018	11893	105	104	0.990476	0.00874464	GO:0008150	GO:BP	biological_process	14270	3177	IDA IPI IMP ISS IBA IC IEA,IBA TAS IEA,IDA IBA IEA,IDA IPI IMP IBA TAS IEA,IDA IMP IGI ISS IBA TAS NAS,IDA IBA IEA,IDA IMP ISS IEA,IDA IEA,IMP TAS,IEA,IDA IMP ISS TAS IC IEA,IDA TAS IEA,ISS IBA NAS IEA,IDA IMP ISS IBA NAS,IDA,ISS IBA NAS IEA,HDA IBA,IDA IBA TAS IEA,IDA IMP IEP IBA NAS IEA,IDA IMP IEP HMP ISS NAS IEA,IDA IMP IBA NAS IEA,TAS NAS IEA,IMP IBA TAS IEA,IBA,IDA IMP IEP ISO NAS IEA,IDA I…	XPO1,ARHGAP4,SARNP,FKBP8,BICD1,COPA,RNF187,BZW1,RSU1,RCN1,PPP1CA,TGFB1I1,ELP5,GRN,MCRIP1,NDUFA7,TPM4,DSTN,TOP1,MYH9,MORF4L2,UQCRC1,GNB2,PTOV1,ANXA2,TCIM,RHOA,ALDOA,THOC7,SAR1A,KATNBL1,SEC31A,PIK3R1,EID1,MICU2,ALG5,MARCKS,MGP,MORF4L1,RBBP6,CAVIN3,SNX2,ZNHIT1,WDR83OS,ATP2B4,RTRAF,NAPA,SNX1,RPN1,CXCL12,SF3B2,CFAP97,ESR1,UBC,TMSB10,PKM,COL5A2,NOLC1,ARF4,SKP1,PRKCSH,DYNLL1,YWHAB,CFL1,KDELR1,MAPRE1,GAB…	eF	RNA	severe_ENDO
TRUE	0.00511075	3223	172	65	0.377907	0.0201675	GO:0019219	GO:BP	regulation of nucleobase-containing compound metabolic process	15790	5852	IBA IEA,IDA ISS IBA IEA,IBA,IDA IMP,IGI IBA,IMP ISS IBA IEA,IBA IEA,IDA IMP ISS IBA TAS NAS,IDA,IEA,IDA IBA IEA,IDA IBA,NAS,IBA NAS IEA,IDA NAS IEA,IDA IBA IEA,IDA IMP IBA IEA,IDA IBA IEA,IMP IEA,ISS IBA IEA,TAS IEA,IBA TAS,NAS,IBA NAS IEA,IDA,IDA IBA NAS IEA,ISS IEA,IMP,IDA IBA TAS NAS IEA,IMP ISS IBA TAS IEA,IDA ISS IEA,IMP IBA,IDA IMP IGI ISS IBA NAS IEA,IDA IMP NAS IEA,IEA,IBA NAS IEA,IDA IMP…	HES4,PUM1,ZCCHC17,IFI16,DCAF6,RC3H1,PCBP1,TADA3,UBE2E1,RHOA,TFDP2,MBNL1,MED28,MED10,BRD8,TRIM27,EHMT2,RING1,CDKN1A,PHF14,CUX1,SRPK2,INTS10,CEBPD,YWHAZ,ENY2,TRDMT1,WAC,EPC1,CTBP2,CTR9,OTUB1,RELA,CREBZF,STRAP,SMARCD1,CBX5,SMARCC2,TDG,CUL4A,CHD8,NFKBIA,EIF2AK4,PPP4C,SF3B3,NSRP1,STAT3,SRSF1,USP14,CCDC124,NDUFA13,PTOV1,PNKP,ZNF580,U2AF2,PHF20,ZMYND8,DDX17,ATF4,TARDBP,GRSF1,ZMYM2,PRDM2,HDGF,MSX2	epithelial	RNA	all_ENDO
TRUE	0.00525812	5285	172	91	0.52907	0.0172185	GO:0019222	GO:BP	regulation of metabolic process	15790	5855	IBA IEA,IDA IMP ISS IBA TAS IEA,IBA,IDA ISS,IMP IBA,IMP,IDA IMP IEP IBA TAS,IGI IBA,IDA IMP ISS IBA IEA,IBA IEA,IDA IMP ISS IBA TAS NAS IEA,IDA,IDA IEA,IDA IBA IEA,IDA IBA,ISS,NAS,TAS,IBA NAS IEA,IDA,IDA NAS IEA,IMP TAS IEA,IBA TAS,IDA IMP IBA IEA,IDA IMP IBA IEA,IDA IBA IEA,IDA IMP IEP IBA TAS IEA,IMP ISO IEA,ISS IBA IEA,IMP,TAS IEA,ISS IBA TAS,IDA IMP IEA,NAS,IBA NAS IEA,IDA,IEA,IDA IBA NAS IEA…	HES4,PUM1,ZCCHC17,SCP2,TMEM59,GNAI3,IFI16,DCAF6,RC3H1,PCBP1,TADA3,UBE2E1,RHOA,TFDP2,MBNL1,DNAJC19,MED28,METAP1,MED10,SKP1,BRD8,ETF1,CCNG1,TRIM27,EHMT2,RING1,CDKN1A,ATG5,PHF14,AGR2,CUX1,SRPK2,BRAF,INTS10,CEBPD,YWHAZ,OXR1,ENY2,UBQLN1,TRDMT1,WAC,EPC1,CTBP2,MTG1,CTR9,PIK3C2A,OTUB1,RELA,CREBZF,STRAP,SMARCD1,CBX5,SMARCC2,OSBPL8,TDG,CUL4A,CHD8,NFKBIA,EIF2AK4,PPP4C,LONP2,SF3B3,MBTPS1,NSRP1,STAT3,SRSF1,EX…	epithelial	RNA	all_ENDO
TRUE	0.00557582	13071	172	165	0.959302	0.0126234	TF:M08525	TF	Factor: E2F-1:HES-7; motif: GGCRCGTGSYNNWNGGCGCSM	15790	1432	TF,TF,TF,TF,TF,TF,TF,TF,TF,TF,TF,TF,TF,TF,TF,TF,TF,TF,TF,TF,TF,TF,TF,TF,TF,TF,TF,TF,TF,TF,TF,TF,TF,TF,TF,TF,TF,TF,TF,TF,TF,TF,TF,TF,TF,TF,TF,TF,TF,TF,TF,TF,TF,TF,TF,TF,TF,TF,TF,TF,TF,TF,TF,TF,TF,TF,TF,TF,TF,TF,TF,TF,TF,TF,TF,TF,TF,TF,TF,TF,TF,TF,TF,TF,TF,TF,TF,TF,TF,TF,TF,TF,TF,TF,TF,TF,TF,TF,TF,TF,TF,TF,TF,TF,TF,TF,TF,TF,TF,TF,TF,TF,TF,TF,TF,TF,TF,TF,TF,TF,TF,TF,TF,TF,TF,TF,TF,TF,TF,TF,TF,TF,TF,…	AFG3L2,HERC2,HES4,USP48,PHACTR4,PUM1,ZCCHC17,SCP2,TMEM59,GNAI3,PSMD4,UBAP2L,TAGLN2,DCAF6,RC3H1,XPR1,PCBP1,DCTN1,POLE4,ATIC,MFF,TADA3,UBE2E1,RHOA,MANF,TFDP2,MBNL1,NDUFB5,DNAJC19,MED28,CXCL3,CXCL2,METAP1,PLA2G12A,SORBS2,MED10,SKP1,ETF1,TTC1,CCNG1,TRIM27,EHMT2,RING1,CDKN1A,SMAP1,SENP6,ATG5,AMD1,PHF14,AGR2,MRPS24,ABHD11,SLC25A13,TRIP6,CUX1,SRPK2,BRAF,DEFB1,INTS10,RAB11FIP1,CEBPD,YWHAZ,ENY2,TATDN1,CBW…	epithelial	RNA	all_ENDO
TRUE	0.00561384	125	172	8	0.0465116	0.064	KEGG:05160	KEGG	Hepatitis C	15790	434	KEGG,KEGG,KEGG,KEGG,KEGG,KEGG,KEGG,KEGG	CDKN1A,BRAF,YWHAZ,RELA,NFKBIA,EIF2AK4,CLDN7,STAT3	epithelial	RNA	all_ENDO
TRUE	0.00572068	545	109	18	0.165138	0.0330275	GO:0030036	GO:BP	actin cytoskeleton organization	14527	6975	IBA,IDA IMP IBA TAS IEA,TAS,IDA IBA TAS IEA,IBA,ISS IEA,IDA,IBA IEA,IDA IBA,IEA,IDA IBA TAS NAS IEA,IEA,IBA IEA,IDA IEA,IDA IBA IEA,TAS,IEA,IDA	TPM4,RHOA,ALDOA,DSTN,TAGLN2,PIK3R1,MYH9,TMSB10,ACTR3,CALR,CFL1,ITGB1,MARCKS,FLNA,ARPC2,RND3,CAVIN3,ACTB	eF	RNA	all_ENDO
TRUE	0.00584582	2	1	1	1	0.5	CORUM:2908	CORUM	RBP-Jkappa-SHARP complex	13685	1280	CORUM	SPEN	Endothelial1	RNA	mild_ENDO
TRUE	0.00617913	58	109	5	0.0458716	0.0862069	KEGG:01230	KEGG	Biosynthesis of amino acids	14527	188	KEGG,KEGG,KEGG,KEGG,KEGG	PKM,ALDOA,PGK1,TPI1,PGAM1	eF	RNA	all_ENDO
TRUE	0.0064649	626	105	19	0.180952	0.0303514	GO:0097435	GO:BP	supramolecular fiber organization	14270	19546	IBA,IDA IBA TAS IEA,IEA,IDA IMP IBA IEA,TAS,IDA NAS,ISS IEA,IBA IEA,TAS,IBA IEA,IMP ISS IEA,IDA IBA NAS IEA,IDA IMP IEA,IBA,IDA IBA,IEA,IDA,IDA IBA IEA,IBA	TPM4,DSTN,ANXA2,RHOA,ALDOA,KATNBL1,PIK3R1,MARCKS,CXCL12,TMSB10,COL5A2,CFL1,MAPRE1,TAGLN2,ACTR3,ITGB1,B2M,ARPC3,CALD1	eF	RNA	severe_ENDO
TRUE	0.00665281	11190	109	104	0.954128	0.00929401	GO:0005622	GO:CC	intracellular anatomical structure	14527	237	IDA ISS IBA TAS IEA,IDA IEA,IDA IBA,IDA IBA IEA,IDA ISS TAS IEA,IDA IBA TAS IEA,IDA IBA IEA,IDA IEA,IDA IMP IBA TAS IEA,IDA IBA TAS IEA,IDA IPI ISS IBA TAS NAS IEA,IDA IMP HDA IBA TAS IEA,EXP IDA HDA IBA TAS NAS IEA,IDA IPI ISS IBA NAS IEA,IDA HDA ISS IBA TAS NAS IEA,IDA IBA TAS IEA,IDA IPI IBA TAS NAS IEA,IDA HDA IBA TAS IEA,IBA TAS IEA,IDA TAS IEA,IDA IBA TAS IEA,IDA IBA TAS IEA,IDA IBA TAS IEA…	COPA,RNF187,BZW1,ELP5,GRN,TPM4,FKBP8,PTOV1,RHOA,RCN1,RPN1,TOP1,ANXA2,KATNBL1,PKM,ARHGAP4,SF3B2,ALDOA,PGK1,ARF4,RBBP6,MORF4L2,MORF4L1,DSTN,TAGLN2,ISYNA1,TCIM,PIK3R1,TGFB1I1,SAR1A,SRM,WDR83OS,SEC31A,MYH9,DNAJA1,ZNHIT1,YWHAB,CD151,PCBP1,CSNK2A1,PRKCSH,SARNP,NAPA,XBP1,XPO1,RTRAF,ATP6AP2,TMSB10,UQCRC1,ACTR3,CALR,CFL1,DYNLL1,MFGE8,IFT57,ITGB1,MARCKS,MRPS35,SSB,COL5A2,GNB2,FLNA,ARL6IP5,PPP1CA,RALY,ARPC2…	eF	RNA	all_ENDO
TRUE	0.00694816	75	105	6	0.0571429	0.08	REAC:R-HSA-2029480	REAC	Fcgamma receptor (FCGR) dependent phagocytosis	14270	897	REAC,REAC,REAC,REAC,REAC,REAC	MYH9,PIK3R1,CFL1,ACTR3,ARPC3,ACTB	eF	RNA	severe_ENDO
TRUE	0.00726326	86	109	6	0.0550459	0.0697674	WP:WP138	WP	Androgen receptor signaling pathway	14527	428	WP,WP,WP,WP,WP,WP	RHOA,DSTN,PIK3R1,TGFB1I1,CALR,FLNA	eF	RNA	all_ENDO
TRUE	0.00729546	1730	172	43	0.25	0.0248555	GO:0033554	GO:BP	cellular response to stress	15790	8667	IDA IEA,IDA,IBA,NAS,IMP,IDA NAS,IEA,IDA,IDA IMP IBA TAS IEA,IBA IEA,IDA,IMP IEA,NAS,IEA,NAS,IMP IBA IEA,IMP,IDA NAS,IDA IMP IBA IEA,IMP IBA IEA,IDA IMP,NAS,IDA IEA,IMP,NAS,IMP,NAS,IDA IMP IBA TAS IEA,EXP IBA IEA,NAS,IDA IMP ISS IEA,IMP IBA,NAS,ISS TAS,IMP,IDA IMP IGI IBA TAS IEA,IDA,IMP,IDA IMP ISS TAS NAS IC IEA,IEA,IEA,IBA IEA,IDA IGI	HERC2,IFI16,XPR1,TADA3,MANF,BRD8,CCNG1,EHMT2,CDKN1A,ATG5,AGR2,BRAF,CEBPD,OXR1,ENY2,UBQLN1,WAC,EPC1,OTUB1,MACROD1,RELA,CREBZF,HIKESHI,LTBR,SMARCD1,CBX5,SMARCC2,TDG,CUL4A,NFKBIA,EIF2AK4,PPP4C,SF3B3,MBTPS1,USP14,PNKP,ZNF580,ZMYND8,ATF4,SDF2L1,TARDBP,SERP1,BCAP31	epithelial	RNA	all_ENDO
TRUE	0.00737504	13254	172	166	0.965116	0.0125245	TF:M04826	TF	Factor: p300; motif: ACNTCCG	15790	1940	TF,TF,TF,TF,TF,TF,TF,TF,TF,TF,TF,TF,TF,TF,TF,TF,TF,TF,TF,TF,TF,TF,TF,TF,TF,TF,TF,TF,TF,TF,TF,TF,TF,TF,TF,TF,TF,TF,TF,TF,TF,TF,TF,TF,TF,TF,TF,TF,TF,TF,TF,TF,TF,TF,TF,TF,TF,TF,TF,TF,TF,TF,TF,TF,TF,TF,TF,TF,TF,TF,TF,TF,TF,TF,TF,TF,TF,TF,TF,TF,TF,TF,TF,TF,TF,TF,TF,TF,TF,TF,TF,TF,TF,TF,TF,TF,TF,TF,TF,TF,TF,TF,TF,TF,TF,TF,TF,TF,TF,TF,TF,TF,TF,TF,TF,TF,TF,TF,TF,TF,TF,TF,TF,TF,TF,TF,TF,TF,TF,TF,TF,TF,TF,…	AFG3L2,HERC2,HES4,USP48,PHACTR4,PUM1,ZCCHC17,SCP2,TMEM59,GNAI3,PSMD4,UBAP2L,IFI16,TAGLN2,DCAF6,RC3H1,XPR1,PCBP1,DCTN1,POLE4,ATIC,MFF,TADA3,UBE2E1,RHOA,MANF,TFDP2,MBNL1,NDUFB5,DNAJC19,MED28,CXCL3,CXCL2,METAP1,PLA2G12A,SORBS2,MED10,SKP1,BRD8,ETF1,TTC1,CCNG1,TRIM27,EHMT2,RING1,CDKN1A,SMAP1,SENP6,ATG5,AMD1,PHF14,MRPS24,ABHD11,SLC25A13,TRIP6,CUX1,SRPK2,BRAF,DEFB1,INTS10,RAB11FIP1,CEBPD,YWHAZ,OXR1,ENY2…	epithelial	RNA	all_ENDO
TRUE	0.00749419	3	1	1	1	0.333333	CORUM:2921	CORUM	SHARP-CtBP complex	13616	1291	CORUM	SPEN	EC-tip	RNA	mild_ENDO
TRUE	0.00749419	3	1	1	1	0.333333	CORUM:2923	CORUM	SHARP-CtBP1-CtIP complex	13616	1293	CORUM	SPEN	EC-tip	RNA	mild_ENDO
TRUE	0.00749419	3	1	1	1	0.333333	CORUM:2930	CORUM	SHARP-CtIP-RBP-Jkappa complex	13616	1294	CORUM	SPEN	EC-tip	RNA	mild_ENDO
TRUE	0.00771999	1544	109	27	0.247706	0.017487	REAC:R-HSA-392499	REAC	Metabolism of proteins	14527	1367	REAC,REAC,REAC,REAC,REAC,REAC,REAC,REAC,REAC,REAC,REAC,REAC,REAC,REAC,REAC,REAC,REAC,REAC,REAC,REAC,REAC,REAC,REAC,REAC,REAC,REAC,REAC	COPA,FKBP8,RHOA,RCN1,RPN1,TOP1,ARF4,SEC31A,CSNK2A1,PRKCSH,NAPA,ATP6AP2,CALR,DYNLL1,MFGE8,MRPS35,GNB2,CKAP4,PSMB6,CCN1,RAB5C,PSMD8,KDELR1,MRPL24,SRP14,SNX3,ACTB	eF	RNA	all_ENDO
TRUE	0.00786479	1529	109	31	0.284404	0.0202747	GO:0012501	GO:BP	programmed cell death	14527	4656	IDA ISS,IBA IEA,IEA,NAS,IDA,IDA,NAS,NAS,IDA IEA,IMP IEA,IDA IMP,IMP TAS IEA,IDA ISS IEA,TAS,TAS,IEA,IDA IEA,IMP IGI,IEA,IMP,IDA IMP,IEA,IEA,ISS IEA,IEA,IEA,IMP IEA,IDA IEA,IBA TAS IEA,IDA TAS,NAS	GRN,FKBP8,RHOA,TOP1,PKM,ARF4,MORF4L2,MORF4L1,TCIM,PIK3R1,DNAJA1,CSNK2A1,XBP1,CALR,CFL1,DYNLL1,IFT57,ITGB1,MARCKS,FLNA,ARL6IP5,PPP1CA,CCN1,CITED2,KDELR1,CHMP3,SH3GLB1,MIF,TAX1BP1,GSTP1,ACTB	eF	RNA	all_ENDO
TRUE	0.00808377	89	50	5	0.1	0.0561798	MIRNA:hsa-miR-4773	MIRNA	hsa-miR-4773	15790	1422	MIRNA,MIRNA,MIRNA,MIRNA,MIRNA	TAGLN2,PCBP1,MED10,CDKN1A,AMD1	epithelial	RNA	all_ENDO
TRUE	0.00812848	896	126	21	0.166667	0.0234375	MIRNA:hsa-miR-155-5p	MIRNA	hsa-miR-155-5p	15790	295	MIRNA,MIRNA,MIRNA,MIRNA,MIRNA,MIRNA,MIRNA,MIRNA,MIRNA,MIRNA,MIRNA,MIRNA,MIRNA,MIRNA,MIRNA,MIRNA,MIRNA,MIRNA,MIRNA,MIRNA,MIRNA	XPR1,POLE4,MFF,RHOA,DNAJC19,RING1,PHF14,CUX1,SRPK2,INTS10,YWHAZ,UBQLN1,VPS36,CHD8,TNFAIP2,LONP2,ALDH3A2,STAT3,SRSF1,DCAF7,EXOC7	epithelial	RNA	all_ENDO
TRUE	0.00852966	76	109	6	0.0550459	0.0789474	REAC:R-HSA-2029480	REAC	Fcgamma receptor (FCGR) dependent phagocytosis	14527	897	REAC,REAC,REAC,REAC,REAC,REAC	PIK3R1,MYH9,ACTR3,CFL1,ARPC2,ACTB	eF	RNA	all_ENDO
TRUE	0.00858982	1535	109	31	0.284404	0.0201954	GO:0008219	GO:BP	cell death	14527	3199	IDA ISS,IBA IEA,IEA,NAS,IDA,IDA,NAS,NAS,IDA IEA,IMP IEA,IDA IMP,IMP TAS IEA,IDA ISS IEA,TAS,TAS,IEA,IDA IEA,IMP IGI,IEA,IMP,IDA IMP,IEA,IEA,ISS IEA,IEA,IEA,IMP IEA,IDA IEA,IBA TAS IEA,IDA TAS,NAS	GRN,FKBP8,RHOA,TOP1,PKM,ARF4,MORF4L2,MORF4L1,TCIM,PIK3R1,DNAJA1,CSNK2A1,XBP1,CALR,CFL1,DYNLL1,IFT57,ITGB1,MARCKS,FLNA,ARL6IP5,PPP1CA,CCN1,CITED2,KDELR1,CHMP3,SH3GLB1,MIF,TAX1BP1,GSTP1,ACTB	eF	RNA	all_ENDO
TRUE	0.00876872	3	1	1	1	0.333333	CORUM:2921	CORUM	SHARP-CtBP complex	13685	1291	CORUM	SPEN	Endothelial1	RNA	mild_ENDO
TRUE	0.00876872	3	1	1	1	0.333333	CORUM:2923	CORUM	SHARP-CtBP1-CtIP complex	13685	1293	CORUM	SPEN	Endothelial1	RNA	mild_ENDO
TRUE	0.00876872	3	1	1	1	0.333333	CORUM:2930	CORUM	SHARP-CtIP-RBP-Jkappa complex	13685	1294	CORUM	SPEN	Endothelial1	RNA	mild_ENDO
TRUE	0.00890693	85	34	4	0.117647	0.0470588	WP:WP138	WP	Androgen receptor signaling pathway	14270	428	WP,WP,WP,WP	TGFB1I1,DSTN,RHOA,PIK3R1	eF	RNA	severe_ENDO
TRUE	0.00895341	268	57	8	0.140351	0.0298507	REAC:R-HSA-446203	REAC	Asparagine N-linked glycosylation	14527	164	REAC,REAC,REAC,REAC,REAC,REAC,REAC,REAC	COPA,RPN1,ARF4,SEC31A,PRKCSH,NAPA,CALR,DYNLL1	eF	RNA	all_ENDO
TRUE	0.00899422	572	109	15	0.137615	0.0262238	REAC:R-HSA-5653656	REAC	Vesicle-mediated transport	14527	2525	REAC,REAC,REAC,REAC,REAC,REAC,REAC,REAC,REAC,REAC,REAC,REAC,REAC,REAC,REAC	COPA,ARF4,SEC31A,MYH9,YWHAB,NAPA,ACTR3,CALR,DYNLL1,ARPC2,RAB5C,KDELR1,CHMP3,COL4A2,ACTB	eF	RNA	all_ENDO
TRUE	0.00931831	116	11	3	0.272727	0.0258621	KEGG:05017	KEGG	Spinocerebellar ataxia	15790	408	KEGG,KEGG,KEGG	AFG3L2,PUM1,PSMD4	epithelial	RNA	all_ENDO
TRUE	0.00959142	11	105	3	0.0285714	0.272727	WP:WP4629	WP	Aerobic glycolysis	14270	177	WP,WP,WP	ALDOA,PKM,PGK1	eF	RNA	severe_ENDO
TRUE	0.00970762	4683	172	83	0.482558	0.0177237	TF:M11876	TF	Factor: pax-2; motif: NSGTCACGCWTSANYGMNYN	15790	6332	TF,TF,TF,TF,TF,TF,TF,TF,TF,TF,TF,TF,TF,TF,TF,TF,TF,TF,TF,TF,TF,TF,TF,TF,TF,TF,TF,TF,TF,TF,TF,TF,TF,TF,TF,TF,TF,TF,TF,TF,TF,TF,TF,TF,TF,TF,TF,TF,TF,TF,TF,TF,TF,TF,TF,TF,TF,TF,TF,TF,TF,TF,TF,TF,TF,TF,TF,TF,TF,TF,TF,TF,TF,TF,TF,TF,TF,TF,TF,TF,TF,TF,TF	AFG3L2,HES4,USP48,PUM1,PSMD4,UBAP2L,TAGLN2,XPR1,POLE4,MFF,UBE2E1,RHOA,MANF,TFDP2,MED28,CXCL2,METAP1,PLA2G12A,SKP1,BRD8,ETF1,TTC1,RING1,CDKN1A,SMAP1,SENP6,AMD1,MRPS24,SLC25A13,TRIP6,SRPK2,BRAF,DEFB1,INTS10,CEBPD,YWHAZ,CBWD5,SURF4,TRDMT1,WAC,SMNDC1,PARVA,PIK3C2A,CDK2AP2,STRAP,CBX5,PPM1H,OSBPL8,TDG,MICU2,CUL4A,KLHDC2,MAPK1IP1L,NUDT14,PPP4C,LONP2,SF3B3,MBTPS1,CLDN7,ALDH3A2,STAT3,SRSF1,EXOC7,CCDC57,RP…	epithelial	RNA	all_ENDO
TRUE	0.00990322	4849	172	85	0.494186	0.0175294	GO:0031323	GO:BP	regulation of cellular metabolic process	15790	7461	IBA IEA,IDA IMP ISS IBA TAS IEA,IBA,ISS,IMP IBA,IMP,IDA IMP IEP IBA TAS,IGI IBA,IDA IMP ISS IBA IEA,IBA IEA,IDA IMP ISS IBA TAS NAS IEA,IDA,IDA IEA,IDA IBA IEA,IDA IBA,ISS,NAS,TAS,IBA NAS IEA,IDA NAS IEA,IMP TAS IEA,IBA TAS,IDA IMP IBA IEA,IDA IMP IBA IEA,IDA IBA IEA,IDA IMP IEP IBA TAS IEA,IMP ISO IEA,ISS IBA IEA,IMP,TAS IEA,ISS IBA TAS,IDA IMP IEA,NAS,IBA NAS IEA,IDA,IDA IBA NAS IEA,IBA,ISS IEA…	HES4,PUM1,ZCCHC17,SCP2,TMEM59,GNAI3,IFI16,DCAF6,RC3H1,PCBP1,TADA3,UBE2E1,RHOA,TFDP2,MBNL1,DNAJC19,MED28,METAP1,MED10,BRD8,ETF1,CCNG1,TRIM27,EHMT2,RING1,CDKN1A,ATG5,PHF14,AGR2,CUX1,SRPK2,BRAF,INTS10,CEBPD,YWHAZ,ENY2,UBQLN1,TRDMT1,WAC,EPC1,CTBP2,MTG1,CTR9,PIK3C2A,OTUB1,RELA,CREBZF,STRAP,SMARCD1,CBX5,SMARCC2,OSBPL8,TDG,CUL4A,CHD8,NFKBIA,EIF2AK4,PPP4C,LONP2,SF3B3,NSRP1,STAT3,SRSF1,EXOC7,USP14,CCDC124…	epithelial	RNA	all_ENDO
TRUE	0.00999225	4	1	1	1	0.25	CORUM:2931	CORUM	SHARP-CtBP1-CtIP-RBP-Jkappa corepressor complex	13616	1295	CORUM	SPEN	EC-tip	RNA	mild_ENDO
TRUE	0.0100658	80	105	6	0.0571429	0.075	REAC:R-HSA-2682334	REAC	EPH-Ephrin signaling	14270	784	REAC,REAC,REAC,REAC,REAC,REAC	MYH9,RHOA,CFL1,ACTR3,ARPC3,ACTB	eF	RNA	severe_ENDO
TRUE	0.0102873	1500	172	39	0.226744	0.026	GO:0051254	GO:BP	positive regulation of RNA metabolic process	15790	14282	ISS IEA,IDA IMP,IGI IBA,IMP ISS IBA IEA,IBA IEA,IDA NAS,IDA,IDA,NAS,IBA NAS,IDA NAS IEA,IEA,IEA,IDA NAS IEA,IMP,IDA TAS NAS,IMP IEA,IDA,IDA IMP IGI ISS NAS IEA,IDA,IEA,IDA IBA,IDA IMP IEA,IDA IMP IEA,NAS,IDA IMP IGI ISS NAS IEA,IEA,IEA,IBA,IEA,IDA,NAS,IPI IMP,IDA,IDA IMP ISS ISO TAS NAS IC IEA,IDA,IDA,IDA,IEA	PUM1,IFI16,DCAF6,RC3H1,PCBP1,TADA3,UBE2E1,TFDP2,MED28,MED10,BRD8,TRIM27,CEBPD,ENY2,WAC,EPC1,CTBP2,CTR9,RELA,CREBZF,SMARCD1,SMARCC2,CHD8,NFKBIA,SF3B3,STAT3,SRSF1,CCDC124,PTOV1,ZNF580,U2AF2,PHF20,ZMYND8,DDX17,ATF4,TARDBP,GRSF1,PRDM2,HDGF	epithelial	RNA	all_ENDO
TRUE	0.0106826	137	172	8	0.0465116	0.0583942	KEGG:04062	KEGG	Chemokine signaling pathway	15790	250	KEGG,KEGG,KEGG,KEGG,KEGG,KEGG,KEGG,KEGG	GNAI3,RHOA,CXCL3,CXCL2,BRAF,RELA,NFKBIA,STAT3	epithelial	RNA	all_ENDO
TRUE	0.0109174	24	109	4	0.0366972	0.166667	REAC:R-HSA-70263	REAC	Gluconeogenesis	14527	1005	REAC,REAC,REAC,REAC	ALDOA,PGK1,TPI1,PGAM1	eF	RNA	all_ENDO
TRUE	0.0109918	4452	172	80	0.465116	0.0179695	GO:0051171	GO:BP	regulation of nitrogen compound metabolic process	15790	14228	IBA IEA,IDA ISS IBA IEA,IBA,IDA IMP,IGI IBA,IMP ISS IBA IEA,IBA IEA,IDA IMP ISS IBA TAS NAS IEA,IDA,IDA IEA,IDA IBA IEA,IDA IBA,NAS,TAS,IBA NAS IEA,IDA,IDA NAS IEA,IMP TAS,IBA TAS,IDA IBA IEA,IDA IMP IBA IEA,IDA IBA IEA,IDA IMP IEP IBA TAS IEA,IEA,ISS IBA IEA,TAS IEA,IBA TAS,IDA IEA,NAS,IBA NAS IEA,IDA,IEA,IDA IBA NAS IEA,IDA IMP IEA,ISS IEA,IMP,IDA IBA TAS NAS IEA,IMP ISS IBA TAS IEA,IMP IEA,IDA…	HES4,PUM1,ZCCHC17,IFI16,DCAF6,RC3H1,PCBP1,TADA3,UBE2E1,RHOA,TFDP2,MBNL1,MED28,METAP1,MED10,SKP1,BRD8,ETF1,CCNG1,TRIM27,EHMT2,RING1,CDKN1A,ATG5,PHF14,CUX1,SRPK2,BRAF,INTS10,CEBPD,YWHAZ,OXR1,ENY2,UBQLN1,TRDMT1,WAC,EPC1,CTBP2,MTG1,CTR9,OTUB1,RELA,CREBZF,STRAP,SMARCD1,CBX5,SMARCC2,OSBPL8,TDG,CUL4A,CHD8,NFKBIA,EIF2AK4,PPP4C,SF3B3,NSRP1,STAT3,SRSF1,USP14,CCDC124,NDUFA13,PTOV1,PNKP,ZNF580,U2AF2,PHF20,SL…	epithelial	RNA	all_ENDO
TRUE	0.0111383	4	18	2	0.111111	0.5	HP:0011332	HP	Hemifacial hypoplasia	14527	7741	HP,HP	RHOA,SF3B2	eF	RNA	all_ENDO
TRUE	0.011344	26	105	4	0.0380952	0.153846	CORUM:1183	CORUM	CDC5L complex	14270	661	CORUM,CORUM,CORUM,CORUM	BZW1,PPP1CA,SF3B2,SF3B1	eF	RNA	severe_ENDO
TRUE	0.0114433	80	109	6	0.0550459	0.075	REAC:R-HSA-2682334	REAC	EPH-Ephrin signaling	14527	784	REAC,REAC,REAC,REAC,REAC,REAC	RHOA,MYH9,ACTR3,CFL1,ARPC2,ACTB	eF	RNA	all_ENDO
TRUE	0.0116916	4	1	1	1	0.25	CORUM:2931	CORUM	SHARP-CtBP1-CtIP-RBP-Jkappa corepressor complex	13685	1295	CORUM	SPEN	Endothelial1	RNA	mild_ENDO
TRUE	0.0118194	26	109	4	0.0366972	0.153846	CORUM:1183	CORUM	CDC5L complex	14527	661	CORUM,CORUM,CORUM,CORUM	BZW1,SF3B2,PPP1CA,SF3B1	eF	RNA	all_ENDO
TRUE	0.0118236	13806	172	169	0.982558	0.0122411	TF:M01822	TF	Factor: CPBP; motif: SNCCCNN	15790	950	TF,TF,TF,TF,TF,TF,TF,TF,TF,TF,TF,TF,TF,TF,TF,TF,TF,TF,TF,TF,TF,TF,TF,TF,TF,TF,TF,TF,TF,TF,TF,TF,TF,TF,TF,TF,TF,TF,TF,TF,TF,TF,TF,TF,TF,TF,TF,TF,TF,TF,TF,TF,TF,TF,TF,TF,TF,TF,TF,TF,TF,TF,TF,TF,TF,TF,TF,TF,TF,TF,TF,TF,TF,TF,TF,TF,TF,TF,TF,TF,TF,TF,TF,TF,TF,TF,TF,TF,TF,TF,TF,TF,TF,TF,TF,TF,TF,TF,TF,TF,TF,TF,TF,TF,TF,TF,TF,TF,TF,TF,TF,TF,TF,TF,TF,TF,TF,TF,TF,TF,TF,TF,TF,TF,TF,TF,TF,TF,TF,TF,TF,TF,TF,…	AFG3L2,HERC2,HES4,USP48,PHACTR4,PUM1,ZCCHC17,SCP2,TMEM59,GNAI3,PSMD4,UBAP2L,IFI16,TAGLN2,DCAF6,RC3H1,XPR1,PCBP1,DCTN1,POLE4,ATIC,MFF,TADA3,UBE2E1,RHOA,MANF,TFDP2,MBNL1,NDUFB5,DNAJC19,MED28,CXCL3,CXCL2,METAP1,PLA2G12A,SORBS2,MED10,SKP1,BRD8,ETF1,TTC1,CCNG1,TRIM27,EHMT2,RING1,CDKN1A,SMAP1,SENP6,ATG5,AMD1,PHF14,AGR2,MRPS24,ABHD11,SLC25A13,TRIP6,CUX1,SRPK2,BRAF,DEFB1,INTS10,RAB11FIP1,CEBPD,YWHAZ,OXR1…	epithelial	RNA	all_ENDO
TRUE	0.0119286	4622	172	82	0.476744	0.0177412	GO:0005829	GO:CC	cytosol	15790	380	IDA,IDA IBA,IDA IBA TAS,IEA,TAS,IDA IBA TAS,IDA IPI TAS,TAS,IDA,IDA,TAS,IDA IBA TAS IEA,TAS,IDA TAS IEA,TAS,IDA,IBA TAS,TAS IEA,IDA TAS,IDA,TAS,IDA,TAS IEA,IDA,TAS,IBA TAS,IDA,TAS,IDA TAS,IDA IBA TAS,IDA,IDA TAS,IDA IBA,IDA,IEA,TAS,IDA TAS,IDA TAS,TAS,IDA TAS IEA,IDA,IDA IBA TAS IEA,IDA TAS,TAS IEA,IBA TAS,IDA TAS,IDA IBA TAS IEA,IDA TAS,IDA IBA,TAS,ISS IBA,IDA,IEA,TAS,IDA,TAS,TAS,IDA TAS,IDA,TAS…	HERC2,USP48,PUM1,ZCCHC17,SCP2,PSMD4,IFI16,TAGLN2,DCAF6,PCBP1,DCTN1,ATIC,UBE2E1,RHOA,MANF,MBNL1,METAP1,SKP1,ETF1,TTC1,TRIM27,RING1,CDKN1A,SENP6,ATG5,AMD1,TRIP6,CUX1,SRPK2,BRAF,RAB11FIP1,YWHAZ,UBQLN1,SURF4,CTBP2,TALDO1,PARVA,PIK3C2A,OTUB1,RELA,NDUFV1,HIKESHI,STRAP,KRT8,OSBPL8,VPS36,NFKBIA,DAAM1,PPP2R5E,NUDT14,EIF2AK4,HEXA,IDH2,QPRT,PPP4C,LONP2,ALDH3A2,STAT3,DCAF7,EXOC7,USP14,CCDC124,ECH1,TOMM40,CYT…	epithelial	RNA	all_ENDO
TRUE	0.0119948	75	104	5	0.0480769	0.0666667	KEGG:05220	KEGG	Chronic myeloid leukemia	15790	464	KEGG,KEGG,KEGG,KEGG,KEGG	CDKN1A,BRAF,CTBP2,RELA,NFKBIA	epithelial	RNA	all_ENDO
TRUE	0.0120899	50	105	5	0.047619	0.1	REAC:R-HSA-9700206	REAC	Signaling by ALK in cancer	14270	2112	REAC,REAC,REAC,REAC,REAC	TPM4,MYH9,SEC31A,PIK3R1,SKP1	eF	RNA	severe_ENDO
TRUE	0.0120899	50	105	5	0.047619	0.1	REAC:R-HSA-9725370	REAC	Signaling by ALK fusions and activated point mutants	14270	2111	REAC,REAC,REAC,REAC,REAC	TPM4,MYH9,SEC31A,PIK3R1,SKP1	eF	RNA	severe_ENDO
TRUE	0.0121567	15	15	2	0.133333	0.133333	WP:WP3670	WP	Interactions between LOXL4 and oxidative stress pathway	14172	259	WP,WP	TGFB1,NFE2L2	EC-tip	RNA	severe_ENDO
TRUE	0.0124805	1	1	1	1	1	REAC:R-HSA-5657655	REAC	MGMT-mediated DNA damage reversal	14411	1311	REAC	MGMT	Epithelial1	RNA	all_ENDO
TRUE	0.0124843	1	1	1	1	1	REAC:R-HSA-5657655	REAC	MGMT-mediated DNA damage reversal	14355	1311	REAC	MGMT	glandular	RNA	all_ENDO
TRUE	0.0127382	116	66	6	0.0909091	0.0517241	REAC:R-HSA-8856688	REAC	Golgi-to-ER retrograde transport	14270	1034	REAC,REAC,REAC,REAC,REAC,REAC	BICD1,COPA,NAPA,ARF4,DYNLL1,KDELR1	eF	RNA	severe_ENDO
TRUE	0.0128072	3834	172	72	0.418605	0.0187793	GO:0044271	GO:BP	cellular nitrogen compound biosynthetic process	15790	11501	IBA IEA,ISS IEA,IDA IMP,IGI IBA,IMP ISS IBA IEA,IDA IBA IEA,IEA,IDA IBA IEA,IDA IMP ISS IBA TAS NAS,IDA,IEA,IDA IBA IEA,NAS,NAS,TAS,IBA NAS IEA,IDA NAS IEA,IDA IMP IBA TAS IEA,IDA IBA IEA,IDA IBA IEA,IDA IBA IEA,IMP IEA,IEA,IBA IEA,ISS IBA IEA,ISS NAS,IDA,TAS IEA,NAS,IBA TAS NAS IEA,IDA,IDA IBA NAS IEA,IMP,IDA IBA TAS NAS IEA,IMP ISS IBA TAS IEA,IMP IBA IEA,IBA TAS NAS IEA,IDA ISS IBA IEA,IDA IMP…	HES4,PUM1,IFI16,DCAF6,RC3H1,PCBP1,POLE4,ATIC,TADA3,UBE2E1,RHOA,TFDP2,NDUFB5,MED28,METAP1,MED10,BRD8,ETF1,TRIM27,EHMT2,RING1,CDKN1A,ATG5,AMD1,PHF14,MRPS24,SLC25A13,CUX1,INTS10,CEBPD,YWHAZ,ENY2,WAC,EPC1,CTBP2,MTG1,MRPL23,CTR9,RELA,MRPL11,NDUFV1,CREBZF,STRAP,SMARCD1,CBX5,SMARCC2,TDG,CHD8,NFKBIA,EIF2AK4,QPRT,SF3B3,STAT3,USP14,RPL17-C18orf32,CCDC124,NDUFA13,PTOV1,PNKP,ZNF580,PHF20,ZMYND8,GART,DDX17,AT…	epithelial	RNA	all_ENDO
TRUE	0.012821	1169	105	22	0.209524	0.0188195	REAC:R-HSA-597592	REAC	Post-translational protein modification	14270	1695	REAC,REAC,REAC,REAC,REAC,REAC,REAC,REAC,REAC,REAC,REAC,REAC,REAC,REAC,REAC,REAC,REAC,REAC,REAC,REAC,REAC,REAC	FKBP8,COPA,RCN1,TOP1,RHOA,SEC31A,ALG5,NAPA,RPN1,ESR1,UBC,ARF4,SKP1,PRKCSH,DYNLL1,KDELR1,RAB5C,FBXO21,MFGE8,ACTB,PSMB6,CALR	eF	RNA	severe_ENDO
TRUE	0.0130411	141	172	8	0.0465116	0.0567376	KEGG:04621	KEGG	NOD-like receptor signaling pathway	15790	320	KEGG,KEGG,KEGG,KEGG,KEGG,KEGG,KEGG,KEGG	IFI16,RHOA,CXCL3,CXCL2,ATG5,TRIP6,RELA,NFKBIA	epithelial	RNA	all_ENDO
TRUE	0.0132086	34	172	5	0.0290698	0.147059	REAC:R-HSA-8953750	REAC	Transcriptional Regulation by E2F6	15790	2428	REAC,REAC,REAC,REAC,REAC	TFDP2,EHMT2,RING1,EPC1,CBX5	epithelial	RNA	all_ENDO
TRUE	0.0135267	669	172	24	0.139535	0.0358744	GO:0006325	GO:BP	chromatin organization	15790	2154	IMP,IEA,IDA,IEA,IDA,IEA,IDA IEA,IEA,IEA,IDA,IEA,IMP IEA,IDA IMP IEA,IEA,IEP,IDA IMP NAS IEA,IBA,IDA HDA NAS IEA,ISS IEA,IMP IBA IEA,ISO IEA,IEA,IEA,IBA	IFI16,TADA3,SKP1,BRD8,TRIM27,EHMT2,RING1,ATG5,PHF14,SRPK2,ENY2,WAC,EPC1,RELA,CREBZF,SMARCD1,CBX5,SMARCC2,TDG,CHD8,PHF20,ZMYND8,PRDM2,HDGF	epithelial	RNA	all_ENDO
TRUE	0.0136236	3	1	1	1	0.333333	WP:WP4931	WP	Direct reversal repair	14355	745	WP	MGMT	glandular	RNA	all_ENDO
TRUE	0.013624	3	1	1	1	0.333333	WP:WP4931	WP	Direct reversal repair	14411	745	WP	MGMT	Epithelial1	RNA	all_ENDO
TRUE	0.013717	10073	109	98	0.899083	0.00972898	GO:0043227	GO:CC	membrane-bounded organelle	14527	1883	IDA HDA ISS IBA TAS IEA,IDA IEA,IDA IBA IEA,IDA HDA ISS TAS IEA,HDA,IDA IBA IEA,IDA IEA,IDA IMP HDA TAS IEA,IDA IBA TAS IEA,IDA IPI ISS IBA TAS NAS IEA,IDA IMP HDA IBA TAS IEA,EXP IDA HDA IBA TAS NAS IEA,IDA IBA IEA,IDA HDA ISS TAS IEA,IDA,IDA IPI IBA TAS NAS IEA,IDA HDA TAS,HDA,HDA IEA,IDA IBA IEA,IDA TAS IEA,IDA TAS IEA,HDA,HDA,HDA,IDA IBA IEA,ISS IEA,IDA IEA,IDA IBA IEA,IDA IEA,IDA IMP IBA TAS…	COPA,RNF187,ELP5,GRN,TPM4,FKBP8,PTOV1,RHOA,RCN1,RPN1,TOP1,ANXA2,KATNBL1,PKM,ARHGAP4,SF3B2,ALDOA,PGK1,ARF4,RBBP6,MORF4L2,MORF4L1,DSTN,MGP,TAGLN2,TCIM,PIK3R1,TGFB1I1,SAR1A,WDR83OS,SEC31A,MYH9,DNAJA1,ZNHIT1,YWHAB,PCBP1,CSNK2A1,PRKCSH,SARNP,NAPA,XBP1,XPO1,RTRAF,ATP6AP2,UQCRC1,ACTR3,CALR,CFL1,DYNLL1,MFGE8,IFT57,ITGB1,MARCKS,MRPS35,SSB,COL5A2,GNB2,FLNA,ARL6IP5,PPP1CA,RALY,ARPC2,CKAP4,SUB1,EID1,RND3,MED…	eF	RNA	all_ENDO
TRUE	0.0138496	5049	172	87	0.505814	0.0172311	GO:1901564	GO:BP	organonitrogen compound metabolic process	15790	22437	IDA IMP ISS IBA IEA,IDA IBA IEA,IBA IEA,ISS IEA,IDA,IDA,IBA NAS IEA,IDA IMP,IEA,IDA IMP ISS IBA IEA,IDA IBA IEA,IDA IMP ISS NAS IEA,IDA IBA TAS IEA,IDA,NAS,NAS,TAS IEA,IEA,IDA IBA IEA,IDA IBA NAS,IDA IMP IBA TAS IEA,NAS,IBA TAS,IDA IMP IBA TAS,IDA IBA IEA,IBA IEA,IDA IMP IEP IBA TAS IEA,IDA IMP IBA IEA,IDA ISS IBA IEA,IBA TAS IEA,ISS NAS,IDA TAS,IDA IGI IBA IEA,IDA TAS IEA,IMP,IEA,IDA ISS IBA NAS…	AFG3L2,HERC2,USP48,PUM1,TMEM59,GNAI3,PSMD4,IFI16,DCAF6,RC3H1,ATIC,TADA3,UBE2E1,RHOA,NDUFB5,DNAJC19,METAP1,MED10,SKP1,BRD8,ETF1,TTC1,CCNG1,TRIM27,EHMT2,RING1,CDKN1A,SENP6,ATG5,AMD1,MRPS24,SLC25A13,SRPK2,BRAF,YWHAZ,OXR1,ENY2,CBWD5,UBQLN1,WAC,EPC1,MTG1,TALDO1,MRPL23,CTR9,OTUB1,MACROD1,RELA,MRPL11,NDUFV1,PPM1H,OSBPL8,TDG,VPS36,CUL4A,NFKBIA,KLHDC2,PPP2R5E,NUDT14,EIF2AK4,HEXA,IDH2,QPRT,LONP2,SF3B3,MBTP…	epithelial	RNA	all_ENDO
TRUE	0.0141509	1578	172	35	0.203488	0.02218	REAC:R-HSA-392499	REAC	Metabolism of proteins	15790	1367	REAC,REAC,REAC,REAC,REAC,REAC,REAC,REAC,REAC,REAC,REAC,REAC,REAC,REAC,REAC,REAC,REAC,REAC,REAC,REAC,REAC,REAC,REAC,REAC,REAC,REAC,REAC,REAC,REAC,REAC,REAC,REAC,REAC,REAC,REAC	HERC2,USP48,PSMD4,DCAF6,DCTN1,TADA3,UBE2E1,RHOA,SKP1,ETF1,TRIM27,RING1,CDKN1A,MRPS24,WAC,MRPL23,CTR9,OTUB1,RELA,MRPL11,CBX5,TDG,CUL4A,NFKBIA,NUDT14,LONP2,MBTPS1,STAT3,DCAF7,EXOC7,USP14,NUCB1,DDX17,STAG2,ADAMTS1	epithelial	RNA	all_ENDO
TRUE	0.0143791	2070	105	36	0.342857	0.0173913	GO:0005615	GO:CC	extracellular space	14270	232	IDA HDA,HDA,HDA,IDA HDA IEA,HDA,HDA,HDA,HDA,IDA HDA IBA,HDA,IDA HDA,HDA,HDA,HDA,HDA IEA,HDA,HDA,IBA,HDA,HDA,HDA,IDA HDA,HDA,HDA,HDA,HDA IBA,HDA,HDA,HDA IEA,HDA,HDA,HDA,HDA,HDA,IMP HDA IEA,HDA	COPA,RSU1,PPP1CA,GRN,TPM4,DSTN,MYH9,GNB2,ANXA2,RHOA,ALDOA,MARCKS,MGP,NAPA,CXCL12,UBC,PKM,COL5A2,ARF4,YWHAB,CFL1,PGK1,RAB5C,TAGLN2,ACTR3,COL4A2,ITGB1,B2M,MFGE8,SH3BGRL3,DNAJA1,ARPC3,ACTB,PSMB6,CALR,PCBP1	eF	RNA	severe_ENDO
TRUE	0.0147834	12	59	3	0.0508475	0.25	HP:0008291	HP	Pituitary corticotropic cell adenoma	15790	5244	HP,HP,HP	USP48,CDKN1A,BRAF	epithelial	RNA	all_ENDO
TRUE	0.0148115	4822	109	62	0.568807	0.0128577	GO:0032991	GO:CC	protein-containing complex	14527	1343	IDA ISS IBA IEA,IDA IPI IBA IEA,TAS,IMP,IBA,IDA IPI IBA IEA,IMP,EXP IDA IPI IEA,IPI ISS,IDA IPI IBA TAS NAS IEA,IDA,IDA IBA,IDA IBA,IPI ISS IBA NAS IEA,IDA IBA,IDA IPI,IDA IBA NAS,IDA IBA IEA,IBA NAS,IEA,IDA IPI ISS IBA,IDA IPI IBA IEA,IDA,IBA IEA,IPI,IDA,IDA IBA NAS,IMP ISS NAS,IPI IEA,IDA IBA TAS,IDA ISS IEA,IDA IPI ISS IBA IEA,IPI ISS IBA IEA,IDA IPI IBA TAS IEA,ISS IBA NAS IEA,TAS IEA,IMP IBA…	COPA,ELP5,TPM4,FKBP8,PTOV1,RPN1,TOP1,ANXA2,KATNBL1,SF3B2,RBBP6,MORF4L2,MORF4L1,PIK3R1,SAR1A,WDR83OS,SEC31A,MYH9,ZNHIT1,PCBP1,CSNK2A1,PRKCSH,SARNP,NAPA,XBP1,XPO1,RTRAF,ATP6AP2,UQCRC1,ACTR3,CALR,DYNLL1,IFT57,ITGB1,MRPS35,SSB,COL5A2,GNB2,FLNA,PPP1CA,RALY,ARPC2,SUB1,MED10,HDLBP,PSMB6,CITED2,PSMD8,CHMP3,ATXN2,MRPL24,COL4A2,SH3GLB1,NDUFA7,SRP14,CAVIN3,SNX3,SF3B1,GSTP1,RNASEH2C,ACTB,MIER1	eF	RNA	all_ENDO
TRUE	0.0149742	58	5	2	0.4	0.0344828	KEGG:03250	KEGG	Viral life cycle - HIV-1	14270	221	KEGG,KEGG	XPO1,BICD1	eF	RNA	severe_ENDO
TRUE	0.0149801	1403	109	29	0.266055	0.02067	GO:0044877	GO:MF	protein-containing complex binding	14527	6092	ISS IBA IEA,IDA,HDA,IEA,IDA IBA IEA,IBA,IPI,IDA IBA NAS IEA,IBA,IDA IPI IEA,IEA,IEA,ISS,IDA,IEA,IDA IBA,IPI TAS,IDA ISS IBA,IEA,IPI IMP IBA TAS IEA,IBA TAS IEA,IDA,IDA IEA,IEA,IDA,IEA,ISS IEA,IDA,HDA	TPM4,TOP1,PKM,MORF4L1,DSTN,TAGLN2,PIK3R1,MYH9,ZNHIT1,CD151,PRKCSH,SARNP,NAPA,XBP1,UQCRC1,ACTR3,CALR,CFL1,MFGE8,ITGB1,MARCKS,GNB2,FLNA,PPP1CA,ARPC2,CCN1,CITED2,SNX3,ACTB	eF	RNA	all_ENDO
TRUE	0.0155155	126	46	5	0.108696	0.0396825	REAC:R-HSA-69206	REAC	G1/S Transition	15790	955	REAC,REAC,REAC,REAC,REAC	PSMD4,POLE4,TFDP2,SKP1,CDKN1A	epithelial	RNA	all_ENDO
TRUE	0.0159076	11	20	2	0.1	0.181818	WP:WP5049	WP	Glycolysis in senescence	14527	497	WP,WP	PKM,PGK1	eF	RNA	all_ENDO
TRUE	0.0159891	597	105	18	0.171429	0.0301508	GO:0030029	GO:BP	actin filament-based process	14270	6968	IBA,IDA IBA TAS IEA,IDA IMP ISS IEA,IDA IMP IBA TAS IEA,TAS,ISS IEA,IBA IEA,IEA,TAS,IBA IEA,IDA IBA TAS NAS IEA,IBA,IDA IBA,IEA,IDA IBA IEA,IDA,IEA,IBA	TPM4,DSTN,MYH9,RHOA,ALDOA,PIK3R1,MARCKS,CAVIN3,CXCL12,TMSB10,CFL1,TAGLN2,ACTR3,ITGB1,ARPC3,ACTB,CALR,CALD1	eF	RNA	severe_ENDO
TRUE	0.0160909	53	105	5	0.047619	0.0943396	REAC:R-HSA-2029482	REAC	Regulation of actin dynamics for phagocytic cup formation	14270	1925	REAC,REAC,REAC,REAC,REAC	MYH9,CFL1,ACTR3,ARPC3,ACTB	eF	RNA	severe_ENDO
TRUE	0.0160912	217	105	8	0.0761905	0.0368664	KEGG:05131	KEGG	Shigellosis	14270	421	KEGG,KEGG,KEGG,KEGG,KEGG,KEGG,KEGG,KEGG	RHOA,PIK3R1,UBC,SKP1,ACTR3,ITGB1,ARPC3,ACTB	eF	RNA	severe_ENDO
TRUE	0.0163538	1442	105	29	0.27619	0.020111	GO:0003723	GO:MF	RNA binding	14270	346	IEA,HDA IEA,HDA,IBA,HDA,HDA,HDA,HDA IEA,HDA,IEA,HDA,IDA HDA IBA IEA,HDA,HDA,HDA,HDA ISS IEA,HDA,IEA,HDA,HDA IBA,IMP HDA IBA TAS IEA,IDA HDA IBA IEA,HDA TAS IEA,HDA,HDA IBA TAS IEA,HDA IBA NAS IEA,IEA,IDA HDA IEA,IDA HDA IBA IEA	XPO1,SARNP,BZW1,ELP5,GRN,TOP1,MYH9,ANXA2,ALDOA,THOC7,RBBP6,RTRAF,RPN1,SF3B2,UBC,PKM,NOLC1,PRKCSH,MAPRE1,EIF1,SSB,SF3B1,SRP14,TRIP6,RALY,ATXN2,MRPL24,CALR,PCBP1	eF	RNA	severe_ENDO
TRUE	0.0165516	13837	172	169	0.982558	0.0122136	TF:M01160_1	TF	Factor: Kid3; motif: CCACN; match class: 1	15790	4527	TF,TF,TF,TF,TF,TF,TF,TF,TF,TF,TF,TF,TF,TF,TF,TF,TF,TF,TF,TF,TF,TF,TF,TF,TF,TF,TF,TF,TF,TF,TF,TF,TF,TF,TF,TF,TF,TF,TF,TF,TF,TF,TF,TF,TF,TF,TF,TF,TF,TF,TF,TF,TF,TF,TF,TF,TF,TF,TF,TF,TF,TF,TF,TF,TF,TF,TF,TF,TF,TF,TF,TF,TF,TF,TF,TF,TF,TF,TF,TF,TF,TF,TF,TF,TF,TF,TF,TF,TF,TF,TF,TF,TF,TF,TF,TF,TF,TF,TF,TF,TF,TF,TF,TF,TF,TF,TF,TF,TF,TF,TF,TF,TF,TF,TF,TF,TF,TF,TF,TF,TF,TF,TF,TF,TF,TF,TF,TF,TF,TF,TF,TF,TF,…	AFG3L2,HERC2,HES4,USP48,PHACTR4,PUM1,ZCCHC17,SCP2,TMEM59,GNAI3,PSMD4,UBAP2L,IFI16,TAGLN2,DCAF6,RC3H1,XPR1,PCBP1,DCTN1,POLE4,ATIC,MFF,TADA3,UBE2E1,RHOA,MANF,TFDP2,MBNL1,NDUFB5,DNAJC19,MED28,CXCL3,CXCL2,METAP1,PLA2G12A,SORBS2,MED10,SKP1,BRD8,ETF1,TTC1,CCNG1,TRIM27,EHMT2,RING1,CDKN1A,SMAP1,SENP6,ATG5,AMD1,PHF14,AGR2,MRPS24,ABHD11,SLC25A13,TRIP6,CUX1,SRPK2,BRAF,DEFB1,INTS10,RAB11FIP1,CEBPD,YWHAZ,OXR1…	epithelial	RNA	all_ENDO
TRUE	0.0166552	2	105	2	0.0190476	1	CORUM:2411	CORUM	ITGA6-ITGB1-CD151 complex	14270	1027	CORUM,CORUM	ITGB1,CD151	eF	RNA	severe_ENDO
TRUE	0.0167025	2	109	2	0.0183486	1	CORUM:2437	CORUM	ITGA6-ITGB1-CYR61 complex	14527	1047	CORUM,CORUM	ITGB1,CCN1	eF	RNA	all_ENDO
TRUE	0.0167025	2	109	2	0.0183486	1	CORUM:2411	CORUM	ITGA6-ITGB1-CD151 complex	14527	1027	CORUM,CORUM	CD151,ITGB1	eF	RNA	all_ENDO
TRUE	0.0174091	1054	172	31	0.180233	0.0294118	GO:0032993	GO:CC	protein-DNA complex	15790	1345	ISA,IDA,IDA ISO IBA NAS IEA,ISA,IDA IBA,IDA IBA,IEA,IDA,ISA,IDA,ISA,IDA IBA NAS IEA,IDA IBA IEA,ISS IEA,IDA IGI ISA IC IEA,IDA,ISA,IDA ISS IBA NAS IEA,ISS IBA TAS NAS IEA,IDA HDA ISS IBA NAS IEA,IBA,IDA,NAS,IDA ISA,ISA,IDA IBA,IDA,ISA,IDA IBA IEA,IEA,ISA	HES4,POLE4,TADA3,TFDP2,BRD8,EHMT2,RING1,PHF14,CUX1,SRPK2,CEBPD,ENY2,EPC1,CTR9,RELA,CDK2AP2,CREBZF,SMARCD1,CBX5,SMARCC2,CHD8,PPP4C,SF3B3,STAT3,ZNF580,PHF20,ZMYND8,ATF4,STAG2,TARDBP,MSX2	epithelial	RNA	all_ENDO
TRUE	0.0177696	9974	105	95	0.904762	0.00952476	GO:0043227	GO:CC	membrane-bounded organelle	14270	1883	IDA IBA TAS IEA,IDA,IDA IBA TAS NAS IEA,IDA IBA IEA,IDA IBA IEA,IDA HDA ISS IBA TAS IEA,IDA IEA,HDA,IDA IBA TAS IEA,IDA HDA IBA IEA,IDA IEA,IDA IBA IEA,IDA HDA ISS TAS IEA,IDA IEA,IDA IPI ISS IBA TAS NAS IEA,HDA,HDA,IDA IMP HDA IBA TAS IEA,IDA HDA ISS IEA,IDA TAS IEA,IDA IPI HDA IBA TAS IEA,HDA,IDA IEA,EXP IDA HDA IBA TAS NAS IEA,IDA IBA IEA,IDA IMP HDA TAS IEA,IDA HDA TAS,IDA IBA TAS IEA,IDA IBA…	XPO1,ARHGAP4,SARNP,FKBP8,BICD1,COPA,RNF187,RSU1,RCN1,PPP1CA,TGFB1I1,ELP5,GRN,MCRIP1,NDUFA7,TPM4,DSTN,TOP1,MYH9,MORF4L2,UQCRC1,GNB2,PTOV1,ANXA2,TCIM,RHOA,ALDOA,THOC7,SAR1A,KATNBL1,SEC31A,PIK3R1,EID1,MICU2,ALG5,MARCKS,MGP,MORF4L1,RBBP6,SNX2,ZNHIT1,WDR83OS,ATP2B4,RTRAF,NAPA,SNX1,RPN1,CXCL12,SF3B2,ESR1,UBC,PKM,COL5A2,NOLC1,ARF4,SKP1,PRKCSH,DYNLL1,YWHAB,CFL1,KDELR1,MAPRE1,GABARAP,IKBIP,EIF1,PGK1,RAB5C…	eF	RNA	severe_ENDO
TRUE	0.0180197	164	103	8	0.0776699	0.0487805	MIRNA:hsa-miR-513c-3p	MIRNA	hsa-miR-513c-3p	15790	1578	MIRNA,MIRNA,MIRNA,MIRNA,MIRNA,MIRNA,MIRNA,MIRNA	RC3H1,XPR1,TFDP2,MBNL1,SRPK2,YWHAZ,CREBZF,CHD8	epithelial	RNA	all_ENDO
TRUE	0.0184235	12213	172	158	0.918605	0.012937	TF:M08526_1	TF	Factor: E2F-3:HES-7; motif: NNNSGCGCSNNNNNCRCGYGNN; match class: 1	15790	1483	TF,TF,TF,TF,TF,TF,TF,TF,TF,TF,TF,TF,TF,TF,TF,TF,TF,TF,TF,TF,TF,TF,TF,TF,TF,TF,TF,TF,TF,TF,TF,TF,TF,TF,TF,TF,TF,TF,TF,TF,TF,TF,TF,TF,TF,TF,TF,TF,TF,TF,TF,TF,TF,TF,TF,TF,TF,TF,TF,TF,TF,TF,TF,TF,TF,TF,TF,TF,TF,TF,TF,TF,TF,TF,TF,TF,TF,TF,TF,TF,TF,TF,TF,TF,TF,TF,TF,TF,TF,TF,TF,TF,TF,TF,TF,TF,TF,TF,TF,TF,TF,TF,TF,TF,TF,TF,TF,TF,TF,TF,TF,TF,TF,TF,TF,TF,TF,TF,TF,TF,TF,TF,TF,TF,TF,TF,TF,TF,TF,TF,TF,TF,TF,…	AFG3L2,HERC2,HES4,USP48,PUM1,ZCCHC17,SCP2,TMEM59,GNAI3,PSMD4,UBAP2L,TAGLN2,DCAF6,RC3H1,XPR1,PCBP1,DCTN1,POLE4,ATIC,MFF,TADA3,UBE2E1,RHOA,MANF,TFDP2,MBNL1,NDUFB5,MED28,CXCL3,CXCL2,METAP1,PLA2G12A,SORBS2,MED10,BRD8,ETF1,CCNG1,TRIM27,EHMT2,RING1,CDKN1A,SMAP1,SENP6,ATG5,AMD1,PHF14,MRPS24,ABHD11,SLC25A13,TRIP6,CUX1,SRPK2,BRAF,INTS10,RAB11FIP1,CEBPD,YWHAZ,ENY2,TATDN1,CBWD5,UBQLN1,SURF4,TRDMT1,WAC,EPC1,…	epithelial	RNA	all_ENDO
TRUE	0.0187492	3	1	1	1	0.333333	CORUM:7136	CORUM	VCP-SELK-DERL1 complex	14415	2627	CORUM	SELENOK	EC-tip	RNA	all_ENDO
TRUE	0.0190284	23	4	2	0.5	0.0869565	HP:0003237	HP	Increased circulating IgG level	14172	2338	HP,HP	TGFB1,TPP2	EC-tip	RNA	severe_ENDO
TRUE	0.0193567	19	56	3	0.0535714	0.157895	REAC:R-HSA-5627117	REAC	RHO GTPases Activate ROCKs	14527	1767	REAC,REAC,REAC	RHOA,MYH9,CFL1	eF	RNA	all_ENDO
TRUE	0.0193718	223	105	8	0.0761905	0.0358744	KEGG:05132	KEGG	Salmonella infection	14270	422	KEGG,KEGG,KEGG,KEGG,KEGG,KEGG,KEGG,KEGG	ANXA2,RHOA,SKP1,DYNLL1,RAB5C,ACTR3,ARPC3,ACTB	eF	RNA	severe_ENDO
TRUE	0.0194712	165	103	8	0.0776699	0.0484848	MIRNA:hsa-miR-513a-3p	MIRNA	hsa-miR-513a-3p	15790	1574	MIRNA,MIRNA,MIRNA,MIRNA,MIRNA,MIRNA,MIRNA,MIRNA	RC3H1,XPR1,TFDP2,MBNL1,SRPK2,YWHAZ,CREBZF,CHD8	epithelial	RNA	all_ENDO
TRUE	0.0194969	2967	172	60	0.348837	0.0202224	GO:0051252	GO:BP	regulation of RNA metabolic process	15790	14280	IBA IEA,IDA ISS IBA IEA,IBA,IDA IMP,IGI IBA,IMP ISS IBA IEA,IBA IEA,IDA IMP ISS IBA TAS NAS,IDA,IEA,IDA IBA IEA,IDA IBA,NAS,IBA NAS IEA,IDA NAS IEA,IDA IBA IEA,IDA IBA IEA,IDA IBA IEA,ISS IBA IEA,TAS IEA,IBA TAS,NAS,IBA NAS IEA,IDA,IDA IBA NAS IEA,ISS IEA,IMP,IDA IBA TAS NAS IEA,IMP ISS IBA TAS IEA,IDA ISS IEA,IDA IMP IGI ISS IBA NAS IEA,IDA IMP NAS IEA,IEA,IBA NAS IEA,IDA IMP IBA IEA,IDA IBA NAS…	HES4,PUM1,ZCCHC17,IFI16,DCAF6,RC3H1,PCBP1,TADA3,UBE2E1,RHOA,TFDP2,MBNL1,MED28,MED10,BRD8,TRIM27,EHMT2,RING1,PHF14,CUX1,SRPK2,INTS10,CEBPD,YWHAZ,ENY2,TRDMT1,WAC,EPC1,CTBP2,CTR9,RELA,CREBZF,STRAP,SMARCD1,CBX5,SMARCC2,TDG,CHD8,NFKBIA,EIF2AK4,SF3B3,NSRP1,STAT3,SRSF1,USP14,CCDC124,NDUFA13,PTOV1,ZNF580,U2AF2,PHF20,ZMYND8,DDX17,ATF4,TARDBP,GRSF1,ZMYM2,PRDM2,HDGF,MSX2	epithelial	RNA	all_ENDO
TRUE	0.0196872	54	109	5	0.0458716	0.0925926	REAC:R-HSA-2029482	REAC	Regulation of actin dynamics for phagocytic cup formation	14527	1925	REAC,REAC,REAC,REAC,REAC	MYH9,ACTR3,CFL1,ARPC2,ACTB	eF	RNA	all_ENDO
TRUE	0.0202329	166	103	8	0.0776699	0.0481928	MIRNA:hsa-miR-3606-3p	MIRNA	hsa-miR-3606-3p	15790	718	MIRNA,MIRNA,MIRNA,MIRNA,MIRNA,MIRNA,MIRNA,MIRNA	RC3H1,XPR1,TFDP2,MBNL1,SRPK2,YWHAZ,CREBZF,CHD8	epithelial	RNA	all_ENDO
TRUE	0.0205047	39	55	4	0.0727273	0.102564	REAC:R-HSA-1236394	REAC	Signaling by ERBB4	14270	2130	REAC,REAC,REAC,REAC	PIK3R1,CXCL12,ESR1,UBC	eF	RNA	severe_ENDO
TRUE	0.0214292	4	49	2	0.0408163	0.5	CORUM:1095	CORUM	SNX complex (SNX1, SNX1a, SNX2, SNX4, EGFR)	14270	595	CORUM,CORUM	SNX2,SNX1	eF	RNA	severe_ENDO
TRUE	0.0214292	4	49	2	0.0408163	0.5	CORUM:1093	CORUM	SNX complex (SNX1, SNX1a, SNX2, SNX4, INSR)	14270	593	CORUM,CORUM	SNX2,SNX1	eF	RNA	severe_ENDO
TRUE	0.0214292	4	49	2	0.0408163	0.5	CORUM:1091	CORUM	SNX complex (SNX1, SNX1a, SNX2, SNX4, LEPR)	14270	591	CORUM,CORUM	SNX2,SNX1	eF	RNA	severe_ENDO
TRUE	0.0214385	631	105	15	0.142857	0.0237718	REAC:R-HSA-194315	REAC	Signaling by Rho GTPases	14270	2195	REAC,REAC,REAC,REAC,REAC,REAC,REAC,REAC,REAC,REAC,REAC,REAC,REAC,REAC,REAC	XPO1,ARHGAP4,TPM4,MYH9,RHOA,PIK3R1,RBBP6,DYNLL1,YWHAB,CFL1,MAPRE1,ACTR3,ITGB1,ARPC3,ACTB	eF	RNA	severe_ENDO
TRUE	0.02168	7399	172	113	0.656977	0.0152723	GO:0043170	GO:BP	macromolecule metabolic process	15790	11075	IDA IMP ISS IBA IEA,IDA IBA IEA,IBA IEA,IBA IEA,IDA IMP ISS IBA TAS IEA,IBA,IDA,IBA NAS IEA,IDA IMP IBA TAS,IGI IBA IEA,IDA IMP ISS IBA IEA,IDA IBA IEA,IDA IBA IEA,IDA IMP ISS IBA TAS NAS IEA,IDA IBA TAS IEA,IDA IEA,IDA IBA IEA,IDA IBA IEA,NAS,NAS,TAS IEA,IBA NAS IEA,IDA IBA IEA,IDA IBA NAS IEA,IDA IMP IBA TAS IEA,NAS,IBA TAS,IDA IMP IBA TAS IEA,IDA IMP ISS IBA IEA,IDA IBA IEA,IDA IMP IEP IBA TAS…	AFG3L2,HERC2,HES4,USP48,PUM1,ZCCHC17,TMEM59,PSMD4,IFI16,DCAF6,RC3H1,PCBP1,POLE4,TADA3,UBE2E1,RHOA,TFDP2,MBNL1,DNAJC19,MED28,METAP1,MED10,SKP1,BRD8,ETF1,TTC1,CCNG1,TRIM27,EHMT2,RING1,CDKN1A,SENP6,ATG5,PHF14,AGR2,MRPS24,CUX1,SRPK2,BRAF,INTS10,CEBPD,YWHAZ,OXR1,ENY2,TATDN1,CBWD5,UBQLN1,TRDMT1,WAC,EPC1,SMNDC1,CTBP2,MTG1,MRPL23,CTR9,OTUB1,MACROD1,RELA,MRPL11,CREBZF,STRAP,SMARCD1,CBX5,SMARCC2,PPM1H,OSBP…	epithelial	RNA	all_ENDO
TRUE	0.0218629	39	7	2	0.285714	0.0512821	WP:WP2332	WP	Interleukin-11 signaling pathway	14172	23	WP,WP	TGFB1,JAK1	EC-tip	RNA	severe_ENDO
TRUE	0.0224659	108	105	6	0.0571429	0.0555556	WP:WP4217	WP	Ebola virus infection in host	14270	813	WP,WP,WP,WP,WP,WP	TOP1,RHOA,PIK3R1,ITGB1,MFGE8,ACTB	eF	RNA	severe_ENDO
TRUE	0.0224793	3	3	1	0.333333	0.333333	CORUM:219	CORUM	CAND1-CUL1-RBX1 complex	13616	114	CORUM	CAND1	EC-tip	RNA	mild_ENDO
TRUE	0.0224793	3	3	1	0.333333	0.333333	CORUM:221	CORUM	CAND1-CUL2-RBX1 complex	13616	116	CORUM	CAND1	EC-tip	RNA	mild_ENDO
TRUE	0.0224793	3	3	1	0.333333	0.333333	CORUM:222	CORUM	CAND1-CUL3-RBX1 complex	13616	117	CORUM	CAND1	EC-tip	RNA	mild_ENDO
TRUE	0.0224793	3	3	1	0.333333	0.333333	CORUM:223	CORUM	CAND1-CUL4A-RBX1 complex	13616	118	CORUM	CAND1	EC-tip	RNA	mild_ENDO
TRUE	0.0224793	3	3	1	0.333333	0.333333	CORUM:224	CORUM	CAND1-CUL4B-RBX1 complex	13616	119	CORUM	CAND1	EC-tip	RNA	mild_ENDO
TRUE	0.0226851	7975	172	119	0.69186	0.0149216	TF:M10638	TF	Factor: Nkx2-3; motif: NNCGTTRWS	15790	5802	TF,TF,TF,TF,TF,TF,TF,TF,TF,TF,TF,TF,TF,TF,TF,TF,TF,TF,TF,TF,TF,TF,TF,TF,TF,TF,TF,TF,TF,TF,TF,TF,TF,TF,TF,TF,TF,TF,TF,TF,TF,TF,TF,TF,TF,TF,TF,TF,TF,TF,TF,TF,TF,TF,TF,TF,TF,TF,TF,TF,TF,TF,TF,TF,TF,TF,TF,TF,TF,TF,TF,TF,TF,TF,TF,TF,TF,TF,TF,TF,TF,TF,TF,TF,TF,TF,TF,TF,TF,TF,TF,TF,TF,TF,TF,TF,TF,TF,TF,TF,TF,TF,TF,TF,TF,TF,TF,TF,TF,TF,TF,TF,TF,TF,TF,TF,TF,TF,TF	AFG3L2,HERC2,HES4,USP48,ZCCHC17,TMEM59,GNAI3,UBAP2L,IFI16,TAGLN2,DCAF6,RC3H1,XPR1,POLE4,RHOA,MANF,TFDP2,MBNL1,NDUFB5,DNAJC19,CXCL3,CXCL2,METAP1,PLA2G12A,SORBS2,MED10,SKP1,ETF1,TRIM27,EHMT2,SMAP1,SENP6,ATG5,AMD1,PHF14,MRPS24,SLC25A13,TRIP6,CUX1,SRPK2,BRAF,DEFB1,YWHAZ,OXR1,ENY2,CBWD5,UBQLN1,TRDMT1,WAC,CTBP2,MTG1,MRPL23,CTR9,OTUB1,RELA,MRPL11,CDK2AP2,NDUFV1,CREBZF,HIKESHI,LTBR,STRAP,SMARCD1,KRT8,CBX…	epithelial	RNA	all_ENDO
TRUE	0.0233807	2	4	1	0.25	0.5	CORUM:6375	CORUM	PEF1-ALG2 complex	13685	2089	CORUM	PEF1	Endothelial1	RNA	mild_ENDO
TRUE	0.024036	224	109	8	0.0733945	0.0357143	KEGG:05132	KEGG	Salmonella infection	14527	422	KEGG,KEGG,KEGG,KEGG,KEGG,KEGG,KEGG,KEGG	RHOA,ANXA2,ACTR3,DYNLL1,FLNA,ARPC2,RAB5C,ACTB	eF	RNA	all_ENDO
TRUE	0.0247041	6053	172	98	0.569767	0.0161903	GO:0044249	GO:BP	cellular biosynthetic process	15790	11494	ISS IBA IEA,IBA IEA,IDA IMP ISS IBA TAS IEA,IBA,IDA TAS,IDA,IDA IMP IBA TAS,IGI IBA,IDA IMP ISS IBA IEA,IDA IBA IEA,IEA,IDA IBA IEA,IDA IMP ISS IBA TAS NAS,IDA,IEA,IDA IBA IEA,IDA IBA IEA,NAS,NAS,NAS,TAS,IBA NAS IEA,IDA NAS IEA,IDA IMP IBA TAS IEA,NAS,IDA IMP IBA IEA,IDA IBA IEA,IDA IBA IEA,IMP IEA,IDA ISO IBA IEA,IBA IEA,ISS IBA IEA,IMP,ISS NAS,IDA,TAS IEA,IDA ISS IBA TAS IEA,IMP IEA,IDA IBA NAS…	AFG3L2,HES4,PUM1,ZCCHC17,SCP2,TMEM59,IFI16,DCAF6,RC3H1,PCBP1,POLE4,ATIC,TADA3,UBE2E1,RHOA,TFDP2,MBNL1,NDUFB5,DNAJC19,MED28,METAP1,MED10,BRD8,ETF1,TTC1,TRIM27,EHMT2,RING1,CDKN1A,ATG5,AMD1,PHF14,AGR2,MRPS24,SLC25A13,CUX1,SRPK2,BRAF,INTS10,CEBPD,YWHAZ,ENY2,CBWD5,TRDMT1,WAC,EPC1,SMNDC1,CTBP2,MTG1,MRPL23,CTR9,PIK3C2A,RELA,MRPL11,NDUFV1,CREBZF,STRAP,SMARCD1,CBX5,SMARCC2,TDG,CHD8,NFKBIA,NUDT14,EIF2AK4,H…	epithelial	RNA	all_ENDO
TRUE	0.0247365	124	105	6	0.0571429	0.0483871	KEGG:05135	KEGG	Yersinia infection	14270	425	KEGG,KEGG,KEGG,KEGG,KEGG,KEGG	RHOA,PIK3R1,ACTR3,ITGB1,ARPC3,ACTB	eF	RNA	severe_ENDO
TRUE	0.0248872	117	8	3	0.375	0.025641	HP:0001182	HP	Tapered finger	14324	918	HP,HP,HP	SPEN,IARS2,ACSL4	endothelial	RNA	mild_ENDO
TRUE	0.0249271	1	1	1	1	1	CORUM:1731	CORUM	PRMT1 complex	13025	809	CORUM	PRMT1	eF	RNA	mild_ENDO
TRUE	0.0249498	15	1	1	1	0.0666667	KEGG:00830	KEGG	Retinol metabolism	13602	127	KEGG	ADH5	glandular	RNA	mild_ENDO
TRUE	0.024955	3	1	1	1	0.333333	CORUM:7205	CORUM	GNAS-L-GNB2-GNG12 complex	13818	2688	CORUM	GNB2	eF1	RNA	severe_ENDO
TRUE	0.024955	3	1	1	1	0.333333	CORUM:7199	CORUM	GNAS-L-GNB2-GNG11 complex	13818	2683	CORUM	GNB2	eF1	RNA	severe_ENDO
TRUE	0.024955	3	1	1	1	0.333333	CORUM:7188	CORUM	GNAS-L-GNB2-GNG10 complex	13818	2673	CORUM	GNB2	eF1	RNA	severe_ENDO
TRUE	0.024955	3	1	1	1	0.333333	CORUM:7176	CORUM	GNAS-L-GNB2-GNG8 complex	13818	2665	CORUM	GNB2	eF1	RNA	severe_ENDO
TRUE	0.024955	3	1	1	1	0.333333	CORUM:7171	CORUM	GNAS-L-GNB2-GNG7 complex	13818	2660	CORUM	GNB2	eF1	RNA	severe_ENDO
TRUE	0.024955	3	1	1	1	0.333333	CORUM:7166	CORUM	GNAS-L-GNB2-GNG5 complex	13818	2655	CORUM	GNB2	eF1	RNA	severe_ENDO
TRUE	0.024955	3	1	1	1	0.333333	CORUM:7161	CORUM	GNAS-L-GNB2-GNG4 complex	13818	2650	CORUM	GNB2	eF1	RNA	severe_ENDO
TRUE	0.024955	3	1	1	1	0.333333	CORUM:7148	CORUM	GNAS-L-GNB2-GNG2 complex	13818	2637	CORUM	GNB2	eF1	RNA	severe_ENDO
TRUE	0.024955	3	1	1	1	0.333333	CORUM:7087	CORUM	GNAI1-GNB2-GNG12 complex	13818	2584	CORUM	GNB2	eF1	RNA	severe_ENDO
TRUE	0.024955	3	1	1	1	0.333333	CORUM:7082	CORUM	GNAI1-GNB2-GNG11 complex	13818	2579	CORUM	GNB2	eF1	RNA	severe_ENDO
TRUE	0.024955	3	1	1	1	0.333333	CORUM:7077	CORUM	GNAI1-GNB2-GNG10 complex	13818	2574	CORUM	GNB2	eF1	RNA	severe_ENDO
TRUE	0.024955	3	1	1	1	0.333333	CORUM:7072	CORUM	GNAI1-GNB2-GNG8 complex	13818	2569	CORUM	GNB2	eF1	RNA	severe_ENDO
TRUE	0.024955	3	1	1	1	0.333333	CORUM:7067	CORUM	GNAI1-GNB2-GNG7 complex	13818	2564	CORUM	GNB2	eF1	RNA	severe_ENDO
TRUE	0.024955	3	1	1	1	0.333333	CORUM:7037	CORUM	GNAI1-GNB2-GNG5 complex	13818	2540	CORUM	GNB2	eF1	RNA	severe_ENDO
TRUE	0.024955	3	1	1	1	0.333333	CORUM:7032	CORUM	GNAI1-GNB2-GNG4 complex	13818	2535	CORUM	GNB2	eF1	RNA	severe_ENDO
TRUE	0.024955	3	1	1	1	0.333333	CORUM:7020	CORUM	GNAI1-GNB2-GNG2 complex	13818	2524	CORUM	GNB2	eF1	RNA	severe_ENDO
TRUE	0.0249769	2	2	1	0.5	0.5	CORUM:2908	CORUM	RBP-Jkappa-SHARP complex	14324	1280	CORUM	SPEN	endothelial	RNA	mild_ENDO
TRUE	0.0260445	41	7	2	0.285714	0.0487805	WP:WP286	WP	IL-3 signaling pathway	14172	260	WP,WP	TGFB1,JAK1	EC-tip	RNA	severe_ENDO
TRUE	0.0260942	99	10	3	0.3	0.030303	MIRNA:hsa-miR-3065-3p	MIRNA	hsa-miR-3065-3p	15790	523	MIRNA,MIRNA,MIRNA	HES4,PHACTR4,GNAI3	epithelial	RNA	all_ENDO
TRUE	0.0262008	81	105	5	0.047619	0.0617284	KEGG:04666	KEGG	Fc gamma R-mediated phagocytosis	14270	335	KEGG,KEGG,KEGG,KEGG,KEGG	PIK3R1,MARCKS,CFL1,ACTR3,ARPC3	eF	RNA	severe_ENDO
TRUE	0.0262008	81	105	5	0.047619	0.0617284	KEGG:04670	KEGG	Leukocyte transendothelial migration	14270	337	KEGG,KEGG,KEGG,KEGG,KEGG	RHOA,PIK3R1,CXCL12,ITGB1,ACTB	eF	RNA	severe_ENDO
TRUE	0.0264459	78	7	2	0.285714	0.025641	CORUM:320	CORUM	55S ribosome, mitochondrial	13685	191	CORUM,CORUM	MRPL54,MRPS16	Endothelial1	RNA	mild_ENDO
TRUE	0.0266131	16	1	1	1	0.0625	KEGG:00350	KEGG	Tyrosine metabolism	13602	41	KEGG	ADH5	glandular	RNA	mild_ENDO
TRUE	0.0271144	5036	172	86	0.5	0.017077	TF:M09868	TF	Factor: ATF-3; motif: GGTSACGTGAN	15790	298	TF,TF,TF,TF,TF,TF,TF,TF,TF,TF,TF,TF,TF,TF,TF,TF,TF,TF,TF,TF,TF,TF,TF,TF,TF,TF,TF,TF,TF,TF,TF,TF,TF,TF,TF,TF,TF,TF,TF,TF,TF,TF,TF,TF,TF,TF,TF,TF,TF,TF,TF,TF,TF,TF,TF,TF,TF,TF,TF,TF,TF,TF,TF,TF,TF,TF,TF,TF,TF,TF,TF,TF,TF,TF,TF,TF,TF,TF,TF,TF,TF,TF,TF,TF,TF,TF	HES4,USP48,ZCCHC17,SCP2,UBAP2L,TAGLN2,PCBP1,POLE4,ATIC,MFF,UBE2E1,RHOA,TFDP2,MED28,CXCL2,PLA2G12A,SKP1,TTC1,CCNG1,TRIM27,EHMT2,RING1,CDKN1A,SMAP1,ATG5,AMD1,AGR2,MRPS24,ABHD11,SLC25A13,TRIP6,CUX1,BRAF,DEFB1,RAB11FIP1,YWHAZ,CBWD5,UBQLN1,TRDMT1,WAC,EPC1,SMNDC1,PIK3C2A,MACROD1,RELA,CDK2AP2,NDUFV1,CREBZF,HIKESHI,KRT8,CBX5,PPM1H,OSBPL8,TDG,CUL4A,MAPK1IP1L,NUDT14,HEXA,IDH2,CLDN7,ALDH3A2,NSRP1,STAT3,SRSF…	epithelial	RNA	all_ENDO
TRUE	0.0273772	606	109	18	0.165138	0.029703	GO:0030029	GO:BP	actin filament-based process	14527	6968	IBA,IDA IMP IBA TAS IEA,TAS,IDA IBA TAS IEA,IBA,ISS IEA,IDA IMP ISS IEA,IBA IEA,IDA IBA,IEA,IDA IBA TAS NAS IEA,IEA,IBA IEA,IDA IC IEA,IDA IBA IEA,TAS,IEA,IDA	TPM4,RHOA,ALDOA,DSTN,TAGLN2,PIK3R1,MYH9,TMSB10,ACTR3,CALR,CFL1,ITGB1,MARCKS,FLNA,ARPC2,RND3,CAVIN3,ACTB	eF	RNA	all_ENDO
TRUE	0.0274125	8486	172	124	0.72093	0.0146123	GO:0050789	GO:BP	regulation of biological process	15790	13916	IEA,IBA IEA,ISS IEA,IDA IMP ISS IBA TAS IEA,IBA,IDA ISS IBA NAS,IDA IMP IBA,IDA IMP IBA IEA,IDA,IDA IMP IEP IBA TAS IEA,IGI IBA,IDA IMP ISS IBA IEA,IBA IEA,IDA IMP,IDA IMP IBA IEA,IDA IMP ISS ISO IBA TAS NAS IEA,IDA,IDA IMP IGI IEP ISS TAS NAS IEA,IMP IEA,IDA IBA IEA,IDA IBA,ISS,NAS IEA,IBA,IBA IEA,TAS,IBA,IBA NAS IEA,IDA,IDA IMP TAS NAS IEA,IMP TAS IEA,IBA TAS IEA,IDA IMP IBA IEA,IDA IMP IBA IEA…	AFG3L2,HES4,PHACTR4,PUM1,ZCCHC17,SCP2,TMEM59,GNAI3,UBAP2L,IFI16,DCAF6,RC3H1,PCBP1,DCTN1,MFF,TADA3,UBE2E1,RHOA,MANF,TFDP2,MBNL1,DNAJC19,MED28,CXCL3,CXCL2,METAP1,SORBS2,MED10,SKP1,BRD8,ETF1,CCNG1,TRIM27,EHMT2,RING1,CDKN1A,SMAP1,SENP6,ATG5,PHF14,AGR2,TRIP6,CUX1,SRPK2,BRAF,DEFB1,INTS10,RAB11FIP1,CEBPD,YWHAZ,OXR1,ENY2,UBQLN1,SURF4,TRDMT1,WAC,EPC1,CTBP2,MTG1,CTR9,PARVA,PIK3C2A,OTUB1,RELA,CDK2AP2,CREBZF…	epithelial	RNA	all_ENDO
TRUE	0.0279003	143	46	5	0.108696	0.034965	REAC:R-HSA-453279	REAC	Mitotic G1 phase and G1/S transition	15790	1408	REAC,REAC,REAC,REAC,REAC	PSMD4,POLE4,TFDP2,SKP1,CDKN1A	epithelial	RNA	all_ENDO
TRUE	0.0279508	646	105	15	0.142857	0.0232198	REAC:R-HSA-9716542	REAC	Signaling by Rho GTPases, Miro GTPases and RHOBTB3	14270	2196	REAC,REAC,REAC,REAC,REAC,REAC,REAC,REAC,REAC,REAC,REAC,REAC,REAC,REAC,REAC	XPO1,ARHGAP4,TPM4,MYH9,RHOA,PIK3R1,RBBP6,DYNLL1,YWHAB,CFL1,MAPRE1,ACTR3,ITGB1,ARPC3,ACTB	eF	RNA	severe_ENDO
TRUE	0.0282443	31	123	4	0.0325203	0.129032	WP:WP722	WP	Serotonin HTR1 group and FOS pathway	15790	717	WP,WP,WP,WP	GNAI3,RHOA,BRAF,STAT3	epithelial	RNA	all_ENDO
TRUE	0.0285451	52	7	2	0.285714	0.0384615	KEGG:05140	KEGG	Leishmaniasis	14172	426	KEGG,KEGG	TGFB1,JAK1	EC-tip	RNA	severe_ENDO
TRUE	0.0286895	13888	172	169	0.982558	0.0121688	TF:M01160	TF	Factor: Kid3; motif: CCACN	15790	4526	TF,TF,TF,TF,TF,TF,TF,TF,TF,TF,TF,TF,TF,TF,TF,TF,TF,TF,TF,TF,TF,TF,TF,TF,TF,TF,TF,TF,TF,TF,TF,TF,TF,TF,TF,TF,TF,TF,TF,TF,TF,TF,TF,TF,TF,TF,TF,TF,TF,TF,TF,TF,TF,TF,TF,TF,TF,TF,TF,TF,TF,TF,TF,TF,TF,TF,TF,TF,TF,TF,TF,TF,TF,TF,TF,TF,TF,TF,TF,TF,TF,TF,TF,TF,TF,TF,TF,TF,TF,TF,TF,TF,TF,TF,TF,TF,TF,TF,TF,TF,TF,TF,TF,TF,TF,TF,TF,TF,TF,TF,TF,TF,TF,TF,TF,TF,TF,TF,TF,TF,TF,TF,TF,TF,TF,TF,TF,TF,TF,TF,TF,TF,TF,…	AFG3L2,HERC2,HES4,USP48,PHACTR4,PUM1,ZCCHC17,SCP2,TMEM59,GNAI3,PSMD4,UBAP2L,IFI16,TAGLN2,DCAF6,RC3H1,XPR1,PCBP1,DCTN1,POLE4,ATIC,MFF,TADA3,UBE2E1,RHOA,MANF,TFDP2,MBNL1,NDUFB5,DNAJC19,MED28,CXCL3,CXCL2,METAP1,PLA2G12A,SORBS2,MED10,SKP1,BRD8,ETF1,TTC1,CCNG1,TRIM27,EHMT2,RING1,CDKN1A,SMAP1,SENP6,ATG5,AMD1,PHF14,AGR2,MRPS24,ABHD11,SLC25A13,TRIP6,CUX1,SRPK2,BRAF,DEFB1,INTS10,RAB11FIP1,CEBPD,YWHAZ,OXR1…	epithelial	RNA	all_ENDO
TRUE	0.0290117	23	4	2	0.5	0.0869565	HP:0012743	HP	Abdominal obesity	15790	9128	HP,HP	HERC2,USP48	epithelial	RNA	all_ENDO
TRUE	0.0295771	175	109	7	0.0642202	0.04	KEGG:04510	KEGG	Focal adhesion	14527	307	KEGG,KEGG,KEGG,KEGG,KEGG,KEGG,KEGG	RHOA,PIK3R1,ITGB1,FLNA,PPP1CA,COL4A2,ACTB	eF	RNA	all_ENDO
TRUE	0.0299711	134	66	6	0.0909091	0.0447761	REAC:R-HSA-199977	REAC	ER to Golgi Anterograde Transport	14270	789	REAC,REAC,REAC,REAC,REAC,REAC	COPA,SEC31A,NAPA,ARF4,DYNLL1,KDELR1	eF	RNA	severe_ENDO
TRUE	0.030086	45	109	4	0.0366972	0.0888889	KEGG:00480	KEGG	Glutathione metabolism	14527	61	KEGG,KEGG,KEGG,KEGG	SRM,ODC1,GSTP1,GPX8	eF	RNA	all_ENDO
TRUE	0.030414	1147	105	25	0.238095	0.021796	GO:0007010	GO:BP	cytoskeleton organization	14270	2665	IEA,TAS,IGI ISS IBA,IBA,IDA IBA TAS IEA,IDA IEA,IDA IMP IBA TAS IEA,TAS,IDA NAS,ISS IEA,IBA IEA,IEA,TAS,IBA IEA,IDA IMP ISS IBA TAS NAS IEA,IDA IMP IBA IEA,IEA,IBA,IDA IBA,IMP IEA,IMP,IDA IBA IEA,IDA,IEA,IBA	XPO1,ARHGAP4,BICD1,TPM4,DSTN,MYH9,RHOA,ALDOA,KATNBL1,PIK3R1,MARCKS,CAVIN3,CXCL12,TMSB10,CFL1,MAPRE1,GABARAP,TAGLN2,ACTR3,ITGB1,SH3BGRL3,ARPC3,ACTB,CALR,CALD1	eF	RNA	severe_ENDO
TRUE	0.0311788	11081	105	100	0.952381	0.00902446	GO:0005622	GO:CC	intracellular anatomical structure	14270	237	IDA IBA TAS IEA,IDA IBA TAS IEA,IDA IBA TAS NAS IEA,IDA IBA IEA,IDA IMP IBA TAS NAS IEA,IDA ISS IBA TAS IEA,IDA IEA,IDA IBA,TAS,IDA IBA TAS IEA,IDA HDA IBA TAS IEA,IDA IEA,IDA IBA IEA,IDA ISS TAS IEA,IDA IEA,IDA IPI ISS IBA TAS NAS IEA,IDA IBA TAS IEA,IBA TAS IEA,IDA IMP HDA IBA TAS IEA,IDA ISS IBA TAS IEA,IDA IBA TAS IEA,IDA IPI HDA IBA TAS IEA,IDA HDA IBA TAS IEA,IDA IEA,EXP IDA HDA IBA TAS NAS…	XPO1,ARHGAP4,SARNP,FKBP8,BICD1,COPA,RNF187,BZW1,RSU1,RCN1,PPP1CA,TGFB1I1,ELP5,GRN,MCRIP1,NDUFA7,TPM4,DSTN,TOP1,MYH9,MORF4L2,UQCRC1,GNB2,PTOV1,ANXA2,TCIM,RHOA,ALDOA,THOC7,SAR1A,KATNBL1,SEC31A,PIK3R1,EID1,MICU2,ALG5,MARCKS,MORF4L1,RBBP6,CAVIN3,SNX2,ZNHIT1,WDR83OS,ATP2B4,RTRAF,NAPA,SNX1,RPN1,SF3B2,ESR1,UBC,TMSB10,PKM,COL5A2,NOLC1,ARF4,SKP1,PRKCSH,DYNLL1,YWHAB,CFL1,KDELR1,MAPRE1,GABARAP,IKBIP,EIF1,PG…	eF	RNA	severe_ENDO
TRUE	0.031428	19	65	3	0.0461538	0.157895	REAC:R-HSA-5627117	REAC	RHO GTPases Activate ROCKs	14270	1767	REAC,REAC,REAC	MYH9,RHOA,CFL1	eF	RNA	severe_ENDO
TRUE	0.0314949	126	109	6	0.0550459	0.047619	KEGG:05135	KEGG	Yersinia infection	14527	425	KEGG,KEGG,KEGG,KEGG,KEGG,KEGG	RHOA,PIK3R1,ACTR3,ITGB1,ARPC2,ACTB	eF	RNA	all_ENDO
TRUE	0.0317984	75	7	2	0.285714	0.0266667	KEGG:05212	KEGG	Pancreatic cancer	14172	456	KEGG,KEGG	TGFB1,JAK1	EC-tip	RNA	severe_ENDO
TRUE	0.0318066	7	1	1	1	0.142857	WP:WP1589	WP	Folate-alcohol and cancer pathway hypotheses	13602	200	WP	ADH5	glandular	RNA	mild_ENDO
TRUE	0.0319071	82	109	5	0.0458716	0.0609756	KEGG:04666	KEGG	Fc gamma R-mediated phagocytosis	14527	335	KEGG,KEGG,KEGG,KEGG,KEGG	PIK3R1,ACTR3,CFL1,MARCKS,ARPC2	eF	RNA	all_ENDO
TRUE	0.0328018	9	31	2	0.0645161	0.222222	CORUM:556	CORUM	PBAF complex (Polybromo- and BAF containing complex)	12784	312	CORUM,CORUM	SMARCC1,PBRM1	macrophage	RNA	severe_ENDO
TRUE	0.0328952	1	1	1	1	1	HP:0031935	HP	Ascending aorta hypoplasia	13818	11965	HP	GNB2	eF1	RNA	severe_ENDO
TRUE	0.0328952	1	1	1	1	1	HP:0031909	HP	Unicornuate uterus	13818	11940	HP	GNB2	eF1	RNA	severe_ENDO
TRUE	0.0328952	1	1	1	1	1	HP:0033992	HP	Chronotropic incompetence	13818	13974	HP	GNB2	eF1	RNA	severe_ENDO
TRUE	0.0329854	13901	172	169	0.982558	0.0121574	TF:M03851_1	TF	Factor: Spi-B; motif: TTCYBC; match class: 1	15790	7975	TF,TF,TF,TF,TF,TF,TF,TF,TF,TF,TF,TF,TF,TF,TF,TF,TF,TF,TF,TF,TF,TF,TF,TF,TF,TF,TF,TF,TF,TF,TF,TF,TF,TF,TF,TF,TF,TF,TF,TF,TF,TF,TF,TF,TF,TF,TF,TF,TF,TF,TF,TF,TF,TF,TF,TF,TF,TF,TF,TF,TF,TF,TF,TF,TF,TF,TF,TF,TF,TF,TF,TF,TF,TF,TF,TF,TF,TF,TF,TF,TF,TF,TF,TF,TF,TF,TF,TF,TF,TF,TF,TF,TF,TF,TF,TF,TF,TF,TF,TF,TF,TF,TF,TF,TF,TF,TF,TF,TF,TF,TF,TF,TF,TF,TF,TF,TF,TF,TF,TF,TF,TF,TF,TF,TF,TF,TF,TF,TF,TF,TF,TF,TF,…	AFG3L2,HERC2,HES4,USP48,PHACTR4,PUM1,ZCCHC17,SCP2,TMEM59,GNAI3,PSMD4,UBAP2L,IFI16,TAGLN2,DCAF6,RC3H1,XPR1,PCBP1,DCTN1,POLE4,ATIC,MFF,TADA3,UBE2E1,RHOA,MANF,TFDP2,MBNL1,NDUFB5,DNAJC19,MED28,CXCL3,CXCL2,METAP1,PLA2G12A,SORBS2,MED10,SKP1,BRD8,ETF1,TTC1,CCNG1,TRIM27,EHMT2,RING1,CDKN1A,SMAP1,SENP6,ATG5,AMD1,PHF14,AGR2,MRPS24,ABHD11,SLC25A13,TRIP6,CUX1,SRPK2,BRAF,DEFB1,INTS10,RAB11FIP1,CEBPD,YWHAZ,OXR1…	epithelial	RNA	all_ENDO
TRUE	0.0342308	43	7	2	0.285714	0.0465116	WP:WP560	WP	TGF-beta receptor signaling	14172	498	WP,WP	TGFB1,JAK1	EC-tip	RNA	severe_ENDO
TRUE	0.0343576	74	20	3	0.15	0.0405405	WP:WP4018	WP	Clear cell renal cell carcinoma pathways	14527	221	WP,WP,WP	PKM,ALDOA,PGK1	eF	RNA	all_ENDO
TRUE	0.0345929	132	105	6	0.0571429	0.0454545	KEGG:04530	KEGG	Tight junction	14270	311	KEGG,KEGG,KEGG,KEGG,KEGG,KEGG	MYH9,RHOA,ACTR3,ITGB1,ARPC3,ACTB	eF	RNA	severe_ENDO
TRUE	0.0348384	166	105	7	0.0666667	0.0421687	WP:WP306	WP	Focal adhesion	14270	17	WP,WP,WP,WP,WP,WP,WP	PPP1CA,RHOA,PIK3R1,COL5A2,COL4A2,ITGB1,ACTB	eF	RNA	severe_ENDO
TRUE	0.0351373	73	109	5	0.0458716	0.0684932	WP:WP5355	WP	Metabolic Epileptic Disorders	14527	571	WP,WP,WP,WP,WP	PKM,ALDOA,PGK1,TPI1,PGAM1	eF	RNA	all_ENDO
TRUE	0.0351693	10460	105	97	0.92381	0.00927342	GO:0043226	GO:CC	organelle	14270	1882	IDA IBA TAS IEA,IDA IEA,IDA IBA TAS NAS IEA,IDA IBA IEA,IDA IMP IBA NAS IEA,IDA HDA ISS IBA TAS IEA,IDA IEA,HDA,IDA IBA TAS IEA,IDA HDA IBA IEA,IDA IEA,IDA IBA IEA,IDA HDA ISS TAS IEA,IDA IEA,IDA IPI ISS IBA TAS NAS IEA,IDA HDA IBA TAS IEA,HDA IBA TAS IEA,IDA IMP HDA IBA TAS IEA,IDA HDA ISS IBA IEA,IDA IBA TAS IEA,IDA IPI HDA IBA TAS IEA,HDA,IDA IEA,EXP IDA HDA IBA TAS NAS IEA,IDA IBA IEA,IDA IMP…	XPO1,ARHGAP4,SARNP,FKBP8,BICD1,COPA,RNF187,RSU1,RCN1,PPP1CA,TGFB1I1,ELP5,GRN,MCRIP1,NDUFA7,TPM4,DSTN,TOP1,MYH9,MORF4L2,UQCRC1,GNB2,PTOV1,ANXA2,TCIM,RHOA,ALDOA,THOC7,SAR1A,KATNBL1,SEC31A,PIK3R1,EID1,MICU2,ALG5,MARCKS,MGP,MORF4L1,RBBP6,SNX2,ZNHIT1,WDR83OS,ATP2B4,RTRAF,NAPA,SNX1,RPN1,CXCL12,SF3B2,ESR1,UBC,TMSB10,PKM,COL5A2,NOLC1,ARF4,SKP1,PRKCSH,DYNLL1,YWHAB,CFL1,KDELR1,MAPRE1,GABARAP,IKBIP,EIF1,PGK…	eF	RNA	severe_ENDO
TRUE	0.0354903	45	7	2	0.285714	0.0444444	WP:WP3646	WP	Hepatitis C and hepatocellular carcinoma	14172	639	WP,WP	TGFB1,JAK1	EC-tip	RNA	severe_ENDO
TRUE	0.035553	25	4	2	0.5	0.08	HP:0031691	HP	Severe viral infection	14172	11737	HP,HP	TGFB1,TPP2	EC-tip	RNA	severe_ENDO
TRUE	0.0356319	41	105	4	0.0380952	0.097561	WP:WP5218	WP	Extrafollicular and follicular B cell activation by SARS-CoV-2	14270	178	WP,WP,WP,WP	CXCL12,TMSB10,XBP1,MFGE8	eF	RNA	severe_ENDO
TRUE	0.0356369	5	49	2	0.0408163	0.4	CORUM:1060	CORUM	Retromer complex (SNX1, SNX2, VPS35, VPS29, VPS26B)	14270	569	CORUM,CORUM	SNX2,SNX1	eF	RNA	severe_ENDO
TRUE	0.0356369	5	49	2	0.0408163	0.4	CORUM:657	CORUM	Retromer complex (SNX1, SNX2, VPS35, VPS29, VPS26A)	14270	367	CORUM,CORUM	SNX2,SNX1	eF	RNA	severe_ENDO
TRUE	0.035938	13909	172	169	0.982558	0.0121504	TF:M03851	TF	Factor: Spi-B; motif: TTCYBC	15790	7974	TF,TF,TF,TF,TF,TF,TF,TF,TF,TF,TF,TF,TF,TF,TF,TF,TF,TF,TF,TF,TF,TF,TF,TF,TF,TF,TF,TF,TF,TF,TF,TF,TF,TF,TF,TF,TF,TF,TF,TF,TF,TF,TF,TF,TF,TF,TF,TF,TF,TF,TF,TF,TF,TF,TF,TF,TF,TF,TF,TF,TF,TF,TF,TF,TF,TF,TF,TF,TF,TF,TF,TF,TF,TF,TF,TF,TF,TF,TF,TF,TF,TF,TF,TF,TF,TF,TF,TF,TF,TF,TF,TF,TF,TF,TF,TF,TF,TF,TF,TF,TF,TF,TF,TF,TF,TF,TF,TF,TF,TF,TF,TF,TF,TF,TF,TF,TF,TF,TF,TF,TF,TF,TF,TF,TF,TF,TF,TF,TF,TF,TF,TF,TF,…	AFG3L2,HERC2,HES4,USP48,PHACTR4,PUM1,ZCCHC17,SCP2,TMEM59,GNAI3,PSMD4,UBAP2L,IFI16,TAGLN2,DCAF6,RC3H1,XPR1,PCBP1,DCTN1,POLE4,ATIC,MFF,TADA3,UBE2E1,RHOA,MANF,TFDP2,MBNL1,NDUFB5,DNAJC19,MED28,CXCL3,CXCL2,METAP1,PLA2G12A,SORBS2,MED10,SKP1,BRD8,ETF1,TTC1,CCNG1,TRIM27,EHMT2,RING1,CDKN1A,SMAP1,SENP6,ATG5,AMD1,PHF14,AGR2,MRPS24,ABHD11,SLC25A13,TRIP6,CUX1,SRPK2,BRAF,DEFB1,INTS10,RAB11FIP1,CEBPD,YWHAZ,OXR1…	epithelial	RNA	all_ENDO
TRUE	0.0363526	8	1	1	1	0.125	WP:WP1455	WP	Serotonin transporter activity	15325	684	WP	SCAMP2	epithelial	RNA	mild_ENDO
TRUE	0.0364946	80	124	6	0.0483871	0.075	MIRNA:hsa-miR-6753-5p	MIRNA	hsa-miR-6753-5p	15790	2124	MIRNA,MIRNA,MIRNA,MIRNA,MIRNA,MIRNA	MED28,CDKN1A,AMD1,YWHAZ,SF3B3,SRSF1	epithelial	RNA	all_ENDO
TRUE	0.0371111	13912	172	169	0.982558	0.0121478	TF:M00000	TF	Transfac	15790	1	TF,TF,TF,TF,TF,TF,TF,TF,TF,TF,TF,TF,TF,TF,TF,TF,TF,TF,TF,TF,TF,TF,TF,TF,TF,TF,TF,TF,TF,TF,TF,TF,TF,TF,TF,TF,TF,TF,TF,TF,TF,TF,TF,TF,TF,TF,TF,TF,TF,TF,TF,TF,TF,TF,TF,TF,TF,TF,TF,TF,TF,TF,TF,TF,TF,TF,TF,TF,TF,TF,TF,TF,TF,TF,TF,TF,TF,TF,TF,TF,TF,TF,TF,TF,TF,TF,TF,TF,TF,TF,TF,TF,TF,TF,TF,TF,TF,TF,TF,TF,TF,TF,TF,TF,TF,TF,TF,TF,TF,TF,TF,TF,TF,TF,TF,TF,TF,TF,TF,TF,TF,TF,TF,TF,TF,TF,TF,TF,TF,TF,TF,TF,TF,…	AFG3L2,HERC2,HES4,USP48,PHACTR4,PUM1,ZCCHC17,SCP2,TMEM59,GNAI3,PSMD4,UBAP2L,IFI16,TAGLN2,DCAF6,RC3H1,XPR1,PCBP1,DCTN1,POLE4,ATIC,MFF,TADA3,UBE2E1,RHOA,MANF,TFDP2,MBNL1,NDUFB5,DNAJC19,MED28,CXCL3,CXCL2,METAP1,PLA2G12A,SORBS2,MED10,SKP1,BRD8,ETF1,TTC1,CCNG1,TRIM27,EHMT2,RING1,CDKN1A,SMAP1,SENP6,ATG5,AMD1,PHF14,AGR2,MRPS24,ABHD11,SLC25A13,TRIP6,CUX1,SRPK2,BRAF,DEFB1,INTS10,RAB11FIP1,CEBPD,YWHAZ,OXR1…	epithelial	RNA	all_ENDO
TRUE	0.0374641	3	2	1	0.5	0.333333	CORUM:2921	CORUM	SHARP-CtBP complex	14324	1291	CORUM	SPEN	endothelial	RNA	mild_ENDO
TRUE	0.0374641	3	2	1	0.5	0.333333	CORUM:2923	CORUM	SHARP-CtBP1-CtIP complex	14324	1293	CORUM	SPEN	endothelial	RNA	mild_ENDO
TRUE	0.0374641	3	2	1	0.5	0.333333	CORUM:2930	CORUM	SHARP-CtIP-RBP-Jkappa complex	14324	1294	CORUM	SPEN	endothelial	RNA	mild_ENDO
TRUE	0.038094	167	172	9	0.0523256	0.0538922	REAC:R-HSA-3108232	REAC	SUMO E3 ligases SUMOylate target proteins	15790	2056	REAC,REAC,REAC,REAC,REAC,REAC,REAC,REAC,REAC	HERC2,TRIM27,RING1,RELA,CBX5,TDG,NFKBIA,DDX17,STAG2	epithelial	RNA	all_ENDO
TRUE	0.0384362	188	105	7	0.0666667	0.037234	KEGG:05163	KEGG	Human cytomegalovirus infection	14270	437	KEGG,KEGG,KEGG,KEGG,KEGG,KEGG,KEGG	GNB2,RHOA,PIK3R1,CXCL12,B2M,JAK1,CALR	eF	RNA	severe_ENDO
TRUE	0.0391628	9	1	1	1	0.111111	WP:WP5233	WP	Arsenic metabolism and reactive oxygen species generation	13249	841	WP	COA3	glandular-early-secretory	RNA	mild_ENDO
TRUE	0.0392216	22	55	3	0.0545455	0.136364	REAC:R-HSA-2173788	REAC	Downregulation of TGF-beta receptor signaling	14270	754	REAC,REAC,REAC	XPO1,PPP1CA,UBC	eF	RNA	severe_ENDO
TRUE	0.0393183	15	96	3	0.03125	0.2	CORUM:5613	CORUM	Emerin complex 25	14270	1747	CORUM,CORUM,CORUM	YWHAB,SSB,ACTB	eF	RNA	severe_ENDO
TRUE	0.0394032	47	7	2	0.285714	0.0425532	WP:WP4816	WP	TGF-beta receptor signaling in skeletal dysplasias	14172	67	WP,WP	TGFB1,JAK1	EC-tip	RNA	severe_ENDO
TRUE	0.0395682	79	46	4	0.0869565	0.0506329	REAC:R-HSA-69202	REAC	Cyclin E associated events during G1/S transition	15790	404	REAC,REAC,REAC,REAC	PSMD4,TFDP2,SKP1,CDKN1A	epithelial	RNA	all_ENDO
TRUE	0.0398178	159	71	9	0.126761	0.0566038	GO:0051015	GO:MF	actin filament binding	14527	7986	ISS IBA IEA,IDA IBA IEA,IBA,IDA IBA NAS IEA,IDA IBA,IDA ISS IBA,IBA TAS IEA,IDA IEA,IDA	TPM4,DSTN,TAGLN2,MYH9,ACTR3,CFL1,MARCKS,FLNA,ARPC2	eF	RNA	all_ENDO
TRUE	0.0399335	2	6	1	0.166667	0.5	CORUM:7219	CORUM	DHHC6-SELK complex	14172	2701	CORUM	SELENOK	EC-tip	RNA	severe_ENDO
TRUE	0.0403778	132	109	6	0.0550459	0.0454545	KEGG:04530	KEGG	Tight junction	14527	311	KEGG,KEGG,KEGG,KEGG,KEGG,KEGG	RHOA,MYH9,ACTR3,ITGB1,ARPC2,ACTB	eF	RNA	all_ENDO
TRUE	0.0405036	86	66	5	0.0757576	0.0581395	REAC:R-HSA-6807878	REAC	COPI-mediated anterograde transport	14270	270	REAC,REAC,REAC,REAC,REAC	COPA,NAPA,ARF4,DYNLL1,KDELR1	eF	RNA	severe_ENDO
TRUE	0.0408863	9	1	1	1	0.111111	WP:WP4947	WP	Nitric oxide metabolism in cystic fibrosis	13025	533	WP	PRMT1	eF	RNA	mild_ENDO
TRUE	0.0408984	9	1	1	1	0.111111	WP:WP5233	WP	Arsenic metabolism and reactive oxygen species generation	13353	841	WP	COA3	Epithelial2	RNA	mild_ENDO
TRUE	0.0409029	64	15	3	0.2	0.046875	HP:0011342	HP	Mild global developmental delay	14172	7751	HP,HP,HP	TPP2,NFE2L2,PRKAR1A	EC-tip	RNA	severe_ENDO
TRUE	0.0411386	14	1	1	1	0.0714286	MIRNA:hsa-miR-3195	MIRNA	hsa-miR-3195	14926	655	MIRNA	INO80E	endothelial	RNA	all_ENDO
TRUE	0.0413341	1146	108	21	0.194444	0.0183246	MIRNA:hsa-let-7b-5p	MIRNA	hsa-let-7b-5p	15790	20	MIRNA,MIRNA,MIRNA,MIRNA,MIRNA,MIRNA,MIRNA,MIRNA,MIRNA,MIRNA,MIRNA,MIRNA,MIRNA,MIRNA,MIRNA,MIRNA,MIRNA,MIRNA,MIRNA,MIRNA,MIRNA	PHACTR4,PUM1,UBAP2L,MED28,CCNG1,CDKN1A,AMD1,MRPS24,SLC25A13,CUX1,YWHAZ,OXR1,SURF4,CTBP2,CTR9,OTUB1,SMARCD1,CBX5,SMARCC2,NFKBIA,PPP2R5E	epithelial	RNA	all_ENDO
TRUE	0.0415829	25	1	1	1	0.04	KEGG:00982	KEGG	Drug metabolism - cytochrome P450	13602	156	KEGG	ADH5	glandular	RNA	mild_ENDO
TRUE	0.04261	95	20	3	0.15	0.0315789	KEGG:01200	KEGG	Carbon metabolism	14527	184	KEGG,KEGG,KEGG	PKM,ALDOA,PGK1	eF	RNA	all_ENDO
TRUE	0.0426592	2	9	1	0.111111	0.5	CORUM:783	CORUM	ITCH-USP9X complex	13520	436	CORUM	USP9X	myeloid	RNA	severe_ENDO
TRUE	0.0432523	30	4	2	0.5	0.0666667	HP:0003416	HP	Spinal canal stenosis	14324	2465	HP,HP	SPEN,IARS2	endothelial	RNA	mild_ENDO
TRUE	0.0434175	28	15	2	0.133333	0.0714286	WP:WP2873	WP	Aryl hydrocarbon receptor pathway	14172	562	WP,WP	TGFB1,NFE2L2	EC-tip	RNA	severe_ENDO
TRUE	0.0434652	81	46	4	0.0869565	0.0493827	REAC:R-HSA-69656	REAC	Cyclin A:Cdk2-associated events at S phase entry	15790	402	REAC,REAC,REAC,REAC	PSMD4,TFDP2,SKP1,CDKN1A	epithelial	RNA	all_ENDO
TRUE	0.0435261	2	1	1	1	0.5	CORUM:1117	CORUM	CRM1-Survivin mitotic complex	14270	611	CORUM	XPO1	eF	RNA	severe_ENDO
TRUE	0.0437686	6118	172	98	0.569767	0.0160183	GO:1901576	GO:BP	organic substance biosynthetic process	15790	22445	ISS IBA IEA,IBA IEA,IDA IMP ISS IBA TAS IEA,IBA,IDA ISS IBA TAS,IDA,IDA IMP IBA TAS,IGI IBA,IDA IMP ISS IBA IEA,IDA IBA IEA,IEA,IDA IBA IEA,IDA IMP ISS IBA TAS NAS,IDA,IEA,IDA IBA IEA,IDA IBA IEA,NAS,NAS,NAS,TAS,IBA NAS IEA,IDA NAS IEA,IDA IMP IBA TAS IEA,NAS,IDA IMP IBA IEA,IDA IBA IEA,IDA IBA IEA,IMP IEA,IDA ISO IBA IEA,IBA IEA,ISS IBA IEA,IMP,ISS NAS,IDA TAS IEA,TAS IEA,IDA ISS IBA TAS IEA,IMP…	AFG3L2,HES4,PUM1,ZCCHC17,SCP2,TMEM59,IFI16,DCAF6,RC3H1,PCBP1,POLE4,ATIC,TADA3,UBE2E1,RHOA,TFDP2,MBNL1,NDUFB5,DNAJC19,MED28,METAP1,MED10,BRD8,ETF1,TTC1,TRIM27,EHMT2,RING1,CDKN1A,ATG5,AMD1,PHF14,AGR2,MRPS24,SLC25A13,CUX1,SRPK2,BRAF,INTS10,CEBPD,YWHAZ,ENY2,CBWD5,TRDMT1,WAC,EPC1,SMNDC1,CTBP2,MTG1,MRPL23,CTR9,PIK3C2A,RELA,MRPL11,NDUFV1,CREBZF,STRAP,SMARCD1,CBX5,SMARCC2,TDG,CHD8,NFKBIA,NUDT14,EIF2AK4,H…	epithelial	RNA	all_ENDO
TRUE	0.0439355	3	1	1	1	0.333333	WP:WP3302	WP	eIF5A regulation in response to inhibition of the nuclear export system	14270	128	WP	XPO1	eF	RNA	severe_ENDO
TRUE	0.0439677	61	172	5	0.0290698	0.0819672	KEGG:05120	KEGG	Epithelial cell signaling in Helicobacter pylori infection	15790	419	KEGG,KEGG,KEGG,KEGG,KEGG	CXCL3,CXCL2,RELA,NFKBIA,ATP6V0B	epithelial	RNA	all_ENDO
TRUE	0.0443249	15	103	3	0.0291262	0.2	CORUM:5613	CORUM	Emerin complex 25	14527	1747	CORUM,CORUM,CORUM	YWHAB,SSB,ACTB	eF	RNA	all_ENDO
TRUE	0.0444342	29	1	1	1	0.0344828	KEGG:00640	KEGG	Propanoate metabolism	12374	109	KEGG	LDHB	ciliated	RNA	mild_ENDO
TRUE	0.0447622	695	109	19	0.174312	0.0273381	GO:0070161	GO:CC	anchoring junction	14527	2445	HDA,IDA HDA,HDA,IEA,IDA HDA IEA,ISS IEA,HDA,HDA,HDA IEA,HDA,IDA HDA,IDA HDA IBA IEA,HDA,HDA,IDA HDA,IDA,HDA IEA,HDA,IDA IMP HDA ISS	TPM4,RHOA,ANXA2,PIK3R1,TGFB1I1,MYH9,YWHAB,CD151,ACTR3,CALR,CFL1,ITGB1,MARCKS,GNB2,FLNA,PPP1CA,ARPC2,RND3,ACTB	eF	RNA	all_ENDO
TRUE	0.0448603	52	104	4	0.0384615	0.0769231	KEGG:05134	KEGG	Legionellosis	15790	424	KEGG,KEGG,KEGG,KEGG	CXCL3,CXCL2,RELA,NFKBIA	epithelial	RNA	all_ENDO
TRUE	0.044867	66	15	3	0.2	0.0454545	HP:0003388	HP	Easy fatigability	14172	2446	HP,HP,HP	TGFB1,NFE2L2,PRKAR1A	EC-tip	RNA	severe_ENDO
TRUE	0.0449096	27	1	1	1	0.037037	KEGG:00980	KEGG	Metabolism of xenobiotics by cytochrome P450	13602	154	KEGG	ADH5	glandular	RNA	mild_ENDO
TRUE	0.0449519	2	9	1	0.111111	0.5	CORUM:6375	CORUM	PEF1-ALG2 complex	13616	2089	CORUM	PEF1	EC-tip	RNA	mild_ENDO
TRUE	0.0450968	1479	109	29	0.266055	0.0196078	GO:0006915	GO:BP	apoptotic process	14527	2604	IDA ISS,IBA IEA,IEA,IDA,NAS,NAS,IDA IEA,IMP IEA,IDA IMP,IMP TAS IEA,IDA ISS IEA,TAS,TAS,IEA,IDA IEA,IMP IGI,IEA,IMP,IDA IMP,IEA,IEA,ISS IEA,IEA,IEA,IEA,IDA IEA,IBA TAS IEA,IDA TAS,NAS	GRN,FKBP8,RHOA,ARF4,MORF4L2,MORF4L1,TCIM,PIK3R1,DNAJA1,CSNK2A1,XBP1,CALR,CFL1,DYNLL1,IFT57,ITGB1,MARCKS,FLNA,ARL6IP5,PPP1CA,CCN1,CITED2,KDELR1,CHMP3,SH3GLB1,MIF,TAX1BP1,GSTP1,ACTB	eF	RNA	all_ENDO
TRUE	0.0452282	277	7	3	0.428571	0.0108303	REAC:R-HSA-983168	REAC	Antigen processing: Ubiquitination & Proteasome degradation	14463	149	REAC,REAC,REAC	TPP2,FBXO21,UBE2B	Endothelial1	RNA	all_ENDO
TRUE	0.0460785	9	1	1	1	0.111111	WP:WP5314	WP	Lactate shuttle in glial cells	12374	445	WP	LDHB	ciliated	RNA	mild_ENDO
TRUE	0.0460785	11	1	1	1	0.0909091	WP:WP4236	WP	Krebs cycle disorders	12374	680	WP	LDHB	ciliated	RNA	mild_ENDO
TRUE	0.0462881	11908	109	106	0.972477	0.00890158	GO:0005488	GO:MF	binding	14527	1483	IPI IEA,IPI IEA,HDA IEA,IPI IBA,IDA IPI HDA TAS IEA,IPI ISS IBA NAS IEA,EXP IPI IEA,IDA IPI IBA IEA,IPI IBA TAS IEA,IPI HDA,EXP IDA IPI IMP HDA IEA,IDA IPI IMP HDA IBA IEA,IPI IEA,IDA IPI HDA ISS IEA,IPI IEA,IPI HDA,IDA IPI HDA TAS,IPI ISS IBA IEA,IDA IPI IEA,IPI HDA IEA,IPI,IPI IEA,IDA IPI IBA IEA,IPI IEA,IPI HDA IBA IEA,IPI,IPI IBA,IDA IPI ISS IEA,IPI IEA,IPI IEA,IDA IPI,IPI,IPI IEA,IDA IPI HDA…	COPA,RNF187,BZW1,ELP5,GRN,TPM4,FKBP8,RHOA,RCN1,RPN1,TOP1,ANXA2,KATNBL1,PKM,ARHGAP4,SF3B2,ALDOA,PGK1,ARF4,RBBP6,MORF4L2,MORF4L1,DSTN,MGP,TAGLN2,ISYNA1,TCIM,PIK3R1,TGFB1I1,SAR1A,SRM,WDR83OS,SEC31A,MYH9,DNAJA1,ZNHIT1,YWHAB,CD151,PCBP1,CSNK2A1,PRKCSH,SARNP,DIO2,NAPA,XBP1,XPO1,RTRAF,ATP6AP2,TMSB10,UQCRC1,ACTR3,CALR,CFL1,DYNLL1,MFGE8,IFT57,ITGB1,MARCKS,MRPS35,SSB,WDR86,COL5A2,GNB2,FLNA,ARL6IP5,PPP1CA,R…	eF	RNA	all_ENDO
TRUE	0.0467512	4	4	1	0.25	0.25	CORUM:7522	CORUM	Ubiquitin E3 ligase (CUL3, KLHL12, PEF1, PDCD6)	13685	2874	CORUM	PEF1	Endothelial1	RNA	mild_ENDO
TRUE	0.0467888	13594	172	167	0.97093	0.0122848	TF:M01822_1	TF	Factor: CPBP; motif: SNCCCNN; match class: 1	15790	951	TF,TF,TF,TF,TF,TF,TF,TF,TF,TF,TF,TF,TF,TF,TF,TF,TF,TF,TF,TF,TF,TF,TF,TF,TF,TF,TF,TF,TF,TF,TF,TF,TF,TF,TF,TF,TF,TF,TF,TF,TF,TF,TF,TF,TF,TF,TF,TF,TF,TF,TF,TF,TF,TF,TF,TF,TF,TF,TF,TF,TF,TF,TF,TF,TF,TF,TF,TF,TF,TF,TF,TF,TF,TF,TF,TF,TF,TF,TF,TF,TF,TF,TF,TF,TF,TF,TF,TF,TF,TF,TF,TF,TF,TF,TF,TF,TF,TF,TF,TF,TF,TF,TF,TF,TF,TF,TF,TF,TF,TF,TF,TF,TF,TF,TF,TF,TF,TF,TF,TF,TF,TF,TF,TF,TF,TF,TF,TF,TF,TF,TF,TF,TF,…	AFG3L2,HERC2,HES4,USP48,PHACTR4,PUM1,ZCCHC17,SCP2,TMEM59,GNAI3,PSMD4,UBAP2L,IFI16,TAGLN2,DCAF6,RC3H1,XPR1,PCBP1,DCTN1,POLE4,ATIC,MFF,TADA3,UBE2E1,RHOA,MANF,TFDP2,MBNL1,NDUFB5,MED28,CXCL3,CXCL2,METAP1,PLA2G12A,SORBS2,MED10,SKP1,BRD8,ETF1,CCNG1,TRIM27,EHMT2,RING1,CDKN1A,SMAP1,SENP6,ATG5,AMD1,PHF14,AGR2,MRPS24,ABHD11,SLC25A13,TRIP6,CUX1,SRPK2,BRAF,DEFB1,INTS10,RAB11FIP1,CEBPD,YWHAZ,OXR1,ENY2,TATDN1,…	epithelial	RNA	all_ENDO
TRUE	0.0472456	92	104	5	0.0480769	0.0543478	KEGG:04064	KEGG	NF-kappa B signaling pathway	15790	251	KEGG,KEGG,KEGG,KEGG,KEGG	CXCL3,CXCL2,RELA,LTBR,NFKBIA	epithelial	RNA	all_ENDO
TRUE	0.0481335	78	10	2	0.2	0.025641	CORUM:320	CORUM	55S ribosome, mitochondrial	13616	191	CORUM,CORUM	MRPL54,MRPS16	EC-tip	RNA	mild_ENDO
TRUE	0.0491124	239	8	3	0.375	0.0125523	WP:WP5413	WP	IL-24 Signaling pathway	14172	143	WP,WP,WP	TGFB1,JAK1,NFE2L2	EC-tip	RNA	severe_ENDO
TRUE	0.0493166	46	7	2	0.285714	0.0434783	WP:WP5039	WP	SARS-CoV-2 innate immunity evasion and cell-specific immune response	14172	357	WP,WP	TGFB1,JAK1	EC-tip	RNA	severe_ENDO
TRUE	0.0496662	1	2	1	0.5	1	HP:0030586	HP	Abnormal Ishihara plate test	15730	10694	HP	AFG3L2	epithelial	RNA	severe_ENDO
TRUE	0.049667	2	1	1	1	0.5	CORUM:6218	CORUM	POL2R-SYMPK-SSU72 complex	13982	1982	CORUM	SSU72	dS1-myofibroblast	RNA	all_ENDO
TRUE	0.0497251	3	105	2	0.0190476	0.666667	CORUM:2400	CORUM	ITGA3-ITGB1-CD151 complex	14270	1024	CORUM,CORUM	ITGB1,CD151	eF	RNA	severe_ENDO
TRUE	0.0497251	3	105	2	0.0190476	0.666667	CORUM:2395	CORUM	ITGA7-ITGB1-CD151 complex	14270	1019	CORUM,CORUM	ITGB1,CD151	eF	RNA	severe_ENDO
TRUE	0.0497251	3	105	2	0.0190476	0.666667	CORUM:2255	CORUM	Cofilin-actin-CAP1 complex	14270	968	CORUM,CORUM	CFL1,ACTB	eF	RNA	severe_ENDO
TRUE	0.0497251	3	105	2	0.0190476	0.666667	CORUM:1070	CORUM	SNX complex (SNX1, SNX1a, SNX2, SNX4)	14270	576	CORUM,CORUM	SNX2,SNX1	eF	RNA	severe_ENDO
TRUE	0.0497251	3	105	2	0.0190476	0.666667	CORUM:2470	CORUM	p130Cas-ER-alpha-cSrc-kinase- PI3-kinase p85-subunit complex	14270	1062	CORUM,CORUM	PIK3R1,ESR1	eF	RNA	severe_ENDO
TRUE	0.0497251	3	105	2	0.0190476	0.666667	CORUM:1096	CORUM	SNX complex (SNX1, SNX1a, SNX2, SNX4, PDGFRA)	14270	596	CORUM,CORUM	SNX2,SNX1	eF	RNA	severe_ENDO
TRUE	0.0497838	1	21	1	0.047619	1	CORUM:915	CORUM	SNARE complex (SNAP23, STX1A)	13520	509	CORUM	SNAP23	myeloid	RNA	severe_ENDO
TRUE	0.0498113	2	1	1	1	0.5	CORUM:1695	CORUM	SCAMP1-SCAMP2 complex	15325	802	CORUM	SCAMP2	epithelial	RNA	mild_ENDO
TRUE	0.0498135	10	15	2	0.133333	0.2	HP:0032064	HP	Gastrointestinal eosinophilia	14172	12088	HP,HP	TGFB1,JAK1	EC-tip	RNA	severe_ENDO
TRUE	0.0498615	3	109	2	0.0183486	0.666667	CORUM:2400	CORUM	ITGA3-ITGB1-CD151 complex	14527	1024	CORUM,CORUM	CD151,ITGB1	eF	RNA	all_ENDO
TRUE	0.0498615	3	109	2	0.0183486	0.666667	CORUM:2255	CORUM	Cofilin-actin-CAP1 complex	14527	968	CORUM,CORUM	CFL1,ACTB	eF	RNA	all_ENDO
TRUE	0.0498615	3	109	2	0.0183486	0.666667	CORUM:2395	CORUM	ITGA7-ITGB1-CD151 complex	14527	1019	CORUM,CORUM	CD151,ITGB1	eF	RNA	all_ENDO
TRUE	0.049873	2	2	1	0.5	0.5	CORUM:6218	CORUM	POL2R-SYMPK-SSU72 complex	13733	1982	CORUM	SSU72	dS1-myofibroblast	RNA	severe_ENDO
TRUE	0.0498856	1	2	1	0.5	1	HP:0045041	HP	Reduced lactate dehydrogenase B level	12374	15477	HP	LDHB	ciliated	RNA	mild_ENDO
TRUE	0.0498938	173	172	9	0.0523256	0.0520231	REAC:R-HSA-2990846	REAC	SUMOylation	15790	2060	REAC,REAC,REAC,REAC,REAC,REAC,REAC,REAC,REAC	HERC2,TRIM27,RING1,RELA,CBX5,TDG,NFKBIA,DDX17,STAG2	epithelial	RNA	all_ENDO
TRUE	0.0499063	2	3	1	0.333333	0.5	CORUM:7015	CORUM	GNAI1-GNB2-GNGT1 complex	13818	2519	CORUM	GNB2	eF1	RNA	severe_ENDO
TRUE	0.0499063	2	3	1	0.333333	0.5	CORUM:7025	CORUM	GNAI1-GNB2-GNG3 complex	13818	2529	CORUM	GNB2	eF1	RNA	severe_ENDO
TRUE	0.0499063	2	3	1	0.333333	0.5	CORUM:7093	CORUM	GNAI1-GNB2-GNG13 complex	13818	2590	CORUM	GNB2	eF1	RNA	severe_ENDO
TRUE	0.0499063	2	3	1	0.333333	0.5	CORUM:7143	CORUM	GNAS-L-GNB2-GNG1 complex	13818	2632	CORUM	GNB2	eF1	RNA	severe_ENDO
TRUE	0.0499063	2	3	1	0.333333	0.5	CORUM:7153	CORUM	GNAS-L-GNB2-GNG3 complex	13818	2642	CORUM	GNB2	eF1	RNA	severe_ENDO
TRUE	0.0499063	2	3	1	0.333333	0.5	CORUM:7210	CORUM	GNAS-L-GNB2-GNG13 complex	13818	2693	CORUM	GNB2	eF1	RNA	severe_ENDO
TRUE	0.0499116	3	5	1	0.2	0.333333	CORUM:4399	CORUM	EIF3 complex (EIF3B, EIF3J, EIF3I)	14172	1545	CORUM	EIF3I	EC-tip	RNA	severe_ENDO
TRUE	0.0499116	3	5	1	0.2	0.333333	CORUM:4395	CORUM	EIF3 complex (EIF3B, EIF3G, EIF3I)	14172	1544	CORUM	EIF3I	EC-tip	RNA	severe_ENDO
TRUE	0.0499194	1212	172	28	0.162791	0.0231023	REAC:R-HSA-597592	REAC	Post-translational protein modification	15790	1695	REAC,REAC,REAC,REAC,REAC,REAC,REAC,REAC,REAC,REAC,REAC,REAC,REAC,REAC,REAC,REAC,REAC,REAC,REAC,REAC,REAC,REAC,REAC,REAC,REAC,REAC,REAC,REAC	HERC2,USP48,PSMD4,DCAF6,DCTN1,TADA3,UBE2E1,RHOA,SKP1,TRIM27,RING1,CDKN1A,WAC,CTR9,OTUB1,RELA,CBX5,TDG,CUL4A,NFKBIA,NUDT14,MBTPS1,DCAF7,USP14,NUCB1,DDX17,STAG2,ADAMTS1	epithelial	RNA	all_ENDO
TRUE	0.0499264	2	1	1	1	0.5	CORUM:6405	CORUM	MITRAC12-SURF1-COX1 complex	13353	2104	CORUM	COA3	Epithelial2	RNA	mild_ENDO
TRUE	0.0499503	4	2	1	0.5	0.25	CORUM:2931	CORUM	SHARP-CtBP1-CtIP-RBP-Jkappa corepressor complex	14324	1295	CORUM	SPEN	endothelial	RNA	mild_ENDO
TRUE	0.0499831	2	2	1	0.5	0.5	CORUM:6405	CORUM	MITRAC12-SURF1-COX1 complex	13249	2104	CORUM	COA3	glandular-early-secretory	RNA	mild_ENDO
TRUE	0.0499868	183	148	8	0.0540541	0.0437158	KEGG:05203	KEGG	Viral carcinogenesis	15790	448	KEGG,KEGG,KEGG,KEGG,KEGG,KEGG,KEGG,KEGG	RHOA,CDKN1A,YWHAZ,RELA,LTBR,NFKBIA,STAT3,ATF4	epithelial	RNA	all_ENDO
TRUE	0.0499892	2	172	2	0.0116279	1	CORUM:7317	CORUM	RELA-STAT3 complex	15790	2768	CORUM,CORUM	RELA,STAT3	epithelial	RNA	all_ENDO
TRUE	0.0499928	2	4	1	0.25	0.5	CORUM:7219	CORUM	DHHC6-SELK complex	14415	2701	CORUM	SELENOK	EC-tip	RNA	all_ENDO
TRUE	0.0499988	2	1	1	1	0.5	CORUM:825	CORUM	JBP1-pICln complex	11765	468	CORUM	CLNS1A	M-Phi-1-LYVE1	RNA	all_ENDO
TRUE	0.0499988	2	1	1	1	0.5	CORUM:836	CORUM	20S methyltransferase core complex	11765	478	CORUM	CLNS1A	M-Phi-1-LYVE1	RNA	all_ENDO
