# Supplementary material for: Endometriosis-related alterations in the endometrium revealed by integrated single-cell and AI-powered approaches
Source: Nat Commun. 2026 May 20;17:6688. doi: 10.1038/s41467-026-73020-4 (PMC13385355; doi:10.1038/s41467-026-73020-4)
Supplement: Supplementary file 8 — Supplementary Data 6 [file 41467_2026_73020_MOESM8_ESM.xlsx]

## Sheet: ScaiVision performance
Fold	CV-split	Dimred	Learner id	AUC	Cell selection	Model training phase
fold1	cvsplit1	corrgpca	learner01	1	all_cells	validation
fold1	cvsplit1	corrgpca	learner02	1	all_cells	validation
fold1	cvsplit1	corrgpca	learner03	1	all_cells	validation
fold1	cvsplit1	corrgpca	learner04	1	all_cells	validation
fold1	cvsplit1	corrgpca	learner05	1	all_cells	validation
fold1	cvsplit1	corrgpca	learner06	1	all_cells	validation
fold1	cvsplit1	corrgpca	learner07	1	all_cells	validation
fold1	cvsplit1	corrgpca	learner08	1	all_cells	validation
fold1	cvsplit1	corrgpca	learner09	1	all_cells	validation
fold1	cvsplit1	corrgpca	learner10	1	all_cells	validation
fold1	cvsplit1	corrgpca	learner11	1	all_cells	validation
fold1	cvsplit1	corrgpca	learner12	1	all_cells	validation
fold1	cvsplit1	corrgpca	learner13	1	all_cells	validation
fold1	cvsplit1	corrgpca	learner14	1	all_cells	validation
fold1	cvsplit1	corrgpca	learner15	1	all_cells	validation
fold1	cvsplit1	corrgpca	learner16	1	all_cells	validation
fold1	cvsplit1	corrgpca	learner17	1	all_cells	validation
fold1	cvsplit1	corrgpca	learner18	1	all_cells	validation
fold1	cvsplit1	corrgpca	learner19	1	all_cells	validation
fold1	cvsplit1	corrgpca	learner20	1	all_cells	validation
fold1	cvsplit1	corrgpca	learner21	1	all_cells	validation
fold1	cvsplit1	corrgpca	learner22	1	all_cells	validation
fold1	cvsplit1	corrgpca	learner23	1	all_cells	validation
fold1	cvsplit1	corrgpca	learner24	1	all_cells	validation
fold1	cvsplit1	corrgpca	learner25	1	all_cells	validation
fold1	cvsplit1	corrgpca	learner26	1	all_cells	validation
fold1	cvsplit1	corrgpca	learner27	1	all_cells	validation
fold1	cvsplit1	corrgpca	learner28	1	all_cells	validation
fold1	cvsplit1	corrgpca	learner29	1	all_cells	validation
fold1	cvsplit1	corrgpca	learner30	1	all_cells	validation
fold1	cvsplit1	corrgpca	learner31	1	all_cells	validation
fold1	cvsplit1	corrgpca	learner32	1	all_cells	validation
fold1	cvsplit1	corrgpca	learner33	1	all_cells	validation
fold1	cvsplit1	corrgpca	learner34	1	all_cells	validation
fold1	cvsplit1	corrgpca	learner35	1	all_cells	validation
fold1	cvsplit1	corrgpca	learner36	1	all_cells	validation
fold1	cvsplit1	corrgpca	learner37	1	all_cells	validation
fold1	cvsplit1	corrgpca	learner38	1	all_cells	validation
fold1	cvsplit1	corrgpca	learner39	1	all_cells	validation
fold1	cvsplit1	corrgpca	learner40	1	all_cells	validation
fold1	cvsplit1	corrgpca	learner41	1	all_cells	validation
fold1	cvsplit1	corrgpca	learner42	1	all_cells	validation
fold1	cvsplit1	corrgpca	learner43	1	all_cells	validation
fold1	cvsplit1	corrgpca	learner44	1	all_cells	validation
fold1	cvsplit1	corrgpca	learner45	1	all_cells	validation
fold1	cvsplit1	corrgpca	learner46	1	all_cells	validation
fold1	cvsplit1	corrgpca	learner47	1	all_cells	validation
fold1	cvsplit1	corrgpca	learner48	1	all_cells	validation
fold1	cvsplit1	corrgpca	learner49	1	all_cells	validation
fold1	cvsplit1	corrgpca	learner50	1	all_cells	validation
fold1	cvsplit2	corrgpca	learner01	0.555556	all_cells	validation
fold1	cvsplit2	corrgpca	learner02	0.777778	all_cells	validation
fold1	cvsplit2	corrgpca	learner03	0.666667	all_cells	validation
fold1	cvsplit2	corrgpca	learner04	0.666667	all_cells	validation
fold1	cvsplit2	corrgpca	learner05	0.555556	all_cells	validation
fold1	cvsplit2	corrgpca	learner06	0.666667	all_cells	validation
fold1	cvsplit2	corrgpca	learner07	0.777778	all_cells	validation
fold1	cvsplit2	corrgpca	learner08	0.555556	all_cells	validation
fold1	cvsplit2	corrgpca	learner09	0.666667	all_cells	validation
fold1	cvsplit2	corrgpca	learner10	0.777778	all_cells	validation
fold1	cvsplit2	corrgpca	learner11	0.777778	all_cells	validation
fold1	cvsplit2	corrgpca	learner12	0.777778	all_cells	validation
fold1	cvsplit2	corrgpca	learner13	0.666667	all_cells	validation
fold1	cvsplit2	corrgpca	learner14	0.666667	all_cells	validation
fold1	cvsplit2	corrgpca	learner15	0.777778	all_cells	validation
fold1	cvsplit2	corrgpca	learner16	0.666667	all_cells	validation
fold1	cvsplit2	corrgpca	learner17	0.666667	all_cells	validation
fold1	cvsplit2	corrgpca	learner18	0.666667	all_cells	validation
fold1	cvsplit2	corrgpca	learner19	0.666667	all_cells	validation
fold1	cvsplit2	corrgpca	learner20	0.666667	all_cells	validation
fold1	cvsplit2	corrgpca	learner21	0.777778	all_cells	validation
fold1	cvsplit2	corrgpca	learner22	0.666667	all_cells	validation
fold1	cvsplit2	corrgpca	learner23	0.666667	all_cells	validation
fold1	cvsplit2	corrgpca	learner24	0.666667	all_cells	validation
fold1	cvsplit2	corrgpca	learner25	0.444444	all_cells	validation
fold1	cvsplit2	corrgpca	learner26	0.666667	all_cells	validation
fold1	cvsplit2	corrgpca	learner27	0.666667	all_cells	validation
fold1	cvsplit2	corrgpca	learner28	0.666667	all_cells	validation
fold1	cvsplit2	corrgpca	learner29	0.666667	all_cells	validation
fold1	cvsplit2	corrgpca	learner30	0.666667	all_cells	validation
fold1	cvsplit2	corrgpca	learner31	0.666667	all_cells	validation
fold1	cvsplit2	corrgpca	learner32	0.555556	all_cells	validation
fold1	cvsplit2	corrgpca	learner33	0.777778	all_cells	validation
fold1	cvsplit2	corrgpca	learner34	0.666667	all_cells	validation
fold1	cvsplit2	corrgpca	learner35	0.666667	all_cells	validation
fold1	cvsplit2	corrgpca	learner36	0.555556	all_cells	validation
fold1	cvsplit2	corrgpca	learner37	0.666667	all_cells	validation
fold1	cvsplit2	corrgpca	learner38	0.666667	all_cells	validation
fold1	cvsplit2	corrgpca	learner39	0.666667	all_cells	validation
fold1	cvsplit2	corrgpca	learner40	0.666667	all_cells	validation
fold1	cvsplit2	corrgpca	learner41	0.666667	all_cells	validation
fold1	cvsplit2	corrgpca	learner42	0.666667	all_cells	validation
fold1	cvsplit2	corrgpca	learner43	0.555556	all_cells	validation
fold1	cvsplit2	corrgpca	learner44	0.666667	all_cells	validation
fold1	cvsplit2	corrgpca	learner45	0.666667	all_cells	validation
fold1	cvsplit2	corrgpca	learner46	0.555556	all_cells	validation
fold1	cvsplit2	corrgpca	learner47	0.666667	all_cells	validation
fold1	cvsplit2	corrgpca	learner48	0.555556	all_cells	validation
fold1	cvsplit2	corrgpca	learner49	0.666667	all_cells	validation
fold1	cvsplit2	corrgpca	learner50	0.666667	all_cells	validation
fold1	cvsplit3	corrgpca	learner01	0.888889	all_cells	validation
fold1	cvsplit3	corrgpca	learner02	0.777778	all_cells	validation
fold1	cvsplit3	corrgpca	learner03	0.777778	all_cells	validation
fold1	cvsplit3	corrgpca	learner04	0.888889	all_cells	validation
fold1	cvsplit3	corrgpca	learner05	0.888889	all_cells	validation
fold1	cvsplit3	corrgpca	learner06	0.777778	all_cells	validation
fold1	cvsplit3	corrgpca	learner07	0.888889	all_cells	validation
fold1	cvsplit3	corrgpca	learner08	0.777778	all_cells	validation
fold1	cvsplit3	corrgpca	learner09	0.888889	all_cells	validation
fold1	cvsplit3	corrgpca	learner10	0.888889	all_cells	validation
fold1	cvsplit3	corrgpca	learner11	0.888889	all_cells	validation
fold1	cvsplit3	corrgpca	learner12	0.777778	all_cells	validation
fold1	cvsplit3	corrgpca	learner13	0.888889	all_cells	validation
fold1	cvsplit3	corrgpca	learner14	0.888889	all_cells	validation
fold1	cvsplit3	corrgpca	learner15	0.777778	all_cells	validation
fold1	cvsplit3	corrgpca	learner16	0.777778	all_cells	validation
fold1	cvsplit3	corrgpca	learner17	0.777778	all_cells	validation
fold1	cvsplit3	corrgpca	learner18	0.888889	all_cells	validation
fold1	cvsplit3	corrgpca	learner19	0.777778	all_cells	validation
fold1	cvsplit3	corrgpca	learner20	0.888889	all_cells	validation
fold1	cvsplit3	corrgpca	learner21	0.888889	all_cells	validation
fold1	cvsplit3	corrgpca	learner22	0.888889	all_cells	validation
fold1	cvsplit3	corrgpca	learner23	0.888889	all_cells	validation
fold1	cvsplit3	corrgpca	learner24	0.777778	all_cells	validation
fold1	cvsplit3	corrgpca	learner25	0.777778	all_cells	validation
fold1	cvsplit3	corrgpca	learner26	0.777778	all_cells	validation
fold1	cvsplit3	corrgpca	learner27	0.777778	all_cells	validation
fold1	cvsplit3	corrgpca	learner28	0.777778	all_cells	validation
fold1	cvsplit3	corrgpca	learner29	0.888889	all_cells	validation
fold1	cvsplit3	corrgpca	learner30	0.777778	all_cells	validation
fold1	cvsplit3	corrgpca	learner31	0.777778	all_cells	validation
fold1	cvsplit3	corrgpca	learner32	0.888889	all_cells	validation
fold1	cvsplit3	corrgpca	learner33	0.777778	all_cells	validation
fold1	cvsplit3	corrgpca	learner34	0.888889	all_cells	validation
fold1	cvsplit3	corrgpca	learner35	0.888889	all_cells	validation
fold1	cvsplit3	corrgpca	learner36	0.777778	all_cells	validation
fold1	cvsplit3	corrgpca	learner37	0.888889	all_cells	validation
fold1	cvsplit3	corrgpca	learner38	0.666667	all_cells	validation
fold1	cvsplit3	corrgpca	learner39	0.777778	all_cells	validation
fold1	cvsplit3	corrgpca	learner40	0.777778	all_cells	validation
fold1	cvsplit3	corrgpca	learner41	0.888889	all_cells	validation
fold1	cvsplit3	corrgpca	learner42	0.888889	all_cells	validation
fold1	cvsplit3	corrgpca	learner43	0.888889	all_cells	validation
fold1	cvsplit3	corrgpca	learner44	0.777778	all_cells	validation
fold1	cvsplit3	corrgpca	learner45	0.777778	all_cells	validation
fold1	cvsplit3	corrgpca	learner46	0.888889	all_cells	validation
fold1	cvsplit3	corrgpca	learner47	0.777778	all_cells	validation
fold1	cvsplit3	corrgpca	learner48	0.777778	all_cells	validation
fold1	cvsplit3	corrgpca	learner49	0.888889	all_cells	validation
fold1	cvsplit3	corrgpca	learner50	0.888889	all_cells	validation
fold1	cvsplit4	corrgpca	learner01	0.666667	all_cells	validation
fold1	cvsplit4	corrgpca	learner02	0.666667	all_cells	validation
fold1	cvsplit4	corrgpca	learner03	0.777778	all_cells	validation
fold1	cvsplit4	corrgpca	learner04	0.666667	all_cells	validation
fold1	cvsplit4	corrgpca	learner05	0.666667	all_cells	validation
fold1	cvsplit4	corrgpca	learner06	0.777778	all_cells	validation
fold1	cvsplit4	corrgpca	learner07	0.777778	all_cells	validation
fold1	cvsplit4	corrgpca	learner08	0.777778	all_cells	validation
fold1	cvsplit4	corrgpca	learner09	0.666667	all_cells	validation
fold1	cvsplit4	corrgpca	learner10	0.777778	all_cells	validation
fold1	cvsplit4	corrgpca	learner11	0.666667	all_cells	validation
fold1	cvsplit4	corrgpca	learner12	0.777778	all_cells	validation
fold1	cvsplit4	corrgpca	learner13	0.666667	all_cells	validation
fold1	cvsplit4	corrgpca	learner14	0.666667	all_cells	validation
fold1	cvsplit4	corrgpca	learner15	0.666667	all_cells	validation
fold1	cvsplit4	corrgpca	learner16	0.777778	all_cells	validation
fold1	cvsplit4	corrgpca	learner17	0.666667	all_cells	validation
fold1	cvsplit4	corrgpca	learner18	0.777778	all_cells	validation
fold1	cvsplit4	corrgpca	learner19	0.666667	all_cells	validation
fold1	cvsplit4	corrgpca	learner20	0.777778	all_cells	validation
fold1	cvsplit4	corrgpca	learner21	0.777778	all_cells	validation
fold1	cvsplit4	corrgpca	learner22	0.666667	all_cells	validation
fold1	cvsplit4	corrgpca	learner23	0.666667	all_cells	validation
fold1	cvsplit4	corrgpca	learner24	0.777778	all_cells	validation
fold1	cvsplit4	corrgpca	learner25	0.666667	all_cells	validation
fold1	cvsplit4	corrgpca	learner26	0.777778	all_cells	validation
fold1	cvsplit4	corrgpca	learner27	0.777778	all_cells	validation
fold1	cvsplit4	corrgpca	learner28	0.666667	all_cells	validation
fold1	cvsplit4	corrgpca	learner29	0.666667	all_cells	validation
fold1	cvsplit4	corrgpca	learner30	0.777778	all_cells	validation
fold1	cvsplit4	corrgpca	learner31	0.777778	all_cells	validation
fold1	cvsplit4	corrgpca	learner32	0.666667	all_cells	validation
fold1	cvsplit4	corrgpca	learner33	0.666667	all_cells	validation
fold1	cvsplit4	corrgpca	learner34	0.777778	all_cells	validation
fold1	cvsplit4	corrgpca	learner35	0.666667	all_cells	validation
fold1	cvsplit4	corrgpca	learner36	0.777778	all_cells	validation
fold1	cvsplit4	corrgpca	learner37	0.777778	all_cells	validation
fold1	cvsplit4	corrgpca	learner38	0.777778	all_cells	validation
fold1	cvsplit4	corrgpca	learner39	0.666667	all_cells	validation
fold1	cvsplit4	corrgpca	learner40	0.777778	all_cells	validation
fold1	cvsplit4	corrgpca	learner41	0.666667	all_cells	validation
fold1	cvsplit4	corrgpca	learner42	0.777778	all_cells	validation
fold1	cvsplit4	corrgpca	learner43	0.666667	all_cells	validation
fold1	cvsplit4	corrgpca	learner44	0.777778	all_cells	validation
fold1	cvsplit4	corrgpca	learner45	0.666667	all_cells	validation
fold1	cvsplit4	corrgpca	learner46	0.666667	all_cells	validation
fold1	cvsplit4	corrgpca	learner47	0.666667	all_cells	validation
fold1	cvsplit4	corrgpca	learner48	0.777778	all_cells	validation
fold1	cvsplit4	corrgpca	learner49	0.777778	all_cells	validation
fold1	cvsplit4	corrgpca	learner50	0.666667	all_cells	validation
fold1	cvsplit5	corrgpca	learner01	0.666667	all_cells	validation
fold1	cvsplit5	corrgpca	learner02	0.777778	all_cells	validation
fold1	cvsplit5	corrgpca	learner03	0.666667	all_cells	validation
fold1	cvsplit5	corrgpca	learner04	0.666667	all_cells	validation
fold1	cvsplit5	corrgpca	learner05	0.444444	all_cells	validation
fold1	cvsplit5	corrgpca	learner06	0.666667	all_cells	validation
fold1	cvsplit5	corrgpca	learner07	0.555556	all_cells	validation
fold1	cvsplit5	corrgpca	learner08	0.666667	all_cells	validation
fold1	cvsplit5	corrgpca	learner09	0.666667	all_cells	validation
fold1	cvsplit5	corrgpca	learner10	0.333333	all_cells	validation
fold1	cvsplit5	corrgpca	learner11	0.666667	all_cells	validation
fold1	cvsplit5	corrgpca	learner12	0.555556	all_cells	validation
fold1	cvsplit5	corrgpca	learner13	0.333333	all_cells	validation
fold1	cvsplit5	corrgpca	learner14	0.555556	all_cells	validation
fold1	cvsplit5	corrgpca	learner15	0.666667	all_cells	validation
fold1	cvsplit5	corrgpca	learner16	0.666667	all_cells	validation
fold1	cvsplit5	corrgpca	learner17	0.666667	all_cells	validation
fold1	cvsplit5	corrgpca	learner18	0.666667	all_cells	validation
fold1	cvsplit5	corrgpca	learner19	0.666667	all_cells	validation
fold1	cvsplit5	corrgpca	learner20	0.777778	all_cells	validation
fold1	cvsplit5	corrgpca	learner21	0.444444	all_cells	validation
fold1	cvsplit5	corrgpca	learner22	0.666667	all_cells	validation
fold1	cvsplit5	corrgpca	learner23	0.666667	all_cells	validation
fold1	cvsplit5	corrgpca	learner24	0.666667	all_cells	validation
fold1	cvsplit5	corrgpca	learner25	0.777778	all_cells	validation
fold1	cvsplit5	corrgpca	learner26	0.555556	all_cells	validation
fold1	cvsplit5	corrgpca	learner27	0.666667	all_cells	validation
fold1	cvsplit5	corrgpca	learner28	0.666667	all_cells	validation
fold1	cvsplit5	corrgpca	learner29	0.666667	all_cells	validation
fold1	cvsplit5	corrgpca	learner30	0.666667	all_cells	validation
fold1	cvsplit5	corrgpca	learner31	0.555556	all_cells	validation
fold1	cvsplit5	corrgpca	learner32	0.555556	all_cells	validation
fold1	cvsplit5	corrgpca	learner33	0.777778	all_cells	validation
fold1	cvsplit5	corrgpca	learner34	0.666667	all_cells	validation
fold1	cvsplit5	corrgpca	learner35	0.666667	all_cells	validation
fold1	cvsplit5	corrgpca	learner36	0.666667	all_cells	validation
fold1	cvsplit5	corrgpca	learner37	0.555556	all_cells	validation
fold1	cvsplit5	corrgpca	learner38	0.777778	all_cells	validation
fold1	cvsplit5	corrgpca	learner39	0.666667	all_cells	validation
fold1	cvsplit5	corrgpca	learner40	0.666667	all_cells	validation
fold1	cvsplit5	corrgpca	learner41	0.333333	all_cells	validation
fold1	cvsplit5	corrgpca	learner42	0.333333	all_cells	validation
fold1	cvsplit5	corrgpca	learner43	0.666667	all_cells	validation
fold1	cvsplit5	corrgpca	learner44	0.666667	all_cells	validation
fold1	cvsplit5	corrgpca	learner45	0.666667	all_cells	validation
fold1	cvsplit5	corrgpca	learner46	0.666667	all_cells	validation
fold1	cvsplit5	corrgpca	learner47	0.555556	all_cells	validation
fold1	cvsplit5	corrgpca	learner48	0.666667	all_cells	validation
fold1	cvsplit5	corrgpca	learner49	0.666667	all_cells	validation
fold1	cvsplit5	corrgpca	learner50	0.666667	all_cells	validation
fold2	cvsplit1	corrgpca	learner01	0.777778	all_cells	validation
fold2	cvsplit1	corrgpca	learner02	0.777778	all_cells	validation
fold2	cvsplit1	corrgpca	learner03	0.777778	all_cells	validation
fold2	cvsplit1	corrgpca	learner04	0.777778	all_cells	validation
fold2	cvsplit1	corrgpca	learner05	0.777778	all_cells	validation
fold2	cvsplit1	corrgpca	learner06	0.777778	all_cells	validation
fold2	cvsplit1	corrgpca	learner07	0.777778	all_cells	validation
fold2	cvsplit1	corrgpca	learner08	0.777778	all_cells	validation
fold2	cvsplit1	corrgpca	learner09	0.777778	all_cells	validation
fold2	cvsplit1	corrgpca	learner10	0.777778	all_cells	validation
fold2	cvsplit1	corrgpca	learner11	0.777778	all_cells	validation
fold2	cvsplit1	corrgpca	learner12	0.666667	all_cells	validation
fold2	cvsplit1	corrgpca	learner13	0.777778	all_cells	validation
fold2	cvsplit1	corrgpca	learner14	0.777778	all_cells	validation
fold2	cvsplit1	corrgpca	learner15	0.777778	all_cells	validation
fold2	cvsplit1	corrgpca	learner16	0.777778	all_cells	validation
fold2	cvsplit1	corrgpca	learner17	0.777778	all_cells	validation
fold2	cvsplit1	corrgpca	learner18	0.777778	all_cells	validation
fold2	cvsplit1	corrgpca	learner19	0.777778	all_cells	validation
fold2	cvsplit1	corrgpca	learner20	0.777778	all_cells	validation
fold2	cvsplit1	corrgpca	learner21	0.777778	all_cells	validation
fold2	cvsplit1	corrgpca	learner22	0.777778	all_cells	validation
fold2	cvsplit1	corrgpca	learner23	0.777778	all_cells	validation
fold2	cvsplit1	corrgpca	learner24	0.777778	all_cells	validation
fold2	cvsplit1	corrgpca	learner25	0.777778	all_cells	validation
fold2	cvsplit1	corrgpca	learner26	0.666667	all_cells	validation
fold2	cvsplit1	corrgpca	learner27	0.777778	all_cells	validation
fold2	cvsplit1	corrgpca	learner28	0.777778	all_cells	validation
fold2	cvsplit1	corrgpca	learner29	0.777778	all_cells	validation
fold2	cvsplit1	corrgpca	learner30	0.777778	all_cells	validation
fold2	cvsplit1	corrgpca	learner31	0.777778	all_cells	validation
fold2	cvsplit1	corrgpca	learner32	0.777778	all_cells	validation
fold2	cvsplit1	corrgpca	learner33	0.777778	all_cells	validation
fold2	cvsplit1	corrgpca	learner34	0.777778	all_cells	validation
fold2	cvsplit1	corrgpca	learner35	0.777778	all_cells	validation
fold2	cvsplit1	corrgpca	learner36	0.777778	all_cells	validation
fold2	cvsplit1	corrgpca	learner37	0.777778	all_cells	validation
fold2	cvsplit1	corrgpca	learner38	0.777778	all_cells	validation
fold2	cvsplit1	corrgpca	learner39	0.666667	all_cells	validation
fold2	cvsplit1	corrgpca	learner40	0.666667	all_cells	validation
fold2	cvsplit1	corrgpca	learner41	0.777778	all_cells	validation
fold2	cvsplit1	corrgpca	learner42	0.666667	all_cells	validation
fold2	cvsplit1	corrgpca	learner43	0.666667	all_cells	validation
fold2	cvsplit1	corrgpca	learner44	0.777778	all_cells	validation
fold2	cvsplit1	corrgpca	learner45	0.777778	all_cells	validation
fold2	cvsplit1	corrgpca	learner46	0.666667	all_cells	validation
fold2	cvsplit1	corrgpca	learner47	0.777778	all_cells	validation
fold2	cvsplit1	corrgpca	learner48	0.777778	all_cells	validation
fold2	cvsplit1	corrgpca	learner49	0.777778	all_cells	validation
fold2	cvsplit1	corrgpca	learner50	0.777778	all_cells	validation
fold2	cvsplit2	corrgpca	learner01	0.777778	all_cells	validation
fold2	cvsplit2	corrgpca	learner02	0.666667	all_cells	validation
fold2	cvsplit2	corrgpca	learner03	0.555556	all_cells	validation
fold2	cvsplit2	corrgpca	learner04	0.555556	all_cells	validation
fold2	cvsplit2	corrgpca	learner05	0.555556	all_cells	validation
fold2	cvsplit2	corrgpca	learner06	0.444444	all_cells	validation
fold2	cvsplit2	corrgpca	learner07	0.666667	all_cells	validation
fold2	cvsplit2	corrgpca	learner08	0.777778	all_cells	validation
fold2	cvsplit2	corrgpca	learner09	0.666667	all_cells	validation
fold2	cvsplit2	corrgpca	learner10	0.666667	all_cells	validation
fold2	cvsplit2	corrgpca	learner11	0.666667	all_cells	validation
fold2	cvsplit2	corrgpca	learner12	0.444444	all_cells	validation
fold2	cvsplit2	corrgpca	learner13	0.666667	all_cells	validation
fold2	cvsplit2	corrgpca	learner14	0.666667	all_cells	validation
fold2	cvsplit2	corrgpca	learner15	0.666667	all_cells	validation
fold2	cvsplit2	corrgpca	learner16	0.555556	all_cells	validation
fold2	cvsplit2	corrgpca	learner17	0.666667	all_cells	validation
fold2	cvsplit2	corrgpca	learner18	0.666667	all_cells	validation
fold2	cvsplit2	corrgpca	learner19	0.777778	all_cells	validation
fold2	cvsplit2	corrgpca	learner20	0.555556	all_cells	validation
fold2	cvsplit2	corrgpca	learner21	0.555556	all_cells	validation
fold2	cvsplit2	corrgpca	learner22	0.555556	all_cells	validation
fold2	cvsplit2	corrgpca	learner23	0.666667	all_cells	validation
fold2	cvsplit2	corrgpca	learner24	0.444444	all_cells	validation
fold2	cvsplit2	corrgpca	learner25	0.555556	all_cells	validation
fold2	cvsplit2	corrgpca	learner26	0.666667	all_cells	validation
fold2	cvsplit2	corrgpca	learner27	0.333333	all_cells	validation
fold2	cvsplit2	corrgpca	learner28	0.444444	all_cells	validation
fold2	cvsplit2	corrgpca	learner29	0.777778	all_cells	validation
fold2	cvsplit2	corrgpca	learner30	0.555556	all_cells	validation
fold2	cvsplit2	corrgpca	learner31	0.777778	all_cells	validation
fold2	cvsplit2	corrgpca	learner32	0.555556	all_cells	validation
fold2	cvsplit2	corrgpca	learner33	0.666667	all_cells	validation
fold2	cvsplit2	corrgpca	learner34	0.777778	all_cells	validation
fold2	cvsplit2	corrgpca	learner35	0.777778	all_cells	validation
fold2	cvsplit2	corrgpca	learner36	0.777778	all_cells	validation
fold2	cvsplit2	corrgpca	learner37	0.666667	all_cells	validation
fold2	cvsplit2	corrgpca	learner38	0.555556	all_cells	validation
fold2	cvsplit2	corrgpca	learner39	0.666667	all_cells	validation
fold2	cvsplit2	corrgpca	learner40	0.333333	all_cells	validation
fold2	cvsplit2	corrgpca	learner41	0.666667	all_cells	validation
fold2	cvsplit2	corrgpca	learner42	0.555556	all_cells	validation
fold2	cvsplit2	corrgpca	learner43	0.555556	all_cells	validation
fold2	cvsplit2	corrgpca	learner44	0.666667	all_cells	validation
fold2	cvsplit2	corrgpca	learner45	0.666667	all_cells	validation
fold2	cvsplit2	corrgpca	learner46	0.666667	all_cells	validation
fold2	cvsplit2	corrgpca	learner47	0.555556	all_cells	validation
fold2	cvsplit2	corrgpca	learner48	0.555556	all_cells	validation
fold2	cvsplit2	corrgpca	learner49	0.555556	all_cells	validation
fold2	cvsplit2	corrgpca	learner50	0.666667	all_cells	validation
fold2	cvsplit3	corrgpca	learner01	0.555556	all_cells	validation
fold2	cvsplit3	corrgpca	learner02	0.666667	all_cells	validation
fold2	cvsplit3	corrgpca	learner03	0.666667	all_cells	validation
fold2	cvsplit3	corrgpca	learner04	0.444444	all_cells	validation
fold2	cvsplit3	corrgpca	learner05	0.666667	all_cells	validation
fold2	cvsplit3	corrgpca	learner06	0.666667	all_cells	validation
fold2	cvsplit3	corrgpca	learner07	0.666667	all_cells	validation
fold2	cvsplit3	corrgpca	learner08	0.666667	all_cells	validation
fold2	cvsplit3	corrgpca	learner09	0.444444	all_cells	validation
fold2	cvsplit3	corrgpca	learner10	0.555556	all_cells	validation
fold2	cvsplit3	corrgpca	learner11	0.666667	all_cells	validation
fold2	cvsplit3	corrgpca	learner12	0.666667	all_cells	validation
fold2	cvsplit3	corrgpca	learner13	0.777778	all_cells	validation
fold2	cvsplit3	corrgpca	learner14	0.555556	all_cells	validation
fold2	cvsplit3	corrgpca	learner15	0.666667	all_cells	validation
fold2	cvsplit3	corrgpca	learner16	0.666667	all_cells	validation
fold2	cvsplit3	corrgpca	learner17	0.666667	all_cells	validation
fold2	cvsplit3	corrgpca	learner18	0.666667	all_cells	validation
fold2	cvsplit3	corrgpca	learner19	0.666667	all_cells	validation
fold2	cvsplit3	corrgpca	learner20	0.777778	all_cells	validation
fold2	cvsplit3	corrgpca	learner21	0.666667	all_cells	validation
fold2	cvsplit3	corrgpca	learner22	0.666667	all_cells	validation
fold2	cvsplit3	corrgpca	learner23	0.666667	all_cells	validation
fold2	cvsplit3	corrgpca	learner24	0.666667	all_cells	validation
fold2	cvsplit3	corrgpca	learner25	0.444444	all_cells	validation
fold2	cvsplit3	corrgpca	learner26	0.666667	all_cells	validation
fold2	cvsplit3	corrgpca	learner27	0.666667	all_cells	validation
fold2	cvsplit3	corrgpca	learner28	0.666667	all_cells	validation
fold2	cvsplit3	corrgpca	learner29	0.666667	all_cells	validation
fold2	cvsplit3	corrgpca	learner30	0.555556	all_cells	validation
fold2	cvsplit3	corrgpca	learner31	0.555556	all_cells	validation
fold2	cvsplit3	corrgpca	learner32	0.666667	all_cells	validation
fold2	cvsplit3	corrgpca	learner33	0.666667	all_cells	validation
fold2	cvsplit3	corrgpca	learner34	0.666667	all_cells	validation
fold2	cvsplit3	corrgpca	learner35	0.555556	all_cells	validation
fold2	cvsplit3	corrgpca	learner36	0.444444	all_cells	validation
fold2	cvsplit3	corrgpca	learner37	0.666667	all_cells	validation
fold2	cvsplit3	corrgpca	learner38	0.444444	all_cells	validation
fold2	cvsplit3	corrgpca	learner39	0.666667	all_cells	validation
fold2	cvsplit3	corrgpca	learner40	0.666667	all_cells	validation
fold2	cvsplit3	corrgpca	learner41	0.555556	all_cells	validation
fold2	cvsplit3	corrgpca	learner42	0.666667	all_cells	validation
fold2	cvsplit3	corrgpca	learner43	0.444444	all_cells	validation
fold2	cvsplit3	corrgpca	learner44	0.444444	all_cells	validation
fold2	cvsplit3	corrgpca	learner45	0.666667	all_cells	validation
fold2	cvsplit3	corrgpca	learner46	0.444444	all_cells	validation
fold2	cvsplit3	corrgpca	learner47	0.555556	all_cells	validation
fold2	cvsplit3	corrgpca	learner48	0.555556	all_cells	validation
fold2	cvsplit3	corrgpca	learner49	0.666667	all_cells	validation
fold2	cvsplit3	corrgpca	learner50	0.444444	all_cells	validation
fold2	cvsplit4	corrgpca	learner01	0.555556	all_cells	validation
fold2	cvsplit4	corrgpca	learner02	0.444444	all_cells	validation
fold2	cvsplit4	corrgpca	learner03	0.444444	all_cells	validation
fold2	cvsplit4	corrgpca	learner04	0.444444	all_cells	validation
fold2	cvsplit4	corrgpca	learner05	0.555556	all_cells	validation
fold2	cvsplit4	corrgpca	learner06	0.444444	all_cells	validation
fold2	cvsplit4	corrgpca	learner07	0.555556	all_cells	validation
fold2	cvsplit4	corrgpca	learner08	0.444444	all_cells	validation
fold2	cvsplit4	corrgpca	learner09	0.444444	all_cells	validation
fold2	cvsplit4	corrgpca	learner10	0.444444	all_cells	validation
fold2	cvsplit4	corrgpca	learner11	0.444444	all_cells	validation
fold2	cvsplit4	corrgpca	learner12	0.444444	all_cells	validation
fold2	cvsplit4	corrgpca	learner13	0.444444	all_cells	validation
fold2	cvsplit4	corrgpca	learner14	0.333333	all_cells	validation
fold2	cvsplit4	corrgpca	learner15	0.444444	all_cells	validation
fold2	cvsplit4	corrgpca	learner16	0.444444	all_cells	validation
fold2	cvsplit4	corrgpca	learner17	0.444444	all_cells	validation
fold2	cvsplit4	corrgpca	learner18	0.444444	all_cells	validation
fold2	cvsplit4	corrgpca	learner19	0.444444	all_cells	validation
fold2	cvsplit4	corrgpca	learner20	0.444444	all_cells	validation
fold2	cvsplit4	corrgpca	learner21	0.333333	all_cells	validation
fold2	cvsplit4	corrgpca	learner22	0.555556	all_cells	validation
fold2	cvsplit4	corrgpca	learner23	0.333333	all_cells	validation
fold2	cvsplit4	corrgpca	learner24	0.444444	all_cells	validation
fold2	cvsplit4	corrgpca	learner25	0.444444	all_cells	validation
fold2	cvsplit4	corrgpca	learner26	0.444444	all_cells	validation
fold2	cvsplit4	corrgpca	learner27	0.444444	all_cells	validation
fold2	cvsplit4	corrgpca	learner28	0.444444	all_cells	validation
fold2	cvsplit4	corrgpca	learner29	0.333333	all_cells	validation
fold2	cvsplit4	corrgpca	learner30	0.666667	all_cells	validation
fold2	cvsplit4	corrgpca	learner31	0.444444	all_cells	validation
fold2	cvsplit4	corrgpca	learner32	0.333333	all_cells	validation
fold2	cvsplit4	corrgpca	learner33	0.444444	all_cells	validation
fold2	cvsplit4	corrgpca	learner34	0.333333	all_cells	validation
fold2	cvsplit4	corrgpca	learner35	0.666667	all_cells	validation
fold2	cvsplit4	corrgpca	learner36	0.444444	all_cells	validation
fold2	cvsplit4	corrgpca	learner37	0.444444	all_cells	validation
fold2	cvsplit4	corrgpca	learner38	0.444444	all_cells	validation
fold2	cvsplit4	corrgpca	learner39	0.333333	all_cells	validation
fold2	cvsplit4	corrgpca	learner40	0.444444	all_cells	validation
fold2	cvsplit4	corrgpca	learner41	0.333333	all_cells	validation
fold2	cvsplit4	corrgpca	learner42	0.333333	all_cells	validation
fold2	cvsplit4	corrgpca	learner43	0.444444	all_cells	validation
fold2	cvsplit4	corrgpca	learner44	0.444444	all_cells	validation
fold2	cvsplit4	corrgpca	learner45	0.333333	all_cells	validation
fold2	cvsplit4	corrgpca	learner46	0.222222	all_cells	validation
fold2	cvsplit4	corrgpca	learner47	0.555556	all_cells	validation
fold2	cvsplit4	corrgpca	learner48	0.666667	all_cells	validation
fold2	cvsplit4	corrgpca	learner49	0.555556	all_cells	validation
fold2	cvsplit4	corrgpca	learner50	0.444444	all_cells	validation
fold2	cvsplit5	corrgpca	learner01	0.666667	all_cells	validation
fold2	cvsplit5	corrgpca	learner02	0.666667	all_cells	validation
fold2	cvsplit5	corrgpca	learner03	0.666667	all_cells	validation
fold2	cvsplit5	corrgpca	learner04	0.666667	all_cells	validation
fold2	cvsplit5	corrgpca	learner05	0.666667	all_cells	validation
fold2	cvsplit5	corrgpca	learner06	0.777778	all_cells	validation
fold2	cvsplit5	corrgpca	learner07	0.666667	all_cells	validation
fold2	cvsplit5	corrgpca	learner08	0.666667	all_cells	validation
fold2	cvsplit5	corrgpca	learner09	0.444444	all_cells	validation
fold2	cvsplit5	corrgpca	learner10	0.666667	all_cells	validation
fold2	cvsplit5	corrgpca	learner11	0.666667	all_cells	validation
fold2	cvsplit5	corrgpca	learner12	0.666667	all_cells	validation
fold2	cvsplit5	corrgpca	learner13	0.444444	all_cells	validation
fold2	cvsplit5	corrgpca	learner14	0.666667	all_cells	validation
fold2	cvsplit5	corrgpca	learner15	0.666667	all_cells	validation
fold2	cvsplit5	corrgpca	learner16	0.666667	all_cells	validation
fold2	cvsplit5	corrgpca	learner17	0.666667	all_cells	validation
fold2	cvsplit5	corrgpca	learner18	0.666667	all_cells	validation
fold2	cvsplit5	corrgpca	learner19	0.666667	all_cells	validation
fold2	cvsplit5	corrgpca	learner20	0.666667	all_cells	validation
fold2	cvsplit5	corrgpca	learner21	0.666667	all_cells	validation
fold2	cvsplit5	corrgpca	learner22	0.666667	all_cells	validation
fold2	cvsplit5	corrgpca	learner23	0.666667	all_cells	validation
fold2	cvsplit5	corrgpca	learner24	0.666667	all_cells	validation
fold2	cvsplit5	corrgpca	learner25	0.666667	all_cells	validation
fold2	cvsplit5	corrgpca	learner26	0.666667	all_cells	validation
fold2	cvsplit5	corrgpca	learner27	0.666667	all_cells	validation
fold2	cvsplit5	corrgpca	learner28	0.666667	all_cells	validation
fold2	cvsplit5	corrgpca	learner29	0.666667	all_cells	validation
fold2	cvsplit5	corrgpca	learner30	0.666667	all_cells	validation
fold2	cvsplit5	corrgpca	learner31	0.666667	all_cells	validation
fold2	cvsplit5	corrgpca	learner32	0.666667	all_cells	validation
fold2	cvsplit5	corrgpca	learner33	0.666667	all_cells	validation
fold2	cvsplit5	corrgpca	learner34	0.666667	all_cells	validation
fold2	cvsplit5	corrgpca	learner35	0.666667	all_cells	validation
fold2	cvsplit5	corrgpca	learner36	0.777778	all_cells	validation
fold2	cvsplit5	corrgpca	learner37	0.666667	all_cells	validation
fold2	cvsplit5	corrgpca	learner38	0.666667	all_cells	validation
fold2	cvsplit5	corrgpca	learner39	0.666667	all_cells	validation
fold2	cvsplit5	corrgpca	learner40	0.666667	all_cells	validation
fold2	cvsplit5	corrgpca	learner41	0.666667	all_cells	validation
fold2	cvsplit5	corrgpca	learner42	0.555556	all_cells	validation
fold2	cvsplit5	corrgpca	learner43	0.666667	all_cells	validation
fold2	cvsplit5	corrgpca	learner44	0.777778	all_cells	validation
fold2	cvsplit5	corrgpca	learner45	0.666667	all_cells	validation
fold2	cvsplit5	corrgpca	learner46	0.666667	all_cells	validation
fold2	cvsplit5	corrgpca	learner47	0.666667	all_cells	validation
fold2	cvsplit5	corrgpca	learner48	0.666667	all_cells	validation
fold2	cvsplit5	corrgpca	learner49	0.555556	all_cells	validation
fold2	cvsplit5	corrgpca	learner50	0.777778	all_cells	validation
fold3	cvsplit1	corrgpca	learner01	0.777778	all_cells	validation
fold3	cvsplit1	corrgpca	learner02	0.888889	all_cells	validation
fold3	cvsplit1	corrgpca	learner03	1	all_cells	validation
fold3	cvsplit1	corrgpca	learner04	0.888889	all_cells	validation
fold3	cvsplit1	corrgpca	learner05	0.888889	all_cells	validation
fold3	cvsplit1	corrgpca	learner06	0.888889	all_cells	validation
fold3	cvsplit1	corrgpca	learner07	0.888889	all_cells	validation
fold3	cvsplit1	corrgpca	learner08	0.777778	all_cells	validation
fold3	cvsplit1	corrgpca	learner09	0.888889	all_cells	validation
fold3	cvsplit1	corrgpca	learner10	0.777778	all_cells	validation
fold3	cvsplit1	corrgpca	learner11	0.777778	all_cells	validation
fold3	cvsplit1	corrgpca	learner12	1	all_cells	validation
fold3	cvsplit1	corrgpca	learner13	1	all_cells	validation
fold3	cvsplit1	corrgpca	learner14	0.888889	all_cells	validation
fold3	cvsplit1	corrgpca	learner15	0.888889	all_cells	validation
fold3	cvsplit1	corrgpca	learner16	0.888889	all_cells	validation
fold3	cvsplit1	corrgpca	learner17	0.888889	all_cells	validation
fold3	cvsplit1	corrgpca	learner18	0.777778	all_cells	validation
fold3	cvsplit1	corrgpca	learner19	0.888889	all_cells	validation
fold3	cvsplit1	corrgpca	learner20	0.777778	all_cells	validation
fold3	cvsplit1	corrgpca	learner21	0.888889	all_cells	validation
fold3	cvsplit1	corrgpca	learner22	1	all_cells	validation
fold3	cvsplit1	corrgpca	learner23	0.888889	all_cells	validation
fold3	cvsplit1	corrgpca	learner24	1	all_cells	validation
fold3	cvsplit1	corrgpca	learner25	0.777778	all_cells	validation
fold3	cvsplit1	corrgpca	learner26	0.888889	all_cells	validation
fold3	cvsplit1	corrgpca	learner27	0.888889	all_cells	validation
fold3	cvsplit1	corrgpca	learner28	0.888889	all_cells	validation
fold3	cvsplit1	corrgpca	learner29	0.888889	all_cells	validation
fold3	cvsplit1	corrgpca	learner30	1	all_cells	validation
fold3	cvsplit1	corrgpca	learner31	0.777778	all_cells	validation
fold3	cvsplit1	corrgpca	learner32	0.888889	all_cells	validation
fold3	cvsplit1	corrgpca	learner33	1	all_cells	validation
fold3	cvsplit1	corrgpca	learner34	0.888889	all_cells	validation
fold3	cvsplit1	corrgpca	learner35	0.777778	all_cells	validation
fold3	cvsplit1	corrgpca	learner36	0.777778	all_cells	validation
fold3	cvsplit1	corrgpca	learner37	0.777778	all_cells	validation
fold3	cvsplit1	corrgpca	learner38	0.888889	all_cells	validation
fold3	cvsplit1	corrgpca	learner39	0.777778	all_cells	validation
fold3	cvsplit1	corrgpca	learner40	0.888889	all_cells	validation
fold3	cvsplit1	corrgpca	learner41	0.777778	all_cells	validation
fold3	cvsplit1	corrgpca	learner42	0.888889	all_cells	validation
fold3	cvsplit1	corrgpca	learner43	0.888889	all_cells	validation
fold3	cvsplit1	corrgpca	learner44	1	all_cells	validation
fold3	cvsplit1	corrgpca	learner45	0.888889	all_cells	validation
fold3	cvsplit1	corrgpca	learner46	0.777778	all_cells	validation
fold3	cvsplit1	corrgpca	learner47	0.777778	all_cells	validation
fold3	cvsplit1	corrgpca	learner48	1	all_cells	validation
fold3	cvsplit1	corrgpca	learner49	1	all_cells	validation
fold3	cvsplit1	corrgpca	learner50	0.888889	all_cells	validation
fold3	cvsplit2	corrgpca	learner01	0.444444	all_cells	validation
fold3	cvsplit2	corrgpca	learner02	0.666667	all_cells	validation
fold3	cvsplit2	corrgpca	learner03	0.555556	all_cells	validation
fold3	cvsplit2	corrgpca	learner04	0.555556	all_cells	validation
fold3	cvsplit2	corrgpca	learner05	0.444444	all_cells	validation
fold3	cvsplit2	corrgpca	learner06	0.333333	all_cells	validation
fold3	cvsplit2	corrgpca	learner07	0.555556	all_cells	validation
fold3	cvsplit2	corrgpca	learner08	0.555556	all_cells	validation
fold3	cvsplit2	corrgpca	learner09	0.555556	all_cells	validation
fold3	cvsplit2	corrgpca	learner10	0.444444	all_cells	validation
fold3	cvsplit2	corrgpca	learner11	0.666667	all_cells	validation
fold3	cvsplit2	corrgpca	learner12	0.666667	all_cells	validation
fold3	cvsplit2	corrgpca	learner13	0.555556	all_cells	validation
fold3	cvsplit2	corrgpca	learner14	0.555556	all_cells	validation
fold3	cvsplit2	corrgpca	learner15	0.666667	all_cells	validation
fold3	cvsplit2	corrgpca	learner16	0.666667	all_cells	validation
fold3	cvsplit2	corrgpca	learner17	0.666667	all_cells	validation
fold3	cvsplit2	corrgpca	learner18	0.444444	all_cells	validation
fold3	cvsplit2	corrgpca	learner19	0.555556	all_cells	validation
fold3	cvsplit2	corrgpca	learner20	0.666667	all_cells	validation
fold3	cvsplit2	corrgpca	learner21	0.555556	all_cells	validation
fold3	cvsplit2	corrgpca	learner22	0.555556	all_cells	validation
fold3	cvsplit2	corrgpca	learner23	0.555556	all_cells	validation
fold3	cvsplit2	corrgpca	learner24	0.555556	all_cells	validation
fold3	cvsplit2	corrgpca	learner25	0.555556	all_cells	validation
fold3	cvsplit2	corrgpca	learner26	0.333333	all_cells	validation
fold3	cvsplit2	corrgpca	learner27	0.555556	all_cells	validation
fold3	cvsplit2	corrgpca	learner28	0.444444	all_cells	validation
fold3	cvsplit2	corrgpca	learner29	0.444444	all_cells	validation
fold3	cvsplit2	corrgpca	learner30	0.666667	all_cells	validation
fold3	cvsplit2	corrgpca	learner31	0.555556	all_cells	validation
fold3	cvsplit2	corrgpca	learner32	0.555556	all_cells	validation
fold3	cvsplit2	corrgpca	learner33	0.666667	all_cells	validation
fold3	cvsplit2	corrgpca	learner34	0.555556	all_cells	validation
fold3	cvsplit2	corrgpca	learner35	0.555556	all_cells	validation
fold3	cvsplit2	corrgpca	learner36	0.666667	all_cells	validation
fold3	cvsplit2	corrgpca	learner37	0.555556	all_cells	validation
fold3	cvsplit2	corrgpca	learner38	0.666667	all_cells	validation
fold3	cvsplit2	corrgpca	learner39	0.555556	all_cells	validation
fold3	cvsplit2	corrgpca	learner40	0.555556	all_cells	validation
fold3	cvsplit2	corrgpca	learner41	0.444444	all_cells	validation
fold3	cvsplit2	corrgpca	learner42	0.555556	all_cells	validation
fold3	cvsplit2	corrgpca	learner43	0.444444	all_cells	validation
fold3	cvsplit2	corrgpca	learner44	0.444444	all_cells	validation
fold3	cvsplit2	corrgpca	learner45	0.666667	all_cells	validation
fold3	cvsplit2	corrgpca	learner46	0.555556	all_cells	validation
fold3	cvsplit2	corrgpca	learner47	0.555556	all_cells	validation
fold3	cvsplit2	corrgpca	learner48	0.666667	all_cells	validation
fold3	cvsplit2	corrgpca	learner49	0.555556	all_cells	validation
fold3	cvsplit2	corrgpca	learner50	0.666667	all_cells	validation
fold3	cvsplit3	corrgpca	learner01	0.777778	all_cells	validation
fold3	cvsplit3	corrgpca	learner02	0.777778	all_cells	validation
fold3	cvsplit3	corrgpca	learner03	1	all_cells	validation
fold3	cvsplit3	corrgpca	learner04	1	all_cells	validation
fold3	cvsplit3	corrgpca	learner05	0.666667	all_cells	validation
fold3	cvsplit3	corrgpca	learner06	0.888889	all_cells	validation
fold3	cvsplit3	corrgpca	learner07	0.888889	all_cells	validation
fold3	cvsplit3	corrgpca	learner08	0.888889	all_cells	validation
fold3	cvsplit3	corrgpca	learner09	1	all_cells	validation
fold3	cvsplit3	corrgpca	learner10	0.666667	all_cells	validation
fold3	cvsplit3	corrgpca	learner11	0.777778	all_cells	validation
fold3	cvsplit3	corrgpca	learner12	1	all_cells	validation
fold3	cvsplit3	corrgpca	learner13	0.888889	all_cells	validation
fold3	cvsplit3	corrgpca	learner14	0.888889	all_cells	validation
fold3	cvsplit3	corrgpca	learner15	0.777778	all_cells	validation
fold3	cvsplit3	corrgpca	learner16	0.777778	all_cells	validation
fold3	cvsplit3	corrgpca	learner17	0.777778	all_cells	validation
fold3	cvsplit3	corrgpca	learner18	0.777778	all_cells	validation
fold3	cvsplit3	corrgpca	learner19	0.888889	all_cells	validation
fold3	cvsplit3	corrgpca	learner20	0.888889	all_cells	validation
fold3	cvsplit3	corrgpca	learner21	0.888889	all_cells	validation
fold3	cvsplit3	corrgpca	learner22	1	all_cells	validation
fold3	cvsplit3	corrgpca	learner23	0.777778	all_cells	validation
fold3	cvsplit3	corrgpca	learner24	1	all_cells	validation
fold3	cvsplit3	corrgpca	learner25	0.888889	all_cells	validation
fold3	cvsplit3	corrgpca	learner26	0.777778	all_cells	validation
fold3	cvsplit3	corrgpca	learner27	1	all_cells	validation
fold3	cvsplit3	corrgpca	learner28	0.888889	all_cells	validation
fold3	cvsplit3	corrgpca	learner29	0.666667	all_cells	validation
fold3	cvsplit3	corrgpca	learner30	0.888889	all_cells	validation
fold3	cvsplit3	corrgpca	learner31	0.777778	all_cells	validation
fold3	cvsplit3	corrgpca	learner32	0.888889	all_cells	validation
fold3	cvsplit3	corrgpca	learner33	0.888889	all_cells	validation
fold3	cvsplit3	corrgpca	learner34	0.777778	all_cells	validation
fold3	cvsplit3	corrgpca	learner35	1	all_cells	validation
fold3	cvsplit3	corrgpca	learner36	0.888889	all_cells	validation
fold3	cvsplit3	corrgpca	learner37	0.888889	all_cells	validation
fold3	cvsplit3	corrgpca	learner38	1	all_cells	validation
fold3	cvsplit3	corrgpca	learner39	0.777778	all_cells	validation
fold3	cvsplit3	corrgpca	learner40	1	all_cells	validation
fold3	cvsplit3	corrgpca	learner41	0.666667	all_cells	validation
fold3	cvsplit3	corrgpca	learner42	0.888889	all_cells	validation
fold3	cvsplit3	corrgpca	learner43	0.888889	all_cells	validation
fold3	cvsplit3	corrgpca	learner44	0.888889	all_cells	validation
fold3	cvsplit3	corrgpca	learner45	0.777778	all_cells	validation
fold3	cvsplit3	corrgpca	learner46	0.666667	all_cells	validation
fold3	cvsplit3	corrgpca	learner47	1	all_cells	validation
fold3	cvsplit3	corrgpca	learner48	0.888889	all_cells	validation
fold3	cvsplit3	corrgpca	learner49	1	all_cells	validation
fold3	cvsplit3	corrgpca	learner50	0.777778	all_cells	validation
fold3	cvsplit4	corrgpca	learner01	0.777778	all_cells	validation
fold3	cvsplit4	corrgpca	learner02	0.888889	all_cells	validation
fold3	cvsplit4	corrgpca	learner03	0.888889	all_cells	validation
fold3	cvsplit4	corrgpca	learner04	1	all_cells	validation
fold3	cvsplit4	corrgpca	learner05	0.777778	all_cells	validation
fold3	cvsplit4	corrgpca	learner06	0.888889	all_cells	validation
fold3	cvsplit4	corrgpca	learner07	0.888889	all_cells	validation
fold3	cvsplit4	corrgpca	learner08	0.777778	all_cells	validation
fold3	cvsplit4	corrgpca	learner09	1	all_cells	validation
fold3	cvsplit4	corrgpca	learner10	0.777778	all_cells	validation
fold3	cvsplit4	corrgpca	learner11	0.888889	all_cells	validation
fold3	cvsplit4	corrgpca	learner12	0.888889	all_cells	validation
fold3	cvsplit4	corrgpca	learner13	0.888889	all_cells	validation
fold3	cvsplit4	corrgpca	learner14	0.888889	all_cells	validation
fold3	cvsplit4	corrgpca	learner15	0.888889	all_cells	validation
fold3	cvsplit4	corrgpca	learner16	0.888889	all_cells	validation
fold3	cvsplit4	corrgpca	learner17	0.888889	all_cells	validation
fold3	cvsplit4	corrgpca	learner18	0.888889	all_cells	validation
fold3	cvsplit4	corrgpca	learner19	0.888889	all_cells	validation
fold3	cvsplit4	corrgpca	learner20	0.888889	all_cells	validation
fold3	cvsplit4	corrgpca	learner21	0.888889	all_cells	validation
fold3	cvsplit4	corrgpca	learner22	1	all_cells	validation
fold3	cvsplit4	corrgpca	learner23	0.777778	all_cells	validation
fold3	cvsplit4	corrgpca	learner24	0.888889	all_cells	validation
fold3	cvsplit4	corrgpca	learner25	0.888889	all_cells	validation
fold3	cvsplit4	corrgpca	learner26	0.888889	all_cells	validation
fold3	cvsplit4	corrgpca	learner27	0.777778	all_cells	validation
fold3	cvsplit4	corrgpca	learner28	0.888889	all_cells	validation
fold3	cvsplit4	corrgpca	learner29	0.666667	all_cells	validation
fold3	cvsplit4	corrgpca	learner30	0.888889	all_cells	validation
fold3	cvsplit4	corrgpca	learner31	0.888889	all_cells	validation
fold3	cvsplit4	corrgpca	learner32	0.777778	all_cells	validation
fold3	cvsplit4	corrgpca	learner33	0.888889	all_cells	validation
fold3	cvsplit4	corrgpca	learner34	0.888889	all_cells	validation
fold3	cvsplit4	corrgpca	learner35	1	all_cells	validation
fold3	cvsplit4	corrgpca	learner36	0.888889	all_cells	validation
fold3	cvsplit4	corrgpca	learner37	0.888889	all_cells	validation
fold3	cvsplit4	corrgpca	learner38	0.777778	all_cells	validation
fold3	cvsplit4	corrgpca	learner39	0.888889	all_cells	validation
fold3	cvsplit4	corrgpca	learner40	0.777778	all_cells	validation
fold3	cvsplit4	corrgpca	learner41	0.888889	all_cells	validation
fold3	cvsplit4	corrgpca	learner42	0.888889	all_cells	validation
fold3	cvsplit4	corrgpca	learner43	0.777778	all_cells	validation
fold3	cvsplit4	corrgpca	learner44	0.888889	all_cells	validation
fold3	cvsplit4	corrgpca	learner45	0.888889	all_cells	validation
fold3	cvsplit4	corrgpca	learner46	0.888889	all_cells	validation
fold3	cvsplit4	corrgpca	learner47	0.888889	all_cells	validation
fold3	cvsplit4	corrgpca	learner48	0.888889	all_cells	validation
fold3	cvsplit4	corrgpca	learner49	0.888889	all_cells	validation
fold3	cvsplit4	corrgpca	learner50	0.888889	all_cells	validation
fold3	cvsplit5	corrgpca	learner01	0.333333	all_cells	validation
fold3	cvsplit5	corrgpca	learner02	0.444444	all_cells	validation
fold3	cvsplit5	corrgpca	learner03	0.555556	all_cells	validation
fold3	cvsplit5	corrgpca	learner04	0.555556	all_cells	validation
fold3	cvsplit5	corrgpca	learner05	0.888889	all_cells	validation
fold3	cvsplit5	corrgpca	learner06	0.777778	all_cells	validation
fold3	cvsplit5	corrgpca	learner07	0.777778	all_cells	validation
fold3	cvsplit5	corrgpca	learner08	0.444444	all_cells	validation
fold3	cvsplit5	corrgpca	learner09	0.555556	all_cells	validation
fold3	cvsplit5	corrgpca	learner10	0.444444	all_cells	validation
fold3	cvsplit5	corrgpca	learner11	0.555556	all_cells	validation
fold3	cvsplit5	corrgpca	learner12	0.666667	all_cells	validation
fold3	cvsplit5	corrgpca	learner13	0.777778	all_cells	validation
fold3	cvsplit5	corrgpca	learner14	0.777778	all_cells	validation
fold3	cvsplit5	corrgpca	learner15	0.555556	all_cells	validation
fold3	cvsplit5	corrgpca	learner16	0.444444	all_cells	validation
fold3	cvsplit5	corrgpca	learner17	0.444444	all_cells	validation
fold3	cvsplit5	corrgpca	learner18	0.555556	all_cells	validation
fold3	cvsplit5	corrgpca	learner19	0.555556	all_cells	validation
fold3	cvsplit5	corrgpca	learner20	0.666667	all_cells	validation
fold3	cvsplit5	corrgpca	learner21	0.444444	all_cells	validation
fold3	cvsplit5	corrgpca	learner22	0.666667	all_cells	validation
fold3	cvsplit5	corrgpca	learner23	0.555556	all_cells	validation
fold3	cvsplit5	corrgpca	learner24	0.555556	all_cells	validation
fold3	cvsplit5	corrgpca	learner25	0.555556	all_cells	validation
fold3	cvsplit5	corrgpca	learner26	0.666667	all_cells	validation
fold3	cvsplit5	corrgpca	learner27	0.666667	all_cells	validation
fold3	cvsplit5	corrgpca	learner28	0.777778	all_cells	validation
fold3	cvsplit5	corrgpca	learner29	0.555556	all_cells	validation
fold3	cvsplit5	corrgpca	learner30	0.555556	all_cells	validation
fold3	cvsplit5	corrgpca	learner31	0.777778	all_cells	validation
fold3	cvsplit5	corrgpca	learner32	0.444444	all_cells	validation
fold3	cvsplit5	corrgpca	learner33	0.444444	all_cells	validation
fold3	cvsplit5	corrgpca	learner34	0.666667	all_cells	validation
fold3	cvsplit5	corrgpca	learner35	0.777778	all_cells	validation
fold3	cvsplit5	corrgpca	learner36	0.666667	all_cells	validation
fold3	cvsplit5	corrgpca	learner37	0.777778	all_cells	validation
fold3	cvsplit5	corrgpca	learner38	0.777778	all_cells	validation
fold3	cvsplit5	corrgpca	learner39	0.666667	all_cells	validation
fold3	cvsplit5	corrgpca	learner40	0.555556	all_cells	validation
fold3	cvsplit5	corrgpca	learner41	0.666667	all_cells	validation
fold3	cvsplit5	corrgpca	learner42	0.666667	all_cells	validation
fold3	cvsplit5	corrgpca	learner43	0.555556	all_cells	validation
fold3	cvsplit5	corrgpca	learner44	0.555556	all_cells	validation
fold3	cvsplit5	corrgpca	learner45	0.444444	all_cells	validation
fold3	cvsplit5	corrgpca	learner46	0.555556	all_cells	validation
fold3	cvsplit5	corrgpca	learner47	0.777778	all_cells	validation
fold3	cvsplit5	corrgpca	learner48	0.333333	all_cells	validation
fold3	cvsplit5	corrgpca	learner49	0.555556	all_cells	validation
fold3	cvsplit5	corrgpca	learner50	0.444444	all_cells	validation
fold4	cvsplit1	corrgpca	learner01	1	all_cells	validation
fold4	cvsplit1	corrgpca	learner02	1	all_cells	validation
fold4	cvsplit1	corrgpca	learner03	1	all_cells	validation
fold4	cvsplit1	corrgpca	learner04	1	all_cells	validation
fold4	cvsplit1	corrgpca	learner05	0.777778	all_cells	validation
fold4	cvsplit1	corrgpca	learner06	1	all_cells	validation
fold4	cvsplit1	corrgpca	learner07	1	all_cells	validation
fold4	cvsplit1	corrgpca	learner08	0.888889	all_cells	validation
fold4	cvsplit1	corrgpca	learner09	1	all_cells	validation
fold4	cvsplit1	corrgpca	learner10	0.777778	all_cells	validation
fold4	cvsplit1	corrgpca	learner11	0.888889	all_cells	validation
fold4	cvsplit1	corrgpca	learner12	1	all_cells	validation
fold4	cvsplit1	corrgpca	learner13	1	all_cells	validation
fold4	cvsplit1	corrgpca	learner14	0.888889	all_cells	validation
fold4	cvsplit1	corrgpca	learner15	1	all_cells	validation
fold4	cvsplit1	corrgpca	learner16	1	all_cells	validation
fold4	cvsplit1	corrgpca	learner17	1	all_cells	validation
fold4	cvsplit1	corrgpca	learner18	1	all_cells	validation
fold4	cvsplit1	corrgpca	learner19	1	all_cells	validation
fold4	cvsplit1	corrgpca	learner20	0.777778	all_cells	validation
fold4	cvsplit1	corrgpca	learner21	1	all_cells	validation
fold4	cvsplit1	corrgpca	learner22	1	all_cells	validation
fold4	cvsplit1	corrgpca	learner23	0.888889	all_cells	validation
fold4	cvsplit1	corrgpca	learner24	1	all_cells	validation
fold4	cvsplit1	corrgpca	learner25	1	all_cells	validation
fold4	cvsplit1	corrgpca	learner26	0.777778	all_cells	validation
fold4	cvsplit1	corrgpca	learner27	1	all_cells	validation
fold4	cvsplit1	corrgpca	learner28	1	all_cells	validation
fold4	cvsplit1	corrgpca	learner29	0.777778	all_cells	validation
fold4	cvsplit1	corrgpca	learner30	1	all_cells	validation
fold4	cvsplit1	corrgpca	learner31	0.777778	all_cells	validation
fold4	cvsplit1	corrgpca	learner32	1	all_cells	validation
fold4	cvsplit1	corrgpca	learner33	1	all_cells	validation
fold4	cvsplit1	corrgpca	learner34	0.777778	all_cells	validation
fold4	cvsplit1	corrgpca	learner35	1	all_cells	validation
fold4	cvsplit1	corrgpca	learner36	1	all_cells	validation
fold4	cvsplit1	corrgpca	learner37	0.777778	all_cells	validation
fold4	cvsplit1	corrgpca	learner38	1	all_cells	validation
fold4	cvsplit1	corrgpca	learner39	0.666667	all_cells	validation
fold4	cvsplit1	corrgpca	learner40	1	all_cells	validation
fold4	cvsplit1	corrgpca	learner41	0.777778	all_cells	validation
fold4	cvsplit1	corrgpca	learner42	1	all_cells	validation
fold4	cvsplit1	corrgpca	learner43	1	all_cells	validation
fold4	cvsplit1	corrgpca	learner44	1	all_cells	validation
fold4	cvsplit1	corrgpca	learner45	1	all_cells	validation
fold4	cvsplit1	corrgpca	learner46	1	all_cells	validation
fold4	cvsplit1	corrgpca	learner47	1	all_cells	validation
fold4	cvsplit1	corrgpca	learner48	1	all_cells	validation
fold4	cvsplit1	corrgpca	learner49	1	all_cells	validation
fold4	cvsplit1	corrgpca	learner50	0.888889	all_cells	validation
fold4	cvsplit2	corrgpca	learner01	0.444444	all_cells	validation
fold4	cvsplit2	corrgpca	learner02	0.333333	all_cells	validation
fold4	cvsplit2	corrgpca	learner03	0.666667	all_cells	validation
fold4	cvsplit2	corrgpca	learner04	0.555556	all_cells	validation
fold4	cvsplit2	corrgpca	learner05	0.222222	all_cells	validation
fold4	cvsplit2	corrgpca	learner06	0.555556	all_cells	validation
fold4	cvsplit2	corrgpca	learner07	0.333333	all_cells	validation
fold4	cvsplit2	corrgpca	learner08	0.444444	all_cells	validation
fold4	cvsplit2	corrgpca	learner09	0.555556	all_cells	validation
fold4	cvsplit2	corrgpca	learner10	0.222222	all_cells	validation
fold4	cvsplit2	corrgpca	learner11	0.333333	all_cells	validation
fold4	cvsplit2	corrgpca	learner12	0.444444	all_cells	validation
fold4	cvsplit2	corrgpca	learner13	0.333333	all_cells	validation
fold4	cvsplit2	corrgpca	learner14	0.333333	all_cells	validation
fold4	cvsplit2	corrgpca	learner15	0.555556	all_cells	validation
fold4	cvsplit2	corrgpca	learner16	0.555556	all_cells	validation
fold4	cvsplit2	corrgpca	learner17	0.555556	all_cells	validation
fold4	cvsplit2	corrgpca	learner18	0.222222	all_cells	validation
fold4	cvsplit2	corrgpca	learner19	0.444444	all_cells	validation
fold4	cvsplit2	corrgpca	learner20	0.444444	all_cells	validation
fold4	cvsplit2	corrgpca	learner21	0.444444	all_cells	validation
fold4	cvsplit2	corrgpca	learner22	0.333333	all_cells	validation
fold4	cvsplit2	corrgpca	learner23	0.222222	all_cells	validation
fold4	cvsplit2	corrgpca	learner24	0.555556	all_cells	validation
fold4	cvsplit2	corrgpca	learner25	0.666667	all_cells	validation
fold4	cvsplit2	corrgpca	learner26	0.444444	all_cells	validation
fold4	cvsplit2	corrgpca	learner27	0.555556	all_cells	validation
fold4	cvsplit2	corrgpca	learner28	0.444444	all_cells	validation
fold4	cvsplit2	corrgpca	learner29	0.555556	all_cells	validation
fold4	cvsplit2	corrgpca	learner30	0.555556	all_cells	validation
fold4	cvsplit2	corrgpca	learner31	0.444444	all_cells	validation
fold4	cvsplit2	corrgpca	learner32	0.444444	all_cells	validation
fold4	cvsplit2	corrgpca	learner33	0.555556	all_cells	validation
fold4	cvsplit2	corrgpca	learner34	0.333333	all_cells	validation
fold4	cvsplit2	corrgpca	learner35	0.333333	all_cells	validation
fold4	cvsplit2	corrgpca	learner36	0.444444	all_cells	validation
fold4	cvsplit2	corrgpca	learner37	0.444444	all_cells	validation
fold4	cvsplit2	corrgpca	learner38	0.555556	all_cells	validation
fold4	cvsplit2	corrgpca	learner39	0.333333	all_cells	validation
fold4	cvsplit2	corrgpca	learner40	0.555556	all_cells	validation
fold4	cvsplit2	corrgpca	learner41	0.333333	all_cells	validation
fold4	cvsplit2	corrgpca	learner42	0.333333	all_cells	validation
fold4	cvsplit2	corrgpca	learner43	0.222222	all_cells	validation
fold4	cvsplit2	corrgpca	learner44	0.555556	all_cells	validation
fold4	cvsplit2	corrgpca	learner45	0.333333	all_cells	validation
fold4	cvsplit2	corrgpca	learner46	0.555556	all_cells	validation
fold4	cvsplit2	corrgpca	learner47	0.333333	all_cells	validation
fold4	cvsplit2	corrgpca	learner48	0.555556	all_cells	validation
fold4	cvsplit2	corrgpca	learner49	0.555556	all_cells	validation
fold4	cvsplit2	corrgpca	learner50	0.555556	all_cells	validation
fold4	cvsplit3	corrgpca	learner01	1	all_cells	validation
fold4	cvsplit3	corrgpca	learner02	0.888889	all_cells	validation
fold4	cvsplit3	corrgpca	learner03	0.888889	all_cells	validation
fold4	cvsplit3	corrgpca	learner04	0.888889	all_cells	validation
fold4	cvsplit3	corrgpca	learner05	1	all_cells	validation
fold4	cvsplit3	corrgpca	learner06	0.777778	all_cells	validation
fold4	cvsplit3	corrgpca	learner07	0.888889	all_cells	validation
fold4	cvsplit3	corrgpca	learner08	0.888889	all_cells	validation
fold4	cvsplit3	corrgpca	learner09	1	all_cells	validation
fold4	cvsplit3	corrgpca	learner10	1	all_cells	validation
fold4	cvsplit3	corrgpca	learner11	0.888889	all_cells	validation
fold4	cvsplit3	corrgpca	learner12	0.888889	all_cells	validation
fold4	cvsplit3	corrgpca	learner13	0.666667	all_cells	validation
fold4	cvsplit3	corrgpca	learner14	0.888889	all_cells	validation
fold4	cvsplit3	corrgpca	learner15	0.888889	all_cells	validation
fold4	cvsplit3	corrgpca	learner16	0.888889	all_cells	validation
fold4	cvsplit3	corrgpca	learner17	0.888889	all_cells	validation
fold4	cvsplit3	corrgpca	learner18	0.888889	all_cells	validation
fold4	cvsplit3	corrgpca	learner19	0.888889	all_cells	validation
fold4	cvsplit3	corrgpca	learner20	1	all_cells	validation
fold4	cvsplit3	corrgpca	learner21	1	all_cells	validation
fold4	cvsplit3	corrgpca	learner22	1	all_cells	validation
fold4	cvsplit3	corrgpca	learner23	1	all_cells	validation
fold4	cvsplit3	corrgpca	learner24	0.888889	all_cells	validation
fold4	cvsplit3	corrgpca	learner25	0.666667	all_cells	validation
fold4	cvsplit3	corrgpca	learner26	0.888889	all_cells	validation
fold4	cvsplit3	corrgpca	learner27	0.777778	all_cells	validation
fold4	cvsplit3	corrgpca	learner28	1	all_cells	validation
fold4	cvsplit3	corrgpca	learner29	0.888889	all_cells	validation
fold4	cvsplit3	corrgpca	learner30	0.777778	all_cells	validation
fold4	cvsplit3	corrgpca	learner31	0.888889	all_cells	validation
fold4	cvsplit3	corrgpca	learner32	1	all_cells	validation
fold4	cvsplit3	corrgpca	learner33	0.777778	all_cells	validation
fold4	cvsplit3	corrgpca	learner34	0.888889	all_cells	validation
fold4	cvsplit3	corrgpca	learner35	1	all_cells	validation
fold4	cvsplit3	corrgpca	learner36	1	all_cells	validation
fold4	cvsplit3	corrgpca	learner37	1	all_cells	validation
fold4	cvsplit3	corrgpca	learner38	0.888889	all_cells	validation
fold4	cvsplit3	corrgpca	learner39	1	all_cells	validation
fold4	cvsplit3	corrgpca	learner40	0.777778	all_cells	validation
fold4	cvsplit3	corrgpca	learner41	1	all_cells	validation
fold4	cvsplit3	corrgpca	learner42	1	all_cells	validation
fold4	cvsplit3	corrgpca	learner43	0.888889	all_cells	validation
fold4	cvsplit3	corrgpca	learner44	0.888889	all_cells	validation
fold4	cvsplit3	corrgpca	learner45	0.777778	all_cells	validation
fold4	cvsplit3	corrgpca	learner46	0.777778	all_cells	validation
fold4	cvsplit3	corrgpca	learner47	0.777778	all_cells	validation
fold4	cvsplit3	corrgpca	learner48	0.777778	all_cells	validation
fold4	cvsplit3	corrgpca	learner49	1	all_cells	validation
fold4	cvsplit3	corrgpca	learner50	1	all_cells	validation
fold4	cvsplit4	corrgpca	learner01	0.888889	all_cells	validation
fold4	cvsplit4	corrgpca	learner02	0.777778	all_cells	validation
fold4	cvsplit4	corrgpca	learner03	0.888889	all_cells	validation
fold4	cvsplit4	corrgpca	learner04	0.777778	all_cells	validation
fold4	cvsplit4	corrgpca	learner05	0.888889	all_cells	validation
fold4	cvsplit4	corrgpca	learner06	0.777778	all_cells	validation
fold4	cvsplit4	corrgpca	learner07	0.777778	all_cells	validation
fold4	cvsplit4	corrgpca	learner08	0.888889	all_cells	validation
fold4	cvsplit4	corrgpca	learner09	0.888889	all_cells	validation
fold4	cvsplit4	corrgpca	learner10	0.888889	all_cells	validation
fold4	cvsplit4	corrgpca	learner11	0.888889	all_cells	validation
fold4	cvsplit4	corrgpca	learner12	0.777778	all_cells	validation
fold4	cvsplit4	corrgpca	learner13	0.777778	all_cells	validation
fold4	cvsplit4	corrgpca	learner14	0.777778	all_cells	validation
fold4	cvsplit4	corrgpca	learner15	0.777778	all_cells	validation
fold4	cvsplit4	corrgpca	learner16	0.777778	all_cells	validation
fold4	cvsplit4	corrgpca	learner17	0.777778	all_cells	validation
fold4	cvsplit4	corrgpca	learner18	0.888889	all_cells	validation
fold4	cvsplit4	corrgpca	learner19	0.888889	all_cells	validation
fold4	cvsplit4	corrgpca	learner20	0.777778	all_cells	validation
fold4	cvsplit4	corrgpca	learner21	0.777778	all_cells	validation
fold4	cvsplit4	corrgpca	learner22	0.888889	all_cells	validation
fold4	cvsplit4	corrgpca	learner23	0.777778	all_cells	validation
fold4	cvsplit4	corrgpca	learner24	0.888889	all_cells	validation
fold4	cvsplit4	corrgpca	learner25	0.777778	all_cells	validation
fold4	cvsplit4	corrgpca	learner26	0.666667	all_cells	validation
fold4	cvsplit4	corrgpca	learner27	0.777778	all_cells	validation
fold4	cvsplit4	corrgpca	learner28	0.777778	all_cells	validation
fold4	cvsplit4	corrgpca	learner29	0.666667	all_cells	validation
fold4	cvsplit4	corrgpca	learner30	0.777778	all_cells	validation
fold4	cvsplit4	corrgpca	learner31	0.777778	all_cells	validation
fold4	cvsplit4	corrgpca	learner32	0.777778	all_cells	validation
fold4	cvsplit4	corrgpca	learner33	0.777778	all_cells	validation
fold4	cvsplit4	corrgpca	learner34	0.666667	all_cells	validation
fold4	cvsplit4	corrgpca	learner35	0.888889	all_cells	validation
fold4	cvsplit4	corrgpca	learner36	0.777778	all_cells	validation
fold4	cvsplit4	corrgpca	learner37	0.777778	all_cells	validation
fold4	cvsplit4	corrgpca	learner38	0.777778	all_cells	validation
fold4	cvsplit4	corrgpca	learner39	0.777778	all_cells	validation
fold4	cvsplit4	corrgpca	learner40	0.777778	all_cells	validation
fold4	cvsplit4	corrgpca	learner41	0.888889	all_cells	validation
fold4	cvsplit4	corrgpca	learner42	0.777778	all_cells	validation
fold4	cvsplit4	corrgpca	learner43	0.666667	all_cells	validation
fold4	cvsplit4	corrgpca	learner44	0.777778	all_cells	validation
fold4	cvsplit4	corrgpca	learner45	0.777778	all_cells	validation
fold4	cvsplit4	corrgpca	learner46	0.777778	all_cells	validation
fold4	cvsplit4	corrgpca	learner47	0.888889	all_cells	validation
fold4	cvsplit4	corrgpca	learner48	0.777778	all_cells	validation
fold4	cvsplit4	corrgpca	learner49	0.777778	all_cells	validation
fold4	cvsplit4	corrgpca	learner50	0.777778	all_cells	validation
fold4	cvsplit5	corrgpca	learner01	0.333333	all_cells	validation
fold4	cvsplit5	corrgpca	learner02	0.555556	all_cells	validation
fold4	cvsplit5	corrgpca	learner03	0.555556	all_cells	validation
fold4	cvsplit5	corrgpca	learner04	0.444444	all_cells	validation
fold4	cvsplit5	corrgpca	learner05	0.666667	all_cells	validation
fold4	cvsplit5	corrgpca	learner06	0.444444	all_cells	validation
fold4	cvsplit5	corrgpca	learner07	0.666667	all_cells	validation
fold4	cvsplit5	corrgpca	learner08	0.333333	all_cells	validation
fold4	cvsplit5	corrgpca	learner09	0.333333	all_cells	validation
fold4	cvsplit5	corrgpca	learner10	0.666667	all_cells	validation
fold4	cvsplit5	corrgpca	learner11	0.555556	all_cells	validation
fold4	cvsplit5	corrgpca	learner12	0.555556	all_cells	validation
fold4	cvsplit5	corrgpca	learner13	0.444444	all_cells	validation
fold4	cvsplit5	corrgpca	learner14	0.444444	all_cells	validation
fold4	cvsplit5	corrgpca	learner15	0.444444	all_cells	validation
fold4	cvsplit5	corrgpca	learner16	0.444444	all_cells	validation
fold4	cvsplit5	corrgpca	learner17	0.555556	all_cells	validation
fold4	cvsplit5	corrgpca	learner18	0.444444	all_cells	validation
fold4	cvsplit5	corrgpca	learner19	0.444444	all_cells	validation
fold4	cvsplit5	corrgpca	learner20	0.555556	all_cells	validation
fold4	cvsplit5	corrgpca	learner21	0.666667	all_cells	validation
fold4	cvsplit5	corrgpca	learner22	0.444444	all_cells	validation
fold4	cvsplit5	corrgpca	learner23	0.555556	all_cells	validation
fold4	cvsplit5	corrgpca	learner24	0.444444	all_cells	validation
fold4	cvsplit5	corrgpca	learner25	0.444444	all_cells	validation
fold4	cvsplit5	corrgpca	learner26	0.555556	all_cells	validation
fold4	cvsplit5	corrgpca	learner27	0.555556	all_cells	validation
fold4	cvsplit5	corrgpca	learner28	0.555556	all_cells	validation
fold4	cvsplit5	corrgpca	learner29	0.555556	all_cells	validation
fold4	cvsplit5	corrgpca	learner30	0.444444	all_cells	validation
fold4	cvsplit5	corrgpca	learner31	0.444444	all_cells	validation
fold4	cvsplit5	corrgpca	learner32	0.444444	all_cells	validation
fold4	cvsplit5	corrgpca	learner33	0.444444	all_cells	validation
fold4	cvsplit5	corrgpca	learner34	0.555556	all_cells	validation
fold4	cvsplit5	corrgpca	learner35	0.555556	all_cells	validation
fold4	cvsplit5	corrgpca	learner36	0.555556	all_cells	validation
fold4	cvsplit5	corrgpca	learner37	0.555556	all_cells	validation
fold4	cvsplit5	corrgpca	learner38	0.555556	all_cells	validation
fold4	cvsplit5	corrgpca	learner39	0.555556	all_cells	validation
fold4	cvsplit5	corrgpca	learner40	0.333333	all_cells	validation
fold4	cvsplit5	corrgpca	learner41	0.666667	all_cells	validation
fold4	cvsplit5	corrgpca	learner42	0.555556	all_cells	validation
fold4	cvsplit5	corrgpca	learner43	0.444444	all_cells	validation
fold4	cvsplit5	corrgpca	learner44	0.555556	all_cells	validation
fold4	cvsplit5	corrgpca	learner45	0.444444	all_cells	validation
fold4	cvsplit5	corrgpca	learner46	0.444444	all_cells	validation
fold4	cvsplit5	corrgpca	learner47	0.444444	all_cells	validation
fold4	cvsplit5	corrgpca	learner48	0.444444	all_cells	validation
fold4	cvsplit5	corrgpca	learner49	0.555556	all_cells	validation
fold4	cvsplit5	corrgpca	learner50	0.555556	all_cells	validation
fold5	cvsplit1	corrgpca	learner01	1	all_cells	validation
fold5	cvsplit1	corrgpca	learner02	1	all_cells	validation
fold5	cvsplit1	corrgpca	learner03	1	all_cells	validation
fold5	cvsplit1	corrgpca	learner04	1	all_cells	validation
fold5	cvsplit1	corrgpca	learner05	0.888889	all_cells	validation
fold5	cvsplit1	corrgpca	learner06	0.777778	all_cells	validation
fold5	cvsplit1	corrgpca	learner07	1	all_cells	validation
fold5	cvsplit1	corrgpca	learner08	1	all_cells	validation
fold5	cvsplit1	corrgpca	learner09	1	all_cells	validation
fold5	cvsplit1	corrgpca	learner10	1	all_cells	validation
fold5	cvsplit1	corrgpca	learner11	1	all_cells	validation
fold5	cvsplit1	corrgpca	learner12	1	all_cells	validation
fold5	cvsplit1	corrgpca	learner13	1	all_cells	validation
fold5	cvsplit1	corrgpca	learner14	1	all_cells	validation
fold5	cvsplit1	corrgpca	learner15	1	all_cells	validation
fold5	cvsplit1	corrgpca	learner16	1	all_cells	validation
fold5	cvsplit1	corrgpca	learner17	1	all_cells	validation
fold5	cvsplit1	corrgpca	learner18	1	all_cells	validation
fold5	cvsplit1	corrgpca	learner19	1	all_cells	validation
fold5	cvsplit1	corrgpca	learner20	1	all_cells	validation
fold5	cvsplit1	corrgpca	learner21	1	all_cells	validation
fold5	cvsplit1	corrgpca	learner22	1	all_cells	validation
fold5	cvsplit1	corrgpca	learner23	1	all_cells	validation
fold5	cvsplit1	corrgpca	learner24	1	all_cells	validation
fold5	cvsplit1	corrgpca	learner25	1	all_cells	validation
fold5	cvsplit1	corrgpca	learner26	0.888889	all_cells	validation
fold5	cvsplit1	corrgpca	learner27	0.666667	all_cells	validation
fold5	cvsplit1	corrgpca	learner28	1	all_cells	validation
fold5	cvsplit1	corrgpca	learner29	1	all_cells	validation
fold5	cvsplit1	corrgpca	learner30	1	all_cells	validation
fold5	cvsplit1	corrgpca	learner31	1	all_cells	validation
fold5	cvsplit1	corrgpca	learner32	1	all_cells	validation
fold5	cvsplit1	corrgpca	learner33	0.888889	all_cells	validation
fold5	cvsplit1	corrgpca	learner34	1	all_cells	validation
fold5	cvsplit1	corrgpca	learner35	1	all_cells	validation
fold5	cvsplit1	corrgpca	learner36	1	all_cells	validation
fold5	cvsplit1	corrgpca	learner37	1	all_cells	validation
fold5	cvsplit1	corrgpca	learner38	1	all_cells	validation
fold5	cvsplit1	corrgpca	learner39	1	all_cells	validation
fold5	cvsplit1	corrgpca	learner40	0.888889	all_cells	validation
fold5	cvsplit1	corrgpca	learner41	1	all_cells	validation
fold5	cvsplit1	corrgpca	learner42	1	all_cells	validation
fold5	cvsplit1	corrgpca	learner43	1	all_cells	validation
fold5	cvsplit1	corrgpca	learner44	1	all_cells	validation
fold5	cvsplit1	corrgpca	learner45	1	all_cells	validation
fold5	cvsplit1	corrgpca	learner46	0.888889	all_cells	validation
fold5	cvsplit1	corrgpca	learner47	1	all_cells	validation
fold5	cvsplit1	corrgpca	learner48	1	all_cells	validation
fold5	cvsplit1	corrgpca	learner49	1	all_cells	validation
fold5	cvsplit1	corrgpca	learner50	1	all_cells	validation
fold5	cvsplit2	corrgpca	learner01	1	all_cells	validation
fold5	cvsplit2	corrgpca	learner02	1	all_cells	validation
fold5	cvsplit2	corrgpca	learner03	1	all_cells	validation
fold5	cvsplit2	corrgpca	learner04	1	all_cells	validation
fold5	cvsplit2	corrgpca	learner05	1	all_cells	validation
fold5	cvsplit2	corrgpca	learner06	1	all_cells	validation
fold5	cvsplit2	corrgpca	learner07	1	all_cells	validation
fold5	cvsplit2	corrgpca	learner08	1	all_cells	validation
fold5	cvsplit2	corrgpca	learner09	1	all_cells	validation
fold5	cvsplit2	corrgpca	learner10	1	all_cells	validation
fold5	cvsplit2	corrgpca	learner11	1	all_cells	validation
fold5	cvsplit2	corrgpca	learner12	0.666667	all_cells	validation
fold5	cvsplit2	corrgpca	learner13	0.888889	all_cells	validation
fold5	cvsplit2	corrgpca	learner14	1	all_cells	validation
fold5	cvsplit2	corrgpca	learner15	1	all_cells	validation
fold5	cvsplit2	corrgpca	learner16	1	all_cells	validation
fold5	cvsplit2	corrgpca	learner17	1	all_cells	validation
fold5	cvsplit2	corrgpca	learner18	1	all_cells	validation
fold5	cvsplit2	corrgpca	learner19	1	all_cells	validation
fold5	cvsplit2	corrgpca	learner20	1	all_cells	validation
fold5	cvsplit2	corrgpca	learner21	1	all_cells	validation
fold5	cvsplit2	corrgpca	learner22	1	all_cells	validation
fold5	cvsplit2	corrgpca	learner23	1	all_cells	validation
fold5	cvsplit2	corrgpca	learner24	1	all_cells	validation
fold5	cvsplit2	corrgpca	learner25	1	all_cells	validation
fold5	cvsplit2	corrgpca	learner26	1	all_cells	validation
fold5	cvsplit2	corrgpca	learner27	1	all_cells	validation
fold5	cvsplit2	corrgpca	learner28	1	all_cells	validation
fold5	cvsplit2	corrgpca	learner29	1	all_cells	validation
fold5	cvsplit2	corrgpca	learner30	1	all_cells	validation
fold5	cvsplit2	corrgpca	learner31	1	all_cells	validation
fold5	cvsplit2	corrgpca	learner32	1	all_cells	validation
fold5	cvsplit2	corrgpca	learner33	1	all_cells	validation
fold5	cvsplit2	corrgpca	learner34	1	all_cells	validation
fold5	cvsplit2	corrgpca	learner35	1	all_cells	validation
fold5	cvsplit2	corrgpca	learner36	1	all_cells	validation
fold5	cvsplit2	corrgpca	learner37	1	all_cells	validation
fold5	cvsplit2	corrgpca	learner38	1	all_cells	validation
fold5	cvsplit2	corrgpca	learner39	1	all_cells	validation
fold5	cvsplit2	corrgpca	learner40	1	all_cells	validation
fold5	cvsplit2	corrgpca	learner41	1	all_cells	validation
fold5	cvsplit2	corrgpca	learner42	1	all_cells	validation
fold5	cvsplit2	corrgpca	learner43	0.777778	all_cells	validation
fold5	cvsplit2	corrgpca	learner44	1	all_cells	validation
fold5	cvsplit2	corrgpca	learner45	1	all_cells	validation
fold5	cvsplit2	corrgpca	learner46	1	all_cells	validation
fold5	cvsplit2	corrgpca	learner47	1	all_cells	validation
fold5	cvsplit2	corrgpca	learner48	1	all_cells	validation
fold5	cvsplit2	corrgpca	learner49	1	all_cells	validation
fold5	cvsplit2	corrgpca	learner50	1	all_cells	validation
fold5	cvsplit3	corrgpca	learner01	1	all_cells	validation
fold5	cvsplit3	corrgpca	learner02	1	all_cells	validation
fold5	cvsplit3	corrgpca	learner03	0.888889	all_cells	validation
fold5	cvsplit3	corrgpca	learner04	0.888889	all_cells	validation
fold5	cvsplit3	corrgpca	learner05	1	all_cells	validation
fold5	cvsplit3	corrgpca	learner06	0.888889	all_cells	validation
fold5	cvsplit3	corrgpca	learner07	1	all_cells	validation
fold5	cvsplit3	corrgpca	learner08	1	all_cells	validation
fold5	cvsplit3	corrgpca	learner09	0.888889	all_cells	validation
fold5	cvsplit3	corrgpca	learner10	1	all_cells	validation
fold5	cvsplit3	corrgpca	learner11	1	all_cells	validation
fold5	cvsplit3	corrgpca	learner12	0.777778	all_cells	validation
fold5	cvsplit3	corrgpca	learner13	1	all_cells	validation
fold5	cvsplit3	corrgpca	learner14	0.666667	all_cells	validation
fold5	cvsplit3	corrgpca	learner15	1	all_cells	validation
fold5	cvsplit3	corrgpca	learner16	1	all_cells	validation
fold5	cvsplit3	corrgpca	learner17	1	all_cells	validation
fold5	cvsplit3	corrgpca	learner18	1	all_cells	validation
fold5	cvsplit3	corrgpca	learner19	1	all_cells	validation
fold5	cvsplit3	corrgpca	learner20	1	all_cells	validation
fold5	cvsplit3	corrgpca	learner21	1	all_cells	validation
fold5	cvsplit3	corrgpca	learner22	1	all_cells	validation
fold5	cvsplit3	corrgpca	learner23	1	all_cells	validation
fold5	cvsplit3	corrgpca	learner24	0.888889	all_cells	validation
fold5	cvsplit3	corrgpca	learner25	1	all_cells	validation
fold5	cvsplit3	corrgpca	learner26	1	all_cells	validation
fold5	cvsplit3	corrgpca	learner27	0.777778	all_cells	validation
fold5	cvsplit3	corrgpca	learner28	1	all_cells	validation
fold5	cvsplit3	corrgpca	learner29	1	all_cells	validation
fold5	cvsplit3	corrgpca	learner30	0.666667	all_cells	validation
fold5	cvsplit3	corrgpca	learner31	1	all_cells	validation
fold5	cvsplit3	corrgpca	learner32	0.888889	all_cells	validation
fold5	cvsplit3	corrgpca	learner33	1	all_cells	validation
fold5	cvsplit3	corrgpca	learner34	0.777778	all_cells	validation
fold5	cvsplit3	corrgpca	learner35	1	all_cells	validation
fold5	cvsplit3	corrgpca	learner36	1	all_cells	validation
fold5	cvsplit3	corrgpca	learner37	1	all_cells	validation
fold5	cvsplit3	corrgpca	learner38	0.777778	all_cells	validation
fold5	cvsplit3	corrgpca	learner39	1	all_cells	validation
fold5	cvsplit3	corrgpca	learner40	0.888889	all_cells	validation
fold5	cvsplit3	corrgpca	learner41	1	all_cells	validation
fold5	cvsplit3	corrgpca	learner42	0.888889	all_cells	validation
fold5	cvsplit3	corrgpca	learner43	1	all_cells	validation
fold5	cvsplit3	corrgpca	learner44	1	all_cells	validation
fold5	cvsplit3	corrgpca	learner45	1	all_cells	validation
fold5	cvsplit3	corrgpca	learner46	1	all_cells	validation
fold5	cvsplit3	corrgpca	learner47	0.888889	all_cells	validation
fold5	cvsplit3	corrgpca	learner48	1	all_cells	validation
fold5	cvsplit3	corrgpca	learner49	0.888889	all_cells	validation
fold5	cvsplit3	corrgpca	learner50	1	all_cells	validation
fold5	cvsplit4	corrgpca	learner01	1	all_cells	validation
fold5	cvsplit4	corrgpca	learner02	1	all_cells	validation
fold5	cvsplit4	corrgpca	learner03	0.888889	all_cells	validation
fold5	cvsplit4	corrgpca	learner04	0.888889	all_cells	validation
fold5	cvsplit4	corrgpca	learner05	1	all_cells	validation
fold5	cvsplit4	corrgpca	learner06	1	all_cells	validation
fold5	cvsplit4	corrgpca	learner07	1	all_cells	validation
fold5	cvsplit4	corrgpca	learner08	1	all_cells	validation
fold5	cvsplit4	corrgpca	learner09	1	all_cells	validation
fold5	cvsplit4	corrgpca	learner10	1	all_cells	validation
fold5	cvsplit4	corrgpca	learner11	1	all_cells	validation
fold5	cvsplit4	corrgpca	learner12	1	all_cells	validation
fold5	cvsplit4	corrgpca	learner13	0.888889	all_cells	validation
fold5	cvsplit4	corrgpca	learner14	1	all_cells	validation
fold5	cvsplit4	corrgpca	learner15	1	all_cells	validation
fold5	cvsplit4	corrgpca	learner16	1	all_cells	validation
fold5	cvsplit4	corrgpca	learner17	1	all_cells	validation
fold5	cvsplit4	corrgpca	learner18	1	all_cells	validation
fold5	cvsplit4	corrgpca	learner19	1	all_cells	validation
fold5	cvsplit4	corrgpca	learner20	1	all_cells	validation
fold5	cvsplit4	corrgpca	learner21	0.777778	all_cells	validation
fold5	cvsplit4	corrgpca	learner22	1	all_cells	validation
fold5	cvsplit4	corrgpca	learner23	1	all_cells	validation
fold5	cvsplit4	corrgpca	learner24	1	all_cells	validation
fold5	cvsplit4	corrgpca	learner25	1	all_cells	validation
fold5	cvsplit4	corrgpca	learner26	1	all_cells	validation
fold5	cvsplit4	corrgpca	learner27	1	all_cells	validation
fold5	cvsplit4	corrgpca	learner28	1	all_cells	validation
fold5	cvsplit4	corrgpca	learner29	1	all_cells	validation
fold5	cvsplit4	corrgpca	learner30	1	all_cells	validation
fold5	cvsplit4	corrgpca	learner31	0.888889	all_cells	validation
fold5	cvsplit4	corrgpca	learner32	1	all_cells	validation
fold5	cvsplit4	corrgpca	learner33	1	all_cells	validation
fold5	cvsplit4	corrgpca	learner34	1	all_cells	validation
fold5	cvsplit4	corrgpca	learner35	1	all_cells	validation
fold5	cvsplit4	corrgpca	learner36	1	all_cells	validation
fold5	cvsplit4	corrgpca	learner37	1	all_cells	validation
fold5	cvsplit4	corrgpca	learner38	0.777778	all_cells	validation
fold5	cvsplit4	corrgpca	learner39	1	all_cells	validation
fold5	cvsplit4	corrgpca	learner40	0.888889	all_cells	validation
fold5	cvsplit4	corrgpca	learner41	1	all_cells	validation
fold5	cvsplit4	corrgpca	learner42	1	all_cells	validation
fold5	cvsplit4	corrgpca	learner43	0.888889	all_cells	validation
fold5	cvsplit4	corrgpca	learner44	1	all_cells	validation
fold5	cvsplit4	corrgpca	learner45	1	all_cells	validation
fold5	cvsplit4	corrgpca	learner46	1	all_cells	validation
fold5	cvsplit4	corrgpca	learner47	1	all_cells	validation
fold5	cvsplit4	corrgpca	learner48	1	all_cells	validation
fold5	cvsplit4	corrgpca	learner49	1	all_cells	validation
fold5	cvsplit4	corrgpca	learner50	1	all_cells	validation
fold5	cvsplit5	corrgpca	learner01	1	all_cells	validation
fold5	cvsplit5	corrgpca	learner02	0.888889	all_cells	validation
fold5	cvsplit5	corrgpca	learner03	1	all_cells	validation
fold5	cvsplit5	corrgpca	learner04	0.777778	all_cells	validation
fold5	cvsplit5	corrgpca	learner05	0.888889	all_cells	validation
fold5	cvsplit5	corrgpca	learner06	0.888889	all_cells	validation
fold5	cvsplit5	corrgpca	learner07	1	all_cells	validation
fold5	cvsplit5	corrgpca	learner08	1	all_cells	validation
fold5	cvsplit5	corrgpca	learner09	0.777778	all_cells	validation
fold5	cvsplit5	corrgpca	learner10	1	all_cells	validation
fold5	cvsplit5	corrgpca	learner11	0.777778	all_cells	validation
fold5	cvsplit5	corrgpca	learner12	1	all_cells	validation
fold5	cvsplit5	corrgpca	learner13	0.888889	all_cells	validation
fold5	cvsplit5	corrgpca	learner14	1	all_cells	validation
fold5	cvsplit5	corrgpca	learner15	0.888889	all_cells	validation
fold5	cvsplit5	corrgpca	learner16	0.888889	all_cells	validation
fold5	cvsplit5	corrgpca	learner17	0.888889	all_cells	validation
fold5	cvsplit5	corrgpca	learner18	0.777778	all_cells	validation
fold5	cvsplit5	corrgpca	learner19	1	all_cells	validation
fold5	cvsplit5	corrgpca	learner20	0.888889	all_cells	validation
fold5	cvsplit5	corrgpca	learner21	0.888889	all_cells	validation
fold5	cvsplit5	corrgpca	learner22	0.888889	all_cells	validation
fold5	cvsplit5	corrgpca	learner23	0.888889	all_cells	validation
fold5	cvsplit5	corrgpca	learner24	0.777778	all_cells	validation
fold5	cvsplit5	corrgpca	learner25	1	all_cells	validation
fold5	cvsplit5	corrgpca	learner26	1	all_cells	validation
fold5	cvsplit5	corrgpca	learner27	1	all_cells	validation
fold5	cvsplit5	corrgpca	learner28	1	all_cells	validation
fold5	cvsplit5	corrgpca	learner29	1	all_cells	validation
fold5	cvsplit5	corrgpca	learner30	1	all_cells	validation
fold5	cvsplit5	corrgpca	learner31	0.666667	all_cells	validation
fold5	cvsplit5	corrgpca	learner32	1	all_cells	validation
fold5	cvsplit5	corrgpca	learner33	1	all_cells	validation
fold5	cvsplit5	corrgpca	learner34	0.888889	all_cells	validation
fold5	cvsplit5	corrgpca	learner35	1	all_cells	validation
fold5	cvsplit5	corrgpca	learner36	0.777778	all_cells	validation
fold5	cvsplit5	corrgpca	learner37	0.888889	all_cells	validation
fold5	cvsplit5	corrgpca	learner38	0.888889	all_cells	validation
fold5	cvsplit5	corrgpca	learner39	0.888889	all_cells	validation
fold5	cvsplit5	corrgpca	learner40	1	all_cells	validation
fold5	cvsplit5	corrgpca	learner41	1	all_cells	validation
fold5	cvsplit5	corrgpca	learner42	0.888889	all_cells	validation
fold5	cvsplit5	corrgpca	learner43	1	all_cells	validation
fold5	cvsplit5	corrgpca	learner44	0.666667	all_cells	validation
fold5	cvsplit5	corrgpca	learner45	0.888889	all_cells	validation
fold5	cvsplit5	corrgpca	learner46	0.777778	all_cells	validation
fold5	cvsplit5	corrgpca	learner47	0.777778	all_cells	validation
fold5	cvsplit5	corrgpca	learner48	1	all_cells	validation
fold5	cvsplit5	corrgpca	learner49	1	all_cells	validation
fold5	cvsplit5	corrgpca	learner50	0.777778	all_cells	validation
fold1	cvsplit1	pca	learner01	0.888889	all_cells	validation
fold1	cvsplit1	pca	learner02	0.777778	all_cells	validation
fold1	cvsplit1	pca	learner03	0.888889	all_cells	validation
fold1	cvsplit1	pca	learner04	0.777778	all_cells	validation
fold1	cvsplit1	pca	learner05	0.777778	all_cells	validation
fold1	cvsplit1	pca	learner06	0.777778	all_cells	validation
fold1	cvsplit1	pca	learner07	0.777778	all_cells	validation
fold1	cvsplit1	pca	learner08	0.888889	all_cells	validation
fold1	cvsplit1	pca	learner09	0.777778	all_cells	validation
fold1	cvsplit1	pca	learner10	0.777778	all_cells	validation
fold1	cvsplit1	pca	learner11	0.888889	all_cells	validation
fold1	cvsplit1	pca	learner12	0.888889	all_cells	validation
fold1	cvsplit1	pca	learner13	0.666667	all_cells	validation
fold1	cvsplit1	pca	learner14	1	all_cells	validation
fold1	cvsplit1	pca	learner15	0.666667	all_cells	validation
fold1	cvsplit1	pca	learner16	0.777778	all_cells	validation
fold1	cvsplit1	pca	learner17	0.777778	all_cells	validation
fold1	cvsplit1	pca	learner18	0.888889	all_cells	validation
fold1	cvsplit1	pca	learner19	0.888889	all_cells	validation
fold1	cvsplit1	pca	learner20	0.888889	all_cells	validation
fold1	cvsplit1	pca	learner21	1	all_cells	validation
fold1	cvsplit1	pca	learner22	0.888889	all_cells	validation
fold1	cvsplit1	pca	learner23	0.777778	all_cells	validation
fold1	cvsplit1	pca	learner24	0.777778	all_cells	validation
fold1	cvsplit1	pca	learner25	0.555556	all_cells	validation
fold1	cvsplit1	pca	learner26	0.888889	all_cells	validation
fold1	cvsplit1	pca	learner27	0.888889	all_cells	validation
fold1	cvsplit1	pca	learner28	0.777778	all_cells	validation
fold1	cvsplit1	pca	learner29	0.888889	all_cells	validation
fold1	cvsplit1	pca	learner30	0.777778	all_cells	validation
fold1	cvsplit1	pca	learner31	0.777778	all_cells	validation
fold1	cvsplit1	pca	learner32	0.888889	all_cells	validation
fold1	cvsplit1	pca	learner33	0.888889	all_cells	validation
fold1	cvsplit1	pca	learner34	1	all_cells	validation
fold1	cvsplit1	pca	learner35	0.888889	all_cells	validation
fold1	cvsplit1	pca	learner36	0.777778	all_cells	validation
fold1	cvsplit1	pca	learner37	0.888889	all_cells	validation
fold1	cvsplit1	pca	learner38	0.666667	all_cells	validation
fold1	cvsplit1	pca	learner39	0.777778	all_cells	validation
fold1	cvsplit1	pca	learner40	0.777778	all_cells	validation
fold1	cvsplit1	pca	learner41	0.888889	all_cells	validation
fold1	cvsplit1	pca	learner42	0.777778	all_cells	validation
fold1	cvsplit1	pca	learner43	0.888889	all_cells	validation
fold1	cvsplit1	pca	learner44	0.666667	all_cells	validation
fold1	cvsplit1	pca	learner45	0.777778	all_cells	validation
fold1	cvsplit1	pca	learner46	0.666667	all_cells	validation
fold1	cvsplit1	pca	learner47	0.555556	all_cells	validation
fold1	cvsplit1	pca	learner48	0.777778	all_cells	validation
fold1	cvsplit1	pca	learner49	0.777778	all_cells	validation
fold1	cvsplit1	pca	learner50	0.777778	all_cells	validation
fold1	cvsplit2	pca	learner01	0.666667	all_cells	validation
fold1	cvsplit2	pca	learner02	0.666667	all_cells	validation
fold1	cvsplit2	pca	learner03	0.555556	all_cells	validation
fold1	cvsplit2	pca	learner04	0.777778	all_cells	validation
fold1	cvsplit2	pca	learner05	0.555556	all_cells	validation
fold1	cvsplit2	pca	learner06	0.777778	all_cells	validation
fold1	cvsplit2	pca	learner07	0.555556	all_cells	validation
fold1	cvsplit2	pca	learner08	0.666667	all_cells	validation
fold1	cvsplit2	pca	learner09	0.777778	all_cells	validation
fold1	cvsplit2	pca	learner10	0.555556	all_cells	validation
fold1	cvsplit2	pca	learner11	0.666667	all_cells	validation
fold1	cvsplit2	pca	learner12	0.777778	all_cells	validation
fold1	cvsplit2	pca	learner13	0.777778	all_cells	validation
fold1	cvsplit2	pca	learner14	0.777778	all_cells	validation
fold1	cvsplit2	pca	learner15	0.666667	all_cells	validation
fold1	cvsplit2	pca	learner16	0.666667	all_cells	validation
fold1	cvsplit2	pca	learner17	0.666667	all_cells	validation
fold1	cvsplit2	pca	learner18	0.555556	all_cells	validation
fold1	cvsplit2	pca	learner19	0.666667	all_cells	validation
fold1	cvsplit2	pca	learner20	0.555556	all_cells	validation
fold1	cvsplit2	pca	learner21	0.555556	all_cells	validation
fold1	cvsplit2	pca	learner22	0.666667	all_cells	validation
fold1	cvsplit2	pca	learner23	0.555556	all_cells	validation
fold1	cvsplit2	pca	learner24	0.777778	all_cells	validation
fold1	cvsplit2	pca	learner25	0.777778	all_cells	validation
fold1	cvsplit2	pca	learner26	0.666667	all_cells	validation
fold1	cvsplit2	pca	learner27	0.444444	all_cells	validation
fold1	cvsplit2	pca	learner28	0.555556	all_cells	validation
fold1	cvsplit2	pca	learner29	0.555556	all_cells	validation
fold1	cvsplit2	pca	learner30	0.444444	all_cells	validation
fold1	cvsplit2	pca	learner31	0.777778	all_cells	validation
fold1	cvsplit2	pca	learner32	0.555556	all_cells	validation
fold1	cvsplit2	pca	learner33	0.666667	all_cells	validation
fold1	cvsplit2	pca	learner34	0.666667	all_cells	validation
fold1	cvsplit2	pca	learner35	0.666667	all_cells	validation
fold1	cvsplit2	pca	learner36	0.555556	all_cells	validation
fold1	cvsplit2	pca	learner37	0.555556	all_cells	validation
fold1	cvsplit2	pca	learner38	0.555556	all_cells	validation
fold1	cvsplit2	pca	learner39	0.555556	all_cells	validation
fold1	cvsplit2	pca	learner40	0.777778	all_cells	validation
fold1	cvsplit2	pca	learner41	0.555556	all_cells	validation
fold1	cvsplit2	pca	learner42	0.444444	all_cells	validation
fold1	cvsplit2	pca	learner43	0.666667	all_cells	validation
fold1	cvsplit2	pca	learner44	0.555556	all_cells	validation
fold1	cvsplit2	pca	learner45	0.666667	all_cells	validation
fold1	cvsplit2	pca	learner46	0.777778	all_cells	validation
fold1	cvsplit2	pca	learner47	0.777778	all_cells	validation
fold1	cvsplit2	pca	learner48	0.555556	all_cells	validation
fold1	cvsplit2	pca	learner49	0.555556	all_cells	validation
fold1	cvsplit2	pca	learner50	0.555556	all_cells	validation
fold1	cvsplit3	pca	learner01	0.666667	all_cells	validation
fold1	cvsplit3	pca	learner02	0.777778	all_cells	validation
fold1	cvsplit3	pca	learner03	0.888889	all_cells	validation
fold1	cvsplit3	pca	learner04	0.777778	all_cells	validation
fold1	cvsplit3	pca	learner05	0.777778	all_cells	validation
fold1	cvsplit3	pca	learner06	0.777778	all_cells	validation
fold1	cvsplit3	pca	learner07	0.666667	all_cells	validation
fold1	cvsplit3	pca	learner08	0.777778	all_cells	validation
fold1	cvsplit3	pca	learner09	0.777778	all_cells	validation
fold1	cvsplit3	pca	learner10	1	all_cells	validation
fold1	cvsplit3	pca	learner11	0.777778	all_cells	validation
fold1	cvsplit3	pca	learner12	0.777778	all_cells	validation
fold1	cvsplit3	pca	learner13	0.777778	all_cells	validation
fold1	cvsplit3	pca	learner14	0.777778	all_cells	validation
fold1	cvsplit3	pca	learner15	0.777778	all_cells	validation
fold1	cvsplit3	pca	learner16	0.777778	all_cells	validation
fold1	cvsplit3	pca	learner17	0.777778	all_cells	validation
fold1	cvsplit3	pca	learner18	0.777778	all_cells	validation
fold1	cvsplit3	pca	learner19	0.777778	all_cells	validation
fold1	cvsplit3	pca	learner20	0.777778	all_cells	validation
fold1	cvsplit3	pca	learner21	0.888889	all_cells	validation
fold1	cvsplit3	pca	learner22	0.777778	all_cells	validation
fold1	cvsplit3	pca	learner23	0.777778	all_cells	validation
fold1	cvsplit3	pca	learner24	0.777778	all_cells	validation
fold1	cvsplit3	pca	learner25	0.777778	all_cells	validation
fold1	cvsplit3	pca	learner26	0.666667	all_cells	validation
fold1	cvsplit3	pca	learner27	0.666667	all_cells	validation
fold1	cvsplit3	pca	learner28	0.777778	all_cells	validation
fold1	cvsplit3	pca	learner29	0.666667	all_cells	validation
fold1	cvsplit3	pca	learner30	0.666667	all_cells	validation
fold1	cvsplit3	pca	learner31	1	all_cells	validation
fold1	cvsplit3	pca	learner32	0.666667	all_cells	validation
fold1	cvsplit3	pca	learner33	0.666667	all_cells	validation
fold1	cvsplit3	pca	learner34	0.777778	all_cells	validation
fold1	cvsplit3	pca	learner35	0.888889	all_cells	validation
fold1	cvsplit3	pca	learner36	0.666667	all_cells	validation
fold1	cvsplit3	pca	learner37	0.777778	all_cells	validation
fold1	cvsplit3	pca	learner38	0.666667	all_cells	validation
fold1	cvsplit3	pca	learner39	0.777778	all_cells	validation
fold1	cvsplit3	pca	learner40	0.666667	all_cells	validation
fold1	cvsplit3	pca	learner41	0.666667	all_cells	validation
fold1	cvsplit3	pca	learner42	0.777778	all_cells	validation
fold1	cvsplit3	pca	learner43	0.888889	all_cells	validation
fold1	cvsplit3	pca	learner44	0.666667	all_cells	validation
fold1	cvsplit3	pca	learner45	0.777778	all_cells	validation
fold1	cvsplit3	pca	learner46	1	all_cells	validation
fold1	cvsplit3	pca	learner47	0.777778	all_cells	validation
fold1	cvsplit3	pca	learner48	0.666667	all_cells	validation
fold1	cvsplit3	pca	learner49	0.777778	all_cells	validation
fold1	cvsplit3	pca	learner50	0.666667	all_cells	validation
fold1	cvsplit4	pca	learner01	0.777778	all_cells	validation
fold1	cvsplit4	pca	learner02	0.777778	all_cells	validation
fold1	cvsplit4	pca	learner03	0.777778	all_cells	validation
fold1	cvsplit4	pca	learner04	0.888889	all_cells	validation
fold1	cvsplit4	pca	learner05	0.777778	all_cells	validation
fold1	cvsplit4	pca	learner06	0.777778	all_cells	validation
fold1	cvsplit4	pca	learner07	0.777778	all_cells	validation
fold1	cvsplit4	pca	learner08	0.666667	all_cells	validation
fold1	cvsplit4	pca	learner09	0.888889	all_cells	validation
fold1	cvsplit4	pca	learner10	0.888889	all_cells	validation
fold1	cvsplit4	pca	learner11	0.666667	all_cells	validation
fold1	cvsplit4	pca	learner12	0.777778	all_cells	validation
fold1	cvsplit4	pca	learner13	0.777778	all_cells	validation
fold1	cvsplit4	pca	learner14	0.777778	all_cells	validation
fold1	cvsplit4	pca	learner15	0.777778	all_cells	validation
fold1	cvsplit4	pca	learner16	0.777778	all_cells	validation
fold1	cvsplit4	pca	learner17	0.777778	all_cells	validation
fold1	cvsplit4	pca	learner18	0.555556	all_cells	validation
fold1	cvsplit4	pca	learner19	0.777778	all_cells	validation
fold1	cvsplit4	pca	learner20	1	all_cells	validation
fold1	cvsplit4	pca	learner21	0.777778	all_cells	validation
fold1	cvsplit4	pca	learner22	0.888889	all_cells	validation
fold1	cvsplit4	pca	learner23	0.555556	all_cells	validation
fold1	cvsplit4	pca	learner24	0.888889	all_cells	validation
fold1	cvsplit4	pca	learner25	0.222222	all_cells	validation
fold1	cvsplit4	pca	learner26	0.777778	all_cells	validation
fold1	cvsplit4	pca	learner27	0.777778	all_cells	validation
fold1	cvsplit4	pca	learner28	0.777778	all_cells	validation
fold1	cvsplit4	pca	learner29	0.777778	all_cells	validation
fold1	cvsplit4	pca	learner30	0.555556	all_cells	validation
fold1	cvsplit4	pca	learner31	0	all_cells	validation
fold1	cvsplit4	pca	learner32	0.555556	all_cells	validation
fold1	cvsplit4	pca	learner33	0.666667	all_cells	validation
fold1	cvsplit4	pca	learner34	0.777778	all_cells	validation
fold1	cvsplit4	pca	learner35	0.555556	all_cells	validation
fold1	cvsplit4	pca	learner36	0.777778	all_cells	validation
fold1	cvsplit4	pca	learner37	1	all_cells	validation
fold1	cvsplit4	pca	learner38	0.555556	all_cells	validation
fold1	cvsplit4	pca	learner39	0.777778	all_cells	validation
fold1	cvsplit4	pca	learner40	0.777778	all_cells	validation
fold1	cvsplit4	pca	learner41	1	all_cells	validation
fold1	cvsplit4	pca	learner42	1	all_cells	validation
fold1	cvsplit4	pca	learner43	0.888889	all_cells	validation
fold1	cvsplit4	pca	learner44	0.777778	all_cells	validation
fold1	cvsplit4	pca	learner45	0.666667	all_cells	validation
fold1	cvsplit4	pca	learner46	0	all_cells	validation
fold1	cvsplit4	pca	learner47	0	all_cells	validation
fold1	cvsplit4	pca	learner48	0.666667	all_cells	validation
fold1	cvsplit4	pca	learner49	0.555556	all_cells	validation
fold1	cvsplit4	pca	learner50	0.777778	all_cells	validation
fold1	cvsplit5	pca	learner01	0.666667	all_cells	validation
fold1	cvsplit5	pca	learner02	0.666667	all_cells	validation
fold1	cvsplit5	pca	learner03	0.666667	all_cells	validation
fold1	cvsplit5	pca	learner04	0.666667	all_cells	validation
fold1	cvsplit5	pca	learner05	0.555556	all_cells	validation
fold1	cvsplit5	pca	learner06	0.666667	all_cells	validation
fold1	cvsplit5	pca	learner07	0.666667	all_cells	validation
fold1	cvsplit5	pca	learner08	0.666667	all_cells	validation
fold1	cvsplit5	pca	learner09	0.666667	all_cells	validation
fold1	cvsplit5	pca	learner10	0.555556	all_cells	validation
fold1	cvsplit5	pca	learner11	0.666667	all_cells	validation
fold1	cvsplit5	pca	learner12	0.666667	all_cells	validation
fold1	cvsplit5	pca	learner13	0.666667	all_cells	validation
fold1	cvsplit5	pca	learner14	0.333333	all_cells	validation
fold1	cvsplit5	pca	learner15	0.666667	all_cells	validation
fold1	cvsplit5	pca	learner16	0.666667	all_cells	validation
fold1	cvsplit5	pca	learner17	0.666667	all_cells	validation
fold1	cvsplit5	pca	learner18	0.666667	all_cells	validation
fold1	cvsplit5	pca	learner19	0.666667	all_cells	validation
fold1	cvsplit5	pca	learner20	0.555556	all_cells	validation
fold1	cvsplit5	pca	learner21	0.666667	all_cells	validation
fold1	cvsplit5	pca	learner22	0.666667	all_cells	validation
fold1	cvsplit5	pca	learner23	0.666667	all_cells	validation
fold1	cvsplit5	pca	learner24	0.666667	all_cells	validation
fold1	cvsplit5	pca	learner25	0.666667	all_cells	validation
fold1	cvsplit5	pca	learner26	0.666667	all_cells	validation
fold1	cvsplit5	pca	learner27	0.666667	all_cells	validation
fold1	cvsplit5	pca	learner28	0.666667	all_cells	validation
fold1	cvsplit5	pca	learner29	0.666667	all_cells	validation
fold1	cvsplit5	pca	learner30	0.777778	all_cells	validation
fold1	cvsplit5	pca	learner31	0.666667	all_cells	validation
fold1	cvsplit5	pca	learner32	0.666667	all_cells	validation
fold1	cvsplit5	pca	learner33	0.777778	all_cells	validation
fold1	cvsplit5	pca	learner34	0.555556	all_cells	validation
fold1	cvsplit5	pca	learner35	0.666667	all_cells	validation
fold1	cvsplit5	pca	learner36	0.666667	all_cells	validation
fold1	cvsplit5	pca	learner37	0.666667	all_cells	validation
fold1	cvsplit5	pca	learner38	0.666667	all_cells	validation
fold1	cvsplit5	pca	learner39	0.666667	all_cells	validation
fold1	cvsplit5	pca	learner40	0.666667	all_cells	validation
fold1	cvsplit5	pca	learner41	0.555556	all_cells	validation
fold1	cvsplit5	pca	learner42	0.444444	all_cells	validation
fold1	cvsplit5	pca	learner43	0.555556	all_cells	validation
fold1	cvsplit5	pca	learner44	0.666667	all_cells	validation
fold1	cvsplit5	pca	learner45	0.666667	all_cells	validation
fold1	cvsplit5	pca	learner46	0.666667	all_cells	validation
fold1	cvsplit5	pca	learner47	0.333333	all_cells	validation
fold1	cvsplit5	pca	learner48	0.666667	all_cells	validation
fold1	cvsplit5	pca	learner49	0.666667	all_cells	validation
fold1	cvsplit5	pca	learner50	0.666667	all_cells	validation
fold2	cvsplit1	pca	learner01	0.666667	all_cells	validation
fold2	cvsplit1	pca	learner02	0.666667	all_cells	validation
fold2	cvsplit1	pca	learner03	0.666667	all_cells	validation
fold2	cvsplit1	pca	learner04	0.666667	all_cells	validation
fold2	cvsplit1	pca	learner05	0.666667	all_cells	validation
fold2	cvsplit1	pca	learner06	0.666667	all_cells	validation
fold2	cvsplit1	pca	learner07	0.777778	all_cells	validation
fold2	cvsplit1	pca	learner08	0.666667	all_cells	validation
fold2	cvsplit1	pca	learner09	0.666667	all_cells	validation
fold2	cvsplit1	pca	learner10	0.666667	all_cells	validation
fold2	cvsplit1	pca	learner11	0.666667	all_cells	validation
fold2	cvsplit1	pca	learner12	0.777778	all_cells	validation
fold2	cvsplit1	pca	learner13	0.666667	all_cells	validation
fold2	cvsplit1	pca	learner14	0.777778	all_cells	validation
fold2	cvsplit1	pca	learner15	0.666667	all_cells	validation
fold2	cvsplit1	pca	learner16	0.666667	all_cells	validation
fold2	cvsplit1	pca	learner17	0.666667	all_cells	validation
fold2	cvsplit1	pca	learner18	0.666667	all_cells	validation
fold2	cvsplit1	pca	learner19	0.666667	all_cells	validation
fold2	cvsplit1	pca	learner20	0.555556	all_cells	validation
fold2	cvsplit1	pca	learner21	0.777778	all_cells	validation
fold2	cvsplit1	pca	learner22	0.666667	all_cells	validation
fold2	cvsplit1	pca	learner23	0.555556	all_cells	validation
fold2	cvsplit1	pca	learner24	0.666667	all_cells	validation
fold2	cvsplit1	pca	learner25	0.666667	all_cells	validation
fold2	cvsplit1	pca	learner26	0.666667	all_cells	validation
fold2	cvsplit1	pca	learner27	0.666667	all_cells	validation
fold2	cvsplit1	pca	learner28	0.666667	all_cells	validation
fold2	cvsplit1	pca	learner29	0.777778	all_cells	validation
fold2	cvsplit1	pca	learner30	0.666667	all_cells	validation
fold2	cvsplit1	pca	learner31	0.666667	all_cells	validation
fold2	cvsplit1	pca	learner32	0.666667	all_cells	validation
fold2	cvsplit1	pca	learner33	0.555556	all_cells	validation
fold2	cvsplit1	pca	learner34	0.666667	all_cells	validation
fold2	cvsplit1	pca	learner35	0.666667	all_cells	validation
fold2	cvsplit1	pca	learner36	0.555556	all_cells	validation
fold2	cvsplit1	pca	learner37	0.777778	all_cells	validation
fold2	cvsplit1	pca	learner38	0.555556	all_cells	validation
fold2	cvsplit1	pca	learner39	0.666667	all_cells	validation
fold2	cvsplit1	pca	learner40	0.666667	all_cells	validation
fold2	cvsplit1	pca	learner41	0.666667	all_cells	validation
fold2	cvsplit1	pca	learner42	0.666667	all_cells	validation
fold2	cvsplit1	pca	learner43	0.777778	all_cells	validation
fold2	cvsplit1	pca	learner44	0.555556	all_cells	validation
fold2	cvsplit1	pca	learner45	0.666667	all_cells	validation
fold2	cvsplit1	pca	learner46	0.555556	all_cells	validation
fold2	cvsplit1	pca	learner47	0.777778	all_cells	validation
fold2	cvsplit1	pca	learner48	0.666667	all_cells	validation
fold2	cvsplit1	pca	learner49	0.666667	all_cells	validation
fold2	cvsplit1	pca	learner50	0.555556	all_cells	validation
fold2	cvsplit2	pca	learner01	0.666667	all_cells	validation
fold2	cvsplit2	pca	learner02	0.777778	all_cells	validation
fold2	cvsplit2	pca	learner03	0.777778	all_cells	validation
fold2	cvsplit2	pca	learner04	0.777778	all_cells	validation
fold2	cvsplit2	pca	learner05	0.777778	all_cells	validation
fold2	cvsplit2	pca	learner06	0.777778	all_cells	validation
fold2	cvsplit2	pca	learner07	0.777778	all_cells	validation
fold2	cvsplit2	pca	learner08	0.777778	all_cells	validation
fold2	cvsplit2	pca	learner09	0.777778	all_cells	validation
fold2	cvsplit2	pca	learner10	0.666667	all_cells	validation
fold2	cvsplit2	pca	learner11	0.777778	all_cells	validation
fold2	cvsplit2	pca	learner12	0.888889	all_cells	validation
fold2	cvsplit2	pca	learner13	0.666667	all_cells	validation
fold2	cvsplit2	pca	learner14	0.777778	all_cells	validation
fold2	cvsplit2	pca	learner15	0.777778	all_cells	validation
fold2	cvsplit2	pca	learner16	0.777778	all_cells	validation
fold2	cvsplit2	pca	learner17	0.777778	all_cells	validation
fold2	cvsplit2	pca	learner18	0.777778	all_cells	validation
fold2	cvsplit2	pca	learner19	0.666667	all_cells	validation
fold2	cvsplit2	pca	learner20	0.777778	all_cells	validation
fold2	cvsplit2	pca	learner21	0.777778	all_cells	validation
fold2	cvsplit2	pca	learner22	0.777778	all_cells	validation
fold2	cvsplit2	pca	learner23	0.777778	all_cells	validation
fold2	cvsplit2	pca	learner24	0.777778	all_cells	validation
fold2	cvsplit2	pca	learner25	0.777778	all_cells	validation
fold2	cvsplit2	pca	learner26	0.777778	all_cells	validation
fold2	cvsplit2	pca	learner27	0.777778	all_cells	validation
fold2	cvsplit2	pca	learner28	0.777778	all_cells	validation
fold2	cvsplit2	pca	learner29	0.777778	all_cells	validation
fold2	cvsplit2	pca	learner30	0.777778	all_cells	validation
fold2	cvsplit2	pca	learner31	0.777778	all_cells	validation
fold2	cvsplit2	pca	learner32	0.777778	all_cells	validation
fold2	cvsplit2	pca	learner33	0.666667	all_cells	validation
fold2	cvsplit2	pca	learner34	0.777778	all_cells	validation
fold2	cvsplit2	pca	learner35	0.777778	all_cells	validation
fold2	cvsplit2	pca	learner36	0.777778	all_cells	validation
fold2	cvsplit2	pca	learner37	0.777778	all_cells	validation
fold2	cvsplit2	pca	learner38	0.666667	all_cells	validation
fold2	cvsplit2	pca	learner39	0.777778	all_cells	validation
fold2	cvsplit2	pca	learner40	0.666667	all_cells	validation
fold2	cvsplit2	pca	learner41	0.666667	all_cells	validation
fold2	cvsplit2	pca	learner42	0.777778	all_cells	validation
fold2	cvsplit2	pca	learner43	0.777778	all_cells	validation
fold2	cvsplit2	pca	learner44	0.777778	all_cells	validation
fold2	cvsplit2	pca	learner45	0.777778	all_cells	validation
fold2	cvsplit2	pca	learner46	0.777778	all_cells	validation
fold2	cvsplit2	pca	learner47	0.777778	all_cells	validation
fold2	cvsplit2	pca	learner48	0.777778	all_cells	validation
fold2	cvsplit2	pca	learner49	0.777778	all_cells	validation
fold2	cvsplit2	pca	learner50	0.777778	all_cells	validation
fold2	cvsplit3	pca	learner01	0.555556	all_cells	validation
fold2	cvsplit3	pca	learner02	0.555556	all_cells	validation
fold2	cvsplit3	pca	learner03	0.555556	all_cells	validation
fold2	cvsplit3	pca	learner04	0.444444	all_cells	validation
fold2	cvsplit3	pca	learner05	0.555556	all_cells	validation
fold2	cvsplit3	pca	learner06	0.444444	all_cells	validation
fold2	cvsplit3	pca	learner07	0.555556	all_cells	validation
fold2	cvsplit3	pca	learner08	0.555556	all_cells	validation
fold2	cvsplit3	pca	learner09	0.333333	all_cells	validation
fold2	cvsplit3	pca	learner10	0.666667	all_cells	validation
fold2	cvsplit3	pca	learner11	0.444444	all_cells	validation
fold2	cvsplit3	pca	learner12	0.444444	all_cells	validation
fold2	cvsplit3	pca	learner13	0.555556	all_cells	validation
fold2	cvsplit3	pca	learner14	0.444444	all_cells	validation
fold2	cvsplit3	pca	learner15	0.555556	all_cells	validation
fold2	cvsplit3	pca	learner16	0.555556	all_cells	validation
fold2	cvsplit3	pca	learner17	0.555556	all_cells	validation
fold2	cvsplit3	pca	learner18	0.555556	all_cells	validation
fold2	cvsplit3	pca	learner19	0.555556	all_cells	validation
fold2	cvsplit3	pca	learner20	0.666667	all_cells	validation
fold2	cvsplit3	pca	learner21	0.555556	all_cells	validation
fold2	cvsplit3	pca	learner22	0.555556	all_cells	validation
fold2	cvsplit3	pca	learner23	0.555556	all_cells	validation
fold2	cvsplit3	pca	learner24	0.333333	all_cells	validation
fold2	cvsplit3	pca	learner25	0.666667	all_cells	validation
fold2	cvsplit3	pca	learner26	0.333333	all_cells	validation
fold2	cvsplit3	pca	learner27	0.444444	all_cells	validation
fold2	cvsplit3	pca	learner28	0.555556	all_cells	validation
fold2	cvsplit3	pca	learner29	0.555556	all_cells	validation
fold2	cvsplit3	pca	learner30	0.333333	all_cells	validation
fold2	cvsplit3	pca	learner31	0.222222	all_cells	validation
fold2	cvsplit3	pca	learner32	0.555556	all_cells	validation
fold2	cvsplit3	pca	learner33	0.444444	all_cells	validation
fold2	cvsplit3	pca	learner34	0.444444	all_cells	validation
fold2	cvsplit3	pca	learner35	0.666667	all_cells	validation
fold2	cvsplit3	pca	learner36	0.444444	all_cells	validation
fold2	cvsplit3	pca	learner37	0.666667	all_cells	validation
fold2	cvsplit3	pca	learner38	0.666667	all_cells	validation
fold2	cvsplit3	pca	learner39	0.444444	all_cells	validation
fold2	cvsplit3	pca	learner40	0.555556	all_cells	validation
fold2	cvsplit3	pca	learner41	0.444444	all_cells	validation
fold2	cvsplit3	pca	learner42	0.444444	all_cells	validation
fold2	cvsplit3	pca	learner43	0.444444	all_cells	validation
fold2	cvsplit3	pca	learner44	0.555556	all_cells	validation
fold2	cvsplit3	pca	learner45	0.555556	all_cells	validation
fold2	cvsplit3	pca	learner46	0.444444	all_cells	validation
fold2	cvsplit3	pca	learner47	0.555556	all_cells	validation
fold2	cvsplit3	pca	learner48	0.333333	all_cells	validation
fold2	cvsplit3	pca	learner49	0.444444	all_cells	validation
fold2	cvsplit3	pca	learner50	0.444444	all_cells	validation
fold2	cvsplit4	pca	learner01	0.777778	all_cells	validation
fold2	cvsplit4	pca	learner02	0.555556	all_cells	validation
fold2	cvsplit4	pca	learner03	0.777778	all_cells	validation
fold2	cvsplit4	pca	learner04	0.777778	all_cells	validation
fold2	cvsplit4	pca	learner05	0.777778	all_cells	validation
fold2	cvsplit4	pca	learner06	0.777778	all_cells	validation
fold2	cvsplit4	pca	learner07	0.777778	all_cells	validation
fold2	cvsplit4	pca	learner08	0.777778	all_cells	validation
fold2	cvsplit4	pca	learner09	0.888889	all_cells	validation
fold2	cvsplit4	pca	learner10	0.666667	all_cells	validation
fold2	cvsplit4	pca	learner11	0.666667	all_cells	validation
fold2	cvsplit4	pca	learner12	0.777778	all_cells	validation
fold2	cvsplit4	pca	learner13	0.666667	all_cells	validation
fold2	cvsplit4	pca	learner14	0.777778	all_cells	validation
fold2	cvsplit4	pca	learner15	0.555556	all_cells	validation
fold2	cvsplit4	pca	learner16	0.666667	all_cells	validation
fold2	cvsplit4	pca	learner17	0.666667	all_cells	validation
fold2	cvsplit4	pca	learner18	0.666667	all_cells	validation
fold2	cvsplit4	pca	learner19	0.555556	all_cells	validation
fold2	cvsplit4	pca	learner20	0.666667	all_cells	validation
fold2	cvsplit4	pca	learner21	0.777778	all_cells	validation
fold2	cvsplit4	pca	learner22	0.777778	all_cells	validation
fold2	cvsplit4	pca	learner23	0.777778	all_cells	validation
fold2	cvsplit4	pca	learner24	0.777778	all_cells	validation
fold2	cvsplit4	pca	learner25	0.888889	all_cells	validation
fold2	cvsplit4	pca	learner26	0.777778	all_cells	validation
fold2	cvsplit4	pca	learner27	0.666667	all_cells	validation
fold2	cvsplit4	pca	learner28	0.777778	all_cells	validation
fold2	cvsplit4	pca	learner29	0.666667	all_cells	validation
fold2	cvsplit4	pca	learner30	0.888889	all_cells	validation
fold2	cvsplit4	pca	learner31	0.555556	all_cells	validation
fold2	cvsplit4	pca	learner32	0.777778	all_cells	validation
fold2	cvsplit4	pca	learner33	0.888889	all_cells	validation
fold2	cvsplit4	pca	learner34	0.777778	all_cells	validation
fold2	cvsplit4	pca	learner35	0.888889	all_cells	validation
fold2	cvsplit4	pca	learner36	0.888889	all_cells	validation
fold2	cvsplit4	pca	learner37	0.666667	all_cells	validation
fold2	cvsplit4	pca	learner38	1	all_cells	validation
fold2	cvsplit4	pca	learner39	0.666667	all_cells	validation
fold2	cvsplit4	pca	learner40	0.777778	all_cells	validation
fold2	cvsplit4	pca	learner41	0.666667	all_cells	validation
fold2	cvsplit4	pca	learner42	0.666667	all_cells	validation
fold2	cvsplit4	pca	learner43	0.777778	all_cells	validation
fold2	cvsplit4	pca	learner44	0.888889	all_cells	validation
fold2	cvsplit4	pca	learner45	0.555556	all_cells	validation
fold2	cvsplit4	pca	learner46	0.777778	all_cells	validation
fold2	cvsplit4	pca	learner47	0.777778	all_cells	validation
fold2	cvsplit4	pca	learner48	0.888889	all_cells	validation
fold2	cvsplit4	pca	learner49	0.777778	all_cells	validation
fold2	cvsplit4	pca	learner50	0.777778	all_cells	validation
fold2	cvsplit5	pca	learner01	0.555556	all_cells	validation
fold2	cvsplit5	pca	learner02	0.666667	all_cells	validation
fold2	cvsplit5	pca	learner03	0.666667	all_cells	validation
fold2	cvsplit5	pca	learner04	0.666667	all_cells	validation
fold2	cvsplit5	pca	learner05	0.666667	all_cells	validation
fold2	cvsplit5	pca	learner06	0.666667	all_cells	validation
fold2	cvsplit5	pca	learner07	0.555556	all_cells	validation
fold2	cvsplit5	pca	learner08	0.444444	all_cells	validation
fold2	cvsplit5	pca	learner09	0.444444	all_cells	validation
fold2	cvsplit5	pca	learner10	0.444444	all_cells	validation
fold2	cvsplit5	pca	learner11	0.666667	all_cells	validation
fold2	cvsplit5	pca	learner12	0.555556	all_cells	validation
fold2	cvsplit5	pca	learner13	0.666667	all_cells	validation
fold2	cvsplit5	pca	learner14	0.333333	all_cells	validation
fold2	cvsplit5	pca	learner15	0.444444	all_cells	validation
fold2	cvsplit5	pca	learner16	0.666667	all_cells	validation
fold2	cvsplit5	pca	learner17	0.666667	all_cells	validation
fold2	cvsplit5	pca	learner18	0.222222	all_cells	validation
fold2	cvsplit5	pca	learner19	0.444444	all_cells	validation
fold2	cvsplit5	pca	learner20	0.444444	all_cells	validation
fold2	cvsplit5	pca	learner21	0.666667	all_cells	validation
fold2	cvsplit5	pca	learner22	0.444444	all_cells	validation
fold2	cvsplit5	pca	learner23	0.666667	all_cells	validation
fold2	cvsplit5	pca	learner24	0.666667	all_cells	validation
fold2	cvsplit5	pca	learner25	0.333333	all_cells	validation
fold2	cvsplit5	pca	learner26	0.555556	all_cells	validation
fold2	cvsplit5	pca	learner27	0.555556	all_cells	validation
fold2	cvsplit5	pca	learner28	0.777778	all_cells	validation
fold2	cvsplit5	pca	learner29	0.555556	all_cells	validation
fold2	cvsplit5	pca	learner30	0.444444	all_cells	validation
fold2	cvsplit5	pca	learner31	0.333333	all_cells	validation
fold2	cvsplit5	pca	learner32	0.777778	all_cells	validation
fold2	cvsplit5	pca	learner33	0.666667	all_cells	validation
fold2	cvsplit5	pca	learner34	0.444444	all_cells	validation
fold2	cvsplit5	pca	learner35	0.555556	all_cells	validation
fold2	cvsplit5	pca	learner36	0.666667	all_cells	validation
fold2	cvsplit5	pca	learner37	0.333333	all_cells	validation
fold2	cvsplit5	pca	learner38	0.666667	all_cells	validation
fold2	cvsplit5	pca	learner39	0.555556	all_cells	validation
fold2	cvsplit5	pca	learner40	0.666667	all_cells	validation
fold2	cvsplit5	pca	learner41	0.444444	all_cells	validation
fold2	cvsplit5	pca	learner42	0.333333	all_cells	validation
fold2	cvsplit5	pca	learner43	0.444444	all_cells	validation
fold2	cvsplit5	pca	learner44	0.666667	all_cells	validation
fold2	cvsplit5	pca	learner45	0.333333	all_cells	validation
fold2	cvsplit5	pca	learner46	0.333333	all_cells	validation
fold2	cvsplit5	pca	learner47	0.333333	all_cells	validation
fold2	cvsplit5	pca	learner48	0.666667	all_cells	validation
fold2	cvsplit5	pca	learner49	0.555556	all_cells	validation
fold2	cvsplit5	pca	learner50	0.666667	all_cells	validation
fold3	cvsplit1	pca	learner01	0.888889	all_cells	validation
fold3	cvsplit1	pca	learner02	0.888889	all_cells	validation
fold3	cvsplit1	pca	learner03	0.888889	all_cells	validation
fold3	cvsplit1	pca	learner04	0.888889	all_cells	validation
fold3	cvsplit1	pca	learner05	0.888889	all_cells	validation
fold3	cvsplit1	pca	learner06	0.888889	all_cells	validation
fold3	cvsplit1	pca	learner07	0.888889	all_cells	validation
fold3	cvsplit1	pca	learner08	0.888889	all_cells	validation
fold3	cvsplit1	pca	learner09	0.888889	all_cells	validation
fold3	cvsplit1	pca	learner10	0.888889	all_cells	validation
fold3	cvsplit1	pca	learner11	0.888889	all_cells	validation
fold3	cvsplit1	pca	learner12	0.777778	all_cells	validation
fold3	cvsplit1	pca	learner13	0.888889	all_cells	validation
fold3	cvsplit1	pca	learner14	1	all_cells	validation
fold3	cvsplit1	pca	learner15	0.888889	all_cells	validation
fold3	cvsplit1	pca	learner16	0.888889	all_cells	validation
fold3	cvsplit1	pca	learner17	0.888889	all_cells	validation
fold3	cvsplit1	pca	learner18	0.888889	all_cells	validation
fold3	cvsplit1	pca	learner19	0.888889	all_cells	validation
fold3	cvsplit1	pca	learner20	0.777778	all_cells	validation
fold3	cvsplit1	pca	learner21	0.888889	all_cells	validation
fold3	cvsplit1	pca	learner22	0.888889	all_cells	validation
fold3	cvsplit1	pca	learner23	0.888889	all_cells	validation
fold3	cvsplit1	pca	learner24	0.888889	all_cells	validation
fold3	cvsplit1	pca	learner25	0.888889	all_cells	validation
fold3	cvsplit1	pca	learner26	0.888889	all_cells	validation
fold3	cvsplit1	pca	learner27	0.888889	all_cells	validation
fold3	cvsplit1	pca	learner28	0.888889	all_cells	validation
fold3	cvsplit1	pca	learner29	0.888889	all_cells	validation
fold3	cvsplit1	pca	learner30	0.888889	all_cells	validation
fold3	cvsplit1	pca	learner31	0.888889	all_cells	validation
fold3	cvsplit1	pca	learner32	0.888889	all_cells	validation
fold3	cvsplit1	pca	learner33	0.888889	all_cells	validation
fold3	cvsplit1	pca	learner34	1	all_cells	validation
fold3	cvsplit1	pca	learner35	0.888889	all_cells	validation
fold3	cvsplit1	pca	learner36	0.888889	all_cells	validation
fold3	cvsplit1	pca	learner37	0.777778	all_cells	validation
fold3	cvsplit1	pca	learner38	0.888889	all_cells	validation
fold3	cvsplit1	pca	learner39	0.888889	all_cells	validation
fold3	cvsplit1	pca	learner40	0.888889	all_cells	validation
fold3	cvsplit1	pca	learner41	0.888889	all_cells	validation
fold3	cvsplit1	pca	learner42	1	all_cells	validation
fold3	cvsplit1	pca	learner43	0.888889	all_cells	validation
fold3	cvsplit1	pca	learner44	0.888889	all_cells	validation
fold3	cvsplit1	pca	learner45	0.888889	all_cells	validation
fold3	cvsplit1	pca	learner46	0.888889	all_cells	validation
fold3	cvsplit1	pca	learner47	0.888889	all_cells	validation
fold3	cvsplit1	pca	learner48	0.888889	all_cells	validation
fold3	cvsplit1	pca	learner49	0.888889	all_cells	validation
fold3	cvsplit1	pca	learner50	1	all_cells	validation
fold3	cvsplit2	pca	learner01	0.555556	all_cells	validation
fold3	cvsplit2	pca	learner02	0.555556	all_cells	validation
fold3	cvsplit2	pca	learner03	0.555556	all_cells	validation
fold3	cvsplit2	pca	learner04	0.555556	all_cells	validation
fold3	cvsplit2	pca	learner05	0.555556	all_cells	validation
fold3	cvsplit2	pca	learner06	0.555556	all_cells	validation
fold3	cvsplit2	pca	learner07	0.777778	all_cells	validation
fold3	cvsplit2	pca	learner08	0.555556	all_cells	validation
fold3	cvsplit2	pca	learner09	0.555556	all_cells	validation
fold3	cvsplit2	pca	learner10	0.555556	all_cells	validation
fold3	cvsplit2	pca	learner11	0.555556	all_cells	validation
fold3	cvsplit2	pca	learner12	0.555556	all_cells	validation
fold3	cvsplit2	pca	learner13	0.555556	all_cells	validation
fold3	cvsplit2	pca	learner14	0.555556	all_cells	validation
fold3	cvsplit2	pca	learner15	0.555556	all_cells	validation
fold3	cvsplit2	pca	learner16	0.555556	all_cells	validation
fold3	cvsplit2	pca	learner17	0.555556	all_cells	validation
fold3	cvsplit2	pca	learner18	0.555556	all_cells	validation
fold3	cvsplit2	pca	learner19	0.555556	all_cells	validation
fold3	cvsplit2	pca	learner20	0.555556	all_cells	validation
fold3	cvsplit2	pca	learner21	0.666667	all_cells	validation
fold3	cvsplit2	pca	learner22	0.555556	all_cells	validation
fold3	cvsplit2	pca	learner23	0.555556	all_cells	validation
fold3	cvsplit2	pca	learner24	0.555556	all_cells	validation
fold3	cvsplit2	pca	learner25	0.555556	all_cells	validation
fold3	cvsplit2	pca	learner26	0.555556	all_cells	validation
fold3	cvsplit2	pca	learner27	0.555556	all_cells	validation
fold3	cvsplit2	pca	learner28	0.777778	all_cells	validation
fold3	cvsplit2	pca	learner29	0.555556	all_cells	validation
fold3	cvsplit2	pca	learner30	0.555556	all_cells	validation
fold3	cvsplit2	pca	learner31	0.666667	all_cells	validation
fold3	cvsplit2	pca	learner32	0.555556	all_cells	validation
fold3	cvsplit2	pca	learner33	0.555556	all_cells	validation
fold3	cvsplit2	pca	learner34	0.555556	all_cells	validation
fold3	cvsplit2	pca	learner35	0.777778	all_cells	validation
fold3	cvsplit2	pca	learner36	0.777778	all_cells	validation
fold3	cvsplit2	pca	learner37	0.777778	all_cells	validation
fold3	cvsplit2	pca	learner38	0.666667	all_cells	validation
fold3	cvsplit2	pca	learner39	0.555556	all_cells	validation
fold3	cvsplit2	pca	learner40	0.555556	all_cells	validation
fold3	cvsplit2	pca	learner41	0.555556	all_cells	validation
fold3	cvsplit2	pca	learner42	0.555556	all_cells	validation
fold3	cvsplit2	pca	learner43	0.555556	all_cells	validation
fold3	cvsplit2	pca	learner44	0.777778	all_cells	validation
fold3	cvsplit2	pca	learner45	0.555556	all_cells	validation
fold3	cvsplit2	pca	learner46	0.555556	all_cells	validation
fold3	cvsplit2	pca	learner47	0.555556	all_cells	validation
fold3	cvsplit2	pca	learner48	0.555556	all_cells	validation
fold3	cvsplit2	pca	learner49	0.555556	all_cells	validation
fold3	cvsplit2	pca	learner50	0.888889	all_cells	validation
fold3	cvsplit3	pca	learner01	0.888889	all_cells	validation
fold3	cvsplit3	pca	learner02	0.777778	all_cells	validation
fold3	cvsplit3	pca	learner03	1	all_cells	validation
fold3	cvsplit3	pca	learner04	0.777778	all_cells	validation
fold3	cvsplit3	pca	learner05	0.888889	all_cells	validation
fold3	cvsplit3	pca	learner06	0.888889	all_cells	validation
fold3	cvsplit3	pca	learner07	0.777778	all_cells	validation
fold3	cvsplit3	pca	learner08	0.777778	all_cells	validation
fold3	cvsplit3	pca	learner09	0.888889	all_cells	validation
fold3	cvsplit3	pca	learner10	1	all_cells	validation
fold3	cvsplit3	pca	learner11	1	all_cells	validation
fold3	cvsplit3	pca	learner12	0.888889	all_cells	validation
fold3	cvsplit3	pca	learner13	0.777778	all_cells	validation
fold3	cvsplit3	pca	learner14	1	all_cells	validation
fold3	cvsplit3	pca	learner15	0.888889	all_cells	validation
fold3	cvsplit3	pca	learner16	0.777778	all_cells	validation
fold3	cvsplit3	pca	learner17	0.888889	all_cells	validation
fold3	cvsplit3	pca	learner18	0.777778	all_cells	validation
fold3	cvsplit3	pca	learner19	0.777778	all_cells	validation
fold3	cvsplit3	pca	learner20	0.888889	all_cells	validation
fold3	cvsplit3	pca	learner21	0.666667	all_cells	validation
fold3	cvsplit3	pca	learner22	0.888889	all_cells	validation
fold3	cvsplit3	pca	learner23	0.777778	all_cells	validation
fold3	cvsplit3	pca	learner24	0.888889	all_cells	validation
fold3	cvsplit3	pca	learner25	1	all_cells	validation
fold3	cvsplit3	pca	learner26	0.888889	all_cells	validation
fold3	cvsplit3	pca	learner27	0.777778	all_cells	validation
fold3	cvsplit3	pca	learner28	0.777778	all_cells	validation
fold3	cvsplit3	pca	learner29	0.777778	all_cells	validation
fold3	cvsplit3	pca	learner30	0.888889	all_cells	validation
fold3	cvsplit3	pca	learner31	0.888889	all_cells	validation
fold3	cvsplit3	pca	learner32	0.777778	all_cells	validation
fold3	cvsplit3	pca	learner33	0.777778	all_cells	validation
fold3	cvsplit3	pca	learner34	0.555556	all_cells	validation
fold3	cvsplit3	pca	learner35	1	all_cells	validation
fold3	cvsplit3	pca	learner36	0.888889	all_cells	validation
fold3	cvsplit3	pca	learner37	1	all_cells	validation
fold3	cvsplit3	pca	learner38	0.888889	all_cells	validation
fold3	cvsplit3	pca	learner39	0.888889	all_cells	validation
fold3	cvsplit3	pca	learner40	0.777778	all_cells	validation
fold3	cvsplit3	pca	learner41	1	all_cells	validation
fold3	cvsplit3	pca	learner42	1	all_cells	validation
fold3	cvsplit3	pca	learner43	0.777778	all_cells	validation
fold3	cvsplit3	pca	learner44	0.888889	all_cells	validation
fold3	cvsplit3	pca	learner45	0.888889	all_cells	validation
fold3	cvsplit3	pca	learner46	1	all_cells	validation
fold3	cvsplit3	pca	learner47	0.888889	all_cells	validation
fold3	cvsplit3	pca	learner48	0.777778	all_cells	validation
fold3	cvsplit3	pca	learner49	0.777778	all_cells	validation
fold3	cvsplit3	pca	learner50	0.888889	all_cells	validation
fold3	cvsplit4	pca	learner01	0.666667	all_cells	validation
fold3	cvsplit4	pca	learner02	0.666667	all_cells	validation
fold3	cvsplit4	pca	learner03	0.777778	all_cells	validation
fold3	cvsplit4	pca	learner04	0.555556	all_cells	validation
fold3	cvsplit4	pca	learner05	0.444444	all_cells	validation
fold3	cvsplit4	pca	learner06	0.555556	all_cells	validation
fold3	cvsplit4	pca	learner07	0.777778	all_cells	validation
fold3	cvsplit4	pca	learner08	0.777778	all_cells	validation
fold3	cvsplit4	pca	learner09	0.555556	all_cells	validation
fold3	cvsplit4	pca	learner10	0.444444	all_cells	validation
fold3	cvsplit4	pca	learner11	0.555556	all_cells	validation
fold3	cvsplit4	pca	learner12	0.777778	all_cells	validation
fold3	cvsplit4	pca	learner13	0.555556	all_cells	validation
fold3	cvsplit4	pca	learner14	0.777778	all_cells	validation
fold3	cvsplit4	pca	learner15	0.666667	all_cells	validation
fold3	cvsplit4	pca	learner16	0.666667	all_cells	validation
fold3	cvsplit4	pca	learner17	0.666667	all_cells	validation
fold3	cvsplit4	pca	learner18	0.555556	all_cells	validation
fold3	cvsplit4	pca	learner19	0.666667	all_cells	validation
fold3	cvsplit4	pca	learner20	0.444444	all_cells	validation
fold3	cvsplit4	pca	learner21	0.666667	all_cells	validation
fold3	cvsplit4	pca	learner22	0.666667	all_cells	validation
fold3	cvsplit4	pca	learner23	0.555556	all_cells	validation
fold3	cvsplit4	pca	learner24	0.555556	all_cells	validation
fold3	cvsplit4	pca	learner25	0.666667	all_cells	validation
fold3	cvsplit4	pca	learner26	0.555556	all_cells	validation
fold3	cvsplit4	pca	learner27	0.777778	all_cells	validation
fold3	cvsplit4	pca	learner28	0.777778	all_cells	validation
fold3	cvsplit4	pca	learner29	0.555556	all_cells	validation
fold3	cvsplit4	pca	learner30	0.777778	all_cells	validation
fold3	cvsplit4	pca	learner31	0.777778	all_cells	validation
fold3	cvsplit4	pca	learner32	0.777778	all_cells	validation
fold3	cvsplit4	pca	learner33	0.777778	all_cells	validation
fold3	cvsplit4	pca	learner34	0.555556	all_cells	validation
fold3	cvsplit4	pca	learner35	0.777778	all_cells	validation
fold3	cvsplit4	pca	learner36	0.666667	all_cells	validation
fold3	cvsplit4	pca	learner37	0.555556	all_cells	validation
fold3	cvsplit4	pca	learner38	0.777778	all_cells	validation
fold3	cvsplit4	pca	learner39	0.555556	all_cells	validation
fold3	cvsplit4	pca	learner40	0.777778	all_cells	validation
fold3	cvsplit4	pca	learner41	0.555556	all_cells	validation
fold3	cvsplit4	pca	learner42	0.555556	all_cells	validation
fold3	cvsplit4	pca	learner43	0.777778	all_cells	validation
fold3	cvsplit4	pca	learner44	0.777778	all_cells	validation
fold3	cvsplit4	pca	learner45	0.666667	all_cells	validation
fold3	cvsplit4	pca	learner46	0.777778	all_cells	validation
fold3	cvsplit4	pca	learner47	0.666667	all_cells	validation
fold3	cvsplit4	pca	learner48	0.777778	all_cells	validation
fold3	cvsplit4	pca	learner49	0.555556	all_cells	validation
fold3	cvsplit4	pca	learner50	0.666667	all_cells	validation
fold3	cvsplit5	pca	learner01	0.777778	all_cells	validation
fold3	cvsplit5	pca	learner02	0.444444	all_cells	validation
fold3	cvsplit5	pca	learner03	0.444444	all_cells	validation
fold3	cvsplit5	pca	learner04	0.777778	all_cells	validation
fold3	cvsplit5	pca	learner05	0.555556	all_cells	validation
fold3	cvsplit5	pca	learner06	0.555556	all_cells	validation
fold3	cvsplit5	pca	learner07	0.333333	all_cells	validation
fold3	cvsplit5	pca	learner08	0.444444	all_cells	validation
fold3	cvsplit5	pca	learner09	0.777778	all_cells	validation
fold3	cvsplit5	pca	learner10	0.777778	all_cells	validation
fold3	cvsplit5	pca	learner11	0.444444	all_cells	validation
fold3	cvsplit5	pca	learner12	0.555556	all_cells	validation
fold3	cvsplit5	pca	learner13	0.111111	all_cells	validation
fold3	cvsplit5	pca	learner14	0.888889	all_cells	validation
fold3	cvsplit5	pca	learner15	0.333333	all_cells	validation
fold3	cvsplit5	pca	learner16	0.444444	all_cells	validation
fold3	cvsplit5	pca	learner17	0.555556	all_cells	validation
fold3	cvsplit5	pca	learner18	0.444444	all_cells	validation
fold3	cvsplit5	pca	learner19	0.666667	all_cells	validation
fold3	cvsplit5	pca	learner20	0.666667	all_cells	validation
fold3	cvsplit5	pca	learner21	0.222222	all_cells	validation
fold3	cvsplit5	pca	learner22	0.111111	all_cells	validation
fold3	cvsplit5	pca	learner23	0.444444	all_cells	validation
fold3	cvsplit5	pca	learner24	0.555556	all_cells	validation
fold3	cvsplit5	pca	learner25	0.888889	all_cells	validation
fold3	cvsplit5	pca	learner26	0.666667	all_cells	validation
fold3	cvsplit5	pca	learner27	0.666667	all_cells	validation
fold3	cvsplit5	pca	learner28	0.555556	all_cells	validation
fold3	cvsplit5	pca	learner29	0.555556	all_cells	validation
fold3	cvsplit5	pca	learner30	0.444444	all_cells	validation
fold3	cvsplit5	pca	learner31	0.555556	all_cells	validation
fold3	cvsplit5	pca	learner32	0.444444	all_cells	validation
fold3	cvsplit5	pca	learner33	0.444444	all_cells	validation
fold3	cvsplit5	pca	learner34	0.444444	all_cells	validation
fold3	cvsplit5	pca	learner35	0.666667	all_cells	validation
fold3	cvsplit5	pca	learner36	0.777778	all_cells	validation
fold3	cvsplit5	pca	learner37	0.666667	all_cells	validation
fold3	cvsplit5	pca	learner38	0.888889	all_cells	validation
fold3	cvsplit5	pca	learner39	0.666667	all_cells	validation
fold3	cvsplit5	pca	learner40	0.666667	all_cells	validation
fold3	cvsplit5	pca	learner41	0.555556	all_cells	validation
fold3	cvsplit5	pca	learner42	0.444444	all_cells	validation
fold3	cvsplit5	pca	learner43	0.555556	all_cells	validation
fold3	cvsplit5	pca	learner44	0.555556	all_cells	validation
fold3	cvsplit5	pca	learner45	0.333333	all_cells	validation
fold3	cvsplit5	pca	learner46	0.555556	all_cells	validation
fold3	cvsplit5	pca	learner47	0.666667	all_cells	validation
fold3	cvsplit5	pca	learner48	0.555556	all_cells	validation
fold3	cvsplit5	pca	learner49	0.666667	all_cells	validation
[truncated: 9,121 more rows]
