# Supplementary material for: Endometriosis-related alterations in the endometrium revealed by integrated single-cell and AI-powered approaches
Source: Nat Commun. 2026 May 20;17:6688. doi: 10.1038/s41467-026-73020-4 (PMC13385355; doi:10.1038/s41467-026-73020-4)
Supplement: Supplementary file 9 — Supplementary Data 7 [file 41467_2026_73020_MOESM9_ESM.xlsx]

## Sheet: PCA signature
gene	rank
CCL4	1
RNASE1	2
CCL3	3
LYZ	4
IL1B	5
HLA-DRA	6
COL4A1	7
SRGN	8
CD74	9
HLA-DPA1	10
DUSP2	11
HMOX1	12
MT2A	13
A2M	14
ACKR1	15
C1QC	16
HLA-DQA1	17
GNLY	18
NKG7	19
ENSG00000285417.1	20
CXCR4	21
WFDC2	22
CD14	23
HLA-DPB1	24
HLA-DRB1	25
RGCC	26
C1QA	27
C1QB	28
MMP7	29
CXCL3	30
CD93	31
FLT1	32
HSPG2	33
PECAM1	34
S100A10	35
IFI30	36
HLA-DQB1	37
TYROBP	38
VWF	39
CCL4L2	40
CDH5	41
TM4SF1	42
PAEP	43
ELF3	44
SAT1	45
AIF1	46
FCER1G	47
SPP1	48
RGS1	49
ACTA2	50
ENSG00000143248.13	51
CLDN5	52
MMRN1	53
PLVAP	54
RAMP2	55
ENSG00000268173.3	56
FTL	57
LAPTM5	58
MS4A6A	59
CD52	60
FOLR2	61
NNMT	62
ANGPT2	63
IGFBP7	64
C20orf85	65
C9orf24	66
CFAP276	67
CLDN3	68
CLDN4	69
FAM183A	70
RSPH1	71
SNTN	72
TFPI2	73
TPPP3	74
S100A9	75
HLA-DRB5	76
KDR	77
ACTG2	78
HOPX	79
MYH11	80
NDUFA4L2	81
TAGLN	82
ADGRL4	83
CLEC14A	84
DIPK2B	85
ECSCR	86
EGFL7	87
ESAM	88
IFI27	89
PCDH17	90
TM4SF18	91
CXCL8	92
PENK	93
ESM1	94
MS4A8	95
MT1E	96
CYBB	97
CCL5	98
CD3E	99
CD69	100
CD7	101
CORO1A	102
CST7	103
CTSW	104
GZMA	105
HCST	106
KLRB1	107
PTPRC	108
PTPRCAP	109
RAC2	110
XCL1	111
XCL2	112
BGN	113
CAV1	114
HIGD1B	115
MYL9	116
ENSG00000280800.1	117
UCA1	118
ADIRF	119
SCGB2A1	120
SFRP4	121
ADGRF5	122
CCL14	123
COL4A2	124
INSR	125
PODXL	126
IGSF6	127
CCL20	128
MARCO	129
TIMP1	130
CXCL2	131
GPR183	132
SCGB1D2	133
NEAT1	134
CD163	135
CD68	136
S100A8	137
CCDC80	138
CCN5	139
CKB	140
COL14A1	141
COL1A1	142
COL1A2	143
COL3A1	144
COL6A3	145
DIO2	146
EDNRA	147
IGFBP5	148
MGP	149
MMP10	150
MMP11	151
PTGDS	152
ZCCHC12	153
SPI1	154
ARL6IP1	155
ASF1B	156
ASPM	157
ATAD2	158
CCNB1	159
CCNB2	160
CDC20	161
CENPA	162
CENPE	163
CENPF	164
CLSPN	165
DUT	166
ENSG00000260342.2	167
H1-1	168
H1-3	169
H4C3	170
HELLS	171
KIF20A	172
KPNA2	173
MKI67	174
PCLAF	175
PCNA	176
PLK1	177
PTTG1	178
RRM2	179
TK1	180
TOP2A	181
TUBA1C	182
TYMS	183
UBE2C	184
CALD1	185
CCN2	186
CNN1	187
CRIP1	188
ITGA1	189
NOTCH3	190
S100A4	191
SOD3	192
SPARC	193
TIMP3	194
TPM1	195
TPM2	196
AFAP1L1	197
AQP1	198
MT1M	199
CPVL	200
CTSD	201
CTSL	202
FCN1	203
IL7R	204
LGMN	205
LTB	206
MRC1	207
NAPSB	208
SLC40A1	209
AREG	210
CPM	211
LINC01541	212
NR4A1	213
SLPI	214
TNFAIP3	215

## Sheet: CorrgPCA signature
gene	rank
ENSG00000202198.1	1
RN7SK	2
GNLY	3
MT2A	4
ENSG00000285417.1	5
NKG7	6
SAT1	7
ELF3	8
FLT1	9
WFDC2	10
CD93	11
C1QA	12
C1QB	13
C1QC	14
TYROBP	15
HMGCS1	16
TFPI2	17
UCA1	18
CXCL3	19
HMOX1	20
RGCC	21
TM4SF1	22
NEAT1	23
NR4A1	24
ACTA2	25
TAGLN	26
RNASE1	27
CD74	28
HLA-DPA1	29
HLA-DRA	30
HLA-DRB1	31
CD14	32
MMP7	33
ESAM	34
CCL5	35
VWF	36
COL1A1	37
COL6A3	38
PTGDS	39
A2M	40
PECAM1	41
PENK	42
CENPF	43
H2AZ1	44
TUBA1B	45
MTCO1P12	46
PAEP	47
CCL3	48
CCL4	49
AGR3	50
C20orf85	51
C9orf24	52
CAPS	53
CFAP276	54
CRIP1	55
FAM183A	56
HOATZ	57
MS4A8	58
RSPH1	59
SNTN	60
TPPP3	61
IGFBP3	62
NFKBIZ	63
COL4A1	64
COL4A2	65
MT1E	66
IL1B	67
RRM2	68
CLDN3	69
CLDN4	70
CXCR4	71
IER3	72
CXCL2	73
SPP1	74
LYZ	75
SRGN	76
AREG	77
ASPM	78
TNFAIP3	79
CXCL14	80
FOLR2	81
H3P6	82
H1-4	83
H2AC13	84
MKI67	85
TOP2A	86
UBE2C	87
H4C3	88
SLC40A1	89
CCN1	90
CCN2	91
FCER1G	92
XIST	93
KDR	94
LEFTY2	95
RAMP2	96
TM4SF18	97
ENSG00000112096.19	98
RPL15P3	99
RPL18AP3	100
APOC1	101
APOE	102
CEBPD	103
CXCL5	104
PPBP	105
THBS1	106
ANGPT2	107
MGP	108
ADGRL4	109
MIR23AHG	110
IFI27	111
MUC5B	112
TFF3	113
DUSP2	114
LDLR	115
APOD	116
CCL20	117
CXCL8	118
LTB	119
S100A10	120
GPRC5A	121
LINC01541	122
CD68	123
GZMA	124
RGS2	125
SERPINB2	126
ARL6IP1	127
PCLAF	128
TK1	129
TYMS	130
ACTG2	131
MYH11	132
CCL4L2	133
ENSG00000268173.3	134
IFI30	135
MMP10	136
CST1	137
ANXA1	138
UCP2	139
CDH5	140
CPM	141
MMP26	142
CDC20	143
HMGB2	144
PTTG1	145
FTL	146
TIMP3	147
KRT19	148
LCN2	149
SAA1	150
FOS	151
ZFP36	152
HLA-DPB1	153
HLA-DQA1	154
HLA-DQB1	155
EDN1	156
HSPA6	157
KNL1	158
ENSG00000284341.1	159
HSPH1	160
MIR222HG	161
CCDC80	162
CCN5	163
HCST	164
PTPRC	165
CD163	166
CYBB	167
XCL1	168
XCL2	169
NFATC2	170
H1-1	171
NRP2	172
EEF1A1P5	173
SCGB2A1	174
SLPI	175
PAGE4	176
HNRNPA1P7	177
SCGB1D2	178
SCGB1D4	179
FN1	180
HLA-B	181
IGFBP7	182
MCAM	183
KCNIP4-IT1	184
MS4A4A	185
PDK4	186
IGFBP1	187
MALAT1	188
ENSG00000143248.13	189
NDUFA4L2	190
WIF1	191
CCL24	192
S100A8	193
S100A9	194
SERPINE1	195
BGN	196
TIMP1	197
SERPINA3	198
AQP1	199
EGFL7	200
PODXL	201
SOCS3	202
ENSG00000230202.1	203
RPL7AP6	204
CLDN5	205
KRT17	206
MIR503HG	207
PWRN1	208
ADAMTS1	209
SLC38A2	210
