# Supplementary material for: Endometriosis-related alterations in the endometrium revealed by integrated single-cell and AI-powered approaches
Source: Nat Commun. 2026 May 20;17:6688. doi: 10.1038/s41467-026-73020-4 (PMC13385355; doi:10.1038/s41467-026-73020-4)
Supplement: Supplementary file 10 — Supplementary Data 8 [file 41467_2026_73020_MOESM10_ESM.xlsx]

## Sheet: Sheet1
Symphony_Refined	percent_ENDO_filter_TRUE	percent_nonENDO_filter_TRUE
B cell	1.6129	1.6129
CD4 T$_{RM}$	0	3.84615
CD8 T$_{RM}$	10.6383	8.51064
CTL	23.0769	0
DC3	17.2414	10.3448
EC-HEV	4.7027	0.162162
EC-PCV	11.7647	0
EC-aPCV	0	0
EC-artery	3.05344	21.374
EC-capillary	3.37079	1.1236
EC-tip	1.70878	11.3598
ILC	0	0
LEC	1.03627	16.0622
M$\Phi$1-LYVE1	19.8991	75.9913
M$\Phi$2-peritoneal	20	0
M$\Phi$3-APOE	18.0401	56.1247
M$\Phi$4-infiltrated	1.67173	17.0213
M$\Phi$5-activated	3.17073	33.4146
MUC5B+	77.551	0
NK1	11.2782	1.50376
NK2	21.1538	3.84615
NK3	10.3448	20.6897
Prv-CCL19	24.569	75.431
Prv-MYH11	1.97445	80.0232
Prv-STEAP4	4.72888	74.5271
T$_N$/T$_{CM}$	0.395257	3.16206
T$_{EM}$	6.54397	17.5869
T$_{Reg}$	0.662252	1.3245
TP63+/KRT5+	31.5789	10.5263
VSMC	57.3269	78.4219
cDC1	86.1386	0
cDC2	10.7798	3.21101
ciliated	49.6602	75.8211
dS1-myofibroblast	6.64977	11.72
dS2	22.9926	2.53676
eF1	1.10461	20.901
eF2	6.15504	7.46188
eF3	17.6032	10.9306
eF4-CXCL14	3.94585	11.8664
fib C7	10.2752	3.44278
fib C7-SFRP2	0	26.3158
glandular	48.2032	5.10302
glandular early-secretory	76.1726	1.78236
granulocytes	0	0
lumenal	44.6043	9.35252
lumenal 1	45	20
lumenal 2	44.5545	0.990099
mDC	46.9136	0
mast cells	0	14.2857
mesothelial	47.8599	6.22568
mid-secretory	40.3727	11.1801
monocytes-CD16+	7.69231	7.69231
monocytes-CD16-	2.7027	10.8108
pDC	0	2.94118
pNK	5.88235	5.88235
plasma	8.69565	4.34783
pre-cDC2	7.46269	25
