# Supplementary material for: Endometriosis-related alterations in the endometrium revealed by integrated single-cell and AI-powered approaches
Source: Nat Commun. 2026 May 20;17:6688. doi: 10.1038/s41467-026-73020-4 (PMC13385355; doi:10.1038/s41467-026-73020-4)
Supplement: Supplementary file 11 — Supplementary Data 9 [file 41467_2026_73020_MOESM11_ESM.xlsx]

## Sheet: PCA signature
gene	rank
MALAT1	1
NEAT1	2
ENSG00000280800.1	3
IGFBP5	4
ENSG00000143248.13	5
CCN2	6
COL1A1	7
PENK	8
TAGLN	9
RPL7AP6	10
MMP11	11
CCN1	12
ACTA2	13
MGP	14
H1-4	15
SFRP4	16
JUNB	17
ENSG00000285417.1	18
H4C3	19
PTGDS	20
H2AC13	21
UBE2C	22
FOS	23
RPL13P12	24
COL4A1	25
ZFP36	26
ENSG00000263809.1	27
CD74	28
RNASE1	29
NDUFA4L2	30
HSPA1A	31
SRGN	32
SAT1	33
COL6A3	34
H4C6	35
XIST	36
HLA-DRA	37
COL4A2	38
WFDC2	39
MTCO1P12	40
A2M	41
COL3A1	42
S100A10	43
HLA-B	44
THBS1	45
ENSG00000202198.1	46
RN7SK	47
COL1A2	48
NFKBIA	49
ENSG00000196656.7	50
ELF3	51
CNN1	52
SERPINE1	53
H1-2	54
HSPA6	55
CEBPD	56
VWF	57
HSPA1B	58
LGALS1	59
BGN	60
VCAN	61
MYL9	62
MKI67	63
TIMP1	64
KCNIP4-IT1	65
ENSG00000237550.5	66
JUN	67
DNAJB1	68
ITGA1	69
RPL21P16	70
COL12A1	71
H1-3	72
RPS2P5	73
SPARC	74
TNC	75
RPL15P3	76
LUM	77
HMGN2	78
TUBA1C	79
H1-1	80
KPNA2	81
TNFRSF12A	82
ATF3	83
CCL5	84
NR4A1	85
ENSG00000230202.1	86
PRSS23	87
ACTB	88
CAV1	89
TYROBP	90
CKB	91
MTND1P23	92
SULF1	93
IFI27	94
HSPH1	95
IGF2	96
RPL21P75	97
HLA-DRB1	98
GADD45B	99
CALD1	100
CSRP1	101
FILIP1L	102
TPM1	103
IL32	104
H19	105
RPL23AP42	106
VIM	107
ASPM	108
KNL1	109
PTTG1	110
TOP2A	111
ENSG00000260342.2	112
IFITM1	113
AHNAK	114
C1QA	115
C1QC	116
ITGA6	117
KRT17	118
DUSP1	119
EGR1	120
NBL1	121
TGM2	122
CYTOR	123
IFI6	124
MIR4435-2HG	125
PDGFRB	126
WIF1	127
ZCCHC12	128
IGFBP7	129
TUBA1B	130
CCL4	131
CD52	132
CD69	133
CD7	134
CST7	135
CXCR4	136
DUSP2	137
GNLY	138
GZMA	139
HCST	140
NKG7	141
PTPRC	142
RAC2	143
XCL1	144
TM4SF1	145
HNRNPA1P7	146
RPL17-C18orf32	147
VCL	148
AIF1	149
C1QB	150
FCER1G	151
HLA-DPA1	152
MT2A	153
RPL36AP37	154
BHLHE40	155
ENSG00000112096.19	156
ENSG00000284341.1	157
ICAM1	158
LDLR	159
LINC-PINT	160
MIR23AHG	161
NFKBIZ	162
SQSTM1	163
TNFAIP3	164
CLDN3	165
CLDN4	166
BTG2	167
FOSB	168
IER2	169
KLF6	170
SOCS3	171
ACTG2	172
LBH	173
MYL12A	174
TPM2	175
APOE	176
CXCL14	177
HOPX	178
NOTCH3	179
PPIAP22	180
RPL9P7	181
ARHGAP11B	182
CDC20	183
CDKN3	184
CENPF	185
CKS2	186
KIF14	187
PIF1	188
TUBB4B	189
UBE2S	190
RGCC	191
FN1	192
ITGB1	193
ACTG1	194
MTATP6P1	195
ARL6IP1	196
GLIPR1	197
IGFBP6	198
RPL36A-HNRNPH2	199
S100A6	200
ADAMTS9	201
DDX17	202
DST	203
H2AZ1	204
HMGB1	205
HMGB2	206
KCNQ1OT1	207
MACF1	208
MCL1	209
PTMA	210
SLC5A3	211
STMN1	212
TUBB	213
EEF1A1	214
PAGE4	215
SFRP1	216
TMSB10	217
ENSG00000273149.1	218
H1-5	219
H2AC12	220
H3C10	221
H3C3	222

## Sheet: CorrgPCA signature
gene	rank
NFKBIZ	1
COL11A1	2
IGFBP3	3
CXCL8	4
POSTN	5
MCL1	6
FNDC1	7
CCL4	8
CCL5	9
HLA-DRA	10
RPL13P12	11
ATF3	12
HMGCS1	13
DIO2	14
ARL6IP1	15
ASPM	16
CENPF	17
MKI67	18
TOP2A	19
ELF3	20
ENSG00000285417.1	21
SAT1	22
NFATC2	23
ENSG00000202198.1	24
RN7SK	25
COL12A1	26
COL1A1	27
COL3A1	28
SLC26A7	29
C1QA	30
C1QC	31
ACTB	32
PAGE4	33
RPL23AP42	34
CD74	35
CNTN1	36
VIM	37
RPL7AP6	38
CXCL2	39
TNC	40
DST	41
FAT4	42
COL4A1	43
COL6A3	44
A2M	45
CCNB1	46
CDC20	47
ENSG00000260342.2	48
KPNA2	49
PTTG1	50
TUBA1C	51
TUBB4B	52
UBE2C	53
SERPINE1	54
BHLHE40	55
LINC-PINT	56
IFI27	57
IFI6	58
CALB2	59
JUNB	60
ZFP36	61
KNL1	62
WFDC2	63
ENSG00000273149.1	64
ENSG00000280800.1	65
COL1A2	66
H1-2	67
H1-4	68
H4C3	69
FOS	70
IGFBP5	71
MGP	72
PENK	73
HLA-B	74
CEBPD	75
TNFAIP3	76
SLC2A3	77
RPS2P5	78
NR4A1	79
FAM183A	80
EPHA5	81
H1-1	82
H1-3	83
H1-5	84
LUM	85
FOSB	86
S100A10	87
TYROBP	88
HMGB2	89
HLA-DPA1	90
RNASE1	91
TM4SF1	92
VWF	93
HLA-DRB1	94
ENSG00000143248.13	95
NDUFA4L2	96
CCNL1	97
CCL2	98
ICAM1	99
ASCL1	100
RPL18AP3	101
SPP1	102
ENSG00000237550.5	103
RPL9P7	104
IL1B	105
VAMP8	106
DKK 1.00	107
C20orf85	108
CAPS	109
ACTG2	110
HOPX	111
ENSG00000284341.1	112
PTGDS	113
CCDC80	114
SPARCL1	115
ACTA2	116
CCN2	117
ANLN	118
GAS2L3	119
HP1BP3	120
KIF14	121
PIF1	122
ADAMTS1	123
SFRP4	124
CD52	125
CXCR4	126
RPL21P16	127
RPL21P75	128
LAMA2	129
MTCO1P12	130
SLC5A3	131
CCN1	132
CCND2	133
CLSTN2	134
TPPP3	135
CD69	136
GLIPR1	137
GADD45B	138
HSPH1	139
ADAM12	140
MALAT1	141
NEAT1	142
XIST	143
PPIAP22	144
JUN	145
NFKBIA	146
CKS2	147
H2AZ1	148
HMGN2	149
STMN1	150
TUBA1B	151
NKG7	152
CFD	153
TCF21	154
EGR4	155
FAM111B	156
ZFP36L1	157
MMP11	158
BST2	159
VCAN	160
DERL3	161
SOCS3	162
CXCL3	163
CENPA	164
CENPE	165
KIF20A	166
PRC1	167
SMC4	168
ENSG00000285827.1	169
ZCCHC12	170
CST1	171
FCER1G	172
GPR183	173
H19	174
IGF2	175
RPL7P9	176
GNLY	177
XCL1	178
ID1	179
ID3	180
RPL17-C18orf32	181
FABP5	182
CRIP1	183
ENSG00000244313.3	184
RPS10-NUDT3	185
DUSP6	186
ENSG00000284779.2	187
EDNRA	188
ENSG00000280219.1	189
TAGLN	190
CKB	191
SRGN	192
COL14A1	193
PGR	194
C1QB	195
CD14	196
NBPF20	197
MACF1	198
TPX2	199
EDN1	200
PODXL	201
ENSG00000285854.1	202
H2AC13	203
H3C3	204
H4C6	205
CFAP276	206
COL15A1	207
COL21A1	208
THBS1	209
KRT19	210
ENSG00000263809.1	211
C1RL	212
RASD1	213
HSPA1A	214
HSPA1B	215
ENSG00000285043.1	216
LINC02595	217
MAGI2	218
H3P6	219
ANKRD36C	220
ARHGAP11B	221
DIAPH3	222
SYNE2	223
CSRP2	224
WIF1	225
INHBA	226
CXCL1	227
