# Supplementary material for: Endometriosis-related alterations in the endometrium revealed by integrated single-cell and AI-powered approaches
Source: Nat Commun. 2026 May 20;17:6688. doi: 10.1038/s41467-026-73020-4 (PMC13385355; doi:10.1038/s41467-026-73020-4)
Supplement: Supplementary file 12 — Supplementary Data 10 [file 41467_2026_73020_MOESM12_ESM.xlsx]

## Sheet: SC study comparison
Key single-cell studies	Dataset	Eutopic endometrium samples* from donors WITHOUT exogenous hormonal treatment	Eutopic endometrium samples* from donors WITH exogenous hormonal treatment	Type of eutopic endometrium analysis comparing endometriosis status	Eutopic endometrium analysis* stratified by menstrual cycle phase of donors?	Eutopic endometrium analysis* contains only donors WITHOUT hormonal treatment	Eutopic endometrium analysis* performed on all eutopic endometrium cell-types?	Limitations and strengths of eutopic endometrium analysis	Comment
Tan et al. 2022 (PMID 35864314)	single-cell	1 non-endometriosis (1 proliferative, hormonal treatment n.d., C03); 1 endometriosis (1 proliferative, E01)	2 non-endometriosis (1 early-/mid-secretory and 1 late-secretory); 8 endometriosis (1 proliferative, 5 early-/mid-secretory, 2 late-secretory)	DEG, functional enrichment, ligand-receptor and cellular composition analysis	no	no	yes	Underpowered due to small sample size of non-endometriosis (n=3) and its heterogeneity in menstrual phase. Analysis not stratified by menstrual cycle phase. Results likely reflect menstrual phase changes and differences in exogenous hormonal treatment rather than endometriosis status	menstrual cycle phase of eutopic endometrium samples determined based on menstrual cycle phase markers, as shown in Supplementary Figure 3 g,h of this manuscript
Fonseca et al. 2023 (PMID 36624343)	single-cell	0 non-endometriosis 5 endometriosis (3 luteal, 2 follicular)	3 non-endometriosis (2 post-menopausal, 1 NA); 2 endometriosis (2 NA)	not performed	not performed	not performed	not performed	Did not compare endometriosis vs. non-endometriosis eutopic endometrium; Limited by small numbers and heterogeneous donor backgrounds in terms of exogenous hormonal treatment and menstrual cycle phase.
Yan et al. 2024 (PMID 38412094)	single-cell	11 non-endometriosis (6 proliferative, 5 secretory); 23 endometriosis (13 proliferative, 10 secretory)	none	DEG, functional enrichment and cellular composition analysis	yes	yes	no	Total of only 7,030 single cells and rather coarse cell type annotation. Provided menstrual phase-stratified analysis. Analysis limited mainly to epithelial cells. DEG and GO term analysis was also performed on stromal cells, but without stratification by stromal cell type.
Marečková et al. 2024 (PMID 39198675)	single-cell	8 non-endometriosis (6 proliferative, 1 secretory, 1 menstrual); 6 endometriosis (4 proliferative, 2 secretory)	2 endometriosis (2 NA)	DEG, functional enrichment and ligand-receptor analysis	no	yes	no	scRNA-seq data for DEG and ligand-receptor analysis was merge from 7 datasets from different laboratories with striking cell type composition differences; No stratification by menstrual cycle phase of donors; imbalance in menstrual cycle phase of non-/endometriosis donors most likely confound results, e.g. menstrual-cycle phase dependent TGFb expression may be misattributed to disease; Donors und…
Marečková et al. 2024 (PMID 39198675)	single-nuclei	13 non-endometriosis (8 proliferative, 4 secretory, 1 menstrual); 35 endometriosis (16 proliferative, 16 secretory, 3 menstrual)	5 non-endometriosis; 9 endometriosis	cellular composition analysis	no	yes	yes	The snRNA-seq data was used for annotation validation and cellular composition analysis (e.g. Fig 5 a,b). In comparison to scRNA-seq, snRNA-seq data contains higher levels of ambient RNA.
This study (current manuscript)	single-cell	27 non-endometriosis (13 proliferative, 5 periovulatory, 7 secretory); 35 endometriosis (15 proliferative, 13 periovulatory, 7 secretory)	none	DEG, functional enrichment, ligand-receptor and cellular composition analysis; AI models for prediction and extracted endometriosis gene signatures	yes	yes	yes	First comprehensive scRNA-seq atlas of eutopic endometrium stratified by menstrual cycle phase; identifies many novel cell-type-specific interactions.
		*generated in the corresponding study; menstrual cycle phase indicated in brackets	*generated in the corresponding study; menstrual cycle phase indicated in brackets		*comparing the eutopic endometrium between non-ENDO and ENDO	*comparing the eutopic endometrium between non-ENDO and ENDO	*comparing the eutopic endometrium between non-ENDO and ENDO

## Sheet: Novel Interactions
Novel cell-type-specific interactions revealed in this study compared to prior reports
Pathway	Reported in prior endometriosis studies	Novelty of our study
TNF / Inflammation	Previous evidence has highlighted production of chemokines from peritoneal macrophages of endometriosis patients. More studies indicate different activators of macrophages can induce either inhibitory or stimulatory effects (Jeljeli et al 2020). Increased numbers of macrophages have been reported in endometrium at all phases of the menstrual cycle (Berbic et al 2009). Elevated TNF signaling in en…	Macrophage subtypes (MΦ4/MΦ5) → epithelial/structural cells via TNF–TNFR1/2 with downstream NFκB/MAPK activation; - charting the interaction between MΦ4/MΦ5 with epithelial cells as a mediator of this activity Novel mapping of macrophage–dendritic–epithelial cross-talk via ICAM1/2–(ITGA+ITGB2)/SPN* potentially increasing leukocyte recruitment and inflammatory environment; elevated macrophage/epit…
Adhesion	Three cell types shed from the endometrium during menstruation have been the focus for contribution to adhesion: stem/progenitor cells, stromal fibroblats and immune cells (Saunders et al 2020). Stromal cells with multilineage potential have been isolated from menstrual blood (Nikoo et al 2014). Both proliferating uterine natural killer cells and IGFBP+ decidualized endometrial stromal cells have…	Upregulation of focal adhesion and cytoskeletal regulators (ACTB, RHOA, COL4A2, COL5A2, JAK1, MYH9) and TGFB1|1 in mesenchymal cells, consistent with a pro-migratory and invasive phenotype; ITGB1 upregulation enhancing fibroblast adhesion and invasiveness, consistent with a pro-invasive phenotype.
Cell survival / Proliferation	Dysregulation of the NFKB pathway in the eutopic endometrium of women with endometriosis has been described, although this was in tissue homogenate and not focused on specific cells (Ponce et al 2009). Reduced PRMT5 in endometrial stromal cell has been reported to contribute to decidual defects through activating NFKB (Cai et al 2022).	Identification of reduced TMEM219–IGFBP3 signaling in mesenchymal cells, combined with upregulated NFκB and ALK activity; suggests a shift toward enhanced cell survival and proliferative potential of cells in eutopic endometrium
VEGF / Angiogenesis	Cyclical changes of VEGF mRNA are observed in the endometrium, in both the glandular and stromal compartments with increased expression during the secretory stage (Charnock-Jones et al 1993). VEGF upregulation broadly reported in eutopic and ectopic endometrium, particularly in the eutopic tissue collected during the proliferative stage, although collected as an endometrial biopsy and not cell sp…	First cell-type–resolved mapping of VEGF signaling in eutopic endometrium: Enhanced macrophage–endothelial interactions via VEGFA–VEGFR1/2; Novel mural–endothelial interactions via PGF–VEGFR1; Increased secretory mural cell abundance in ENDO aligning with endothelial proliferation via enhanced VEGF signaling in ENDO; Supports early perivascular mesenchymal stem cell transformation already in endo…
TGFβ / Metabolism	TGFB1,2 and 3 reported in human endometrium, localized within stromal, glandular and macrophages at the protein level (Young et al 2017).	Novel enrichment of TGFβ signaling specifically in endothelial cells (TGFB1, JAK1 upregulation), coupled with glycolysis/gluconeogenesis upregulation in mesenchymal cells, consistent with a Warburg-like metabolic shift that may fuel angiogenesis, invasion, and fibrosis. This provides a mechanistic link between TGFβ signaling and metabolic reprogramming in eutopic endometrium, extending prior lesi…
Neurogenesis / Axon guidance	Increased presence of pan neuronal markers was reported in the endometrium (Tokushige et al 2007) and was touted as a potential diagnostic test (Al-Jefout et al 2009). Although this has since become controversial (O et al 2018).	Axon guidance gene upregulation in eutopic endometrium, indicating an early permissive niche for nerve ingrowth that may facilitate later lesion–nerve interactions and pain pathways
WNT / NOTCH	Both WNT and NOTCH have previously been implicated in decision stages for the differentiation of epithelial cells from either the secretory or the ciliated lineage in endometrial tissue (Haider et al 2019)(Garcia-Alonso et al 2021).	Subtle increases in WNT (WNT2/3/7A–FZD3/4/6+LRP6) and NOTCH signaling in eutopic endometrium, with potential impact on epithelial differentiation and priming toward lesion phenotype
	References
	Králíčková M, Fiala L, Losan P, Tomes P, Vetvicka V. Altered Immunity in Endometriosis: What Came First? Immunol Invest. 2018;47(6):569-82.
	Berbic M, Schulke L, Markham R, Tokushige N, Russell P, Fraser IS. Macrophage expression in endometrium of women with and without endometriosis. Hum Reprod. 2009;24(2):325-32.
	Bullimore DW. Endometriosis is sustained by tumour necrosis factor-α. Medical Hypotheses. 2003;60(1):84-8.
	Bunis DG, Wang W, Vallvé-Juanico J, Houshdaran S, Sen S, Ben Soltane I, et al. Whole-Tissue Deconvolution and scRNAseq Analysis Identify Altered Endometrial Cellular Compositions and Functionality Associate
	Nikoo S, Ebtekar M, Jeddi-Tehrani M, Shervin A, Bozorgmehr M, Vafaei S, et al. Menstrual blood-derived stromal stem cells from women with and without endometriosis reveal different phenotypic and functional
	Saunders PTK, Horne AW. Endometriosis: Etiology, pathobiology, and therapeutic prospects. Cell. 2021;184(11):2807-24.
	Shih AJ, Adelson RP, Vashistha H, Khalili H, Nayyar A, Puran R, et al. Single-cell analysis of menstrual endometrial tissues defines phenotypes associated with endometriosis. BMC Medicine. 2022;20(1):315.
	Li WN, Wu MH, Tsai SJ. HYPOXIA AND REPRODUCTIVE HEALTH: The role of hypoxia in the development and progression of endometriosis. Reproduction. 2021;161(1):F19-f31.
	Yan D, Liu X, Xu H, Guo SW. Mesothelial Cells Participate in Endometriosis Fibrogenesis Through Platelet-Induced Mesothelial-Mesenchymal Transition. J Clin Endocrinol Metab. 2020;105(11).
	Ponce C, Torres M, Galleguillos C, Sovino H, Boric MA, Fuentes A, Johnson MC. Nuclear factor kappaB pathway and interleukin-6 are affected in eutopic endometrium of women with endometriosis. Reproduction. 2009;137(4):727-37.
	Cai X, Xu M, Zhang H, Zhang M, Wang J, Mei J, et al. Endometrial stromal PRMT5 plays a crucial role in decidualization by regulating NF-κB signaling in endometriosis. Cell Death Discovery. 2022;8(1):408.
	Charnock-Jones DS, Sharkey AM, Rajput-Williams J, Burch D, Schofield JP, Fountain SA, et al. Identification and localization of alternately spliced mRNAs for vascular endothelial growth factor in human uterus and estrogen regulation
	Kamrani S, Amirchaghmaghi E, Ghaffari F, Shahhoseini M, Ghaedi K. Altered gene expression of VEGF, IGFs and H19 lncRNA and epigenetic profile of H19-DMR region in endometrial tissues of women with endometriosis. Reproductive Health.
	McKinnon BD, Lukowski SW, Mortlock S, Crawford J, Atluri S, Subramaniam S, et al. Altered differentiation of endometrial mesenchymal stromal fibroblasts is associated with endometriosis susceptibility. Communications Biology. 2022;5
	Marečková M, Garcia-Alonso L, Moullet M, Lorenzi V, Petryszak R, Sancho-Serra C, et al. An integrated single-cell reference atlas of the human endometrium. Nat Genet. 2024;56(9):1925-37.
	Young VJ, Ahmad SF, Duncan WC, Horne AW. The role of TGF-β in the pathophysiology of peritoneal endometriosis. Human Reproduction Update. 2017;23(5):548-59.
	Tokushige N, Markham R, Russell P, Fraser IS. Different types of small nerve fibers in eutopic endometrium and myometrium in women with endometriosis. Fertil Steril. 2007;88(4):795-803.
	O DF, Flores I, Waelkens E, D'Hooghe T. Noninvasive diagnosis of endometriosis: Review of current peripheral blood and endometrial biomarkers. Best Practice & Research Clinical Obstetrics & Gynaecology. 2018;50:72-83.
	Haider S, Gamperl M, Burkard TR, Kunihs V, Kaindl U, Junttila S, et al. Estrogen Signaling Drives Ciliogenesis in Human Endometrial Organoids. Endocrinology. 2019;160(10):2282-97.
	Garcia-Alonso L, Handfield LF, Roberts K, Nikolakopoulou K, Fernando RC, Gardner L, et al. Mapping the temporal and spatial dynamics of the human endometrium in vivo and in vitro. Nat Genet. 2021;53(12):1698-711.
